# Supplementary material for: Antioxidant Effects and Potential Mechanisms of Citrus reticulata ‘Chachi’ Components: An Integrated Approach of Network Pharmacology and Metabolomics
Source: Foods. 2024 Dec 12;13(24):4018. doi: 10.3390/foods13244018 (PMC11675786; doi:10.3390/foods13244018)
Supplement: Supplementary file 1 [file foods-13-04018-s001.zip]

Archive with 16 entries (15 files):
- Supplementary materials/
- Supplementary materials/Table S8.  the levels of Phenolic acids and derivatives in PWS VS PU.csv
- Supplementary materials/Table S7. the levels of Phenolic acids and derivatives in CP VS PU.csv
- Supplementary materials/Table S6. the levels of Flavonoids in SE VS PU.csv
- Supplementary materials/Figure S1.Identification of Metabolites.tiff
- Supplementary materials/Table S5. the levels of Flavonoids in PWS VS PU.csv
- Supplementary materials/Figure S2.Q2 and R2Y values.tiff
- Supplementary materials/Table S4.the levels of Flavonoids in CP VS PU.csv
- Supplementary materials/Table S3. The explanation of data variability by the two principal components.csv
- Supplementary materials/Table S2.Differential metabolism statistics.xlsx
- Supplementary materials/Table S13. a total of 112 overlapping targets of flavonoid active ingredients with oxidative damage.csv
- Supplementary materials/Table S12. 1760 potential targets associated with oxidative damage from GeneCards and OMIM databases.xlsx
- Supplementary materials/Table S11. overlapping targets between flavonoid active components and oxidative damage..xlsx
- Supplementary materials/Table S1.The overlapping targets were submitted to the David database.xls
- Supplementary materials/Table S10. the levels of Alkaloids in CP VS PU.csv
- Supplementary materials/Table S9. the levels of Phenolic acids and derivatives in SE VS PU.csv
