# Supplementary material for: Antioxidant Effects and Potential Mechanisms of Citrus reticulata ‘Chachi’ Components: An Integrated Approach of Network Pharmacology and Metabolomics
Source: Foods. 2024 Dec 12;13(24):4018. doi: 10.3390/foods13244018 (PMC11675786; doi:10.3390/foods13244018)
Supplement: Supplementary file 1 [file foods-13-04018-s001.zip › Supplementary materials/Table S8. the levels of Phenolic acids and derivatives in PWS VS PU.csv]

ID	Metabolite	´úÐ»Îï	Metab ID	Significant	Regulate	level	KEGG Compound ID	Mode	CAS ID	M/Z	Retention time	Adducts	Formula	Fragmentation Score	Theoretical Fragmentation Score	Library ID	KEGG Compound First Category	KEGG Compound Second Category	KEGG Pathway ID	KEGG Pathway First Category	KEGG Pathway Second Category	HMDB Superclass	HMDB Class	HMDB Subclass	KEGG Pathway Description	VIP_pred_OPLS-DA	VIP_PLS-DA	FC(YGR/WGR)	P_value	FDR	PWS1	PWS2	PWS3	PWS4	PWS5	PWS6	PU1	PU2	PU3	PU4	PU5	PU6	ygr_mean	ygr_SD	wgr_mean	wgr_SD
pos_15084	(E)-1-Cinnamoylpyrrolidine	£¨E£© -1-Èâ¹ðõ£ßÁ¿©Íé	metab_5358	yes	up	B(ii)	-	pos	52438-21-8	219.14885793	1.9193	M+NH4	C13H15NO	0	40.7	HMDB0038835	-	-	-	-	-	Phenylpropanoids and polyketides	Cinnamic acids and derivatives	Not Available	-	2.6351	2.6343	1.5394	1.459E-17	4.315E-15	5.692	5.692	5.691	5.698	5.694	5.679	3.745	3.638	3.688	3.702	3.686	3.721	5.691	0.006216	3.697	0.03631
pos_13738	N1-trans-Feruloylagmatine	N1·´Ê½°¢Îº»ùëÒ	metab_3932	yes	up	B(ii)	C18325	pos	-	307.175881053	3.37168333333	M+H	C15H22N4O3	0	77.1	HMDB0037107	-	-	map01100;map01110;map00999	Metabolism;Metabolism;Metabolism	Global and overview maps;Global and overview maps;Biosynthesis of other secondary metabolites	Phenylpropanoids and polyketides	Cinnamic acids and derivatives	Hydroxycinnamic acids and derivatives	Metabolic pathways;Biosynthesis of secondary metabolites;Biosynthesis of various plant secondary metabolites	2.5929	2.5921	1.4877	1.083E-16	2.087E-14	5.899	5.873	5.896	5.885	5.886	5.9	3.999	3.959	3.965	4.009	3.911	3.909	5.89	0.01034	3.959	0.04235
pos_13862	Carthamone	¿¨ËþÃÉ	metab_4067	yes	up	B(ii)	C08598	pos	86579-00-2	449.107159321	3.24956666667	M+H	C21H20O11	0	87.5	HMDB0037377;LMPK12120410	-	-	-	-	-	Phenylpropanoids and polyketides	Cinnamic acids and derivatives	Hydroxycinnamic acids and derivatives	-	2.4369	2.4368	1.5	1.829E-7	8.961E-7	5.213	5.291	5.356	5.277	5.25	5.275	2.912	3.597	3.65	3.874	3.703	3.375	5.277	0.04761	3.518	0.3382
pos_5097	Metyrosine	¼×ÀÒ°±Ëá	metab_10053	yes	up	B(ii)	C07921	pos	672-87-7	160.075499189	1.77823333333	M+H-2H2O	C10H13NO3	0	54.5	HMDB0247174;HMDB0014903	-	-	-	-	-	Phenylpropanoids and polyketides	Phenylpropanoic acids	Not Available	-	2.2556	2.255	1.2408	4.186E-19	3.026E-16	7.524	7.532	7.514	7.532	7.546	7.523	6.057	6.067	6.088	6.064	6.081	6.046	7.528	0.011	6.067	0.0154
pos_9925	Rosmarinic acid	ÃÔµüÏãËá	metab_15165	yes	up	B(ii)	C01850	pos	20283-92-5;537-15-5;20283-92-5	383.075393191	10.2959666667	M+Na	C18H16O8	0	36.3	HMDB0003572;HMDB0257311	-	-	map01100;map00350	Metabolism;Metabolism	Global and overview maps;Amino acid metabolism	Phenylpropanoids and polyketides	Cinnamic acids and derivatives	Hydroxycinnamic acids and derivatives	Metabolic pathways;Tyrosine metabolism	2.0939	2.0934	1.5485	8.289E-11	1.24E-9	3.626	3.649	3.602	3.469	3.588	3.529	2.492	2.278	2.281	2.276	2.265	2.269	3.577	0.06708	2.31	0.08903
neg_2228	Salvianolic acid G	µ¤·ÓËáG	metab_21141	yes	up	B(ii)	-	neg	-	417.083011768	5.42191666667	M-H, M+Na-2H	C20H18O10	0	56.9	HMDB0041774	-	-	-	-	-	Phenylpropanoids and polyketides	Cinnamic acids and derivatives	Hydroxycinnamic acids and derivatives	-	1.9713	1.9704	1.3947	1.094E-10	1.551E-9	3.984	3.947	4.003	3.959	4.038	3.878	2.775	2.741	2.838	2.937	2.825	2.955	3.968	0.05469	2.845	0.08564
neg_9447	Simmondsin 2'-ferulate	°¢ÎºËáÎ÷ÃÉµÂÐÁ	metab_28606	yes	up	B(ii)	-	neg	179466-18-3	550.193346382	7.86935	M-H	C26H33NO12	0	57.8	HMDB0035475	-	-	-	-	-	Phenylpropanoids and polyketides	Cinnamic acids and derivatives	Hydroxycinnamic acids and derivatives	-	1.8509	1.8503	1.1695	1.195E-14	8.809E-13	6.794	6.775	6.806	6.792	6.816	6.791	5.768	5.788	5.801	5.812	5.855	5.842	6.796	0.01385	5.811	0.03279
pos_10325	2-Hydroxy-3-methyl-4H-pyran-4-one O-(6E-cinnamoyl-b-D-glucoside)	2-ôÇ»ù-3-¼×»ù-4H-ßÁà«-4-ÍªO-£¨6E-Èâ¹ðõ£-b-D-ÆÏÌÑÌÇÜÕ£©	metab_333	yes	down	B(ii)	-	pos	84888-58-4	482.14373354	8.44555	M+ACN+Na	C21H22O9	0	78.9	HMDB0041098	-	-	-	-	-	Phenylpropanoids and polyketides	Cinnamic acids and derivatives	Cinnamic acid esters	-	1.8221	1.8265	0.2052	0.03885	0.05863	1.037	0.057	0.1232	0.0583	0.0583	1.12	3.622	2.867	2.825	2.545	0.0487	0.0491	0.409	0.52	1.993	1.547
neg_939	2-O-Acetyl-trans-coutaric acid	2-O-ÒÒõ£·´Ê½Ïã¶¹Ëá	metab_28548	yes	up	B(ii)	-	neg	106928-35-2	337.056701941	3.86445	M-H, M+Na-2H	C15H14O9	0	50.7	HMDB0034621	-	-	-	-	-	Phenylpropanoids and polyketides	Cinnamic acids and derivatives	Hydroxycinnamic acids and derivatives	-	1.7892	1.7887	1.1855	1.345E-16	2.482E-14	5.857	5.883	5.879	5.878	5.884	5.896	4.99	4.953	4.959	4.961	4.958	4.939	5.88	0.01271	4.96	0.01699
pos_13857	Alpha-Methylphenylalanine	-	metab_4061	yes	up	B(ii)	-	pos	-	144.080642922	3.2696	M+H-2H2O	C10H13NO2	0	33.1	HMDB0029223	-	-	-	-	-	Phenylpropanoids and polyketides	Phenylpropanoic acids	Not Available	-	1.5379	1.5375	1.131	8.006E-16	1.014E-13	5.841	5.88	5.87	5.866	5.878	5.888	5.193	5.202	5.2	5.188	5.188	5.176	5.871	0.01622	5.191	0.00938
neg_10310	4-Feruloyl-1,5-quinolactone	4-°¢Îºõ£»ù-1,5-õ«ÄÚõ¥	metab_15605	yes	up	B(ii)	-	neg	-	395.098425902	5.86983333333	M+FA-H	C17H18O8	0	36.8	HMDB0029290	-	-	-	-	-	Phenylpropanoids and polyketides	Cinnamic acids and derivatives	Hydroxycinnamic acids and derivatives	-	1.4815	1.4814	1.2762	3.485E-5	9.22E-5	3.239	3.188	3.096	3.206	3.282	3.145	2.604	2.414	2.648	2.277	2.829	2.239	3.193	0.06626	2.502	0.2306
pos_8789	Ethyl trans-p-methoxycinnamate	·´Ê½¶Ô¼×Ñõ»ùÈâ¹ðËáÒÒõ¥	metab_13958	yes	down	B(ii)	C10476	pos	24393-56-4	207.101202916	13.7823666667	M+H	C12H14O3	0	70	HMDB0030762	-	-	-	-	-	Phenylpropanoids and polyketides	Cinnamic acids and derivatives	Cinnamic acid esters	-	1.3646	1.3719	0.7616	0.04634	0.06868	3.86	2.815	2.981	2.336	2.644	2.919	5.443	4.026	3.618	3.536	3.098	3.329	2.926	0.5131	3.842	0.8434
neg_6759	Piplartine	Æ¤ÆÕÀ­Í¡	metab_25842	yes	down	B(ii)	C10166	neg	20069-09-4	338.103536224	11.6672333333	M+Na-2H	C17H19NO5	0	41.4	HMDB0030341;MJDBOTE0001611	-	-	-	-	-	Phenylpropanoids and polyketides	Cinnamic acids and derivatives	Not Available	-	1.2448	1.2459	0.9078	0.002467	0.004724	5.871	5.656	5.581	5.488	5.467	5.391	6.642	6.319	6.137	6.009	5.911	5.831	5.576	0.1717	6.142	0.2997
neg_10493	3-Feruloyl-1,5-quinolactone	3-°¢Îºõ£»ù-1,5-õ«ÄÚõ¥	metab_15789	yes	up	B(ii)	-	neg	-	395.098447393	5.65556666667	M+FA-H	C17H18O8	0	39.7	HMDB0029289	-	-	-	-	-	Phenylpropanoids and polyketides	Cinnamic acids and derivatives	Hydroxycinnamic acids and derivatives	-	1.2327	1.2319	1.2379	0.004478	0.008166	2.76	3.165	2.954	2.832	3.175	3.098	2.219	2.093	2.44	2.802	2.103	2.867	2.997	0.1764	2.421	0.3447
pos_11975	Osmanthuside A	¹ðÆ¤ÜÕA	metab_2086	yes	down	B(ii)	-	pos	97457-19-7	429.151250302	4.92028333333	M+H-H2O	C23H26O9	0	73.6	HMDB0038748	-	-	-	-	-	Phenylpropanoids and polyketides	Cinnamic acids and derivatives	Hydroxycinnamic acids and derivatives	-	1.1208	1.1209	0.9063	3.232E-5	8.593E-5	3.618	3.71	3.914	3.947	3.835	3.89	4.255	4.278	4.185	4.163	4.198	4.203	3.819	0.1288	4.214	0.04367
pos_2983	Cis-Coutaric acid	-	metab_7745	yes	up	B(ii)	-	pos	67920-37-0	297.059870634	6.81955	M+H-H2O, M+H	C13H12O8	0	49.3	HMDB0034620	-	-	-	-	-	Phenylpropanoids and polyketides	Cinnamic acids and derivatives	Hydroxycinnamic acids and derivatives	-	1.1159	1.1159	1.0941	4.731E-8	2.623E-7	4.254	4.25	4.226	4.274	4.252	4.286	3.981	3.938	3.879	3.864	3.822	3.859	4.257	0.02087	3.891	0.05804
pos_2665	N-Methylanthranilic Acid	N-¼×»ùÁÚ°±»ù±½¼×Ëá	metab_7394	yes	up	B(i)	C03005	pos	119-68-6	152.070356143	5.08245	M+H-2H2O, M+H	C8H9NO2	96.6	0	HMDB0032609	-	-	map00996;map01110	Metabolism;Metabolism	Biosynthesis of other secondary metabolites;Global and overview maps	Benzenoids	Benzene and substituted derivatives	Benzoic acids and derivatives	Biosynthesis of various alkaloids;Biosynthesis of secondary metabolites	1.0915	1.0911	1.0606	3.294E-12	8.455E-11	6.006	5.979	6.014	6.003	6.009	6.027	5.678	5.682	5.645	5.647	5.665	5.661	6.006	0.01574	5.663	0.01509
neg_1046	5-Caffeoylquinic acid	5-¿§·Èõ£¿üÄþËá	metab_15758	yes	up	B(ii)	C17147	neg	-	707.183536339	4.34203333333	M-H2O-H, 2M-H	C16H18O9	0	37.3	HMDB0240477	-	-	-	-	-	Organic oxygen compounds	Organooxygen compounds	Alcohols and polyols	-	1.0704	1.0704	1.0951	0.0002596	0.0005918	4.28	4.37	4.367	4.442	4.402	4.331	3.946	4.197	3.786	3.954	4.154	3.878	4.365	0.05608	3.986	0.1593
pos_11033	(2R,3S)-Piscidic acid	£¨2R£¬3S£©-ÓãËá	metab_1090	yes	up	B(ii)	-	pos	35388-57-9	279.049336074	6.41738333333	M+Na	C11H12O7	0	32.2	HMDB0030809	-	-	-	-	-	Phenylpropanoids and polyketides	Phenylpropanoic acids	Not Available	-	1.0271	1.0271	1.0822	1.003E-7	5.178E-7	4.089	4.076	4.132	4.095	4.119	4.129	3.838	3.87	3.792	3.763	3.785	3.725	4.107	0.02324	3.795	0.05178
pos_6617	Benzoic Acid	±½¼×Ëá	metab_15247	yes	up	B(i)	C00261	pos	100-52-7;55-21-0;99-10-5;303-07-1;65-85-0	105.033666633	6.41738333333	M+H-H2O	C7H6O2	68.7	0	HMDB0303719;HMDB0004461;HMDB0013676;HMDB0006115;HMDB0304270;HMDB0001870;HMDB0013677;MJDBOTE0000832	-	-	map01100	Metabolism	Global and overview maps	Benzenoids	Benzene and substituted derivatives	Benzoic acids and derivatives	Metabolic pathways	1.0018	1.0014	1.0743	8.243E-12	1.78E-10	4.181	4.15	4.203	4.176	4.183	4.188	3.887	3.887	3.895	3.896	3.905	3.875	4.18	0.0173	3.891	0.01036
