# Supplementary material for: Antioxidant Effects and Potential Mechanisms of Citrus reticulata ‘Chachi’ Components: An Integrated Approach of Network Pharmacology and Metabolomics
Source: Foods. 2024 Dec 12;13(24):4018. doi: 10.3390/foods13244018 (PMC11675786; doi:10.3390/foods13244018)
Supplement: Supplementary file 1 [file foods-13-04018-s001.zip › Supplementary materials/Table S7. the levels of Phenolic acids and derivatives in CP VS PU.csv]

ID	Metabolite	´úÐ»Îï	Metab ID	Significant	Regulate	level	KEGG Compound ID	Mode	CAS ID	M/Z	Retention time	Adducts	Formula	Fragmentation Score	Theoretical Fragmentation Score	Library ID	KEGG Compound First Category	KEGG Compound Second Category	KEGG Pathway ID	KEGG Pathway First Category	KEGG Pathway Second Category	HMDB Superclass	HMDB Class	HMDB Subclass	KEGG Pathway Description	VIP_pred_OPLS-DA	VIP_PLS-DA	FC(CP/WGR)	P_value	FDR	CP1	CP2	CP3	CP4	CP5	CP6	PU1	PU2	PU3	PU4	PU5	PU6	cp_mean	cp_SD	wgr_mean	wgr_SD
neg_4954	Coumarinate	-	metab_24018	yes	up	B(ii)	C05838	neg	495-79-4	385.092672728	4.4659	2M+Hac-H	C9H7O3-	0	45.8	HMDB0304296;HMDB0041592	-	-	map01110;map00999	Metabolism;Metabolism	Global and overview maps;Biosynthesis of other secondary metabolites	Phenylpropanoids and polyketides	Cinnamic acids and derivatives	Hydroxycinnamic acids and derivatives	Biosynthesis of secondary metabolites;Biosynthesis of various plant secondary metabolites	2.2233	2.2234	20.7623	8.045E-10	2.048E-9	4.849	4.791	4.851	4.888	4.831	4.877	0.0047	0.1106	0.0047	1.271	0.0048	0.0048	4.848	0.03482	0.2335	0.5101
neg_9062	Uralenneoside	ÎÚÀ­Ï©Äáß°	metab_28217	yes	up	B(ii)	-	neg	143986-30-5	285.064276701	9.41966666667	M-H	C12H14O8	0	57.8	HMDB0041272	-	-	-	-	-	Benzenoids	Benzene and substituted derivatives	Benzoic acids and derivatives	-	1.8451	1.845	2.5414	8.541E-25	2.009E-21	5.192	5.182	5.186	5.178	5.187	5.196	2.056	2.033	2.032	2.039	2.043	2.044	5.187	0.006673	2.041	0.008727
pos_10325	2-Hydroxy-3-methyl-4H-pyran-4-one O-(6E-cinnamoyl-b-D-glucoside)	2-ôÇ»ù-3-¼×»ù-4H-ßÁà«-4-ÍªO-£¨6E-Èâ¹ðõ£-b-D-ÆÏÌÑÌÇÜÕ£©	metab_333	yes	up	B(ii)	-	pos	84888-58-4	482.14373354	8.44555	M+ACN+Na	C21H22O9	0	78.9	HMDB0041098	-	-	-	-	-	Phenylpropanoids and polyketides	Cinnamic acids and derivatives	Cinnamic acid esters	-	1.8175	1.819	2.7632	0.0002401	0.0003057	5.509	5.511	5.537	5.498	5.503	5.482	3.622	2.867	2.825	2.545	0.0487	0.0491	5.507	0.01822	1.993	1.547
neg_3749	Feruloyl C1-glucuronide	°¢Îºõ£C1ÆÏÌÇÜÕËá	metab_22779	yes	up	B(ii)	-	neg	-	415.088255974	2.41993333333	M+FA-H	C16H18O10	0	62.9	HMDB0041734	-	-	-	-	-	Phenylpropanoids and polyketides	Isoflavonoids	Isoflavonoid O-glycosides	-	1.8124	1.8123	2.1784	2.756E-12	1.157E-11	5.628	5.616	5.634	5.616	5.631	5.648	2.548	2.647	2.853	2.458	2.69	2.31	5.629	0.01201	2.584	0.1896
pos_7667	Anacardic acid	ÐÄÄÆËØ	metab_12775	yes	up	B(ii)	C10759	pos	103904-74-1;16611-84-0;103904-73-0	386.267955515	13.8700333333	M+ACN+H	C22H32O3	0	34.7	HMDB0029683;HMDB0031059;LMPK15040001;HMDB0247824;HMDB0033896	-	-	-	-	-	Benzenoids	Benzene and substituted derivatives	Benzoic acids and derivatives	-	1.7714	1.7716	1.9054	8.465E-8	1.545E-7	6.185	6.348	6.19	6.296	6.366	6.193	4.254	3.264	3.462	2.92	2.909	2.913	6.263	0.08415	3.287	0.5263
neg_6931	3-Polyprenyl-4,5-dihydroxybenzoate	3-¾Û±ûÏ©»ù-4,5-¶þôÇ»ù±½¼×Ëáõ¥	metab_26023	yes	up	B(ii)	C17554	neg	-	289.144551466	12.8144833333	M-H	C17H22O4	0	61.2	HMDB0060380	-	-	map01100;map00130;map01110;map01240	Metabolism;Metabolism;Metabolism;Metabolism	Global and overview maps;Metabolism of cofactors and vitamins;Global and overview maps;Global and overview maps	Benzenoids	Benzene and substituted derivatives	Benzoic acids and derivatives	Metabolic pathways;Ubiquinone and other terpenoid-quinone biosynthesis;Biosynthesis of secondary metabolites;Biosynthesis of cofactors	1.7318	1.7317	2.3108	3.072E-25	1.033E-21	4.895	4.887	4.879	4.884	4.884	4.88	2.105	2.111	2.11	2.116	2.12	2.122	4.885	0.005719	2.114	0.006604
neg_13353	Subaphylline	ÑÇ²è¼î	metab_18713	yes	down	B(ii)	C10497	neg	501-13-3	263.140018872	2.96786666667	M-H	C14H20N2O3	0	78.5	HMDB0033463	-	-	map01100;map00330	Metabolism;Metabolism	Global and overview maps;Amino acid metabolism	Phenylpropanoids and polyketides	Cinnamic acids and derivatives	Hydroxycinnamic acids and derivatives	Metabolic pathways;Arginine and proline metabolism	1.6697	1.6696	0.4736	1.978E-19	1.369E-17	2.318	2.314	2.31	2.309	2.311	2.338	4.893	4.854	4.911	4.926	4.862	4.909	2.317	0.01102	4.892	0.02891
pos_6482	Acteoside	Acteoside	metab_11514	yes	up	B(ii)	C10501	pos	61276-17-3	669.180336023	5.77895	M+2Na-H	C29H36O15	0	61.6	HMDB0259785;HMDB0034843	-	-	-	-	-	Phenylpropanoids and polyketides	Cinnamic acids and derivatives	Hydroxycinnamic acids and derivatives	-	1.5683	1.5682	1.8286	5.904E-20	5.335E-18	5.041	4.978	4.997	5.014	5.019	5.036	2.742	2.745	2.749	2.744	2.733	2.737	5.014	0.02351	2.742	0.005703
neg_8664	3-(4-Hydroxy-3-methoxyphenyl)-1,2-propanediol 2-O-(galloyl-glucoside)	3-£¨4-ôÇ»ù-3-¼×Ñõ»ù±½»ù£©-1,2-±û¶þ´¼2-O-£¨Ã»Ê³×ÓËáÆÏÌÇÜÕ£©	metab_27826	yes	up	B(ii)	-	neg	-	511.150832644	11.5604166667	M-H	C23H28O13	0	48.9	HMDB0036376	-	-	-	-	-	Organic oxygen compounds	Organooxygen compounds	Carbohydrates and carbohydrate conjugates	-	1.5366	1.5368	1.8868	4.565E-7	7.593E-7	4.776	4.801	4.807	4.834	4.828	4.853	3.536	2.445	2.324	2.33	2.334	2.351	4.817	0.02748	2.553	0.4837
pos_3002	Dattelic acid	ÂüÍÓÂÞËá	metab_7768	yes	up	B(ii)	C10434	pos	73263-62-4	301.070004278	7.02128333333	M+H-2H2O, M+CH3OH+H	C16H16O8	0	81.7	HMDB0033999	-	-	map01100;map00941;map00940;map01110;map00945	Metabolism;Metabolism;Metabolism;Metabolism;Metabolism	Global and overview maps;Biosynthesis of other secondary metabolites;Biosynthesis of other secondary metabolites;Global and overview maps;Biosynthesis of other secondary metabolites	Phenylpropanoids and polyketides	Cinnamic acids and derivatives	Hydroxycinnamic acids and derivatives	Metabolic pathways;Flavonoid biosynthesis;Phenylpropanoid biosynthesis;Biosynthesis of secondary metabolites;Stilbenoid, diarylheptanoid and gingerol biosynthesis	1.4539	1.4538	1.4302	9.921E-12	3.67E-11	6.516	6.525	6.523	6.514	6.524	6.514	4.817	4.603	4.541	4.477	4.459	4.452	6.519	0.004988	4.558	0.1392
pos_15483	Avenanthramide L	°²·ÇËûÃ÷	metab_5778	yes	down	B(ii)	-	pos	172549-38-1	308.090391598	0.863166666667	M+H-H2O	C18H15NO5	0	43.5	HMDB0033193	-	-	-	-	-	Benzenoids	Benzene and substituted derivatives	Benzoic acids and derivatives	-	1.4524	1.4523	0.7131	3.823E-16	5.675E-15	4.853	4.831	4.821	4.858	4.892	4.82	6.833	6.773	6.814	6.825	6.722	6.807	4.846	0.02786	6.796	0.04145
pos_14196	(Z)-N-Feruloyl-5-hydroxyanthranilic acid	£¨Z£© -N-°¢Îºõ£»ù-5-ôÇ»ùÁÚ°±»ù±½¼×Ëá	metab_4419	yes	up	B(ii)	-	pos	108605-69-2	362.122788458	2.91593333333	M+CH3OH+H	C17H15NO6	0	50.3	HMDB0038575	-	-	-	-	-	Phenylpropanoids and polyketides	Cinnamic acids and derivatives	Hydroxycinnamic acids and derivatives	-	1.4379	1.4377	1.5448	3.096E-9	7.076E-9	5.514	5.494	5.452	5.474	5.498	5.49	3.757	3.681	3.587	3.087	3.699	3.499	5.487	0.02141	3.552	0.2452
pos_1763	(E)-3-(2,3-Dihydroxyphenyl)-2-propenoic acid	£¨E£© -3-£¨2,3-¶þôÇ»ù±½»ù£©-2-±ûÏ©Ëá	metab_6395	yes	up	B(ii)	C12623	pos	38481-04-8	378.117741953	2.64	M+H-2H2O, 2M+NH4	C9H8O4	0	38	HMDB0032057	-	-	map01100;map00360	Metabolism;Metabolism	Global and overview maps;Amino acid metabolism	Phenylpropanoids and polyketides	Cinnamic acids and derivatives	Hydroxycinnamic acids and derivatives	Metabolic pathways;Phenylalanine metabolism	1.4346	1.4345	1.483	7.543E-15	6.121E-14	5.86	5.85	5.821	5.858	5.825	5.844	3.933	3.945	4.022	3.831	3.978	3.929	5.843	0.01661	3.94	0.06357
pos_1546	Caffeic acid ethyl ester	¿§·ÈËáÒÒõ¥	metab_5755	yes	up	B(ii)	-	pos	102-37-4	250.107002411	2.03551666667	M+ACN+H, 2M+ACN+Na	C11H12O4	0	47.7	HMDB0301712	-	-	-	-	-	Phenylpropanoids and polyketides	Cinnamic acids and derivatives	Hydroxycinnamic acids and derivatives	-	1.4264	1.4264	1.402	1.773E-15	1.927E-14	6.573	6.537	6.562	6.562	6.545	6.582	4.703	4.659	4.707	4.733	4.689	4.581	6.56	0.01684	4.679	0.0536
pos_6966	4-p-Coumaroyl-1,5-quinolactone	4-¶Ô¹ÅÂíõ£»ù-1,5-õ«ÄÚõ¥	metab_12037	yes	up	B(ii)	-	pos	-	343.076586472	8.95278333333	M+Na	C16H16O7	0	79.7	HMDB0029293	-	-	-	-	-	Phenylpropanoids and polyketides	Cinnamic acids and derivatives	Hydroxycinnamic acids and derivatives	-	1.4114	1.4113	1.5241	2.398E-11	8.215E-11	5.379	5.372	5.362	5.396	5.358	5.397	3.617	3.633	3.571	3.309	3.646	3.39	5.377	0.01673	3.528	0.1426
pos_5117	Trans-Chlorogenic acid	-	metab_10074	yes	up	B(ii)	C00852	pos	202650-88-2	396.128357626	1.88028333333	M+ACN+H	C16H18O9	0	52.4	HMDB0003164;HMDB0032849	-	-	map00940;map00941;map01110;map00945	Metabolism;Metabolism;Metabolism;Metabolism	Biosynthesis of other secondary metabolites;Biosynthesis of other secondary metabolites;Global and overview maps;Biosynthesis of other secondary metabolites	Organic oxygen compounds	Organooxygen compounds	Alcohols and polyols	Phenylpropanoid biosynthesis;Flavonoid biosynthesis;Biosynthesis of secondary metabolites;Stilbenoid, diarylheptanoid and gingerol biosynthesis	1.323	1.3229	1.3774	1.101E-16	1.987E-15	5.913	5.905	5.896	5.914	5.903	5.896	4.313	4.275	4.288	4.293	4.327	4.224	5.905	0.007868	4.287	0.03572
neg_2832	Carboxy-ibuprofen	ôÈ»ù²¼Âå·Ò	metab_21809	yes	up	B(ii)	-	neg	-	257.081492102	3.29465	M-H, M+Na-2H	C13H16O4	0	36.2	PW_C040560;HMDB0060564	-	-	-	-	-	Phenylpropanoids and polyketides	Phenylpropanoic acids	Not Available	-	1.3178	1.3177	1.463	4.502E-14	2.971E-13	5.043	5.075	5.103	5.073	5.14	5.032	3.515	3.445	3.392	3.509	3.44	3.525	5.078	0.03954	3.471	0.05328
neg_4774	Coumarinic acid	Ïã¶¹ËØËá	metab_23836	yes	up	B(ii)	C05838	neg	495-79-4	387.108324778	4.1134	2M+Hac-H	C9H8O3	0	70.2	HMDB0304296;HMDB0041592	-	-	map01110;map00999	Metabolism;Metabolism	Global and overview maps;Biosynthesis of other secondary metabolites	Phenylpropanoids and polyketides	Cinnamic acids and derivatives	Hydroxycinnamic acids and derivatives	Biosynthesis of secondary metabolites;Biosynthesis of various plant secondary metabolites	1.3086	1.3085	1.3252	1.315E-12	5.946E-12	6.47	6.451	6.453	6.458	6.493	6.454	4.791	4.751	4.902	4.974	4.963	4.879	6.463	0.01613	4.877	0.0905
pos_774	2-Feruloyl-1-sinapoylgentiobiose	2-°¢Îºõ£-1-½æ×Óõ£Áúµ¨¶þÌÇ	metab_12853	yes	up	B(ii)	-	pos	-	725.227504832	7.15548333333	M+H, M+K, M+Na	C33H40O18	0	41.3	HMDB0030334	-	-	-	-	-	Phenylpropanoids and polyketides	Cinnamic acids and derivatives	Hydroxycinnamic acids and derivatives	-	1.2975	1.2974	1.3126	5.217E-17	1.083E-15	6.529	6.529	6.514	6.542	6.544	6.545	5.011	4.958	5.022	4.954	4.956	4.968	6.534	0.01207	4.978	0.03034
pos_6906	Ethyl cinnamate	Èâ¹ðËáÒÒõ¥	metab_11973	yes	up	B(ii)	C06359	pos	4192-77-2;103-36-6	391.127758705	8.31351666667	2M+K	C11H12O2	0	41.2	HMDB0033834	-	-	-	-	-	Phenylpropanoids and polyketides	Cinnamic acids and derivatives	Cinnamic acid esters	-	1.2964	1.2964	1.3434	1.54E-10	4.504E-10	6.229	5.98	6.24	6.125	5.944	6.192	4.49	4.561	4.558	4.599	4.46	4.656	6.118	0.128	4.554	0.0713
neg_10493	3-Feruloyl-1,5-quinolactone	3-°¢Îºõ£»ù-1,5-õ«ÄÚõ¥	metab_15789	yes	up	B(ii)	-	neg	-	395.098447393	5.65556666667	M+FA-H	C17H18O8	0	39.7	HMDB0029289	-	-	-	-	-	Phenylpropanoids and polyketides	Cinnamic acids and derivatives	Hydroxycinnamic acids and derivatives	-	1.2945	1.2948	1.6642	4.965E-7	8.226E-7	3.956	4.036	4.084	4.021	4.049	4.027	2.219	2.093	2.44	2.802	2.103	2.867	4.029	0.04233	2.421	0.3447
pos_3363	(E)-Herclavine	£¨E£© -ºÕ¿ËÀ­ÎÄ	metab_8163	yes	up	B(ii)	-	pos	539-18-4	296.163932881	11.1452	M+H, M+Na	C19H21NO2	0	76.5	HMDB0030242	-	-	-	-	-	Phenylpropanoids and polyketides	Cinnamic acids and derivatives	Not Available	-	1.2941	1.294	1.333	4.314E-17	9.233E-16	6.21	6.192	6.214	6.18	6.189	6.191	4.681	4.619	4.684	4.64	4.648	4.616	6.196	0.01293	4.648	0.02912
neg_11090	3-Hydroxy-3-phenylpropanoic acid	3-ôÇ»ù-3-±½±ûËá	metab_16397	yes	down	B(ii)	-	neg	2768-42-5	331.121960298	4.92688333333	2M-H	C9H10O3	0	38.9	HMDB0124925	-	-	-	-	-	Phenylpropanoids and polyketides	Phenylpropanoic acids	Not Available	-	1.2863	1.2862	0.6847	2.986E-11	1.003E-10	3.162	3.289	3.42	3.393	3.487	3.278	4.853	4.893	4.833	4.927	4.875	4.868	3.338	0.1175	4.875	0.03269
neg_11356	Prenyl cis-caffeate	-	metab_16662	yes	up	B(ii)	C10487	neg	118971-61-2	293.103134816	4.676	M+FA-H	C14H16O4	0	70.9	HMDB0041140	-	-	-	-	-	Phenylpropanoids and polyketides	Cinnamic acids and derivatives	Hydroxycinnamic acids and derivatives	-	1.2741	1.2741	1.5705	6.319E-11	1.988E-10	4.149	4.168	4.171	4.132	4.153	4.152	2.738	2.649	2.489	2.805	2.694	2.498	4.154	0.01403	2.645	0.1284
pos_7221	1-Dehydro-[6]-gingerdione	1-ÍÑÇâ-[6]-½ª¶þÍª	metab_12298	yes	up	B(ii)	C17746	pos	-	323.184935285	11.4749833333	M+CH3OH+H	C17H22O4	0	35.1	HMDB0302131	-	-	map01110;map00945	Metabolism;Metabolism	Global and overview maps;Biosynthesis of other secondary metabolites	Phenylpropanoids and polyketides	Cinnamic acids and derivatives	Hydroxycinnamic acids and derivatives	Biosynthesis of secondary metabolites;Stilbenoid, diarylheptanoid and gingerol biosynthesis	1.2729	1.2732	1.5515	1.522E-7	2.692E-7	4.323	4.292	4.359	4.346	4.362	4.347	2.733	3.022	3.021	2.994	2.267	2.736	4.338	0.02644	2.796	0.2927
pos_3804	Antibiotic SB 202742	¿¹ÉúËØSB 202742	metab_8650	yes	up	B(ii)	-	pos	83173-24-4	388.283501819	14.0857833333	M+H, M+NH4	C24H34O3	0	40.4	HMDB0041206	-	-	-	-	-	Benzenoids	Benzene and substituted derivatives	Benzoic acids and derivatives	-	1.2599	1.2599	1.3206	7.585E-10	1.94E-9	6.023	6.155	6.012	6.159	6.197	6.083	4.855	4.573	4.501	4.727	4.478	4.606	6.105	0.07725	4.623	0.1437
neg_6122	3,4-Dicaffeoyl-1,5-quinolactone	3,4-¶þ¿§·Èõ£-1,5-õ«ÄÚõ¥	metab_25212	yes	up	B(ii)	-	neg	-	543.114604727	7.67505	M+FA-H	C25H22O11	0	33	HMDB0029291	-	-	-	-	-	Phenylpropanoids and polyketides	Cinnamic acids and derivatives	Hydroxycinnamic acids and derivatives	-	1.2535	1.2534	1.3582	2.051E-15	2.171E-14	5.5	5.487	5.503	5.499	5.517	5.534	4.091	4.04	4.118	4.02	4.033	4.02	5.506	0.01635	4.054	0.04087
neg_4095	Safflomin A	ºì»¨ËØA	metab_23137	yes	down	B(ii)	-	neg	146087-19-6;78281-02-4	611.161747324	2.96786666667	M-H	C27H32O16	0	54.7	HMDB0040677;HMDB0030558	-	-	-	-	-	Phenylpropanoids and polyketides	Cinnamic acids and derivatives	Hydroxycinnamic acids and derivatives	-	1.2289	1.2287	0.7146	1.13E-9	2.791E-9	3.448	3.364	3.414	3.509	3.767	3.679	4.919	4.932	4.963	4.912	4.928	4.987	3.53	0.1591	4.94	0.02893
pos_2215	3-Demethylsimmondsin 2'-(Z)-ferulate	3-È¥¼×»ùÐÁ°·2'-£¨Z£©-°¢ÎºËá	metab_6897	yes	down	B(ii)	-	pos	162290-39-3	538.194337609	3.7427	M+H, M+Na	C25H31NO12	0	43.4	HMDB0034774	-	-	-	-	-	Phenylpropanoids and polyketides	Cinnamic acids and derivatives	Hydroxycinnamic acids and derivatives	-	1.2165	1.2164	0.7727	2.62E-15	2.476E-14	4.656	4.662	4.676	4.597	4.657	4.682	6.038	6.015	6.041	6.016	6.059	5.973	4.655	0.03027	6.024	0.02982
pos_8789	Ethyl trans-p-methoxycinnamate	·´Ê½¶Ô¼×Ñõ»ùÈâ¹ðËáÒÒõ¥	metab_13958	yes	up	B(ii)	C10476	pos	24393-56-4	207.101202916	13.7823666667	M+H	C12H14O3	0	70	HMDB0030762	-	-	-	-	-	Phenylpropanoids and polyketides	Cinnamic acids and derivatives	Cinnamic acid esters	-	1.2118	1.2135	1.4248	0.0008031	0.0009843	5.517	5.395	5.514	5.421	5.476	5.521	5.443	4.026	3.618	3.536	3.098	3.329	5.474	0.05425	3.842	0.8434
neg_6759	Piplartine	Æ¤ÆÕÀ­Í¡	metab_25842	yes	up	B(ii)	C10166	neg	20069-09-4	338.103536224	11.6672333333	M+Na-2H	C17H19NO5	0	41.4	HMDB0030341;MJDBOTE0001611	-	-	-	-	-	Phenylpropanoids and polyketides	Cinnamic acids and derivatives	Not Available	-	1.1894	1.1897	1.2213	6.058E-7	9.924E-7	7.491	7.489	7.51	7.495	7.502	7.518	6.642	6.319	6.137	6.009	5.911	5.831	7.501	0.01124	6.142	0.2997
pos_5097	Metyrosine	¼×ÀÒ°±Ëá	metab_10053	yes	down	B(ii)	C07921	pos	672-87-7	160.075499189	1.77823333333	M+H-2H2O	C10H13NO3	0	54.5	HMDB0247174;HMDB0014903	-	-	-	-	-	Phenylpropanoids and polyketides	Phenylpropanoic acids	Not Available	-	1.1834	1.1833	0.7867	4.746E-18	1.575E-16	4.773	4.775	4.753	4.767	4.798	4.772	6.057	6.067	6.088	6.064	6.081	6.046	4.773	0.01481	6.067	0.0154
pos_12448	Sinapinic acid-O-glucuronide isomer	½æ×ÓËá-O-ÆÏÌÇÜÕËáÒì¹¹Ìå	metab_2586	yes	down	B(ii)	-	pos	-	423.089021168	4.442	M+Na	C17H20O11	0	79.5	HMDB0060019	-	-	-	-	-	Phenylpropanoids and polyketides	Cinnamic acids and derivatives	Hydroxycinnamic acids and derivatives	-	1.1777	1.1776	0.7786	1.556E-15	1.722E-14	4.51	4.5	4.507	4.511	4.51	4.514	5.813	5.819	5.795	5.781	5.818	5.721	4.509	0.004666	5.791	0.03751
pos_2665	N-Methylanthranilic Acid	N-¼×»ùÁÚ°±»ù±½¼×Ëá	metab_7394	yes	down	B(i)	C03005	pos	119-68-6	152.070356143	5.08245	M+H-2H2O, M+H	C8H9NO2	96.6	0	HMDB0032609	-	-	map00996;map01110	Metabolism;Metabolism	Biosynthesis of other secondary metabolites;Global and overview maps	Benzenoids	Benzene and substituted derivatives	Benzoic acids and derivatives	Biosynthesis of various alkaloids;Biosynthesis of secondary metabolites	1.1727	1.1726	0.7756	1.825E-16	3.049E-15	4.341	4.395	4.404	4.414	4.395	4.403	5.678	5.682	5.645	5.647	5.665	5.661	4.392	0.02619	5.663	0.01509
neg_3806	Aspirin	°¢Ë¾Æ¥ÁÖ	metab_22838	yes	up	B(ii)	C01405	neg	50-78-2	225.03988425	2.54288333333	M+FA-H	C9H8O4	0	59.9	PW_C001251;HMDB0001879;MJDBOTE0001516	-	-	-	-	-	Benzenoids	Benzene and substituted derivatives	Benzoic acids and derivatives	-	1.1659	1.1658	1.3393	2.102E-13	1.162E-12	4.969	4.986	4.958	4.98	4.926	4.974	3.75	3.598	3.746	3.725	3.697	3.729	4.966	0.02155	3.708	0.05668
neg_11691	Avenanthramide E	°²·ÇËûÃ÷E	metab_16996	yes	up	B(ii)	-	neg	93755-77-2	358.09319901	4.38488333333	M+FA-H	C17H15NO5	0	42.9	HMDB0038944	-	-	-	-	-	Phenylpropanoids and polyketides	Cinnamic acids and derivatives	Hydroxycinnamic acids and derivatives	-	1.1382	1.1382	1.3246	4.767E-15	4.127E-14	4.83	4.891	4.941	4.861	4.913	4.898	3.682	3.688	3.686	3.693	3.697	3.699	4.889	0.03894	3.691	0.006654
neg_10310	4-Feruloyl-1,5-quinolactone	4-°¢Îºõ£»ù-1,5-õ«ÄÚõ¥	metab_15605	yes	up	B(ii)	-	neg	-	395.098425902	5.86983333333	M+FA-H	C17H18O8	0	36.8	HMDB0029290	-	-	-	-	-	Phenylpropanoids and polyketides	Cinnamic acids and derivatives	Hydroxycinnamic acids and derivatives	-	1.1167	1.1165	1.4752	2.24E-7	3.87E-7	3.676	3.674	3.695	3.625	3.698	3.777	2.604	2.414	2.648	2.277	2.829	2.239	3.691	0.04985	2.502	0.2306
pos_9221	N-(p-Hydroxyphenyl)ethyl p-hydroxycinnamide	N-£¨¶ÔôÇ»ù±½»ù£©ÒÒ»ù¶ÔôÇ»ùÈâ¹ðËáõ¥	metab_14420	yes	up	B(ii)	-	pos	36417-86-4	347.13815038	13.0333333333	M+ACN+Na	C17H17NO3	0	30.2	HMDB0039521	-	-	-	-	-	Phenylpropanoids and polyketides	Cinnamic acids and derivatives	Hydroxycinnamic acids and derivatives	-	1.1137	1.1139	1.318	1.552E-6	2.427E-6	4.962	4.988	4.959	5.018	5.015	4.951	4	3.405	3.954	3.958	3.402	3.961	4.982	0.02932	3.78	0.2923
pos_2843	Gallic Acid	Ã»Ê³×ÓËá	metab_7590	yes	down	B(i)	C01424	pos	149-91-7	153.018016976	5.9524	M+H-H2O, M+H	C7H6O5	45.1	0	HMDB0005807;MJDBOTE0000353	-	-	map00999	Metabolism	Biosynthesis of other secondary metabolites	Benzenoids	Benzene and substituted derivatives	Benzoic acids and derivatives	Biosynthesis of various plant secondary metabolites	1.1024	1.1024	0.7941	2.718E-18	1.022E-16	4.329	4.305	4.331	4.34	4.338	4.345	5.44	5.47	5.461	5.451	5.453	5.452	4.331	0.01434	5.454	0.01009
pos_4366	(E)-1-O-Cinnamoyl-beta-D-glucose	£¨E£© -1-O-Èâ¹ðõ£-¦Â-D-ÆÏÌÑÌÇ	metab_9271	yes	up	B(ii)	-	pos	40004-96-4	333.094798467	4.5194	M+Na, M+K	C15H18O7	0	51.1	HMDB0030293	-	-	-	-	-	Phenylpropanoids and polyketides	Cinnamic acids and derivatives	Cinnamic acid esters	-	1.1023	1.1023	1.2639	5.209E-15	4.452E-14	5.37	5.378	5.383	5.409	5.377	5.381	4.238	4.273	4.3	4.288	4.205	4.252	5.383	0.01361	4.259	0.03481
pos_9781	3-p-Coumaroyl-1,5-quinolactone	3-¶Ô¹ÅÂíõ£»ù-1,5-õ«ÄÚõ¥	metab_15018	yes	up	B(ii)	-	pos	-	343.076471877	10.9770333333	M+Na	C16H16O7	0	71.8	HMDB0029292	-	-	-	-	-	Phenylpropanoids and polyketides	Cinnamic acids and derivatives	Hydroxycinnamic acids and derivatives	-	1.0997	1.0997	1.2114	3.207E-19	1.955E-17	6.398	6.413	6.414	6.404	6.413	6.401	5.286	5.292	5.301	5.289	5.268	5.301	6.407	0.007008	5.289	0.01222
pos_6512	4-p-Coumaroylquinic acid	4-¶Ô-Ïã¶¹õ£¿üÄþËá	metab_11546	yes	up	B(ii)	C10441	pos	93451-44-6	339.106662354	5.93241666667	M+H	C16H18O8	0	81	HMDB0302093;HMDB0301710	-	-	-	-	-	Organic oxygen compounds	Organooxygen compounds	Alcohols and polyols	-	1.0977	1.0976	1.292	8.697E-13	4.099E-12	4.974	4.914	4.954	4.895	4.926	4.962	3.824	3.892	3.818	3.745	3.781	3.869	4.938	0.03046	3.822	0.05404
pos_2625	Trans-p-Coumaroyl beta-D-glucopyranoside	-	metab_7350	yes	up	B(ii)	C16827	pos	-	309.095991353	4.92028333333	M+H-H2O, M+H	C15H18O8	0	48.8	HMDB0302089	-	-	-	-	-	Phenylpropanoids and polyketides	Cinnamic acids and derivatives	Hydroxycinnamic acids and derivatives	-	1.0939	1.0939	1.3042	8.156E-10	2.073E-9	4.777	4.764	4.811	4.774	4.815	4.795	3.798	3.704	3.825	3.609	3.556	3.542	4.789	0.02071	3.672	0.1222
pos_10849	Dehydrozingerone	ÍÑÇâÍª	metab_891	yes	up	B(ii)	C17840	pos	1080-12-2	234.112058487	6.90936666667	M+ACN+H	C11H12O3	0	63.1	HMDB0032591	-	-	-	-	-	Phenylpropanoids and polyketides	Cinnamic acids and derivatives	Hydroxycinnamic acids and derivatives	-	1.0933	1.0933	1.3087	3.03E-14	2.083E-13	4.703	4.668	4.696	4.693	4.689	4.683	3.618	3.564	3.621	3.616	3.519	3.559	4.689	0.01233	3.583	0.04212
pos_15342	3-(3,4-Dihydroxyphenyl)-2-methoxypropionic acid	3-£¨3,4-¶þôÇ»ù±½»ù£©-2-¼×Ñõ»ù±ûËá	metab_5637	yes	up	B(ii)	-	pos	-	230.101860432	1.02313333333	M+NH4	C10H12O5	0	36.5	HMDB0041663	-	-	-	-	-	Phenylpropanoids and polyketides	Phenylpropanoic acids	Not Available	-	1.0895	1.0894	1.2006	9.746E-16	1.157E-14	6.569	6.59	6.579	6.564	6.566	6.562	5.466	5.475	5.425	5.512	5.492	5.475	6.572	0.01079	5.474	0.02892
neg_13254	(R)-2-Benzylsuccinate	£¨R£© -2-¶¡¶þËáÜÐõ¥	metab_18609	yes	up	B(ii)	C09816	neg	884-33-3	253.071612327	3.06815	M+FA-H	C11H12O4	0	65.2	HMDB0012127	-	-	map01100	Metabolism	Global and overview maps	Phenylpropanoids and polyketides	Phenylpropanoic acids	Not Available	Metabolic pathways	1.0819	1.0819	1.27	1.758E-16	2.955E-15	5.096	5.083	5.094	5.108	5.084	5.073	3.995	3.997	4.005	4.033	3.98	4.037	5.09	0.01206	4.008	0.02262
neg_939	2-O-Acetyl-trans-coutaric acid	2-O-ÒÒõ£·´Ê½Ïã¶¹Ëá	metab_28548	yes	up	B(ii)	-	neg	106928-35-2	337.056701941	3.86445	M-H, M+Na-2H	C15H14O9	0	50.7	HMDB0034621	-	-	-	-	-	Phenylpropanoids and polyketides	Cinnamic acids and derivatives	Hydroxycinnamic acids and derivatives	-	1.0795	1.0794	1.2171	6.79E-18	2.086E-16	6.039	6.025	6.039	6.034	6.037	6.047	4.99	4.953	4.959	4.961	4.958	4.939	6.037	0.00714	4.96	0.01699
neg_12097	5-p-Coumaroylquinic acid	5-¶ÔÏã¶¹õ£¿üÄþËá	metab_17407	yes	up	B(ii)	C12208	neg	-	319.082422771	4.02915	M-H2O-H	C16H18O8	0	71.3	HMDB0301709	-	-	map00940;map00941;map01110;map00945	Metabolism;Metabolism;Metabolism;Metabolism	Biosynthesis of other secondary metabolites;Biosynthesis of other secondary metabolites;Global and overview maps;Biosynthesis of other secondary metabolites	Organic oxygen compounds	Organooxygen compounds	Alcohols and polyols	Phenylpropanoid biosynthesis;Flavonoid biosynthesis;Biosynthesis of secondary metabolites;Stilbenoid, diarylheptanoid and gingerol biosynthesis	1.072	1.0719	1.295	3.139E-13	1.66E-12	4.677	4.621	4.692	4.655	4.67	4.711	3.614	3.595	3.57	3.604	3.572	3.688	4.671	0.03101	3.607	0.04344
pos_15396	Adenosine	ÏÙÜÕ	metab_5690	yes	down	B(i)	C00212	pos	58-61-7	268.103434189	0.9876	M+H	C10H13N5O4	96	0	PW_C000034;HMDB0000050;HMDB0247583;MJDBOTE0000767	Nucleic acids	Nucleosides	map01100;map02010;map01232;map00230	Metabolism;Environmental Information Processing;Metabolism;Metabolism	Global and overview maps;Membrane transport;Global and overview maps;Nucleotide metabolism	Nucleosides, nucleotides, and analogues	Purine nucleosides	Not Available	Metabolic pathways;ABC transporters;Nucleotide metabolism;Purine metabolism	1.0707	1.0707	0.8552	2.834E-17	6.544E-16	6.274	6.247	6.29	6.243	6.252	6.257	7.312	7.336	7.313	7.309	7.328	7.321	6.26	0.01813	7.32	0.01044
neg_4687	2-O-Feruloyltartronic acid	2-O-°¢Îºõ£¾ÆÊ¯Ëá	metab_23744	yes	up	B(ii)	-	neg	95519-25-8	295.045872444	3.96848333333	M-H	C13H12O8	0	70.3	HMDB0032957	-	-	-	-	-	Phenylpropanoids and polyketides	Cinnamic acids and derivatives	Hydroxycinnamic acids and derivatives	-	1.0651	1.065	1.2058	1.241E-17	3.369E-16	6.148	6.122	6.137	6.146	6.138	6.15	5.092	5.066	5.108	5.103	5.101	5.081	6.14	0.01047	5.092	0.01592
neg_675	Isoferuloyl C1-glucuronide	Òì½æËáC1ÆÏÌÇÜÕËá	metab_25835	yes	up	B(ii)	-	neg	-	369.08285455	2.74675	M-H, M+FA-H	C16H18O10	0	57.6	HMDB0041749	-	-	-	-	-	Phenylpropanoids and polyketides	Cinnamic acids and derivatives	Hydroxycinnamic acids and derivatives	-	1.0503	1.0503	1.2238	3.657E-14	2.458E-13	5.572	5.585	5.583	5.565	5.574	5.585	4.538	4.49	4.548	4.591	4.57	4.601	5.577	0.008085	4.557	0.04048
neg_581	4-O-Caffeoylshikimic acid	4-O-¿§·Èõ£Ã§²ÝËá	metab_24902	yes	up	B(ii)	-	neg	-	335.076778819	2.31668333333	M-H2O-H, M-H	C16H16O8	0	42.3	HMDB0033997	-	-	-	-	-	Phenylpropanoids and polyketides	Cinnamic acids and derivatives	Hydroxycinnamic acids and derivatives	-	1.0492	1.0491	1.246	3.877E-12	1.572E-11	5.157	5.182	5.181	5.155	5.165	5.185	4.192	4.153	4.183	4.042	4.111	4.22	5.171	0.01357	4.15	0.06451
pos_2071	Hydrocinnamic acid	Çâ»¯Èâ¹ðËá	metab_6738	yes	down	B(ii)	C05629	pos	501-52-0	133.064686854	3.41263333333	M+H-H2O, M+ACN+Na	C9H10O2	0	63.6	HMDB0000764	-	-	map01100;map00360	Metabolism;Metabolism	Global and overview maps;Amino acid metabolism	Phenylpropanoids and polyketides	Phenylpropanoic acids	Not Available	Metabolic pathways;Phenylalanine metabolism	1.0412	1.0411	0.8264	8.417E-17	1.597E-15	4.782	4.769	4.775	4.758	4.778	4.761	5.785	5.776	5.769	5.797	5.739	5.768	4.77	0.009524	5.772	0.01989
neg_12291	Trans-p-Feruloyl-beta-D-glucopyranoside	-	metab_17605	yes	down	B(ii)	C17759	neg	537-98-4	401.108762942	3.86445	M+FA-H	C16H20O9	0	43.6	HMDB0301952;HMDB0301717	-	-	-	-	-	Phenylpropanoids and polyketides	Cinnamic acids and derivatives	Hydroxycinnamic acids and derivatives	-	1.0091	1.009	0.8199	4.197E-14	2.793E-13	4.254	4.287	4.299	4.34	4.257	4.294	5.23	5.24	5.224	5.247	5.191	5.252	4.289	0.03175	5.231	0.02199
pos_1158	Loxoprofen	ÂåË÷Âå·Ò	metab_1676	yes	down	B(ii)	-	pos	80382-23-6	247.132342013	4.34993333333	M+H-H2O, M+H, M+H-2H2O	C15H18O3	0	66	HMDB0041920	-	-	-	-	-	Phenylpropanoids and polyketides	Phenylpropanoic acids	Not Available	-	1.0067	1.0066	0.8543	1.025E-15	1.208E-14	5.515	5.468	5.478	5.494	5.501	5.513	6.429	6.457	6.423	6.404	6.431	6.447	5.495	0.01881	6.432	0.01865
