# Supplementary material for: Antioxidant Effects and Potential Mechanisms of Citrus reticulata ‘Chachi’ Components: An Integrated Approach of Network Pharmacology and Metabolomics
Source: Foods. 2024 Dec 12;13(24):4018. doi: 10.3390/foods13244018 (PMC11675786; doi:10.3390/foods13244018)
Supplement: Supplementary file 1 [file foods-13-04018-s001.zip › Supplementary materials/Table S6. the levels of Flavonoids in SE VS PU.csv]

ID	Metabolite	´úÐ»Îï	Metab ID	Significant	Regulate	level	KEGG Compound ID	Mode	CAS ID	M/Z	Retention time	Adducts	Formula	Fragmentation Score	Theoretical Fragmentation Score	Library ID	KEGG Compound First Category	KEGG Compound Second Category	KEGG Pathway ID	KEGG Pathway First Category	KEGG Pathway Second Category	HMDB Superclass	HMDB Class	HMDB Subclass	KEGG Pathway Description	VIP_pred_OPLS-DA	VIP_PLS-DA	FC(Z/WGR)	P_value	FDR	SE1	SE2	SE3	SE4	SE5	SE6	PU1	PU2	PU3	PU4	PU5	PU6	z_mean	z_SD	wgr_mean	wgr_SD
neg_12324	6''-Malonylapiin	-	metab_17636	yes	up	B(ii)	-	neg	60478-75-3	695.146719883	3.82321666667	M+FA-H	C29H30O17	0	37.2	HMDB0037601	-	-	-	-	-	Organic oxygen compounds	Organooxygen compounds	Carbohydrates and carbohydrate conjugates	-	2.9141	2.914	19.9487	7.835E-20	2.146E-17	5.023	5.114	4.994	5.125	5.047	5.029	0.2493	0.252	0.2515	0.2544	0.2562	0.2568	5.055	0.0525	0.2534	0.002941
neg_12031	4''-Methyl-6''-(3,4-dihydroxy-E-cinnamoyl)isoorientin	4'-¼×»ù-6'-£¨3,4-¶þôÇ»ù-E-Èâ¹ðõ££©Òì¶«·½ËØ	metab_17343	yes	up	B(ii)	-	neg	-	605.133773968	4.07018333333	M-H2O-H	C31H28O14	0	50.7	HMDB0033005	-	-	-	-	-	Phenylpropanoids and polyketides	Flavonoids	Flavonoid glycosides	-	2.4868	2.4867	3.7225	6.943E-7	1.449E-6	4.981	4.983	5.02	4.934	5.025	4.917	2.647	1.195	1.945	0.833	0.968	0.4342	4.977	0.04394	1.337	0.8138
pos_7189	Cyclokievitone	»·»ùÎ¬Íª	metab_12262	yes	up	B(ii)	C10207	pos	74175-82-9	355.117064739	10.9973333333	M+H	C20H18O6	0	78.7	HMDB0033983;LMPK12050493	-	-	-	-	-	Phenylpropanoids and polyketides	Isoflavonoids	Isoflavans	-	2.3395	2.3394	2.2842	7.055E-24	3.672E-20	5.504	5.512	5.492	5.49	5.521	5.511	2.41	2.414	2.417	2.413	2.402	2.406	5.505	0.01207	2.41	0.005692
neg_12845	Apigenin 7-O-(6''-malonyl-apiosyl-glucoside)	ÇÛ²ËËØ7-O-£¨6'-±û¶þõ£ÇÛÌÇ»ùÆÏÌÑÌÇÜÕ£©	metab_18183	yes	up	B(ii)	-	neg	-	695.146497237	3.43268333333	M+FA-H	C29H30O17	0	74.9	HMDB0301683	-	-	-	-	-	Phenylpropanoids and polyketides	Flavonoids	Flavonoid glycosides	-	2.3081	2.3088	2.6428	3.413E-5	5.741E-5	5.246	5.374	5.299	5.318	5.353	5.28	0.9621	3.064	0.9664	3.16	2.929	0.9773	5.312	0.04699	2.01	1.143
neg_8741	Licoisoflavone A	¸Ê²Ý»ÆÍªA	metab_27904	yes	up	B(ii)	C10486	neg	66056-19-7	353.102770779	10.9819833333	M-H	C20H18O6	0	48.4	HMDB0034125;LMPK12050286	-	-	-	-	-	Phenylpropanoids and polyketides	Isoflavonoids	Isoflav-2-enes	-	2.2895	2.2894	2.0597	3.229E-17	2.546E-15	5.769	5.772	5.75	5.744	5.769	5.774	2.854	2.851	2.824	2.78	2.778	2.701	5.763	0.01263	2.798	0.05793
pos_13154	Kaempferol 3-[6''-(3-hydroxy-3-methylglutaryl)glucoside]-7-glucoside	É½ÄÎ·Ó3-[6'-£¨3-ôÇ»ù-3-¼×»ùÎì¶þõ££©ÆÏÌÑÌÇÜÕ]-7-ÆÏÌÑÌÇÜÕ	metab_3321	yes	up	B(ii)	-	pos	157407-85-7	755.201760079	3.8416	M+H	C33H38O20	0	58.9	LMPK12111807;HMDB0041357	-	-	-	-	-	Phenylpropanoids and polyketides	Flavonoids	Flavonoid glycosides	-	2.2689	2.269	1.9792	1.247E-11	9.591E-11	5.896	5.891	5.931	5.918	5.914	5.91	2.903	3.345	2.922	3.115	2.744	2.888	5.91	0.01471	2.986	0.2119
pos_217	2'-O-Methylcajanone	2'-O-¼×»ù¿¨ÄÇÍª	metab_6846	yes	up	B(ii)	-	pos	71765-79-2	437.195204289	10.2315833333	M+H, M+CH3OH+H, M+H-H2O, M+H-2H2O	C26H28O6	0	33.1	HMDB0033806;LMPK12050497	-	-	-	-	-	Phenylpropanoids and polyketides	Isoflavonoids	Isoflavans	-	2.2219	2.2218	1.8155	5.732E-16	2.654E-14	6.229	6.216	6.192	6.229	6.22	6.224	3.405	3.443	3.508	3.436	3.467	3.293	6.218	0.01384	3.425	0.0732
neg_2082	Luteone 7-glucoside	Ò¶»ÆËØ7-ÆÏÌÑÌÇÜÕ	metab_20980	yes	up	B(ii)	-	neg	137351-15-6	515.155773378	6.57663333333	M-H, M+Cl	C26H28O11	0	31.7	HMDB0039316	-	-	-	-	-	Phenylpropanoids and polyketides	Isoflavonoids	Isoflavonoid O-glycosides	-	2.2123	2.2123	2.1724	3.33E-19	6.771E-17	5.093	5.153	5.154	5.108	5.13	5.137	2.342	2.411	2.346	2.353	2.357	2.359	5.129	0.02437	2.361	0.02516
neg_2723	Rutin	Â«¶¡	metab_21689	yes	up	B(ii)	C05625	neg	153-18-4	609.146470314	3.6142	M-H, M+Cl	C27H30O16	0	85.3	LMPK12112098;HMDB0003249;HMDB0257021	-	-	map01100;map01110;map00944	Metabolism;Metabolism;Metabolism	Global and overview maps;Global and overview maps;Biosynthesis of other secondary metabolites	Phenylpropanoids and polyketides	Flavonoids	Flavonoid glycosides	Metabolic pathways;Biosynthesis of secondary metabolites;Flavone and flavonol biosynthesis	2.1994	2.1992	1.9775	2.777E-15	9.536E-14	5.544	5.523	5.55	5.509	5.536	5.56	2.758	2.764	2.763	2.77	2.774	2.97	5.537	0.01875	2.8	0.08342
neg_9392	Dihydrogenistein	¶þÇâÈ¾ÁÏÄ¾ËØ	metab_28551	yes	up	B(ii)	C14458	neg	21554-71-2	589.137846396	8.03758333333	2M+FA-H	C15H12O5	0	66.5	HMDB0005897	-	-	-	-	-	Phenylpropanoids and polyketides	Isoflavonoids	Isoflavans	-	2.1786	2.1786	1.9588	2.728E-11	1.882E-10	5.528	5.516	5.506	5.534	5.516	5.47	2.554	2.846	2.855	3.017	2.57	3.041	5.512	0.02269	2.814	0.2109
pos_3308	Licoricidin	¸Ê²ÝËá	metab_8103	yes	up	B(ii)	C16986	pos	30508-27-1	425.231356688	9.71616666667	M+H-H2O, M+H	C26H32O5	0	38.9	HMDB0034183;LMPK12080045	-	-	-	-	-	Phenylpropanoids and polyketides	Isoflavonoids	O-methylated isoflavonoids	-	2.1705	2.1705	1.8619	1.204E-12	1.35E-11	5.788	5.753	5.767	5.772	5.775	5.763	3.147	3.102	3.192	3.303	2.961	2.886	5.77	0.01186	3.099	0.1529
neg_2283	(2S,2''S,3S,3''R,4S)-3,4',5,7-Tetrahydroxyflavan(2->7,4->8)-3,4',5,7-tetrahydroxyflavan	-	metab_21202	yes	up	B(ii)	-	neg	-	589.138304949	5.16086666667	M+Na-2H, M+FA-H	C30H24O10	0	62.5	HMDB0033422	-	-	-	-	-	Lipids and lipid-like molecules	Prenol lipids	Terpene glycosides	-	2.1395	2.1394	2.0542	3.17E-19	6.548E-17	5.018	5.07	5.047	5.046	5.019	5.06	2.435	2.441	2.504	2.449	2.45	2.452	5.043	0.02125	2.455	0.02472
neg_5460	3',8-Dihydroxy-4',5',7-trimethoxyflavone	3'£¬8-¶þôÇ»ù-4'£¬5'£¬7-Èý¼×Ñõ»ù»ÆÍª	metab_24535	yes	up	B(ii)	-	neg	133343-00-7	733.181270985	5.4425	2M+FA-H	C18H16O7	0	40.7	HMDB0040321	-	-	-	-	-	Phenylpropanoids and polyketides	Flavonoids	O-methylated flavonoids	-	2.1364	2.1363	2.0348	1.289E-14	3.28E-13	5.065	5.121	5.02	5.095	5.068	5.115	2.435	2.441	2.44	2.599	2.451	2.618	5.081	0.03749	2.497	0.08632
pos_10837	Taxifolin	×ÏÉ¼´¼	metab_879	yes	up	B(i)	C01617	pos	480-18-2	287.054404141	6.93175	M+H-H2O	C15H12O7	58.4	0	HMDB0242509;HMDB0303943;LMPK12140721;MJDBOTE0000803	-	-	map01100;map00941;map01110	Metabolism;Metabolism;Metabolism	Global and overview maps;Biosynthesis of other secondary metabolites;Global and overview maps	Phenylpropanoids and polyketides	Flavonoids	Flavans	Metabolic pathways;Flavonoid biosynthesis;Biosynthesis of secondary metabolites	2.0951	2.0951	1.7767	8.68E-10	3.218E-9	5.71	5.736	5.707	5.761	5.745	5.762	3.549	3.361	3.383	3.296	2.979	2.807	5.737	0.02418	3.229	0.279
pos_6765	Glucoliquiritin	¸Ê²ÝÜÕ	metab_11823	yes	up	B(ii)	-	pos	93446-18-5	603.16967852	7.31348333333	M+Na	C27H32O14	0	35.9	HMDB0039508	-	-	-	-	-	Phenylpropanoids and polyketides	Flavonoids	Flavonoid glycosides	-	2.0373	2.0369	1.8124	1.468E-9	5.162E-9	5.272	5.3	5.144	5.447	5.224	5.378	3.01	2.64	2.864	3.258	2.628	3.128	5.294	0.1081	2.921	0.2578
neg_179	Maysin 3'-methyl ether	Ã·ÐÁ3'-¼×»ùÃÑ	metab_20657	yes	up	B(ii)	-	neg	74158-05-7	635.165941361	6.96505	M-H, M+Cl, M+FA-H	C28H30O14	0	55.3	HMDB0037420	-	-	-	-	-	Phenylpropanoids and polyketides	Flavonoids	Flavonoid glycosides	-	2.0288	2.0287	1.7201	1.523E-13	2.426E-12	5.573	5.599	5.553	5.548	5.559	5.576	3.343	3.224	3.246	3.339	3.049	3.217	5.568	0.01868	3.237	0.1072
neg_4939	Kaempferol-3-O-Glucoside	É½ÄÎ·Ó-3-O-ÆÏÌÑÌÇÜÕ	metab_24003	yes	up	B(i)	C12249	neg	480-10-4	447.0932651	4.44548333333	M-H	C21H20O11	97.2	0	HMDB0037429;MJDBOTE0001313	-	-	map01110;map00944	Metabolism;Metabolism	Global and overview maps;Biosynthesis of other secondary metabolites	Phenylpropanoids and polyketides	Flavonoids	Flavonoid glycosides	Biosynthesis of secondary metabolites;Flavone and flavonol biosynthesis	2.0058	2.0059	1.5586	8.802E-12	7.146E-11	6.366	6.356	6.346	6.414	6.365	6.391	3.927	4.331	4.161	4.051	4.147	3.914	6.373	0.02487	4.089	0.1583
neg_11088	(+)-Gallocatechin	£¨+£©-Ã»Ê³×ÓËá	metab_16395	yes	up	B(ii)	C12127	neg	970-73-0	351.071955173	4.92688333333	M+FA-H	C15H14O7	0	51	LMPK12020002;HMDB0038365	-	-	map00941;map01110	Metabolism;Metabolism	Biosynthesis of other secondary metabolites;Global and overview maps	Phenylpropanoids and polyketides	Flavonoids	Flavans	Flavonoid biosynthesis;Biosynthesis of secondary metabolites	1.9922	1.9921	1.5525	4.24E-18	4.926E-16	6.318	6.334	6.293	6.299	6.3	6.303	4.042	4.063	4.015	4.105	4.095	4.06	6.308	0.01505	4.063	0.0334
neg_6392	Kievitone	»ùÎ¬Í¨	metab_25472	yes	up	B(ii)	C01590	neg	40105-60-0	355.118445814	9.14796666667	M-H	C20H20O6	0	66.9	LMPK12050479;HMDB0034213	-	-	-	-	-	Phenylpropanoids and polyketides	Isoflavonoids	Isoflavans	-	1.9907	1.9905	1.6878	4.603E-15	1.409E-13	5.515	5.504	5.473	5.517	5.487	5.527	3.275	3.141	3.224	3.294	3.288	3.346	5.504	0.02018	3.261	0.07086
pos_327	6''-O-(3-Hydroxy-3-methylglutaroyl)astragalin	6''-O-£¨3-ôÇ»ù-3-¼×»ùÎì¶þõ££©»ÆÜÎ¼×ÜÕ	metab_8064	yes	up	B(ii)	-	pos	157407-84-6	593.149383674	4.64271666667	M+H, M+Na, M+K, M+H-H2O	C27H28O15	0	81.4	HMDB0041129	-	-	-	-	-	Phenylpropanoids and polyketides	Flavonoids	Flavonoid glycosides	-	1.9652	1.9651	1.4044	5.885E-18	6.252E-16	7.574	7.576	7.593	7.594	7.556	7.616	5.446	5.391	5.387	5.414	5.356	5.411	7.585	0.02058	5.401	0.03056
neg_11155	Cajanol	¿¨¼ÓÅµ	metab_16457	yes	up	B(ii)	C10204	neg	61020-70-0	351.062216308	4.86608333333	M+Cl	C17H16O6	0	64.4	HMDB0033924;LMPK12050499	-	-	-	-	-	Phenylpropanoids and polyketides	Isoflavonoids	O-methylated isoflavonoids	-	1.964	1.9639	1.5592	2.538E-19	5.551E-17	6.099	6.094	6.064	6.079	6.065	6.088	3.889	3.903	3.889	3.931	3.92	3.87	6.081	0.01482	3.9	0.02241
pos_6151	Kaempferol	É½ÄÎ·Ó	metab_15272	yes	up	B(i)	C05903	pos	80714-53-0;520-18-3	287.054327429	4.64271666667	M+H	C15H10O6	93.4	0	LMPK12110003;HMDB0005801;HMDB0032008;MJDBOTE0000798	-	-	map01100;map00941;map01110;map00944	Metabolism;Metabolism;Metabolism;Metabolism	Global and overview maps;Biosynthesis of other secondary metabolites;Global and overview maps;Biosynthesis of other secondary metabolites	Phenylpropanoids and polyketides	Flavonoids	Flavones	Metabolic pathways;Flavonoid biosynthesis;Biosynthesis of secondary metabolites;Flavone and flavonol biosynthesis	1.9524	1.9523	1.4213	2.512E-17	2.063E-15	7.263	7.264	7.277	7.279	7.267	7.293	5.175	5.099	5.121	5.128	5.053	5.131	7.274	0.01158	5.118	0.04042
pos_9796	(S)-4',5,7-Trihydroxy-6-prenylflavanone	£¨S£© -4'£¬5,7-ÈýôÇ»ù-6-ÎìÏ©»ù»ÆÍéÍª	metab_15032	yes	up	B(ii)	C09832	pos	68236-13-5	341.137479961	10.8705333333	M+H	C20H20O5	0	47	HMDB0037247	-	-	-	-	-	Phenylpropanoids and polyketides	Flavonoids	Flavans	-	1.9495	1.9497	1.768	5.839E-9	1.822E-8	5.026	5.015	5.027	5.002	5.031	5.036	2.942	3.061	2.887	2.912	2.992	2.25	5.023	0.01221	2.841	0.2959
neg_9634	Albanin A	°¢¶û°ÍÄþA	metab_28795	yes	up	B(ii)	-	neg	73343-42-7	353.102593551	7.30895	M-H	C20H18O6	0	38.4	HMDB0037488;LMPK12110891	-	-	-	-	-	Phenylpropanoids and polyketides	Flavonoids	Flavones	-	1.8973	1.8969	1.7874	3.648E-9	1.185E-8	4.684	4.677	4.705	4.668	4.687	4.678	3.109	2.46	2.571	2.533	2.349	2.7	4.683	0.01271	2.62	0.2664
pos_11495	Hyacinthin	-	metab_15266	yes	down	B(ii)	C12095	pos	56767-17-0;122-78-1	637.175033287	5.52658333333	M+ACN+H	C30H27O13+	0	78.1	LMPK12010139;HMDB0037982;HMDB0006236	-	-	map00942;map01110	Metabolism;Metabolism	Biosynthesis of other secondary metabolites;Global and overview maps	Phenylpropanoids and polyketides	Flavonoids	Flavonoid glycosides	Anthocyanin biosynthesis;Biosynthesis of secondary metabolites	1.8538	1.854	0.4877	6.045E-7	1.274E-6	1.738	1.755	1.741	1.75	1.745	2.816	3.95	3.833	3.968	4.004	4.063	3.854	1.924	0.437	3.945	0.08824
pos_12464	Trifolin	ÈýÒ¶²ÝËØ	metab_2603	yes	up	B(ii)	C12626	pos	23627-87-4	449.10711426	4.42266666667	M+H	C21H20O11	0	87	HMDB0030864;LMPK12111663;HMDB0257804;HMDB0304745	-	-	map01110;map00944	Metabolism;Metabolism	Global and overview maps;Biosynthesis of other secondary metabolites	Organoheterocyclic compounds	Pyrans	Pyranones and derivatives	Biosynthesis of secondary metabolites;Flavone and flavonol biosynthesis	1.8496	1.8495	1.4741	1.457E-11	1.097E-10	6.034	6.051	6.051	6.007	6.058	6.043	4.188	4.264	3.886	4.147	3.968	4.133	6.041	0.01851	4.098	0.1422
neg_5822	Phellamurin	»Æ°Øß°	metab_24916	yes	up	B(i)	C09808	neg	52589-11-4;117861-55-9	517.171544517	6.53338333333	M-H	C26H30O11	62.8	0	HMDB0031876	-	-	-	-	-	Lipids and lipid-like molecules	Fatty Acyls	Fatty acyl glycosides	-	1.8491	1.8489	1.6014	2.808E-16	1.501E-14	5.132	5.152	5.171	5.143	5.147	5.152	3.291	3.224	3.196	3.157	3.236	3.188	5.15	0.01292	3.216	0.04626
pos_10399	Liquiritin	¸Ê²ÝËØ	metab_408	yes	up	B(ii)	C16989	pos	551-15-5	383.111508526	8.24708333333	M+H-2H2O	C21H22O9	0	61.6	LMPK12140021;HMDB0029520;MJDBOTE0000977	-	-	-	-	-	Phenylpropanoids and polyketides	Flavonoids	Flavonoid glycosides	-	1.8346	1.8346	1.6869	4.058E-8	1.02E-7	4.793	4.742	4.744	4.794	4.823	4.78	3.125	3.039	3.001	2.921	2.272	2.64	4.779	0.03143	2.833	0.3212
neg_6662	6-Prenylnaringenin	6-Òì±û»ùèÖÆ¤ËØ	metab_25745	yes	up	B(i)	C09832	neg	68236-13-5	339.123368531	10.8538	M-H	C20H20O5	89.2	0	HMDB0037247;LMPK12140277	-	-	-	-	-	Phenylpropanoids and polyketides	Flavonoids	Flavans	-	1.833	1.8329	1.5224	1.032E-14	2.739E-13	5.539	5.518	5.55	5.527	5.544	5.564	3.762	3.592	3.631	3.613	3.581	3.653	5.54	0.01617	3.639	0.06579
pos_3103	Heteroflavanone B	ÔÓ»ÆÍªB	metab_7880	yes	up	B(ii)	-	pos	151171-29-8	429.190084046	7.89435	M+H, M+CH3OH+H	C24H28O7	0	52.6	LMPK12140479;HMDB0040836	-	-	-	-	-	Phenylpropanoids and polyketides	Flavonoids	Flavans	-	1.8211	1.8209	1.4277	1.618E-14	3.914E-13	6.255	6.253	6.276	6.272	6.273	6.267	4.454	4.313	4.439	4.348	4.32	4.46	6.266	0.009562	4.389	0.06929
pos_10683	Violanone	×ÏÂÞÀ¼Íª	metab_712	yes	up	B(ii)	-	pos	-	633.193453353	7.336	2M+H	C17H16O6	0	43.4	LMPK12050467;HMDB0041790	-	-	-	-	-	Phenylpropanoids and polyketides	Isoflavonoids	O-methylated isoflavonoids	-	1.8145	1.8145	1.5757	1.202E-15	4.839E-14	5.084	5.123	5.075	5.114	5.092	5.105	3.248	3.294	3.285	3.215	3.16	3.214	5.099	0.01836	3.236	0.05026
neg_13262	(7'R,8'R)-4,7'-Epoxy-3',5-dimethoxy-4',9,9'-lignanetriol 9'-glucoside	£¨7'R£¬8'R£©-4,7'-»·Ñõ-3'£¬5-¶þ¼×Ñõ»ù-4'£¬9,9'-Ä¾·ÓÈý´¼9'-ÆÏÌÑÌÇÜÕ	metab_18617	yes	up	B(ii)	-	neg	-	521.202824884	3.04853333333	M-H	C26H34O11	0	34.9	HMDB0038711	-	-	-	-	-	Phenylpropanoids and polyketides	2-arylbenzofuran flavonoids	Not Available	-	1.8058	1.806	1.517	5.646E-11	2.742E-10	5.646	5.494	5.434	5.394	5.354	5.353	3.47	3.526	3.728	3.641	3.691	3.486	5.446	0.1115	3.59	0.1105
pos_3064	Neoliquiritin 2''-apioside	ÐÂ¸Ê²ÝËØ2'-ÇÛ²ËÜÕ	metab_7836	yes	up	B(ii)	-	pos	135432-48-3	551.175373855	7.58043333333	M+H, M+Na	C26H30O13	0	39	HMDB0040544	-	-	-	-	-	Organic acids and derivatives	Carboxylic acids and derivatives	Amino acids, peptides, and analogues	-	1.7761	1.776	1.6856	2.587E-16	1.408E-14	4.333	4.386	4.346	4.395	4.456	4.4	2.602	2.605	2.608	2.604	2.593	2.597	4.386	0.04358	2.602	0.005699
neg_5083	Multinoside A	¶àÌÇA	metab_24148	yes	up	B(ii)	C17563	neg	59262-54-3	591.135975974	4.6544	M-H2O-H	C27H30O16	0	72.7	HMDB0037935	-	-	-	-	-	Phenylpropanoids and polyketides	Flavonoids	Flavonoid glycosides	-	1.7557	1.7556	1.3277	2.85E-17	2.318E-15	7.049	7.082	7.061	7.08	7.088	7.033	5.36	5.346	5.295	5.328	5.309	5.297	7.066	0.02176	5.322	0.02669
neg_9389	Rhamnazin 3-rutinoside	ÊóÀîÌÇß°3-Ü¿ÏãÜÕ	metab_28547	yes	up	B(ii)	C17441	neg	64527-08-8	619.170755464	8.03758333333	M-H2O-H	C29H34O16	0	70.1	HMDB0037467;LMPK12112634	-	-	-	-	-	Phenylpropanoids and polyketides	Flavonoids	Flavonoid glycosides	-	1.7544	1.7543	1.5099	4.719E-11	2.333E-10	5.216	5.144	5.183	5.239	5.147	5.165	3.507	3.549	3.368	3.373	3.584	3.212	5.182	0.03837	3.432	0.1403
pos_12627	Astragalin	»ÆÜÎ¼×ËØ	metab_2774	yes	up	B(ii)	C12249	pos	480-10-4	449.107175317	4.29418333333	M+H	C21H20O11	0	77.8	LMPK12111725;HMDB0037429	-	-	map01110;map00944	Metabolism;Metabolism	Global and overview maps;Biosynthesis of other secondary metabolites	Phenylpropanoids and polyketides	Flavonoids	Flavonoid glycosides	Biosynthesis of secondary metabolites;Flavone and flavonol biosynthesis	1.7317	1.7314	1.3767	4.701E-10	1.846E-9	6.235	6.249	6.29	6.18	6.28	6.262	4.672	4.312	4.677	4.458	4.386	4.726	6.249	0.03939	4.539	0.1751
neg_4348	6''-Acetylapiin	6''-ÒÒõ£ÇÛ²ËËØ	metab_23395	yes	up	B(ii)	C04858	neg	26544-34-3	651.156659261	3.43268333333	M+FA-H	C28H30O15	0	37.2	HMDB0035464;HMDB0030843	-	-	map00944	Metabolism	Biosynthesis of other secondary metabolites	Phenylpropanoids and polyketides	Flavonoids	Flavonoid glycosides	Flavone and flavonol biosynthesis	1.7276	1.7276	1.4631	1.066E-11	8.422E-11	5.31	5.403	5.338	5.371	5.369	5.324	3.767	3.742	3.534	3.714	3.7	3.49	5.352	0.03462	3.658	0.1162
neg_11349	Luteolin 7-malonylglucoside	Ä¾Ï¬²ÝËØ7-±û¶þõ£ÌÇÜÕ	metab_16654	yes	up	B(ii)	C10103	neg	98767-38-5	533.093746499	4.676	M-H	C24H22O14	0	76.1	HMDB0301681	-	-	-	-	-	Phenylpropanoids and polyketides	Flavonoids	Flavonoid glycosides	-	1.718	1.7179	1.4439	6.831E-13	8.442E-12	5.412	5.457	5.442	5.431	5.486	5.409	3.653	3.815	3.68	3.876	3.762	3.813	5.439	0.02923	3.767	0.08592
neg_12784	Kaempferol 3-sophorotrioside	É½ÄÎ·Ó3-»±ÈýÜÕ	metab_18117	yes	up	B(ii)	C12635	neg	80714-53-0	753.188262586	3.47443333333	M-H2O-H	C33H40O21	0	74	LMPK12111744;HMDB0032008	-	-	map01110;map00944	Metabolism;Metabolism	Global and overview maps;Biosynthesis of other secondary metabolites	Phenylpropanoids and polyketides	Flavonoids	Flavonoid glycosides	Biosynthesis of secondary metabolites;Flavone and flavonol biosynthesis	1.7008	1.7008	1.3608	2.98E-14	6.463E-13	6.14	6.236	6.237	6.205	6.115	6.134	4.479	4.522	4.563	4.563	4.572	4.541	6.178	0.05451	4.54	0.03521
pos_2423	Scolymoside	¶«Ý¹ÝÐ¼î	metab_7127	yes	up	B(ii)	C12630	pos	25694-72-8	617.147068363	4.29418333333	M+Na, M+K	C27H30O15	0	78	HMDB0005799	-	-	map00944	Metabolism	Biosynthesis of other secondary metabolites	Phenylpropanoids and polyketides	Tannins	Hydrolyzable tannins	Flavone and flavonol biosynthesis	1.7004	1.7004	1.3806	1.884E-13	2.9E-12	5.94	5.913	5.999	5.844	6.014	5.944	4.268	4.318	4.243	4.384	4.309	4.302	5.942	0.06161	4.304	0.04798
neg_9294	2'',4'',6''-Triacetylglycitin	2''¡¢4''¡¢6''-ÈýÒÒõ£¸Ê°±Ëá	metab_28456	yes	up	B(ii)	-	neg	-	617.155346454	8.33783333333	M+FA-H	C28H28O13	0	60.5	HMDB0034694	-	-	-	-	-	Phenylpropanoids and polyketides	Isoflavonoids	Isoflavonoid O-glycosides	-	1.6785	1.6785	1.4341	9.492E-13	1.113E-11	5.248	5.295	5.299	5.283	5.292	5.256	3.718	3.773	3.667	3.537	3.755	3.64	5.279	0.02149	3.681	0.08694
pos_10918	Genistein	È¾ÁÏÄ¾ËØ	metab_15259	yes	up	B(i)	C06563	pos	529-59-9;446-72-0	271.059526258	6.7083	M+H	C15H10O5	46.6	0	HMDB0003217;LMPK12050218;MJDBOTE0000378	-	-	map00943;map01100;map01110	Metabolism;Metabolism;Metabolism	Biosynthesis of other secondary metabolites;Global and overview maps;Global and overview maps	Phenylpropanoids and polyketides	Isoflavonoids	Isoflav-2-enes	Isoflavonoid biosynthesis;Metabolic pathways;Biosynthesis of secondary metabolites	1.6757	1.6755	1.4676	1.4E-13	2.245E-12	4.985	5.003	4.972	4.988	4.999	4.994	3.492	3.376	3.329	3.457	3.311	3.434	4.99	0.01137	3.4	0.07269
neg_1176	Scorzonoside	½¹¶¹ÜÕ	metab_17068	yes	up	B(ii)	-	neg	217650-81-2	531.187352829	4.90745	M-H2O-H, M+K-2H	C27H34O12	0	34	HMDB0038718	-	-	-	-	-	Phenylpropanoids and polyketides	2-arylbenzofuran flavonoids	Not Available	-	1.6602	1.6602	1.411	5.473E-11	2.664E-10	5.59	5.397	5.396	5.31	5.326	5.277	3.762	3.73	3.783	3.916	3.868	3.831	5.383	0.1123	3.815	0.06992
neg_8976	Morusinol	ÄªÂ³Î÷Åµ	metab_28134	yes	up	B(ii)	C17868	neg	62949-93-3	483.165884318	9.80315	M+FA-H	C25H26O7	0	69.6	HMDB0030620;LMPK12110919	-	-	-	-	-	Phenylpropanoids and polyketides	Flavonoids	Flavones	-	1.6588	1.6588	1.4457	7.362E-13	9.007E-12	5.076	5.031	5.055	5.036	5.079	5.08	3.469	3.52	3.627	3.383	3.463	3.536	5.06	0.02216	3.5	0.08232
neg_9666	Pratensein	Pratensein	metab_28826	yes	up	B(ii)	C10520	neg	2284-31-3	345.061328897	7.22301666667	M+FA-H	C16H12O6	0	44.8	HMDB0030617;LMPK12050265	-	-	map00943	Metabolism	Biosynthesis of other secondary metabolites	Phenylpropanoids and polyketides	Isoflavonoids	O-methylated isoflavonoids	Isoflavonoid biosynthesis	1.6425	1.6426	1.4896	3.733E-12	3.472E-11	4.658	4.669	4.657	4.657	4.651	4.653	3.122	3.22	3.119	3.106	3.233	2.96	4.658	0.006201	3.127	0.09831
pos_6041	Fisetin	ÆáÊ÷»ÆÍª	metab_11053	yes	up	B(i)	C10041	pos	528-48-3	287.054458719	4.29418333333	M+H	C15H10O6	66.8	0	LMPK12111566;MJDBOTE0001471	-	-	-	-	-	-	-	-	-	1.6168	1.6167	1.2813	5.755E-18	6.189E-16	6.722	6.733	6.754	6.702	6.755	6.735	5.248	5.239	5.263	5.269	5.24	5.272	6.733	0.02018	5.255	0.01455
neg_10260	Delphinidin 3-sophoroside 5-glucoside	·ÉÑà²ÝÜÕ3-»±ÜÕ5-ÆÏÌÑÌÇÜÕ	metab_15555	yes	down	B(ii)	-	neg	36547-37-2	834.21057098	5.97635	M+FA-H	C33H41O22+	0	43.4	HMDB0039118	-	-	-	-	-	Phenylpropanoids and polyketides	Flavonoids	Flavonoid glycosides	-	1.5816	1.5818	0.7103	2.17E-11	1.545E-10	3.54	3.423	3.529	3.639	3.364	3.422	4.942	4.856	4.916	4.858	4.928	4.95	3.486	0.1012	4.908	0.04124
pos_6168	Spinacetin 3-Gentiobioside	²¤²ËËØ3-Áúµ¨ÌÇÜÕ	metab_11183	yes	up	B(i)	-	pos	101021-29-8	653.170083679	4.67863333333	M+H-H2O	C29H34O18	56.8	0	LMPK12112901;HMDB0037469	-	-	-	-	-	Phenylpropanoids and polyketides	Flavonoids	Flavonoid glycosides	-	1.5726	1.5724	1.2918	3.325E-11	1.915E-10	6.245	6.195	6.213	6.258	6.228	6.184	4.795	4.727	4.757	4.967	4.71	4.932	6.22	0.02863	4.815	0.109
neg_13298	Afzelechin	°¢·òÔóÀ³ÇÕ	metab_18654	yes	up	B(ii)	C09320	neg	2545-00-8	319.082293276	3.02851666667	M+FA-H	C15H14O5	0	59.7	HMDB0030823;LMPK12020035	-	-	map00941;map01110	Metabolism;Metabolism	Biosynthesis of other secondary metabolites;Global and overview maps	Phenylpropanoids and polyketides	Flavonoids	Flavans	Flavonoid biosynthesis;Biosynthesis of secondary metabolites	1.5549	1.555	1.4276	8.549E-10	3.174E-9	4.619	4.63	4.604	4.624	4.562	4.643	3.039	3.329	3.355	3.068	3.391	3.212	4.614	0.02815	3.232	0.1514
neg_2654	3,5,6-Trihydroxy-3',4',7-trimethoxyflavone 3-glucuronide	3,5,6-ÈýôÇ»ù-3'£¬4'£¬7-Èý¼×Ñõ»ù»ÆÍª3-ÆÏÌÇÜÕËá	metab_21612	yes	up	B(ii)	-	neg	-	535.109681054	3.82321666667	M-H, M+Na-2H	C24H24O14	0	63.9	HMDB0038264	-	-	-	-	-	Phenylpropanoids and polyketides	Flavonoids	Flavonoid glycosides	-	1.5395	1.5395	1.3093	4.816E-16	2.317E-14	5.651	5.723	5.671	5.699	5.648	5.663	4.313	4.335	4.364	4.326	4.35	4.321	5.676	0.02947	4.335	0.01915
pos_77	Kaempferol 3-alpha-L-arabinofuranoside	É½ÄÎ·Ó3-¦Á-L-°¢À­²®ß»à«ÌÇÜÕ	metab_12809	yes	down	B(ii)	-	pos	5041-67-8	383.075405684	6.41738333333	M+H-2H2O, M+Na, M+K, M+2Na-H, M+H-H2O	C20H18O10	0	54.4	HMDB0029502	-	-	-	-	-	Phenylpropanoids and polyketides	Flavonoids	Flavonoid glycosides	-	1.522	1.5217	0.7228	7.236E-11	3.429E-10	3.577	3.55	3.283	3.418	3.432	3.363	4.774	4.777	4.75	4.767	4.753	4.707	3.437	0.1114	4.755	0.02587
pos_6968	6-beta-D-Glucopyranosyl-8-beta-D-ribopyranosylapigenin	6-¦Â-D-ßÁà«ÆÏÌÑÌÇ»ù-8-¦Â-D-ßÁà«ºËÌÇ»ùÇÛ²ËËØ	metab_12039	yes	up	B(ii)	-	pos	207461-10-7;110241-21-9	578.160667606	8.95278333333	2M+3H2O+2H	C26H28O14	0	31.2	HMDB0035895;HMDB0033571	-	-	-	-	-	Phenylpropanoids and polyketides	Flavonoids	Flavonoid glycosides	-	1.5121	1.512	1.9163	2.198E-10	9.331E-10	2.62	2.753	2.606	2.736	2.676	2.951	1.421	1.424	1.427	1.423	1.412	1.416	2.723	0.1264	1.421	0.005496
neg_9916	Isoorientin 2''-[p-coumaroyl-(->6)-glucoside]	Òì¶«·½ËØ2'-[p-Ïã¶¹õ£-£¨6£©-ÆÏÌÑÌÇÜÕ]	metab_29086	yes	down	B(ii)	-	neg	220948-74-3	737.172827174	6.6416	M-H2O-H	C36H36O18	0	48	HMDB0032910	-	-	-	-	-	Phenylpropanoids and polyketides	Flavonoids	Flavonoid glycosides	-	1.5031	1.5032	0.7596	8.707E-14	1.538E-12	4.033	3.943	4.047	4.089	4.078	4.078	5.328	5.31	5.309	5.315	5.335	5.349	4.045	0.05415	5.325	0.01597
pos_6221	3,4',5,6,7,8-Hexahydroxyflavone	3,4'£¬5,6,7,8-ÁùôÇ»ù»ÆÍª	metab_11242	yes	down	B(ii)	-	pos	-	351.070260883	4.86115	M+CH3OH+H	C15H10O8	0	34.1	HMDB0303817	-	-	-	-	-	Phenylpropanoids and polyketides	Flavonoids	Flavones	-	1.5016	1.5018	0.6684	3.388E-6	6.446E-6	2.63	2.543	2.629	2.537	2.532	3.429	4.2	4.06	4.066	4.036	3.986	4.043	2.717	0.3517	4.065	0.07167
neg_8987	Neoeriocitrin	ÐÂÄûÃÊËá	metab_28146	yes	up	B(ii)	C09805	neg	13241-32-2	631.148601789	9.7179	M+Cl	C27H32O15	0	62.5	HMDB0255521;LMPK12140359	-	-	-	-	-	Phenylpropanoids and polyketides	Flavonoids	Flavonoid glycosides	-	1.4968	1.4967	1.3176	4.335E-14	8.732E-13	5.271	5.218	5.312	5.2	5.333	5.256	3.987	3.993	3.992	3.999	4.003	4.004	5.265	0.05175	3.996	0.006655
neg_31	Kaempferol 3-O-arabinoside	É½ÄÎ·Ó3-O-°¢À­²®ÌÇÜÕ	metab_22104	yes	down	B(ii)	-	neg	-	417.082932698	6.40481666667	M-H, M+Na-2H, M+K-2H, M-H2O-H	C20H18O10	0	44.6	HMDB0029261	-	-	-	-	-	Phenylpropanoids and polyketides	Flavonoids	Flavonoid glycosides	-	1.4765	1.4765	0.7325	7.439E-13	9.09E-12	3.265	3.424	3.443	3.373	3.377	3.429	4.638	4.622	4.609	4.595	4.634	4.628	3.385	0.06562	4.621	0.0163
neg_12585	Myricetin 3-robinobioside	ÑîÃ·ËØ3-ÂÞ±öÌÇÜÕ	metab_17904	yes	up	B(ii)	-	neg	145544-43-0	625.141961439	3.63461666667	M-H	C27H30O17	0	68.2	LMPK12112413;HMDB0040861	-	-	-	-	-	Phenylpropanoids and polyketides	Flavonoids	Flavonoid glycosides	-	1.4717	1.4715	1.3068	3.458E-10	1.403E-9	5.282	5.263	5.276	5.204	5.258	5.285	3.976	3.811	4.129	4.037	4.06	4.144	5.261	0.03003	4.026	0.1219
neg_920	Luteolin-6-C-Glucoside	Ä¾Ï¬²ÝËØ-6-C-ÆÏÌÑÌÇÜÕ	metab_28357	yes	up	B(i)	C01821	neg	-	447.093541009	3.78243333333	M-H, M+Cl	C21H20O11	93.2	0	HMDB0301981;HMDB0253666;MJDBOTE0001266	-	-	-	-	-	Phenylpropanoids and polyketides	Flavonoids	Flavonoid glycosides	-	1.4711	1.4711	1.3	6.862E-14	1.264E-12	5.277	5.332	5.299	5.358	5.304	5.299	4.003	4.084	4.113	4.119	4.119	4.078	5.312	0.02892	4.086	0.04417
neg_5118	6''-O-Acetyldaidzin	6''-O-ÒÒõ£´ó¶¹ÜÕ	metab_24187	yes	down	B(ii)	-	neg	71385-83-6	503.119571625	4.71763333333	M+FA-H	C23H22O10	0	73.5	HMDB0030689;LMPK12050015	-	-	-	-	-	Phenylpropanoids and polyketides	Isoflavonoids	Isoflavonoid O-glycosides	-	1.4663	1.466	0.7514	1.515E-12	1.633E-11	3.682	3.798	3.701	3.607	3.68	3.617	4.88	4.91	4.905	4.911	4.919	4.872	3.681	0.06899	4.899	0.01925
pos_10980	Kievitone hydrate	Ë®ºÏ¿­Î¬Íª	metab_1032	yes	up	B(ii)	C02549	pos	62682-11-5	357.132520699	6.52951666667	M+H-H2O	C20H22O7	0	52.2	HMDB0038111	-	-	-	-	-	Phenylpropanoids and polyketides	Isoflavonoids	Isoflavans	-	1.459	1.4589	1.2851	7.951E-16	3.409E-14	5.421	5.434	5.399	5.429	5.461	5.421	4.243	4.24	4.236	4.23	4.218	4.172	5.427	0.0201	4.223	0.02641
neg_1582	Austalide L	°ÂË¹ËþÀûµÂL	metab_20430	yes	up	B(ii)	-	neg	87833-52-1	427.21247358	9.23225	M-H, M+FA-H	C25H32O6	0	62.2	HMDB0030158	-	-	-	-	-	Phenylpropanoids and polyketides	Flavonoids	Flavones	-	1.4578	1.4578	1.3073	7.444E-14	1.34E-12	5.124	5.126	5.132	5.082	5.121	5.146	3.861	3.855	3.94	3.958	3.962	3.932	5.122	0.02144	3.918	0.04767
neg_12379	6''-O-Malonyldaidzin	6''-O-±û¶þõ£´ó¶¹ÜÕ	metab_17690	yes	down	B(ii)	C16191	neg	124590-31-4	547.109846786	3.78243333333	M+FA-H	C24H22O12	0	65.2	HMDB0041263	-	-	map00943	Metabolism	Biosynthesis of other secondary metabolites	Phenylpropanoids and polyketides	Coumarins and derivatives	Furanocoumarins	Isoflavonoid biosynthesis	1.4312	1.4312	0.7998	4.238E-16	2.105E-14	4.646	4.629	4.655	4.609	4.596	4.641	5.773	5.769	5.796	5.817	5.773	5.801	4.629	0.02276	5.788	0.01953
neg_5693	Taxifolin 3-arabinoside	-	metab_24779	yes	down	B(ii)	-	neg	-	417.082895875	6.1247	M-H2O-H	C20H20O11	0	70.1	HMDB0041418	-	-	-	-	-	Phenylpropanoids and polyketides	Diarylheptanoids	Cyclic diarylheptanoids	-	1.4209	1.421	0.7366	1.741E-10	7.56E-10	3.27	3.045	3.332	3.225	3.288	3.134	4.376	4.347	4.382	4.344	4.359	4.388	3.216	0.1075	4.366	0.01854
pos_302	Scutellarein 6-xyloside	µÆÕµ»¨ËØ6-Ä¾ÌÇÜÕ	metab_7787	yes	down	B(ii)	-	pos	65876-68-8	401.086029402	5.69303333333	M+H-H2O, M+K, M+Na, M+H-2H2O	C20H18O10	0	42.9	HMDB0037466;LMPK12111106	-	-	-	-	-	Phenylpropanoids and polyketides	Flavonoids	Flavonoid glycosides	-	1.417	1.4169	0.7454	1.901E-7	4.309E-7	3.172	3.642	3.557	3.561	3.111	3.534	4.645	4.615	4.584	4.583	4.593	4.58	3.429	0.2269	4.6	0.02533
pos_5898	Phloretin xylosyl-galactoside	¸ùÆ¤ËØÄ¾ÌÇ»ù°ëÈéÌÇÜÕ	metab_10902	yes	down	B(ii)	-	pos	-	601.209723465	3.90355	M+CH3OH+H	C26H32O14	0	30.4	HMDB0029252	-	-	-	-	-	Phenylpropanoids and polyketides	Flavonoids	Flavonoid glycosides	-	1.399	1.3988	0.7071	4.481E-6	8.388E-6	2.274	3.024	2.879	2.662	3.111	3.055	4.036	3.927	4.015	4.051	3.971	4.049	2.834	0.3185	4.008	0.04974
pos_10741	Luteone	»ÆÌåÍª	metab_776	yes	up	B(ii)	C10498	pos	41743-56-0	387.143068797	7.15548333333	M+CH3OH+H	C20H18O6	0	79	HMDB0036595	-	-	-	-	-	Phenylpropanoids and polyketides	Isoflavonoids	Isoflavans	-	1.3754	1.3754	1.2721	5.136E-14	1.006E-12	4.962	5.029	4.991	5.03	4.988	5.042	3.943	3.956	3.962	3.88	3.958	3.915	5.007	0.03121	3.936	0.03217
pos_12362	2-(4-Hydroxyphenyl)-3,6-dimethoxy-8,8-dimethyl-4H,8H-benzo[1,2-b:3,4-b']dipyran-4-one	2-£¨4-ôÇ»ù±½»ù£©-3,6-¶þ¼×Ñõ»ù-8,8-¶þ¼×»ù-4H£¬8H-±½²¢[1,2-b:3,4-b']¶þßÁà«-4-Íª	metab_2496	yes	up	B(ii)	-	pos	157072-30-5	778.283614815	4.5194	2M+NH4	C22H20O6	0	43.9	HMDB0041236	-	-	-	-	-	Phenylpropanoids and polyketides	Flavonoids	Pyranoflavonoids	-	1.3748	1.3748	1.2105	2.123E-13	3.204E-12	6.119	6.178	6.142	6.164	6.175	6.183	5.128	5.148	5.105	5.028	5.069	5.059	6.16	0.02491	5.089	0.04526
pos_11352	Apigenin 7-O-(6''-O-acetylglucoside)	ÇÛ²ËËØ7-O-£¨6'-O-ÒÒõ£ÌÇÜÕ£©	metab_1435	yes	down	B(ii)	-	pos	72741-92-5	507.149122631	5.77895	M+CH3OH+H	C23H22O11	0	82.3	HMDB0037342	-	-	-	-	-	Phenylpropanoids and polyketides	Flavonoids	Flavonoid glycosides	-	1.3653	1.3652	0.7147	1.434E-6	2.869E-6	2.906	2.926	2.851	2.94	2.38	2.593	4.032	3.714	3.991	3.935	3.841	3.709	2.766	0.2288	3.87	0.1385
pos_3419	Citromitin	ÄûÃÊ¿àËØ	metab_8224	yes	up	B(ii)	-	pos	-	405.154052757	12.1343666667	M+H, M+Na	C21H24O8	0	41.8	HMDB0037313	-	-	-	-	-	Phenylpropanoids and polyketides	Flavonoids	O-methylated flavonoids	-	1.3582	1.3581	1.2362	8.231E-7	1.7E-6	5.683	5.7	5.663	5.706	5.676	5.711	5.065	4.662	4.589	4.476	4.411	4.415	5.69	0.019	4.603	0.2472
neg_13042	Kaempferol 3-O-glucosyl-rhamnosyl-glucoside	É½ÄÎ·Ó3-O-ÆÏÌÑÌÇ»ù-ÊóÀîÌÇ»ù-ÆÏÌÑÌÇÜÕ	metab_18390	yes	up	B(ii)	-	neg	-	755.203780616	3.25343333333	M-H	C33H40O20	0	96.5	HMDB0301689	-	-	-	-	-	Phenylpropanoids and polyketides	Flavonoids	Flavonoid glycosides	-	1.3473	1.3473	1.2111	6.753E-12	5.719E-11	5.942	5.909	5.897	5.948	5.84	5.918	4.814	4.952	4.91	4.896	4.898	4.801	5.909	0.039	4.879	0.0586
pos_10966	Narirutin	èÖÆ¤ÜÕ	metab_1016	yes	down	B(ii)	C09793	pos	14259-46-2	581.185765371	6.57488333333	M+H	C27H32O14	0	72.6	HMDB0033740;LMPK12140236	-	-	-	-	-	Phenylpropanoids and polyketides	Flavonoids	Flavonoid glycosides	-	1.3457	1.3458	0.7667	4.496E-10	1.772E-9	3.47	3.338	3.463	3.505	3.389	3.225	4.427	4.411	4.403	4.424	4.483	4.442	3.398	0.1041	4.432	0.02838
pos_12396	Axillarin	éÎÆ¤ÍòÊÙ¾ÕËØ3,6-¶þ¼×ÃÑ	metab_2532	yes	up	B(i)	C10021	pos	5188-73-8	347.075444964	4.49975	M+H	C17H14O8	62.9	0	LMPK12112990	-	-	-	-	-	-	-	-	-	1.32	1.3199	1.1761	1.571E-17	1.4E-15	6.579	6.59	6.564	6.591	6.601	6.591	5.61	5.611	5.611	5.602	5.581	5.587	6.586	0.01298	5.6	0.01295
pos_10634	4'-Methylliquiritigenin 7-rhamnoside	4'-¼×»ù¸Ê²ÝËØ7-ÊóÀîÌÇÜÕ	metab_658	yes	up	B(ii)	-	pos	83697-43-2	833.297081354	7.49106666667	2M+H	C22H24O8	0	33.3	HMDB0040545	-	-	-	-	-	Phenylpropanoids and polyketides	Flavonoids	Flavonoid glycosides	-	1.3046	1.3046	1.209	5.218E-13	6.763E-12	5.581	5.587	5.6	5.6	5.552	5.577	4.587	4.681	4.632	4.661	4.558	4.59	5.583	0.01795	4.618	0.04767
neg_11457	Astilbin	ÂäÐÂ¸¾ËØ	metab_16761	yes	down	B(ii)	C17449	neg	29838-67-3	449.109036448	4.56968333333	M-H	C21H22O11	0	79.5	HMDB0033850;HMDB0242667;MJDBOTE0000979	-	-	-	-	-	Phenylpropanoids and polyketides	Flavonoids	Flavonoid glycosides	-	1.2847	1.2845	0.7839	1.138E-5	2.027E-5	3.542	3.496	3.642	3.379	3.845	3.904	4.522	4.642	5.073	4.439	4.512	4.635	3.635	0.2049	4.637	0.2271
neg_151	Hesperetin 7-(2,6-dirhamnosylglucoside)	³ÈÆ¤ËØ7-£¨2,6-¶þ¼×°±»ùÆÏÌÑÌÇÜÕ£©	metab_20352	yes	up	B(ii)	-	neg	97218-30-9	793.202288018	5.03218333333	M+Na-2H, M+Cl, M+K-2H	C34H44O19	0	38	HMDB0040372	-	-	-	-	-	Phenylpropanoids and polyketides	Flavonoids	Flavonoid glycosides	-	1.2747	1.2747	1.1881	1.548E-12	1.664E-11	5.811	5.837	5.828	5.842	5.782	5.841	4.807	4.897	4.917	4.919	4.93	4.943	5.824	0.02331	4.902	0.049
neg_1133	6''-O-Acetylvicenin 1	6''-O-ÒÒõ£Î¬ÐÁËØ1	metab_16636	yes	up	B(ii)	-	neg	163345-99-1	651.157691376	4.69725	M-H, M+FA-H	C28H30O15	0	33.4	HMDB0041235	-	-	-	-	-	Phenylpropanoids and polyketides	Flavonoids	Flavonoid glycosides	-	1.2737	1.2737	1.1884	1.196E-12	1.343E-11	5.747	5.845	5.817	5.817	5.85	5.744	4.881	4.888	4.918	4.848	4.898	4.869	5.804	0.04686	4.884	0.0243
neg_12769	Neoisoastilbin	ÐÂÒìÂäÐÂ¸¾ËØ	metab_18102	yes	up	B(ii)	C17449	neg	29838-67-3	449.109105622	3.49598333333	M-H	C21H22O11	0	53.7	HMDB0033850;HMDB0242667	-	-	-	-	-	Phenylpropanoids and polyketides	Flavonoids	Flavonoid glycosides	-	1.2728	1.2729	1.1835	1.197E-14	3.092E-13	5.917	5.951	5.929	5.883	5.898	5.901	4.975	4.991	4.968	5.009	5.029	5.004	5.913	0.02421	4.996	0.02266
pos_10781	Peonidin 3-(6''-p-coumaroyl-glucoside)	ÉÖÒ©ÜÕ3-£¨6'-p-Ïã¶¹õ£ÆÏÌÑÌÇÜÕ£©	metab_818	yes	up	B(ii)	-	pos	147-85-3	651.19063736	7.02128333333	M+ACN+H	C31H29O13+	0	36.6	HMDB0301664	-	-	-	-	-	Phenylpropanoids and polyketides	Flavonoids	Flavonoid glycosides	-	1.269	1.2687	1.3606	1.769E-7	4.026E-7	3.723	3.429	3.556	3.747	3.273	3.505	2.588	2.592	2.6	2.591	2.58	2.654	3.539	0.1795	2.601	0.0271
neg_6257	Jaceidin	½ÜÎ÷¶¡	metab_25344	yes	down	B(i)	-	neg	10173-01-0	359.077129559	8.33783333333	M-H	C18H16O8	81.3	0	HMDB0033819;LMPK12112999	-	-	-	-	-	Phenylpropanoids and polyketides	Flavonoids	O-methylated flavonoids	-	1.2654	1.2656	0.6927	9.085E-6	1.637E-5	2.191	2.192	2.191	2.18	2.193	2.177	3.657	3.278	3.198	2.959	2.889	2.963	2.187	0.006955	3.157	0.2883
pos_10979	Pebrellin	Åå²¼À×ÁÖ	metab_1030	yes	down	B(ii)	-	pos	13509-93-8	375.106531447	6.52951666667	M+H	C19H18O8	0	30.1	HMDB0029546;LMPK12111486	-	-	-	-	-	Phenylpropanoids and polyketides	Flavonoids	O-methylated flavonoids	-	1.2645	1.2647	0.693	0.0002223	0.0003413	2.257	2.657	2.332	2.269	2.264	2.268	4.082	3.634	3.208	3.277	2.855	3.215	2.341	0.1571	3.378	0.4241
pos_13861	Vestitone 7-glucoside	Ç°Í¥Íª7-ÆÏÌÑÌÇÜÕ	metab_4066	yes	down	B(ii)	-	pos	-	452.1945956	3.24956666667	M+NH4	C22H26O9	0	70.3	HMDB0033012	-	-	-	-	-	Phenylpropanoids and polyketides	Isoflavonoids	Isoflavonoid O-glycosides	-	1.2572	1.257	0.8455	5.382E-13	6.923E-12	4.857	4.924	4.91	4.907	4.958	4.871	5.769	5.815	5.835	5.796	5.825	5.761	4.904	0.03642	5.8	0.03039
pos_665	Spinacetin 3-glucoside	²¤²ËËØ3-ÆÏÌÑÌÇÜÕ	metab_11697	yes	up	B(ii)	-	pos	81563-84-0	509.127866737	4.49975	M+H, M+Na, M+K	C23H24O13	0	47.6	HMDB0037468;LMPK12112900	-	-	-	-	-	Phenylpropanoids and polyketides	Flavonoids	Flavonoid glycosides	-	1.2539	1.2539	1.1668	2.14E-14	4.867E-13	6.224	6.226	6.18	6.23	6.256	6.233	5.333	5.372	5.351	5.305	5.322	5.327	6.225	0.02481	5.335	0.02341
neg_5570	Matsutakeside I	ËÉÈ×Ò»ºÅ	metab_24652	yes	down	B(ii)	-	neg	-	619.203326808	5.71948333333	M-H	C30H36O14	0	74	HMDB0036746	-	-	-	-	-	Phenylpropanoids and polyketides	2-arylbenzofuran flavonoids	Not Available	-	1.2433	1.2433	0.8156	6.924E-14	1.272E-12	3.851	3.876	3.887	3.862	3.87	3.87	4.719	4.705	4.756	4.726	4.803	4.761	3.87	0.01214	4.745	0.03574
neg_108	Loquatoside	-	metab_16096	yes	down	B(ii)	-	neg	74046-15-4	437.109149741	3.67683333333	M+Na-2H, M+Cl, M-H	C20H22O11	0	62.2	HMDB0041238	-	-	-	-	-	Phenylpropanoids and polyketides	Flavonoids	O-methylated flavonoids	-	1.2427	1.2427	0.8464	7.481E-14	1.343E-12	4.814	4.802	4.85	4.819	4.816	4.829	5.695	5.647	5.697	5.692	5.691	5.755	4.821	0.01617	5.696	0.03439
neg_5030	6'-Malonyltrifolirhizin	6'-±û¶þõ£ÈýÒ¶²ÝÜÕ	metab_24097	yes	down	B(ii)	-	neg	135574-57-1	531.114808374	4.56968333333	M-H	C25H24O13	0	54.8	HMDB0039246	-	-	-	-	-	Phenylpropanoids and polyketides	Isoflavonoids	Isoflavonoid O-glycosides	-	1.2403	1.2402	0.8377	3.699E-15	1.202E-13	4.462	4.497	4.489	4.492	4.534	4.508	5.37	5.38	5.373	5.372	5.372	5.337	4.497	0.02353	5.368	0.01514
neg_1287	Cyclokievitone hydrate	Ë®ºÏ»·Î¬Íª	metab_18209	yes	up	B(ii)	-	neg	104363-15-7	353.102791546	5.56918333333	M-H2O-H, M-H	C20H20O7	0	56.8	HMDB0037750	-	-	-	-	-	Phenylpropanoids and polyketides	Cinnamic acids and derivatives	Hydroxycinnamic acids and derivatives	-	1.2349	1.2347	1.2314	9.836E-12	7.874E-11	4.61	4.615	4.589	4.599	4.608	4.627	3.807	3.65	3.737	3.777	3.786	3.696	4.608	0.013	3.742	0.06002
pos_10405	5-Hydroxy-3',4',7,8-tetramethoxyflavone	5-ôÇ»ù-3'£¬4'£¬7,8-ËÄ¼×Ñõ»ù»ÆÍª	metab_416	yes	down	B(ii)	-	pos	13003-74-2	391.137778639	8.22481666667	M+CH3OH+H	C19H18O7	0	37.2	HMDB0037598	-	-	-	-	-	Phenylpropanoids and polyketides	Flavonoids	O-methylated flavonoids	-	1.2345	1.2346	0.829	2.607E-13	3.8E-12	4.159	4.158	4.147	4.211	4.226	4.229	5.04	5.048	5.063	5.06	5.021	5.08	4.188	0.03741	5.052	0.02022
neg_5449	6''-Acetylliquiritin	6''-ÒÒõ£¸Ê²ÝÜÕ	metab_24524	yes	down	B(ii)	-	neg	166531-17-5	505.135442599	5.42191666667	M+FA-H	C23H24O10	0	52.6	HMDB0041385	-	-	-	-	-	Phenylpropanoids and polyketides	Flavonoids	Flavonoid glycosides	-	1.2232	1.2232	0.832	3.266E-13	4.587E-12	4.21	4.214	4.13	4.224	4.213	4.205	5.001	5.042	5.072	5.047	5.066	5.054	4.199	0.03447	5.047	0.02521
neg_6905	Paeonoside	µ¤Æ¤ß°	metab_25995	yes	down	B(ii)	C10717	neg	20309-70-0;25615-14-9	609.151452356	12.6655333333	M-H	C27H30O16	0	31.5	HMDB0037433	-	-	-	-	-	Phenylpropanoids and polyketides	Flavonoids	Flavonoid glycosides	-	1.2222	1.223	0.68	0.001834	0.002554	2.294	2.309	2.228	2.216	2.23	2.213	4.311	3.611	3.303	3.158	2.504	2.948	2.248	0.04202	3.306	0.6157
neg_6337	Isoformononetin	Òì»ÆÍª	metab_25418	yes	down	B(ii)	C12125	neg	486-63-5	313.071782777	8.78521666667	M+FA-H	C16H12O4	0	37.5	HMDB0033994;LMPK12050039	-	-	map00943;map01110	Metabolism;Metabolism	Biosynthesis of other secondary metabolites;Global and overview maps	Phenylpropanoids and polyketides	Isoflavonoids	O-methylated isoflavonoids	Isoflavonoid biosynthesis;Biosynthesis of secondary metabolites	1.2184	1.2193	0.7343	7.817E-5	0.000126	2.335	2.336	2.531	3.103	2.62	2.608	3.932	3.611	3.481	3.327	3.438	3.369	2.589	0.2818	3.526	0.222
pos_1990	Kaempferol 3-[glucosyl-(1->3)-rhamnosyl-(1->6)-galactoside]	-	metab_6647	yes	up	B(ii)	-	pos	136449-09-7	757.217204502	3.18766666667	M+H, M+Na	C33H40O20	0	87.5	HMDB0038768	-	-	-	-	-	Phenylpropanoids and polyketides	Flavonoids	Flavonoid glycosides	-	1.2047	1.2047	1.1553	1.195E-11	9.247E-11	6.074	6.168	6.14	6.137	6.16	6.096	5.269	5.311	5.346	5.353	5.231	5.318	6.129	0.03695	5.305	0.04681
pos_4437	Eupatorin	ÓÈÅÁÍÐÁÖ	metab_9348	yes	down	B(ii)	-	pos	-	345.096424721	4.1752	M+H-H2O, M+H	C18H16O7	0	41.2	LMPK12111239;HMDB0252128	-	-	-	-	-	Phenylpropanoids and polyketides	Flavonoids	O-methylated flavonoids	-	1.1996	1.1995	0.8569	5.56E-14	1.07E-12	4.891	4.889	4.881	4.848	4.886	4.882	5.72	5.7	5.696	5.694	5.637	5.719	4.879	0.01592	5.694	0.03045
neg_4817	6''-O-Malonylglycitin	6''-O-±û¶þõ£¸Ê°±Ëá	metab_23881	yes	down	B(ii)	C16197	neg	137705-39-6	531.114563691	4.21765	M-H	C25H24O13	0	38.8	HMDB0039323	-	-	map00943	Metabolism	Biosynthesis of other secondary metabolites	Phenylpropanoids and polyketides	Flavonoids	Flavonoid glycosides	Isoflavonoid biosynthesis	1.1926	1.1926	0.8449	2.99E-15	1.015E-13	4.372	4.383	4.366	4.369	4.411	4.409	5.177	5.188	5.208	5.185	5.173	5.208	4.385	0.02033	5.19	0.01511
pos_9759	Comosin	¿ÆÄ¦ÐÁ	metab_14996	yes	down	B(ii)	-	pos	99877-69-7	375.107422884	11.1886833333	M+H	C19H18O8	0	56.7	HMDB0033254	-	-	-	-	-	Phenylpropanoids and polyketides	Isoflavonoids	O-methylated isoflavonoids	-	1.187	1.1874	0.7157	0.003371	0.004569	2.658	2.808	2.39	3.131	2.439	2.193	4.417	4.027	3.768	3.561	3.248	2.802	2.603	0.3357	3.637	0.5715
neg_10684	6''-Malonylgenistin	6''-±û¶þõ£Éú³¤ËØ	metab_15979	yes	down	B(ii)	C16192	neg	51011-05-3	517.101748559	5.40025	M-H	C24H22O13	0	80.7	HMDB0029529	-	-	map00943	Metabolism	Biosynthesis of other secondary metabolites	Phenylpropanoids and polyketides	Isoflavonoids	Isoflavonoid O-glycosides	Isoflavonoid biosynthesis	1.1697	1.1696	0.8619	2.104E-11	1.506E-10	4.904	4.841	4.788	4.857	4.831	4.871	5.57	5.576	5.635	5.674	5.628	5.672	4.849	0.03919	5.626	0.04482
neg_11976	6''-O-Malonylwistin	6''-O-±û¶þõ£ÍþË¹Í¡	metab_17287	yes	down	B(ii)	-	neg	163310-44-9	591.13592542	4.1134	M+FA-H	C26H26O13	0	55.9	HMDB0039083	-	-	-	-	-	Lipids and lipid-like molecules	Steroids and steroid derivatives	Physalins and derivatives	-	1.1689	1.1688	0.8463	1.336E-14	3.373E-13	4.265	4.278	4.246	4.253	4.224	4.267	5.058	5.007	5.015	5.029	5.05	5.015	4.256	0.01918	5.029	0.02078
neg_10659	Meloside	ÆÏÌÑÌÇÜÕ	metab_15954	yes	down	B(ii)	C04199	neg	-	575.141422438	5.42191666667	M-H2O-H	C27H30O15	0	30.3	HMDB0302583	-	-	map00944	Metabolism	Biosynthesis of other secondary metabolites	Phenylpropanoids and polyketides	Flavonoids	Flavonoid glycosides	Flavone and flavonol biosynthesis	1.1456	1.1456	0.8664	2.037E-13	3.088E-12	4.862	4.809	4.786	4.841	4.79	4.852	5.551	5.551	5.568	5.57	5.574	5.588	4.823	0.03275	5.567	0.01427
neg_10611	Chrysoeriol 4',7-diglucuronide	»ÆÕÁ´¼4'£¬7-¶þÆÏÌÑÌÇÈ©¹ÌÍª	metab_15906	yes	up	B(ii)	-	neg	80366-06-9	651.124101343	5.48493333333	M-H	C28H28O18	0	64	HMDB0039931	-	-	-	-	-	Phenylpropanoids and polyketides	Flavonoids	Flavonoid glycosides	-	1.1454	1.1445	40.0341	0.001459	0.002055	0.583	0.6596	1.335	1.404	0.2229	1.434	0.023	0.0233	0.0233	0.0236	0.0238	0.0239	0.9396	0.5167	0.02347	0.0003499
neg_5179	Betavulgarin glucoside	¦Â-ÆÏÌÑÌÇÜÕ	metab_24248	yes	up	B(ii)	-	neg	-	519.114683399	4.84533333333	M+FA-H	C23H22O11	0	40.2	HMDB0041215	-	-	-	-	-	Phenylpropanoids and polyketides	Isoflavonoids	Isoflav-2-enes	-	1.1413	1.1412	1.1827	7.15E-11	3.394E-10	4.802	4.78	4.84	4.792	4.817	4.745	4.126	4.031	4.036	4.048	4.111	3.977	4.796	0.03266	4.055	0.0553
pos_11153	Spinacetin 3-rutinoside	²¤²ËËØ3-Ü¿ÏãÜÕ	metab_1219	yes	down	B(ii)	-	pos	-	637.175242542	6.12721666667	M+H-H2O	C29H34O17	0	37.5	HMDB0037470	-	-	-	-	-	Phenylpropanoids and polyketides	Flavonoids	Flavonoid glycosides	-	1.1351	1.1351	0.8597	1.001E-13	1.715E-12	4.482	4.431	4.482	4.458	4.511	4.475	5.202	5.211	5.184	5.178	5.226	5.215	4.473	0.0268	5.203	0.01865
neg_2359	Maysin	Ã·ÐÁ	metab_21286	yes	down	B(ii)	-	neg	70255-49-1	575.14111396	4.82376666667	M-H, M+Na-2H	C27H28O14	0	31.7	LMPK12110512;HMDB0037419	-	-	-	-	-	Phenylpropanoids and polyketides	Flavonoids	Flavonoid glycosides	-	1.1316	1.1316	0.8858	1.152E-14	2.991E-13	5.629	5.602	5.647	5.632	5.639	5.59	6.354	6.361	6.332	6.361	6.33	6.349	5.623	0.02206	6.348	0.01397
neg_9135	Santin	É£Í¢	metab_28293	yes	down	B(i)	C10180	neg	27782-63-4	343.082222663	9.10496666667	M-H	C18H16O7	80.8	0	LMPK12112861	-	-	-	-	-	-	-	-	-	1.1278	1.1279	0.7878	2.12E-5	3.654E-5	2.695	3.027	2.853	2.689	2.972	3.133	4.021	3.723	3.598	3.61	3.542	3.558	2.895	0.181	3.675	0.1808
pos_10208	Gnaphaliin	ÄÔ·ÈëÄ	metab_207	yes	down	B(ii)	-	pos	33803-42-8	347.11194125	8.84251666667	M+CH3OH+H	C17H14O6	0	68.7	HMDB0030544;LMPK12113093	-	-	-	-	-	Phenylpropanoids and polyketides	Flavonoids	O-methylated flavonoids	-	1.1272	1.1275	0.7574	8.387E-6	1.517E-5	2.272	2.29	2.275	2.627	2.659	2.283	3.363	3.278	3.146	3.126	3.081	3.026	2.401	0.1878	3.17	0.1268
pos_6491	Casticin	±ÍÂéËØ	metab_11524	yes	down	B(i)	-	pos	479-91-4	375.10658241	5.8238	M+H	C19H18O8	67.2	0	LMPK12113010;HMDB0030660	-	-	-	-	-	Phenylpropanoids and polyketides	Flavonoids	O-methylated flavonoids	-	1.1268	1.1267	0.8317	2.837E-7	6.265E-7	3.458	3.735	3.565	3.601	3.84	3.798	4.462	4.392	4.394	4.409	4.388	4.404	3.666	0.1485	4.408	0.02769
pos_9890	Xanthomicrol	»ÆË÷Ã×¿ËÂÞ	metab_15130	yes	down	B(ii)	C14476	pos	16545-23-6	345.096870338	10.4493833333	M+H	C18H16O7	0	55.1	LMPK12111447;HMDB0037600	-	-	-	-	-	Phenylpropanoids and polyketides	Flavonoids	O-methylated flavonoids	-	1.1257	1.1258	0.7962	6.995E-5	0.0001132	2.985	3.35	3.142	3.112	3.017	3.072	4.379	4.041	3.887	3.827	3.675	3.649	3.113	0.1299	3.91	0.2713
neg_6009	Isorhamnetin	ÒìÊóÀîËØ	metab_25106	yes	up	B(i)	C10084	neg	480-19-3	315.050929641	7.22301666667	M-H	C16H12O7	94.2	0	HMDB0002655;LMPK12110002;MJDBOTE0001307	-	-	-	-	-	Phenylpropanoids and polyketides	Flavonoids	Flavones	-	1.1217	1.1216	1.1939	7.579E-11	3.578E-10	4.395	4.425	4.414	4.388	4.41	4.423	3.808	3.649	3.694	3.651	3.657	3.7	4.409	0.01504	3.693	0.06057
neg_13329	Naringenin 4'-O-glucuronide	èÖÆ¤ËØ4'-O-ÆÏÌÇÜÕËá	metab_18689	yes	down	B(ii)	-	neg	158196-35-1	493.101908027	2.9875	M+FA-H	C21H20O11	0	36.7	HMDB0041759	-	-	-	-	-	Phenylpropanoids and polyketides	Flavonoids	Flavonoid glycosides	-	1.1196	1.1197	0.865	7.288E-14	1.321E-12	4.527	4.543	4.576	4.561	4.54	4.556	5.253	5.223	5.288	5.264	5.246	5.289	4.55	0.01746	5.26	0.02534
pos_7072	4''-O-Acetylmyricitrin	4''-O-ÒÒõ£ÑîÃ·ÜÕ	metab_12149	yes	down	B(ii)	-	pos	-	489.105902106	9.86873333333	M+H-H2O	C23H22O13	0	52.8	HMDB0039923	-	-	-	-	-	Phenylpropanoids and polyketides	Flavonoids	Flavonoid glycosides	-	1.1105	1.1101	0.7741	5.053E-6	9.39E-6	2.378	2.786	2.748	2.502	2.326	2.494	3.294	3.405	3.296	3.294	3.164	3.224	2.539	0.1894	3.28	0.08122
neg_6920	Kaempferitrin	É½ÄÎ·Ó	metab_26011	yes	down	B(ii)	C16981	neg	482-38-2	623.167140629	12.7288166667	M+FA-H	C27H30O14	0	45.8	LMPK12111865;HMDB0037438	-	-	-	-	-	Phenylpropanoids and polyketides	Flavonoids	Flavonoid glycosides	-	1.1087	1.1091	0.7173	0.004335	0.005812	2.301	2.32	2.46	2.29	2.303	2.287	4.102	3.691	3.397	3.023	2.828	2.424	2.327	0.06619	3.244	0.6091
pos_2270	Tambulin	Ì¹²¼ÁÖ	metab_6958	yes	down	B(ii)	C10189	pos	571-72-2	345.09637882	3.88228333333	M+H-H2O, M+H	C18H16O7	0	42.8	HMDB0302153;LMPK12113151	-	-	-	-	-	Phenylpropanoids and polyketides	Flavonoids	Flavones	-	1.0938	1.0938	0.8758	5.494E-12	4.809E-11	4.735	4.806	4.785	4.812	4.764	4.829	5.458	5.466	5.494	5.51	5.434	5.443	4.789	0.03453	5.468	0.02951
neg_9683	Chrysosplenol	»ÆÂÝ·Ó	metab_28843	yes	down	B(ii)	C10031	neg	-	359.077032862	7.18025	M-H	C18H16O8	0	31	HMDB0302736	-	-	-	-	-	Phenylpropanoids and polyketides	Flavonoids	O-methylated flavonoids	-	1.0844	1.0843	0.7391	1.489E-5	2.61E-5	2.026	2.075	2.281	1.969	1.93	1.925	2.854	2.829	2.929	2.429	2.657	2.814	2.034	0.1338	2.752	0.1817
pos_614	Puddumin A	ÆÕ¶ÅÂí	metab_11155	yes	down	B(ii)	-	pos	110187-26-3	449.14339018	3.88228333333	M+H-H2O, M+H, M+H-2H2O	C22H24O10	0	60.5	LMPK12140538;HMDB0033741	-	-	-	-	-	Phenylpropanoids and polyketides	Flavonoids	Flavonoid glycosides	-	1.0779	1.0778	0.8955	4.247E-12	3.881E-11	5.606	5.675	5.637	5.66	5.645	5.671	6.295	6.304	6.343	6.356	6.271	6.279	5.649	0.02591	6.308	0.03428
neg_2398	Hesperidin	³ÈÆ¤ÜÕ	metab_21329	yes	down	B(i)	C09755	neg	520-26-3	609.182822027	4.676	M-H, M+Cl	C28H34O15	92.2	0	LMPK12140451;HMDB0003265	-	-	-	-	-	Phenylpropanoids and polyketides	Flavonoids	Flavonoid glycosides	-	1.061	1.0609	0.9181	1.757E-11	1.287E-10	7.115	7.199	7.166	7.177	7.214	7.119	7.794	7.85	7.806	7.81	7.789	7.778	7.165	0.04094	7.804	0.02523
neg_4367	Rhoifolin	ÂÞ·ÇÁÖ	metab_23416	yes	down	B(ii)	C12627	neg	17306-46-6	623.162137822	3.47443333333	M+FA-H	C27H30O14	0	73.9	HMDB0303149;HMDB0038848	-	-	map00944	Metabolism	Biosynthesis of other secondary metabolites	Phenylpropanoids and polyketides	Flavonoids	Flavonoid glycosides	Flavone and flavonol biosynthesis	1.0544	1.0543	0.9016	2.371E-14	5.293E-13	5.787	5.779	5.782	5.753	5.769	5.763	6.407	6.39	6.395	6.372	6.431	6.415	5.772	0.01299	6.402	0.02062
pos_15529	Kaempferol 3-neohesperidoside-7-(2''-p-coumaryllaminaribioside)	É½ÄÎ·Ó3-ÐÂ³ÈÆ¤ÌÇÜÕ-7-£¨2'-p-Ïã¶¹ÜÕ£©	metab_5823	yes	down	B(ii)	-	pos	-	533.154364649	0.7558	M+2H	C48H56O27	0	36.7	HMDB0041458;LMPK12111827	-	-	-	-	-	Phenylpropanoids and polyketides	Flavonoids	Flavonoid glycosides	-	1.0499	1.0499	0.9076	3.174E-11	1.915E-10	6.134	6.194	6.115	6.216	6.128	6.185	6.826	6.789	6.786	6.797	6.74	6.795	6.162	0.0416	6.789	0.02779
pos_2153	Scoparin 2''-glucoside	¶«Ý¹ÝÐ¼î2'-ÆÏÌÑÌÇÜÕ	metab_6828	yes	down	B(ii)	-	pos	124902-15-4	625.175465562	3.58613333333	M+H-H2O, M+H	C28H32O16	0	55.4	HMDB0038813	-	-	-	-	-	Phenylpropanoids and polyketides	Flavonoids	Flavonoid glycosides	-	1.043	1.0429	0.9085	9.985E-12	7.976E-11	6.188	6.146	6.149	6.098	6.131	6.105	6.732	6.766	6.736	6.764	6.724	6.801	6.136	0.03286	6.754	0.02908
pos_2272	Hesperetin 5-O-glucoside	³ÈÆ¤ËØ5-O-ÆÏÌÑÌÇÜÕ	metab_6960	yes	down	B(ii)	-	pos	69651-80-5	465.138476911	3.88228333333	M+H-H2O, M+H	C22H24O11	0	70.4	HMDB0037535;LMPK12140377	-	-	-	-	-	Phenylpropanoids and polyketides	Flavonoids	Flavonoid glycosides	-	1.0348	1.0347	0.8974	1.248E-11	9.594E-11	5.307	5.343	5.33	5.318	5.336	5.33	5.919	5.93	5.967	6.001	5.883	5.913	5.327	0.0128	5.936	0.04229
neg_976	Ranupenin 3-rutinoside	À×Å«±ö3-Ü¿ÏãÜÕ	metab_28927	yes	up	B(ii)	-	neg	85122-22-1	639.157011254	4.00778333333	M-H, M+Cl	C28H32O17	0	33.5	LMPK12113184;HMDB0037358	-	-	-	-	-	Phenylpropanoids and polyketides	Flavonoids	Flavonoid glycosides	-	1.0206	1.0205	1.1163	1.068E-11	8.438E-11	5.625	5.697	5.684	5.679	5.724	5.635	5.092	5.058	5.066	5.098	5.107	5.075	5.674	0.03769	5.083	0.01921
