# Supplementary material for: Antioxidant Effects and Potential Mechanisms of Citrus reticulata ‘Chachi’ Components: An Integrated Approach of Network Pharmacology and Metabolomics
Source: Foods. 2024 Dec 12;13(24):4018. doi: 10.3390/foods13244018 (PMC11675786; doi:10.3390/foods13244018)
Supplement: Supplementary file 1 [file foods-13-04018-s001.zip › Supplementary materials/Table S5. the levels of Flavonoids in PWS VS PU.csv]

ID	Metabolite	´úÐ»Îï	Metab ID	Significant	Regulate	level	KEGG Compound ID	Mode	CAS ID	M/Z	Retention time	Adducts	Formula	Fragmentation Score	Theoretical Fragmentation Score	Library ID	KEGG Compound First Category	KEGG Compound Second Category	KEGG Pathway ID	KEGG Pathway First Category	KEGG Pathway Second Category	HMDB Superclass	HMDB Class	HMDB Subclass	KEGG Pathway Description	VIP_pred_OPLS-DA	VIP_PLS-DA	FC(YGR/WGR)	P_value	FDR	PWS1	PWS2	PWS3	PWS4	PWS5	PWS6	PU1	PU2	PU3	PU4	PU5	PU6	ygr_mean	ygr_SD	wgr_mean	wgr_SD
neg_12324	6''-Malonylapiin	-	metab_17636	yes	up	B(ii)	-	neg	60478-75-3	695.146719883	3.82321666667	M+FA-H	C29H30O17	0	37.2	HMDB0037601	-	-	-	-	-	Organic oxygen compounds	Organooxygen compounds	Carbohydrates and carbohydrate conjugates	-	3.8717	3.8705	17.9874	6.757E-20	8.793E-17	4.573	4.484	4.578	4.605	4.587	4.52	0.2493	0.252	0.2515	0.2544	0.2562	0.2568	4.558	0.04635	0.2534	0.002941
neg_12031	4''-Methyl-6''-(3,4-dihydroxy-E-cinnamoyl)isoorientin	4'-¼×»ù-6'-£¨3,4-¶þôÇ»ù-E-Èâ¹ðõ££©Òì¶«·½ËØ	metab_17343	yes	up	B(ii)	-	neg	-	605.133773968	4.07018333333	M-H2O-H	C31H28O14	0	50.7	HMDB0033005	-	-	-	-	-	Phenylpropanoids and polyketides	Flavonoids	Flavonoid glycosides	-	3.3937	3.394	3.5864	1.114E-6	3.81E-6	4.747	4.825	4.765	4.823	4.763	4.846	2.647	1.195	1.945	0.833	0.968	0.4342	4.795	0.04125	1.337	0.8138
neg_2283	(2S,2''S,3S,3''R,4S)-3,4',5,7-Tetrahydroxyflavan(2->7,4->8)-3,4',5,7-tetrahydroxyflavan	-	metab_21202	yes	up	B(ii)	-	neg	-	589.138304949	5.16086666667	M+Na-2H, M+FA-H	C30H24O10	0	62.5	HMDB0033422	-	-	-	-	-	Lipids and lipid-like molecules	Prenol lipids	Terpene glycosides	-	3.0507	3.0499	2.0888	6.275E-18	2.367E-15	5.173	5.162	5.148	5.089	5.109	5.086	2.435	2.441	2.504	2.449	2.45	2.452	5.128	0.03806	2.455	0.02472
neg_12845	Apigenin 7-O-(6''-malonyl-apiosyl-glucoside)	ÇÛ²ËËØ7-O-£¨6'-±û¶þõ£ÇÛÌÇ»ùÆÏÌÑÌÇÜÕ£©	metab_18183	yes	up	B(ii)	-	neg	-	695.146497237	3.43268333333	M+FA-H	C29H30O17	0	74.9	HMDB0301683	-	-	-	-	-	Phenylpropanoids and polyketides	Flavonoids	Flavonoid glycosides	-	3.0391	3.0394	2.4751	8.382E-5	0.0002084	4.958	5.067	4.927	5.01	4.954	4.931	0.9621	3.064	0.9664	3.16	2.929	0.9773	4.975	0.05388	2.01	1.143
pos_13154	Kaempferol 3-[6''-(3-hydroxy-3-methylglutaryl)glucoside]-7-glucoside	É½ÄÎ·Ó3-[6'-£¨3-ôÇ»ù-3-¼×»ùÎì¶þõ££©ÆÏÌÑÌÇÜÕ]-7-ÆÏÌÑÌÇÜÕ	metab_3321	yes	up	B(ii)	-	pos	157407-85-7	755.201760079	3.8416	M+H	C33H38O20	0	58.9	LMPK12111807;HMDB0041357	-	-	-	-	-	Phenylpropanoids and polyketides	Flavonoids	Flavonoid glycosides	-	2.8795	2.879	1.8027	9.908E-11	1.431E-9	5.4	5.336	5.432	5.352	5.39	5.39	2.903	3.345	2.922	3.115	2.744	2.888	5.383	0.03453	2.986	0.2119
neg_2723	Rutin	Â«¶¡	metab_21689	yes	up	B(ii)	C05625	neg	153-18-4	609.146470314	3.6142	M-H, M+Cl	C27H30O16	0	85.3	LMPK12112098;HMDB0003249;HMDB0257021	-	-	map01100;map01110;map00944	Metabolism;Metabolism;Metabolism	Global and overview maps;Global and overview maps;Biosynthesis of other secondary metabolites	Phenylpropanoids and polyketides	Flavonoids	Flavonoid glycosides	Metabolic pathways;Biosynthesis of secondary metabolites;Flavone and flavonol biosynthesis	2.673	2.6721	1.7339	1.303E-13	6.175E-12	4.913	4.853	4.882	4.874	4.799	4.808	2.758	2.764	2.763	2.77	2.774	2.97	4.855	0.04418	2.8	0.08342
neg_10611	Chrysoeriol 4',7-diglucuronide	»ÆÕÁ´¼4'£¬7-¶þÆÏÌÑÌÇÈ©¹ÌÍª	metab_15906	yes	up	B(ii)	-	neg	80366-06-9	651.124101343	5.48493333333	M-H	C28H28O18	0	64	HMDB0039931	-	-	-	-	-	Phenylpropanoids and polyketides	Flavonoids	Flavonoid glycosides	-	2.6674	2.6673	104.4312	0.0005954	0.001276	3.127	2.829	2.879	0.0211	3.186	2.666	0.023	0.0233	0.0233	0.0236	0.0238	0.0239	2.451	1.206	0.02347	0.0003499
neg_5460	3',8-Dihydroxy-4',5',7-trimethoxyflavone	3'£¬8-¶þôÇ»ù-4'£¬5'£¬7-Èý¼×Ñõ»ù»ÆÍª	metab_24535	yes	up	B(ii)	-	neg	133343-00-7	733.181270985	5.4425	2M+FA-H	C18H16O7	0	40.7	HMDB0040321	-	-	-	-	-	Phenylpropanoids and polyketides	Flavonoids	O-methylated flavonoids	-	2.623	2.6219	1.793	7.89E-13	2.612E-11	4.522	4.475	4.528	4.429	4.538	4.37	2.435	2.441	2.44	2.599	2.451	2.618	4.477	0.06652	2.497	0.08632
pos_217	2'-O-Methylcajanone	2'-O-¼×»ù¿¨ÄÇÍª	metab_6846	yes	up	B(ii)	-	pos	71765-79-2	437.195204289	10.2315833333	M+H, M+CH3OH+H, M+H-H2O, M+H-2H2O	C26H28O6	0	33.1	HMDB0033806;LMPK12050497	-	-	-	-	-	Phenylpropanoids and polyketides	Isoflavonoids	Isoflavans	-	2.6202	2.6197	1.5764	3.084E-14	1.902E-12	5.373	5.437	5.413	5.412	5.36	5.401	3.405	3.443	3.508	3.436	3.467	3.293	5.399	0.02833	3.425	0.0732
neg_179	Maysin 3'-methyl ether	Ã·ÐÁ3'-¼×»ùÃÑ	metab_20657	yes	up	B(ii)	-	neg	74158-05-7	635.165941361	6.96505	M-H, M+Cl, M+FA-H	C28H30O14	0	55.3	HMDB0037420	-	-	-	-	-	Phenylpropanoids and polyketides	Flavonoids	Flavonoid glycosides	-	2.5608	2.56	1.5833	1.209E-12	3.719E-11	5.131	5.105	5.141	5.145	5.113	5.112	3.343	3.224	3.246	3.339	3.049	3.217	5.125	0.01668	3.237	0.1072
neg_9392	Dihydrogenistein	¶þÇâÈ¾ÁÏÄ¾ËØ	metab_28551	yes	up	B(ii)	C14458	neg	21554-71-2	589.137846396	8.03758333333	2M+FA-H	C15H12O5	0	66.5	HMDB0005897	-	-	-	-	-	Phenylpropanoids and polyketides	Isoflavonoids	Isoflavans	-	2.5414	2.5406	1.666	1.007E-9	1.051E-8	4.677	4.657	4.689	4.675	4.697	4.733	2.554	2.846	2.855	3.017	2.57	3.041	4.688	0.02578	2.814	0.2109
pos_3308	Licoricidin	¸Ê²ÝËá	metab_8103	yes	up	B(ii)	C16986	pos	30508-27-1	425.231356688	9.71616666667	M+H-H2O, M+H	C26H32O5	0	38.9	HMDB0034183;LMPK12080045	-	-	-	-	-	Phenylpropanoids and polyketides	Isoflavonoids	O-methylated isoflavonoids	-	2.537	2.5363	1.5999	5.425E-11	8.672E-10	4.987	4.892	4.957	4.977	4.974	4.96	3.147	3.102	3.192	3.303	2.961	2.886	4.958	0.0341	3.099	0.1529
neg_11088	(+)-Gallocatechin	£¨+£©-Ã»Ê³×ÓËá	metab_16395	yes	up	B(ii)	C12127	neg	970-73-0	351.071955173	4.92688333333	M+FA-H	C15H14O7	0	51	LMPK12020002;HMDB0038365	-	-	map00941;map01110	Metabolism;Metabolism	Biosynthesis of other secondary metabolites;Global and overview maps	Phenylpropanoids and polyketides	Flavonoids	Flavans	Flavonoid biosynthesis;Biosynthesis of secondary metabolites	2.4275	2.4269	1.4167	9.986E-17	1.976E-14	5.755	5.764	5.743	5.742	5.744	5.788	4.042	4.063	4.015	4.105	4.095	4.06	5.756	0.01792	4.063	0.0334
neg_11155	Cajanol	¿¨¼ÓÅµ	metab_16457	yes	up	B(ii)	C10204	neg	61020-70-0	351.062216308	4.86608333333	M+Cl	C17H16O6	0	64.4	HMDB0033924;LMPK12050499	-	-	-	-	-	Phenylpropanoids and polyketides	Isoflavonoids	O-methylated isoflavonoids	-	2.3753	2.3747	1.4156	2.22E-17	5.895E-15	5.531	5.533	5.504	5.496	5.508	5.553	3.889	3.903	3.889	3.931	3.92	3.87	5.521	0.02174	3.9	0.02241
pos_6151	Kaempferol	É½ÄÎ·Ó	metab_15272	yes	up	B(i)	C05903	pos	80714-53-0;520-18-3	287.054327429	4.64271666667	M+H	C15H10O6	93.4	0	LMPK12110003;HMDB0005801;HMDB0032008;MJDBOTE0000798	-	-	map01100;map00941;map01110;map00944	Metabolism;Metabolism;Metabolism;Metabolism	Global and overview maps;Biosynthesis of other secondary metabolites;Global and overview maps;Biosynthesis of other secondary metabolites	Phenylpropanoids and polyketides	Flavonoids	Flavones	Metabolic pathways;Flavonoid biosynthesis;Biosynthesis of secondary metabolites;Flavone and flavonol biosynthesis	2.2874	2.2867	1.2937	1.331E-15	1.513E-13	6.65	6.607	6.621	6.609	6.611	6.628	5.175	5.099	5.121	5.128	5.053	5.131	6.621	0.01641	5.118	0.04042
pos_327	6''-O-(3-Hydroxy-3-methylglutaroyl)astragalin	6''-O-£¨3-ôÇ»ù-3-¼×»ùÎì¶þõ££©»ÆÜÎ¼×ÜÕ	metab_8064	yes	up	B(ii)	-	pos	157407-84-6	593.149383674	4.64271666667	M+H, M+Na, M+K, M+H-H2O	C27H28O15	0	81.4	HMDB0041129	-	-	-	-	-	Phenylpropanoids and polyketides	Flavonoids	Flavonoid glycosides	-	2.2866	2.2859	1.2781	2.182E-15	2.293E-13	6.954	6.862	6.888	6.914	6.876	6.925	5.446	5.391	5.387	5.414	5.356	5.411	6.903	0.03413	5.401	0.03056
pos_6765	Glucoliquiritin	¸Ê²ÝÜÕ	metab_11823	yes	up	B(ii)	-	pos	93446-18-5	603.16967852	7.31348333333	M+Na	C27H32O14	0	35.9	HMDB0039508	-	-	-	-	-	Phenylpropanoids and polyketides	Flavonoids	Flavonoid glycosides	-	2.2718	2.2705	1.52	6.931E-8	3.704E-7	4.396	4.409	4.446	4.44	4.381	4.566	3.01	2.64	2.864	3.258	2.628	3.128	4.44	0.06671	2.921	0.2578
pos_3064	Neoliquiritin 2''-apioside	ÐÂ¸Ê²ÝËØ2'-ÇÛ²ËÜÕ	metab_7836	yes	up	B(ii)	-	pos	135432-48-3	551.175373855	7.58043333333	M+H, M+Na	C26H30O13	0	39	HMDB0040544	-	-	-	-	-	Organic acids and derivatives	Carboxylic acids and derivatives	Amino acids, peptides, and analogues	-	2.222	2.2215	1.5457	2.352E-13	9.873E-12	3.956	4.068	4.132	3.963	3.982	4.032	2.602	2.605	2.608	2.604	2.593	2.597	4.022	0.06901	2.602	0.005699
neg_12784	Kaempferol 3-sophorotrioside	É½ÄÎ·Ó3-»±ÈýÜÕ	metab_18117	yes	up	B(ii)	C12635	neg	80714-53-0	753.188262586	3.47443333333	M-H2O-H	C33H40O21	0	74	LMPK12111744;HMDB0032008	-	-	map01110;map00944	Metabolism;Metabolism	Global and overview maps;Biosynthesis of other secondary metabolites	Phenylpropanoids and polyketides	Flavonoids	Flavonoid glycosides	Biosynthesis of secondary metabolites;Flavone and flavonol biosynthesis	2.1802	2.1797	1.3009	4.189E-15	3.866E-13	5.924	5.941	5.893	5.869	5.887	5.923	4.479	4.522	4.563	4.563	4.572	4.541	5.906	0.02716	4.54	0.03521
neg_4348	6''-Acetylapiin	6''-ÒÒõ£ÇÛ²ËËØ	metab_23395	yes	up	B(ii)	C04858	neg	26544-34-3	651.156659261	3.43268333333	M+FA-H	C28H30O15	0	37.2	HMDB0035464;HMDB0030843	-	-	map00944	Metabolism	Biosynthesis of other secondary metabolites	Phenylpropanoids and polyketides	Flavonoids	Flavonoid glycosides	Flavone and flavonol biosynthesis	2.1611	2.1607	1.3691	9.893E-11	1.43E-9	4.994	5.06	4.979	5.04	4.983	4.991	3.767	3.742	3.534	3.714	3.7	3.49	5.008	0.03365	3.658	0.1162
neg_9389	Rhamnazin 3-rutinoside	ÊóÀîÌÇß°3-Ü¿ÏãÜÕ	metab_28547	yes	up	B(ii)	C17441	neg	64527-08-8	619.170755464	8.03758333333	M-H2O-H	C29H34O16	0	70.1	HMDB0037467;LMPK12112634	-	-	-	-	-	Phenylpropanoids and polyketides	Flavonoids	Flavonoid glycosides	-	2.0549	2.0546	1.3572	1.321E-9	1.328E-8	4.637	4.635	4.682	4.631	4.672	4.693	3.507	3.549	3.368	3.373	3.584	3.212	4.658	0.02734	3.432	0.1403
pos_3103	Heteroflavanone B	ÔÓ»ÆÍªB	metab_7880	yes	up	B(ii)	-	pos	151171-29-8	429.190084046	7.89435	M+H, M+CH3OH+H	C24H28O7	0	52.6	LMPK12140479;HMDB0040836	-	-	-	-	-	Phenylpropanoids and polyketides	Flavonoids	Flavans	-	2.052	2.0513	1.2761	1.26E-12	3.85E-11	5.621	5.597	5.599	5.597	5.598	5.596	4.454	4.313	4.439	4.348	4.32	4.46	5.601	0.009462	4.389	0.06929
pos_12704	Kaempferol 3-(2G-apiosylrobinobioside)	-	metab_2854	yes	up	B(ii)	-	pos	132185-73-0	709.196609881	4.21448333333	M+H-H2O	C32H38O19	0	38.6	HMDB0039759	-	-	-	-	-	Phenylpropanoids and polyketides	Flavonoids	Flavonoid glycosides	-	2.045	2.0442	1.3578	4.383E-8	2.456E-7	4.714	4.651	4.735	4.587	4.726	4.545	3.786	3.305	3.343	3.383	3.495	3.279	4.66	0.07953	3.432	0.1893
neg_5083	Multinoside A	¶àÌÇA	metab_24148	yes	up	B(ii)	C17563	neg	59262-54-3	591.135975974	4.6544	M-H2O-H	C27H30O16	0	72.7	HMDB0037935	-	-	-	-	-	Phenylpropanoids and polyketides	Flavonoids	Flavonoid glycosides	-	2.0175	2.0169	1.2198	1.515E-16	2.682E-14	6.49	6.495	6.482	6.496	6.497	6.49	5.36	5.346	5.295	5.328	5.309	5.297	6.492	0.005736	5.322	0.02669
neg_4939	Kaempferol-3-O-Glucoside	É½ÄÎ·Ó-3-O-ÆÏÌÑÌÇÜÕ	metab_24003	yes	up	B(i)	C12249	neg	480-10-4	447.0932651	4.44548333333	M-H	C21H20O11	97.2	0	HMDB0037429;MJDBOTE0001313	-	-	map01110;map00944	Metabolism;Metabolism	Global and overview maps;Biosynthesis of other secondary metabolites	Phenylpropanoids and polyketides	Flavonoids	Flavonoid glycosides	Biosynthesis of secondary metabolites;Flavone and flavonol biosynthesis	2.0104	2.0104	1.2883	5.71E-9	4.769E-8	5.262	5.246	5.272	5.25	5.303	5.271	3.927	4.331	4.161	4.051	4.147	3.914	5.268	0.02028	4.089	0.1583
neg_9634	Albanin A	°¢¶û°ÍÄþA	metab_28795	yes	up	B(ii)	-	neg	73343-42-7	353.102593551	7.30895	M-H	C20H18O6	0	38.4	HMDB0037488;LMPK12110891	-	-	-	-	-	Phenylpropanoids and polyketides	Flavonoids	Flavones	-	2.0071	2.0063	1.4595	6.828E-7	2.419E-6	3.818	3.787	3.863	3.872	3.815	3.786	3.109	2.46	2.571	2.533	2.349	2.7	3.824	0.03665	2.62	0.2664
neg_1582	Austalide L	°ÂË¹ËþÀûµÂL	metab_20430	yes	up	B(ii)	-	neg	87833-52-1	427.21247358	9.23225	M-H, M+FA-H	C25H32O6	0	62.2	HMDB0030158	-	-	-	-	-	Phenylpropanoids and polyketides	Flavonoids	Flavones	-	1.9817	1.981	1.2884	1.431E-13	6.709E-12	5.062	5.03	5.085	5.035	5.031	5.043	3.861	3.855	3.94	3.958	3.962	3.932	5.048	0.0217	3.918	0.04767
neg_11349	Luteolin 7-malonylglucoside	Ä¾Ï¬²ÝËØ7-±û¶þõ£ÌÇÜÕ	metab_16654	yes	up	B(ii)	C10103	neg	98767-38-5	533.093746499	4.676	M-H	C24H22O14	0	76.1	HMDB0301681	-	-	-	-	-	Phenylpropanoids and polyketides	Flavonoids	Flavonoid glycosides	-	1.9392	1.9386	1.288	3.312E-11	5.735E-10	4.84	4.87	4.868	4.84	4.843	4.852	3.653	3.815	3.68	3.876	3.762	3.813	4.852	0.01395	3.767	0.08592
pos_2423	Scolymoside	¶«Ý¹ÝÐ¼î	metab_7127	yes	up	B(ii)	C12630	pos	25694-72-8	617.147068363	4.29418333333	M+Na, M+K	C27H30O15	0	78	HMDB0005799	-	-	map00944	Metabolism	Biosynthesis of other secondary metabolites	Phenylpropanoids and polyketides	Tannins	Hydrolyzable tannins	Flavone and flavonol biosynthesis	1.9312	1.9307	1.2498	3.772E-12	9.484E-11	5.427	5.371	5.312	5.447	5.366	5.35	4.268	4.318	4.243	4.384	4.309	4.302	5.379	0.0499	4.304	0.04798
pos_12627	Astragalin	»ÆÜÎ¼×ËØ	metab_2774	yes	up	B(ii)	C12249	pos	480-10-4	449.107175317	4.29418333333	M+H	C21H20O11	0	77.8	LMPK12111725;HMDB0037429	-	-	map01110;map00944	Metabolism;Metabolism	Global and overview maps;Biosynthesis of other secondary metabolites	Phenylpropanoids and polyketides	Flavonoids	Flavonoid glycosides	Biosynthesis of secondary metabolites;Flavone and flavonol biosynthesis	1.8749	1.8739	1.2276	5.492E-8	3.004E-7	5.572	5.539	5.548	5.59	5.605	5.578	4.672	4.312	4.677	4.458	4.386	4.726	5.572	0.025	4.539	0.1751
neg_13262	(7'R,8'R)-4,7'-Epoxy-3',5-dimethoxy-4',9,9'-lignanetriol 9'-glucoside	£¨7'R£¬8'R£©-4,7'-»·Ñõ-3'£¬5-¶þ¼×Ñõ»ù-4'£¬9,9'-Ä¾·ÓÈý´¼9'-ÆÏÌÑÌÇÜÕ	metab_18617	yes	up	B(ii)	-	neg	-	521.202824884	3.04853333333	M-H	C26H34O11	0	34.9	HMDB0038711	-	-	-	-	-	Phenylpropanoids and polyketides	2-arylbenzofuran flavonoids	Not Available	-	1.8727	1.8727	1.2858	1.392E-8	9.534E-8	4.754	4.73	4.601	4.588	4.5	4.525	3.47	3.526	3.728	3.641	3.691	3.486	4.616	0.1047	3.59	0.1105
pos_10405	5-Hydroxy-3',4',7,8-tetramethoxyflavone	5-ôÇ»ù-3'£¬4'£¬7,8-ËÄ¼×Ñõ»ù»ÆÍª	metab_416	yes	down	B(ii)	-	pos	13003-74-2	391.137778639	8.22481666667	M+CH3OH+H	C19H18O7	0	37.2	HMDB0037598	-	-	-	-	-	Phenylpropanoids and polyketides	Flavonoids	O-methylated flavonoids	-	1.8692	1.8686	0.8013	4.878E-15	4.318E-13	4.044	4.045	4.02	4.055	4.028	4.095	5.04	5.048	5.063	5.06	5.021	5.08	4.048	0.02631	5.052	0.02022
pos_12464	Trifolin	ÈýÒ¶²ÝËØ	metab_2603	yes	up	B(ii)	C12626	pos	23627-87-4	449.10711426	4.42266666667	M+H	C21H20O11	0	87	HMDB0030864;LMPK12111663;HMDB0257804;HMDB0304745	-	-	map01110;map00944	Metabolism;Metabolism	Global and overview maps;Biosynthesis of other secondary metabolites	Organoheterocyclic compounds	Pyrans	Pyranones and derivatives	Biosynthesis of secondary metabolites;Flavone and flavonol biosynthesis	1.8514	1.851	1.2445	1.516E-8	9.565E-8	5.17	5.09	5.039	5.144	5.072	5.085	4.188	4.264	3.886	4.147	3.968	4.133	5.1	0.04808	4.098	0.1422
neg_9294	2'',4'',6''-Triacetylglycitin	2''¡¢4''¡¢6''-ÈýÒÒõ£¸Ê°±Ëá	metab_28456	yes	up	B(ii)	-	neg	-	617.155346454	8.33783333333	M+FA-H	C28H28O13	0	60.5	HMDB0034694	-	-	-	-	-	Phenylpropanoids and polyketides	Isoflavonoids	Isoflavonoid O-glycosides	-	1.8316	1.8312	1.2638	1.208E-10	1.697E-9	4.635	4.629	4.661	4.647	4.675	4.662	3.718	3.773	3.667	3.537	3.755	3.64	4.652	0.01742	3.681	0.08694
pos_6041	Fisetin	ÆáÊ÷»ÆÍª	metab_11053	yes	up	B(i)	C10041	pos	528-48-3	287.054458719	4.29418333333	M+H	C15H10O6	66.8	0	LMPK12111566;MJDBOTE0001471	-	-	-	-	-	-	-	-	-	1.8142	1.8136	1.1798	2.806E-17	7.301E-15	6.199	6.183	6.19	6.207	6.215	6.207	5.248	5.239	5.263	5.269	5.24	5.272	6.2	0.01165	5.255	0.01455
neg_8976	Morusinol	ÄªÂ³Î÷Åµ	metab_28134	yes	up	B(ii)	C17868	neg	62949-93-3	483.165884318	9.80315	M+FA-H	C25H26O7	0	69.6	HMDB0030620;LMPK12110919	-	-	-	-	-	Phenylpropanoids and polyketides	Flavonoids	Flavones	-	1.7997	1.7992	1.2677	1.309E-10	1.817E-9	4.417	4.396	4.462	4.459	4.451	4.434	3.469	3.52	3.627	3.383	3.463	3.536	4.437	0.0259	3.5	0.08232
neg_10955	Kaempferol 3-glucuronide	É½ÄÎ·Ó3-ÆÏÌÇÜÕËá	metab_16260	yes	up	B(ii)	-	neg	22688-78-4	507.080902477	5.07598333333	M+FA-H	C21H18O12	0	65.1	LMPK12111843;HMDB0029500	-	-	-	-	-	Phenylpropanoids and polyketides	Flavonoids	Flavonoid glycosides	-	1.7933	1.7925	1.3832	1.41E-7	7.034E-7	3.518	3.305	3.469	3.525	3.47	3.288	2.346	2.577	2.351	2.699	2.527	2.373	3.429	0.1055	2.479	0.1453
pos_10683	Violanone	×ÏÂÞÀ¼Íª	metab_712	yes	up	B(ii)	-	pos	-	633.193453353	7.336	2M+H	C17H16O6	0	43.4	LMPK12050467;HMDB0041790	-	-	-	-	-	Phenylpropanoids and polyketides	Isoflavonoids	O-methylated isoflavonoids	-	1.7659	1.7656	1.2778	1.428E-11	2.77E-10	4.139	4.111	4.13	4.202	4.074	4.157	3.248	3.294	3.285	3.215	3.16	3.214	4.135	0.04319	3.236	0.05026
neg_2654	3,5,6-Trihydroxy-3',4',7-trimethoxyflavone 3-glucuronide	3,5,6-ÈýôÇ»ù-3'£¬4'£¬7-Èý¼×Ñõ»ù»ÆÍª3-ÆÏÌÇÜÕËá	metab_21612	yes	up	B(ii)	-	neg	-	535.109681054	3.82321666667	M-H, M+Na-2H	C24H24O14	0	63.9	HMDB0038264	-	-	-	-	-	Phenylpropanoids and polyketides	Flavonoids	Flavonoid glycosides	-	1.7649	1.7644	1.2065	4.998E-16	6.956E-14	5.247	5.21	5.238	5.234	5.232	5.217	4.313	4.335	4.364	4.326	4.35	4.321	5.23	0.01369	4.335	0.01915
pos_10399	Liquiritin	¸Ê²ÝËØ	metab_408	yes	up	B(ii)	C16989	pos	551-15-5	383.111508526	8.24708333333	M+H-2H2O	C21H22O9	0	61.6	LMPK12140021;HMDB0029520;MJDBOTE0000977	-	-	-	-	-	Phenylpropanoids and polyketides	Flavonoids	Flavonoid glycosides	-	1.7346	1.7352	1.3336	3.073E-5	8.203E-5	3.799	3.756	3.736	3.839	3.76	3.777	3.125	3.039	3.001	2.921	2.272	2.64	3.778	0.03666	2.833	0.3212
neg_5822	Phellamurin	»Æ°Øß°	metab_24916	yes	up	B(i)	C09808	neg	52589-11-4;117861-55-9	517.171544517	6.53338333333	M-H	C26H30O11	62.8	0	HMDB0031876	-	-	-	-	-	Lipids and lipid-like molecules	Fatty Acyls	Fatty acyl glycosides	-	1.7143	1.7138	1.2634	1.257E-11	2.488E-10	3.991	4.09	4.045	4.069	4.107	4.076	3.291	3.224	3.196	3.157	3.236	3.188	4.063	0.04073	3.216	0.04626
neg_6149	Tricin	Âó»ÆÍª	metab_25239	yes	down	B(i)	C10193	neg	520-32-1	329.066516617	7.80428333333	M-H	C17H14O7	77.8	0	LMPK12110873	-	-	-	-	-	-	-	-	-	1.71	1.71	0.7441	5.957E-6	1.795E-5	2.677	2.57	2.668	2.385	2.55	2.75	3.901	3.469	3.533	3.305	3.314	3.442	2.6	0.1285	3.494	0.2185
pos_6168	Spinacetin 3-Gentiobioside	²¤²ËËØ3-Áúµ¨ÌÇÜÕ	metab_11183	yes	up	B(i)	-	pos	101021-29-8	653.170083679	4.67863333333	M+H-H2O	C29H34O18	56.8	0	LMPK12112901;HMDB0037469	-	-	-	-	-	Phenylpropanoids and polyketides	Flavonoids	Flavonoid glycosides	-	1.7051	1.7042	1.1757	4.156E-9	3.614E-8	5.686	5.663	5.653	5.653	5.68	5.63	4.795	4.727	4.757	4.967	4.71	4.932	5.661	0.02022	4.815	0.109
pos_12362	2-(4-Hydroxyphenyl)-3,6-dimethoxy-8,8-dimethyl-4H,8H-benzo[1,2-b:3,4-b']dipyran-4-one	2-£¨4-ôÇ»ù±½»ù£©-3,6-¶þ¼×Ñõ»ù-8,8-¶þ¼×»ù-4H£¬8H-±½²¢[1,2-b:3,4-b']¶þßÁà«-4-Íª	metab_2496	yes	up	B(ii)	-	pos	157072-30-5	778.283614815	4.5194	2M+NH4	C22H20O6	0	43.9	HMDB0041236	-	-	-	-	-	Phenylpropanoids and polyketides	Flavonoids	Pyranoflavonoids	-	1.6947	1.6945	1.1627	3.025E-12	7.881E-11	5.907	5.955	5.938	5.898	5.886	5.918	5.128	5.148	5.105	5.028	5.069	5.059	5.917	0.0259	5.089	0.04526
pos_10539	Quercetin 3,7-Dimethyl Ether	éÎÆ¤ËØ3,7-¶þ¼×ÃÑ	metab_556	yes	down	B(i)	C01265	pos	2068-02-2	331.080520791	7.80513333333	M+H	C17H14O7	89.9	0	LMPK12112731;HMDB0029263	-	-	map01110;map00944	Metabolism;Metabolism	Global and overview maps;Biosynthesis of other secondary metabolites	Phenylpropanoids and polyketides	Flavonoids	O-methylated flavonoids	Biosynthesis of secondary metabolites;Flavone and flavonol biosynthesis	1.6615	1.661	0.7471	2.688E-5	7.236E-5	2.501	2.757	2.836	2.507	2.45	2.265	3.754	3.46	3.492	3.274	3.34	3.181	2.553	0.2099	3.417	0.2016
neg_920	Luteolin-6-C-Glucoside	Ä¾Ï¬²ÝËØ-6-C-ÆÏÌÑÌÇÜÕ	metab_28357	yes	up	B(i)	C01821	neg	-	447.093541009	3.78243333333	M-H, M+Cl	C21H20O11	93.2	0	HMDB0301981;HMDB0253666;MJDBOTE0001266	-	-	-	-	-	Phenylpropanoids and polyketides	Flavonoids	Flavonoid glycosides	-	1.6496	1.6491	1.1919	2.866E-12	7.534E-11	4.877	4.829	4.884	4.89	4.871	4.868	4.003	4.084	4.113	4.119	4.119	4.078	4.87	0.02148	4.086	0.04417
pos_10837	Taxifolin	×ÏÉ¼´¼	metab_879	yes	up	B(i)	C01617	pos	480-18-2	287.054404141	6.93175	M+H-H2O	C15H12O7	58.4	0	HMDB0242509;HMDB0303943;LMPK12140721;MJDBOTE0000803	-	-	map01100;map00941;map01110	Metabolism;Metabolism;Metabolism	Global and overview maps;Biosynthesis of other secondary metabolites;Global and overview maps	Phenylpropanoids and polyketides	Flavonoids	Flavans	Metabolic pathways;Flavonoid biosynthesis;Biosynthesis of secondary metabolites	1.6337	1.6345	1.2589	2.562E-5	6.929E-5	4.035	4.055	4.057	4.071	4.068	4.102	3.549	3.361	3.383	3.296	2.979	2.807	4.065	0.02231	3.229	0.279
neg_10634	Rhamnetin	ÊóÀîËØ	metab_15930	yes	down	B(i)	C10176	neg	90-19-7	315.051041718	5.46396666667	M-H	C16H12O7	57	0	LMPK12112624	-	-	-	-	-	-	-	-	-	1.6008	1.6003	0.8189	1.219E-9	1.236E-8	3.374	3.348	3.326	3.261	3.377	3.504	4.094	4.059	4.133	4.108	4.148	4.111	3.365	0.08016	4.109	0.03113
neg_6392	Kievitone	»ùÎ¬Í¨	metab_25472	yes	up	B(ii)	C01590	neg	40105-60-0	355.118445814	9.14796666667	M-H	C20H20O6	0	66.9	LMPK12050479;HMDB0034213	-	-	-	-	-	Phenylpropanoids and polyketides	Isoflavonoids	Isoflavans	-	1.5935	1.5927	1.2263	1.844E-9	1.77E-8	3.964	3.998	4.017	3.918	4.076	4.021	3.275	3.141	3.224	3.294	3.288	3.346	3.999	0.05375	3.261	0.07086
neg_8741	Licoisoflavone A	¸Ê²Ý»ÆÍªA	metab_27904	yes	up	B(ii)	C10486	neg	66056-19-7	353.102770779	10.9819833333	M-H	C20H18O6	0	48.4	HMDB0034125;LMPK12050286	-	-	-	-	-	Phenylpropanoids and polyketides	Isoflavonoids	Isoflav-2-enes	-	1.5848	1.5845	1.2605	8.374E-10	8.98E-9	3.627	3.482	3.526	3.468	3.546	3.512	2.854	2.851	2.824	2.78	2.778	2.701	3.527	0.05671	2.798	0.05793
pos_10734	Chrysosplenol D	-	metab_768	yes	down	B(i)	C04552	pos	14965-20-9	361.090978953	7.17766666667	M+H	C18H16O8	39.3	0	LMPK12112998	-	-	-	-	-	-	-	-	-	1.5835	1.5833	0.8068	7.798E-8	4.122E-7	3.02	3.053	3.151	3.19	3.013	3.097	4.038	3.794	3.843	3.762	3.736	3.784	3.087	0.0719	3.826	0.1097
neg_9683	Chrysosplenol	»ÆÂÝ·Ó	metab_28843	yes	down	B(ii)	C10031	neg	-	359.077032862	7.18025	M-H	C18H16O8	0	31	HMDB0302736	-	-	-	-	-	Phenylpropanoids and polyketides	Flavonoids	O-methylated flavonoids	-	1.5525	1.5515	0.7351	2.439E-6	7.872E-6	1.997	2.111	1.994	2.028	2.001	2.009	2.854	2.829	2.929	2.429	2.657	2.814	2.023	0.04441	2.752	0.1817
pos_11953	6''-O-Acetylglycitin	6''-O-ÒÒõ£¸Ê°±Ëá	metab_2064	yes	up	B(ii)	-	pos	134859-96-4	521.164554876	4.9412	M+CH3OH+H	C24H24O11	0	67.5	HMDB0039489	-	-	-	-	-	Phenylpropanoids and polyketides	Isoflavonoids	Isoflavonoid O-glycosides	-	1.5459	1.5455	1.1605	5.312E-12	1.248E-10	4.958	4.99	4.97	4.969	4.99	5.007	4.338	4.246	4.343	4.303	4.269	4.254	4.981	0.01812	4.292	0.0422
pos_7222	Catechin 7-xyloside	¶ù²èËØ7-Ä¾ÌÇÜÕ	metab_12299	yes	down	B(ii)	C09617	pos	-	405.117263037	11.4749833333	M+H-H2O	C20H22O10	0	53.9	HMDB0302573	-	-	-	-	-	Phenylpropanoids and polyketides	Flavonoids	Flavonoid glycosides	-	1.5429	1.5434	0.7938	0.001173	0.002379	3.698	3.361	3.244	3.121	3.15	2.739	4.587	4.264	4.103	3.873	3.775	3.727	3.219	0.3144	4.055	0.3312
neg_13042	Kaempferol 3-O-glucosyl-rhamnosyl-glucoside	É½ÄÎ·Ó3-O-ÆÏÌÑÌÇ»ù-ÊóÀîÌÇ»ù-ÆÏÌÑÌÇÜÕ	metab_18390	yes	up	B(ii)	-	neg	-	755.203780616	3.25343333333	M-H	C33H40O20	0	96.5	HMDB0301689	-	-	-	-	-	Phenylpropanoids and polyketides	Flavonoids	Flavonoid glycosides	-	1.5416	1.5414	1.1412	5.307E-10	6.054E-9	5.622	5.592	5.575	5.529	5.585	5.503	4.814	4.952	4.91	4.896	4.898	4.801	5.568	0.04383	4.879	0.0586
neg_151	Hesperetin 7-(2,6-dirhamnosylglucoside)	³ÈÆ¤ËØ7-£¨2,6-¶þ¼×°±»ùÆÏÌÑÌÇÜÕ£©	metab_20352	yes	up	B(ii)	-	neg	97218-30-9	793.202288018	5.03218333333	M+Na-2H, M+Cl, M+K-2H	C34H44O19	0	38	HMDB0040372	-	-	-	-	-	Phenylpropanoids and polyketides	Flavonoids	Flavonoid glycosides	-	1.5199	1.5195	1.1361	4.629E-11	7.616E-10	5.578	5.563	5.59	5.541	5.603	5.541	4.807	4.897	4.917	4.919	4.93	4.943	5.569	0.02569	4.902	0.049
neg_6257	Jaceidin	½ÜÎ÷¶¡	metab_25344	yes	down	B(i)	-	neg	10173-01-0	359.077129559	8.33783333333	M-H	C18H16O8	81.3	0	HMDB0033819;LMPK12112999	-	-	-	-	-	Phenylpropanoids and polyketides	Flavonoids	O-methylated flavonoids	-	1.5107	1.5113	0.7545	0.0005434	0.001173	2.885	2.337	2.258	2.259	2.265	2.289	3.657	3.278	3.198	2.959	2.889	2.963	2.382	0.2482	3.157	0.2883
pos_5910	Biochanin A 7-(6-malonylglucoside)	-	metab_10916	yes	up	B(ii)	C12625	pos	34232-17-2	565.15432896	3.96231666667	M+CH3OH+H	C25H24O13	0	84	HMDB0030640	-	-	map00943	Metabolism	Biosynthesis of other secondary metabolites	Phenylpropanoids and polyketides	Isoflavonoids	Isoflavonoid O-glycosides	Isoflavonoid biosynthesis	1.5049	1.5047	1.1289	1.194E-11	2.401E-10	5.73	5.713	5.696	5.749	5.725	5.695	5.063	5.128	5.099	5.053	5.033	5.013	5.718	0.02104	5.065	0.04232
pos_1990	Kaempferol 3-[glucosyl-(1->3)-rhamnosyl-(1->6)-galactoside]	-	metab_6647	yes	up	B(ii)	-	pos	136449-09-7	757.217204502	3.18766666667	M+H, M+Na	C33H40O20	0	87.5	HMDB0038768	-	-	-	-	-	Phenylpropanoids and polyketides	Flavonoids	Flavonoid glycosides	-	1.4641	1.4638	1.1169	2.655E-10	3.309E-9	5.868	5.946	5.983	5.93	5.896	5.93	5.269	5.311	5.346	5.353	5.231	5.318	5.925	0.03978	5.305	0.04681
neg_5575	3-O-Methylquercetin	3-O-¼×»ùéÎÆ¤ËØ	metab_29173	yes	down	B(i)	C04443	neg	480-19-3	315.05100802	5.74011666667	M-H	C16H12O7	86.2	0	HMDB0002655	-	-	map01110;map00944	Metabolism;Metabolism	Global and overview maps;Biosynthesis of other secondary metabolites	Phenylpropanoids and polyketides	Flavonoids	Flavones	Biosynthesis of secondary metabolites;Flavone and flavonol biosynthesis	1.4547	1.4541	0.8515	1.452E-10	1.971E-9	3.467	3.589	3.532	3.507	3.444	3.514	4.106	4.117	4.098	4.116	4.17	4.117	3.509	0.05108	4.121	0.02522
neg_11457	Astilbin	ÂäÐÂ¸¾ËØ	metab_16761	yes	down	B(ii)	C17449	neg	29838-67-3	449.109036448	4.56968333333	M-H	C21H22O11	0	79.5	HMDB0033850;HMDB0242667;MJDBOTE0000979	-	-	-	-	-	Phenylpropanoids and polyketides	Flavonoids	Flavonoid glycosides	-	1.4522	1.4516	0.8549	7.153E-5	0.00018	3.929	3.826	3.971	3.859	4.09	4.106	4.522	4.642	5.073	4.439	4.512	4.635	3.964	0.1161	4.637	0.2271
neg_12585	Myricetin 3-robinobioside	ÑîÃ·ËØ3-ÂÞ±öÌÇÜÕ	metab_17904	yes	up	B(ii)	-	neg	145544-43-0	625.141961439	3.63461666667	M-H	C27H30O17	0	68.2	LMPK12112413;HMDB0040861	-	-	-	-	-	Phenylpropanoids and polyketides	Flavonoids	Flavonoid glycosides	-	1.4296	1.4289	1.1508	3.336E-7	1.248E-6	4.674	4.612	4.651	4.635	4.587	4.641	3.976	3.811	4.129	4.037	4.06	4.144	4.633	0.03053	4.026	0.1219
neg_5179	Betavulgarin glucoside	¦Â-ÆÏÌÑÌÇÜÕ	metab_24248	yes	up	B(ii)	-	neg	-	519.114683399	4.84533333333	M+FA-H	C23H22O11	0	40.2	HMDB0041215	-	-	-	-	-	Phenylpropanoids and polyketides	Isoflavonoids	Isoflav-2-enes	-	1.4282	1.4277	1.1457	6.588E-10	7.304E-9	4.665	4.657	4.677	4.626	4.663	4.589	4.126	4.031	4.036	4.048	4.111	3.977	4.646	0.03261	4.055	0.0553
pos_7353	Glyceollin II	¸Ê²ÝÈ©II	metab_12442	yes	down	B(ii)	C10422	pos	67314-98-1	356.148521835	12.5515666667	M+NH4	C20H18O5	0	34.4	HMDB0034087	-	-	map00943	Metabolism	Biosynthesis of other secondary metabolites	Phenylpropanoids and polyketides	Isoflavonoids	Furanoisoflavonoids	Isoflavonoid biosynthesis	1.4141	1.4166	0.7676	0.009254	0.0159	3.321	2.735	2.776	2.319	2.44	2.343	4.219	3.781	3.46	3.334	2.911	3.057	2.656	0.3796	3.46	0.4813
pos_9665	Apigenin 7,4'-dimethyl ether	ÇÛ²ËËØ7,4'-¶þ¼×ÃÑ	metab_14897	yes	down	B(ii)	C10019	pos	5128-44-9	331.11646721	11.7372166667	M+CH3OH+H	C17H14O5	0	30.2	HMDB0132454;LMPK12111029	-	-	-	-	-	Phenylpropanoids and polyketides	Flavonoids	O-methylated flavonoids	-	1.4041	1.4033	0.7834	0.0005944	0.001274	1.996	2.651	2.514	2.683	2.351	2.392	3.415	3.116	3.076	3.135	3.148	2.729	2.431	0.2514	3.103	0.2195
neg_10524	Eriodictyol	ÒÁÂåµÏ¿ËÍÐ¶û	metab_15821	yes	down	B(i)	C05631	neg	552-58-9	287.056077025	5.61143333333	M-H	C15H12O6	87.6	0	LMPK12140002;HMDB0005810;MJDBOTE0001309	-	-	map01100;map00941;map01110	Metabolism;Metabolism;Metabolism	Global and overview maps;Biosynthesis of other secondary metabolites;Global and overview maps	Phenylpropanoids and polyketides	Flavonoids	Flavans	Metabolic pathways;Flavonoid biosynthesis;Biosynthesis of secondary metabolites	1.4026	1.4022	0.8516	6.221E-9	5.14E-8	3.214	3.298	3.408	3.238	3.272	3.29	3.863	3.811	3.91	3.831	3.904	3.844	3.287	0.0673	3.86	0.04012
neg_1176	Scorzonoside	½¹¶¹ÜÕ	metab_17068	yes	up	B(ii)	-	neg	217650-81-2	531.187352829	4.90745	M-H2O-H, M+K-2H	C27H34O12	0	34	HMDB0038718	-	-	-	-	-	Phenylpropanoids and polyketides	2-arylbenzofuran flavonoids	Not Available	-	1.3955	1.395	1.1502	7.524E-8	3.986E-7	4.471	4.424	4.345	4.44	4.382	4.269	3.762	3.73	3.783	3.916	3.868	3.831	4.388	0.0735	3.815	0.06992
neg_6905	Paeonoside	µ¤Æ¤ß°	metab_25995	yes	down	B(ii)	C10717	neg	20309-70-0;25615-14-9	609.151452356	12.6655333333	M-H	C27H30O16	0	31.5	HMDB0037433	-	-	-	-	-	Phenylpropanoids and polyketides	Flavonoids	Flavonoid glycosides	-	1.3802	1.3846	0.7517	0.01801	0.02917	3.199	2.321	2.485	2.295	2.301	2.309	4.311	3.611	3.303	3.158	2.504	2.948	2.485	0.3572	3.306	0.6157
neg_6611	Formononetin	Ã¢±ú»¨ËØ	metab_25694	yes	down	B(ii)	C00858	neg	485-72-3	313.071764698	10.4668333333	M+FA-H	C16H12O4	0	41.4	HMDB0005808;LMPK12050037;MJDBOTE0001045	-	-	map00943;map01100;map01110	Metabolism;Metabolism;Metabolism	Biosynthesis of other secondary metabolites;Global and overview maps;Global and overview maps	Phenylpropanoids and polyketides	Isoflavonoids	O-methylated isoflavonoids	Isoflavonoid biosynthesis;Metabolic pathways;Biosynthesis of secondary metabolites	1.3792	1.3801	0.8044	0.001498	0.002977	3.179	2.855	2.506	2.666	2.791	2.709	4.047	3.471	3.469	3.324	3.254	3.197	2.784	0.2272	3.461	0.3081
pos_5898	Phloretin xylosyl-galactoside	¸ùÆ¤ËØÄ¾ÌÇ»ù°ëÈéÌÇÜÕ	metab_10902	yes	up	B(ii)	-	pos	-	601.209723465	3.90355	M+CH3OH+H	C26H32O14	0	30.4	HMDB0029252	-	-	-	-	-	Phenylpropanoids and polyketides	Flavonoids	Flavonoid glycosides	-	1.378	1.3774	1.1382	7.591E-9	6.112E-8	4.603	4.522	4.491	4.606	4.517	4.633	4.036	3.927	4.015	4.051	3.971	4.049	4.562	0.05907	4.008	0.04974
neg_6920	Kaempferitrin	É½ÄÎ·Ó	metab_26011	yes	down	B(ii)	C16981	neg	482-38-2	623.167140629	12.7288166667	M+FA-H	C27H30O14	0	45.8	LMPK12111865;HMDB0037438	-	-	-	-	-	Phenylpropanoids and polyketides	Flavonoids	Flavonoid glycosides	-	1.3597	1.3622	0.7602	0.01481	0.0244	2.922	2.376	2.368	2.369	2.375	2.383	4.102	3.691	3.397	3.023	2.828	2.424	2.466	0.2238	3.244	0.6091
pos_13311	Rhamnazin 3-sophoroside	3-ÊóÀîÌÇß°	metab_3488	yes	up	B(ii)	-	pos	259234-18-9	655.186052771	3.70265	M+H	C29H34O17	0	81.5	HMDB0038235	-	-	-	-	-	Phenylpropanoids and polyketides	Flavonoids	Flavonoid glycosides	-	1.357	1.3572	1.185	1.938E-5	5.35E-5	3.797	3.887	3.427	3.709	3.722	3.484	3.076	3.08	3.083	3.078	3.198	3.071	3.671	0.1794	3.098	0.04914
pos_12396	Axillarin	éÎÆ¤ÍòÊÙ¾ÕËØ3,6-¶þ¼×ÃÑ	metab_2532	yes	up	B(i)	C10021	pos	5188-73-8	347.075444964	4.49975	M+H	C17H14O8	62.9	0	LMPK12112990	-	-	-	-	-	-	-	-	-	1.3216	1.3213	1.0896	1.755E-14	1.208E-12	6.1	6.101	6.097	6.082	6.115	6.12	5.61	5.611	5.611	5.602	5.581	5.587	6.102	0.01372	5.6	0.01295
pos_5788	Tricetin	ÇúÎ÷Í¡	metab_10785	yes	up	B(i)	C10192	pos	520-31-0	303.049396918	3.6407	M+H	C15H10O7	67.8	0	HMDB0029620;LMPK12110847	-	-	map00941	Metabolism	Biosynthesis of other secondary metabolites	Phenylpropanoids and polyketides	Flavonoids	Flavones	Flavonoid biosynthesis	1.2946	1.2939	1.1389	4.007E-7	1.475E-6	4.138	4.025	4.064	4.138	4.127	4.059	3.536	3.495	3.57	3.608	3.766	3.585	4.092	0.04852	3.593	0.09338
neg_6009	Isorhamnetin	ÒìÊóÀîËØ	metab_25106	yes	down	B(i)	C10084	neg	480-19-3	315.050929641	7.22301666667	M-H	C16H12O7	94.2	0	HMDB0002655;LMPK12110002;MJDBOTE0001307	-	-	-	-	-	Phenylpropanoids and polyketides	Flavonoids	Flavones	-	1.2893	1.2892	0.8681	2.527E-8	1.496E-7	3.276	3.151	3.169	3.241	3.182	3.216	3.808	3.649	3.694	3.651	3.657	3.7	3.206	0.04744	3.693	0.06057
pos_9674	(-)-Epigallocatechin	£¨-£©-±íÃ»Ê³×Ó¶ù²èËØ	metab_14906	yes	down	B(ii)	C12136	pos	970-74-1	339.107885032	11.6940333333	M+CH3OH+H	C15H14O7	0	36.1	HMDB0038361	-	-	map00941;map01110	Metabolism;Metabolism	Biosynthesis of other secondary metabolites;Global and overview maps	Phenylpropanoids and polyketides	Flavonoids	Flavans	Flavonoid biosynthesis;Biosynthesis of secondary metabolites	1.282	1.2834	0.8397	0.007481	0.01308	3.946	3.516	3.257	3.286	3.253	3.102	4.598	4.326	4.031	3.965	3.674	3.66	3.394	0.3017	4.042	0.3679
neg_13298	Afzelechin	°¢·òÔóÀ³ÇÕ	metab_18654	yes	up	B(ii)	C09320	neg	2545-00-8	319.082293276	3.02851666667	M+FA-H	C15H14O5	0	59.7	HMDB0030823;LMPK12020035	-	-	map00941;map01110	Metabolism;Metabolism	Biosynthesis of other secondary metabolites;Global and overview maps	Phenylpropanoids and polyketides	Flavonoids	Flavans	Flavonoid biosynthesis;Biosynthesis of secondary metabolites	1.2748	1.2751	1.1556	1.206E-5	3.446E-5	3.765	3.722	3.728	3.757	3.751	3.685	3.039	3.329	3.355	3.068	3.391	3.212	3.735	0.02931	3.232	0.1514
neg_1133	6''-O-Acetylvicenin 1	6''-O-ÒÒõ£Î¬ÐÁËØ1	metab_16636	yes	up	B(ii)	-	neg	163345-99-1	651.157691376	4.69725	M-H, M+FA-H	C28H30O15	0	33.4	HMDB0041235	-	-	-	-	-	Phenylpropanoids and polyketides	Flavonoids	Flavonoid glycosides	-	1.2609	1.2609	1.0942	1.052E-10	1.504E-9	5.33	5.4	5.334	5.361	5.302	5.335	4.881	4.888	4.918	4.848	4.898	4.869	5.344	0.03357	4.884	0.0243
pos_7189	Cyclokievitone	»·»ùÎ¬Íª	metab_12262	yes	up	B(ii)	C10207	pos	74175-82-9	355.117064739	10.9973333333	M+H	C20H18O6	0	78.7	HMDB0033983;LMPK12050493	-	-	-	-	-	Phenylpropanoids and polyketides	Isoflavonoids	Isoflavans	-	1.2518	1.2519	1.2207	0.0005142	0.001115	2.477	3.065	2.911	3.181	2.875	3.145	2.41	2.414	2.417	2.413	2.402	2.406	2.942	0.2589	2.41	0.005692
pos_665	Spinacetin 3-glucoside	²¤²ËËØ3-ÆÏÌÑÌÇÜÕ	metab_11697	yes	up	B(ii)	-	pos	81563-84-0	509.127866737	4.49975	M+H, M+Na, M+K	C23H24O13	0	47.6	HMDB0037468;LMPK12112900	-	-	-	-	-	Phenylpropanoids and polyketides	Flavonoids	Flavonoid glycosides	-	1.2187	1.2186	1.0806	1.506E-10	2.032E-9	5.742	5.802	5.751	5.72	5.799	5.774	5.333	5.372	5.351	5.305	5.322	5.327	5.765	0.03263	5.335	0.02341
pos_10980	Kievitone hydrate	Ë®ºÏ¿­Î¬Íª	metab_1032	yes	up	B(ii)	C02549	pos	62682-11-5	357.132520699	6.52951666667	M+H-H2O	C20H22O7	0	52.2	HMDB0038111	-	-	-	-	-	Phenylpropanoids and polyketides	Isoflavonoids	Isoflavans	-	1.1974	1.1971	1.0978	6.019E-12	1.379E-10	4.649	4.626	4.64	4.635	4.627	4.642	4.243	4.24	4.236	4.23	4.218	4.172	4.636	0.009018	4.223	0.02641
pos_10741	Luteone	»ÆÌåÍª	metab_776	yes	up	B(ii)	C10498	pos	41743-56-0	387.143068797	7.15548333333	M+CH3OH+H	C20H18O6	0	79	HMDB0036595	-	-	-	-	-	Phenylpropanoids and polyketides	Isoflavonoids	Isoflavans	-	1.194	1.1938	1.1049	8.13E-10	8.733E-9	4.347	4.309	4.363	4.347	4.326	4.404	3.943	3.956	3.962	3.88	3.958	3.915	4.349	0.0327	3.936	0.03217
pos_10208	Gnaphaliin	ÄÔ·ÈëÄ	metab_207	yes	down	B(ii)	-	pos	33803-42-8	347.11194125	8.84251666667	M+CH3OH+H	C17H14O6	0	68.7	HMDB0030544;LMPK12113093	-	-	-	-	-	Phenylpropanoids and polyketides	Flavonoids	O-methylated flavonoids	-	1.1829	1.1825	0.8533	0.0002863	0.0006478	2.64	2.731	2.851	2.869	2.414	2.727	3.363	3.278	3.146	3.126	3.081	3.026	2.705	0.1665	3.17	0.1268
pos_9759	Comosin	¿ÆÄ¦ÐÁ	metab_14996	yes	down	B(ii)	-	pos	99877-69-7	375.107422884	11.1886833333	M+H	C19H18O8	0	56.7	HMDB0033254	-	-	-	-	-	Phenylpropanoids and polyketides	Isoflavonoids	O-methylated isoflavonoids	-	1.1582	1.1611	0.818	0.04764	0.07044	3.608	3.175	3.026	3.033	2.675	2.335	4.417	4.027	3.768	3.561	3.248	2.802	2.975	0.4348	3.637	0.5715
neg_9135	Santin	É£Í¢	metab_28293	yes	down	B(i)	C10180	neg	27782-63-4	343.082222663	9.10496666667	M-H	C18H16O7	80.8	0	LMPK12112861	-	-	-	-	-	-	-	-	-	1.1569	1.1581	0.874	0.0008317	0.001736	3.383	3.177	3.338	3.098	3.307	2.969	4.021	3.723	3.598	3.61	3.542	3.558	3.212	0.1596	3.675	0.1808
pos_213	5,8-Dihydroxy-3-(4-hydroxybenzyl)-7-methoxy-4-chromanone 8-acetate	5,8-¶þôÇ»ù-3-£¨4-ôÇ»ùÜÐ»ù£©-7-¼×Ñõ»ù-4-É«ÂúÍª8-ÒÒËáõ¥	metab_6803	yes	down	B(ii)	-	pos	99877-75-5	359.111630941	12.4181666667	M+H, 2M+Na, M+K, M+Na	C19H18O7	0	30.9	HMDB0037252	-	-	-	-	-	Phenylpropanoids and polyketides	Homoisoflavonoids	Homoisoflavans	-	1.1544	1.1549	0.9203	0.0004209	0.0009244	5.381	5.205	5.128	5.1	5.101	5.128	5.963	5.683	5.578	5.546	5.487	5.477	5.174	0.1085	5.622	0.1828
neg_10260	Delphinidin 3-sophoroside 5-glucoside	·ÉÑà²ÝÜÕ3-»±ÜÕ5-ÆÏÌÑÌÇÜÕ	metab_15555	yes	down	B(ii)	-	neg	36547-37-2	834.21057098	5.97635	M+FA-H	C33H41O22+	0	43.4	HMDB0039118	-	-	-	-	-	Phenylpropanoids and polyketides	Flavonoids	Flavonoid glycosides	-	1.1462	1.1461	0.9222	3.821E-9	3.36E-8	4.523	4.499	4.542	4.488	4.541	4.561	4.942	4.856	4.916	4.858	4.928	4.95	4.526	0.02776	4.908	0.04124
neg_9666	Pratensein	Pratensein	metab_28826	yes	up	B(ii)	C10520	neg	2284-31-3	345.061328897	7.22301666667	M+FA-H	C16H12O6	0	44.8	HMDB0030617;LMPK12050265	-	-	map00943	Metabolism	Biosynthesis of other secondary metabolites	Phenylpropanoids and polyketides	Isoflavonoids	O-methylated isoflavonoids	Isoflavonoid biosynthesis	1.1429	1.1433	1.127	3.299E-6	1.04E-5	3.505	3.571	3.515	3.464	3.533	3.553	3.122	3.22	3.119	3.106	3.233	2.96	3.524	0.03788	3.127	0.09831
neg_13141	Apiin	°¢Æ½	metab_18491	yes	up	B(ii)	C04858	neg	26544-34-3	609.146175435	3.15126666667	M+FA-H	C26H28O14	0	81.9	LMPK12110337;HMDB0035464;HMDB0030843	-	-	map00944	Metabolism	Biosynthesis of other secondary metabolites	Phenylpropanoids and polyketides	Flavonoids	Flavonoid glycosides	Flavone and flavonol biosynthesis	1.1325	1.1319	1.0749	3.813E-8	2.165E-7	5.44	5.425	5.397	5.36	5.432	5.342	5.03	4.97	5.018	5.057	4.972	5.089	5.399	0.04046	5.023	0.04699
pos_302	Scutellarein 6-xyloside	µÆÕµ»¨ËØ6-Ä¾ÌÇÜÕ	metab_7787	yes	up	B(ii)	-	pos	65876-68-8	401.086029402	5.69303333333	M+H-H2O, M+K, M+Na, M+H-2H2O	C20H18O10	0	42.9	HMDB0037466;LMPK12111106	-	-	-	-	-	Phenylpropanoids and polyketides	Flavonoids	Flavonoid glycosides	-	1.1277	1.1275	1.08	2.807E-10	3.478E-9	4.987	4.969	4.939	4.934	4.982	4.999	4.645	4.615	4.584	4.583	4.593	4.58	4.968	0.02649	4.6	0.02533
pos_9796	(S)-4',5,7-Trihydroxy-6-prenylflavanone	£¨S£© -4'£¬5,7-ÈýôÇ»ù-6-ÎìÏ©»ù»ÆÍéÍª	metab_15032	yes	up	B(ii)	C09832	pos	68236-13-5	341.137479961	10.8705333333	M+H	C20H20O5	0	47	HMDB0037247	-	-	-	-	-	Phenylpropanoids and polyketides	Flavonoids	Flavans	-	1.1257	1.1268	1.1665	0.003387	0.006318	3.313	3.324	3.183	3.364	3.328	3.374	2.942	3.061	2.887	2.912	2.992	2.25	3.314	0.06883	2.841	0.2959
pos_10634	4'-Methylliquiritigenin 7-rhamnoside	4'-¼×»ù¸Ê²ÝËØ7-ÊóÀîÌÇÜÕ	metab_658	yes	up	B(ii)	-	pos	83697-43-2	833.297081354	7.49106666667	2M+H	C22H24O8	0	33.3	HMDB0040545	-	-	-	-	-	Phenylpropanoids and polyketides	Flavonoids	Flavonoid glycosides	-	1.1091	1.109	1.0784	6.374E-8	3.435E-7	5	4.97	4.955	5.054	4.939	4.965	4.587	4.681	4.632	4.661	4.558	4.59	4.98	0.04114	4.618	0.04767
neg_12769	Neoisoastilbin	ÐÂÒìÂäÐÂ¸¾ËØ	metab_18102	yes	up	B(ii)	C17449	neg	29838-67-3	449.109105622	3.49598333333	M-H	C21H22O11	0	53.7	HMDB0033850;HMDB0242667	-	-	-	-	-	Phenylpropanoids and polyketides	Flavonoids	Flavonoid glycosides	-	1.1007	1.1005	1.0705	1.627E-9	1.593E-8	5.299	5.37	5.366	5.36	5.309	5.384	4.975	4.991	4.968	5.009	5.029	5.004	5.348	0.03526	4.996	0.02266
neg_6493	Eupatilin	ÓÈÅÁÁÖ	metab_25571	yes	down	B(i)	C10040	neg	22368-21-4	343.082247847	9.76086666667	M-H	C18H16O7	88	0	HMDB0029469;LMPK12111228;MJDBOTE0000952	-	-	-	-	-	Phenylpropanoids and polyketides	Flavonoids	O-methylated flavonoids	-	1.0906	1.0911	0.9047	0.0004125	0.0009072	3.908	3.839	3.811	3.728	3.715	3.775	4.52	4.247	4.173	4.082	4.117	4.037	3.796	0.07255	4.196	0.1746
pos_77	Kaempferol 3-alpha-L-arabinofuranoside	É½ÄÎ·Ó3-¦Á-L-°¢À­²®ß»à«ÌÇÜÕ	metab_12809	yes	up	B(ii)	-	pos	5041-67-8	383.075405684	6.41738333333	M+H-2H2O, M+Na, M+K, M+2Na-H, M+H-H2O	C20H18O10	0	54.4	HMDB0029502	-	-	-	-	-	Phenylpropanoids and polyketides	Flavonoids	Flavonoid glycosides	-	1.0771	1.0768	1.0705	1.594E-10	2.134E-9	5.078	5.083	5.122	5.071	5.096	5.091	4.774	4.777	4.75	4.767	4.753	4.707	5.09	0.01805	4.755	0.02587
pos_9974	Malvidin 3-glucoside-4-vinylphenol	-	metab_15212	yes	up	B(ii)	-	pos	388089-39-2	623.176789606	9.95585	2M+3H2O+2H	C31H29O13+	0	41.6	HMDB0031968;LMPK12010435	-	-	-	-	-	Phenylpropanoids and polyketides	Flavonoids	Biflavonoids and polyflavonoids	-	1.0746	1.0753	1.1139	1.847E-5	5.118E-5	3.619	3.602	3.467	3.505	3.382	3.486	3.282	3.202	3.113	3.109	3.098	3.101	3.51	0.08834	3.151	0.07507
neg_5449	6''-Acetylliquiritin	6''-ÒÒõ£¸Ê²ÝÜÕ	metab_24524	yes	down	B(ii)	-	neg	166531-17-5	505.135442599	5.42191666667	M+FA-H	C23H24O10	0	52.6	HMDB0041385	-	-	-	-	-	Phenylpropanoids and polyketides	Flavonoids	Flavonoid glycosides	-	1.0672	1.067	0.9346	7.401E-10	8.039E-9	4.677	4.709	4.754	4.724	4.731	4.704	5.001	5.042	5.072	5.047	5.066	5.054	4.717	0.02611	5.047	0.02521
neg_5951	Hispidulin	¸ß³µÇ°ËØ	metab_25044	yes	down	B(i)	C10058	neg	1447-88-7	299.055986971	7.0084	M-H	C16H12O6	91.7	0	LMPK12111159	-	-	-	-	-	-	-	-	-	1.0649	1.0652	0.9212	3.037E-5	8.112E-5	4.22	4.131	4.137	4.176	4.137	4.158	4.743	4.524	4.499	4.448	4.448	4.432	4.16	0.03396	4.516	0.1168
pos_9423	Sojagol	Ë÷¼Ö¸ñ¶û	metab_14637	yes	down	B(ii)	C10529	pos	18979-00-5	354.132860635	12.6381333333	M+NH4	C20H16O5	0	62.5	LMPK12090012;HMDB0034027	-	-	-	-	-	Phenylpropanoids and polyketides	Isoflavonoids	Coumestans	-	1.0648	1.0673	0.8681	0.02387	0.03768	3.706	3.498	3.098	3.311	3.227	3.098	4.522	4.017	3.828	3.612	3.535	3.452	3.323	0.24	3.828	0.3979
neg_6337	Isoformononetin	Òì»ÆÍª	metab_25418	yes	down	B(ii)	C12125	neg	486-63-5	313.071782777	8.78521666667	M+FA-H	C16H12O4	0	37.5	HMDB0033994;LMPK12050039	-	-	map00943;map01110	Metabolism;Metabolism	Biosynthesis of other secondary metabolites;Global and overview maps	Phenylpropanoids and polyketides	Isoflavonoids	O-methylated isoflavonoids	Isoflavonoid biosynthesis;Biosynthesis of secondary metabolites	1.0534	1.0546	0.886	0.0021	0.004071	3.232	3.095	3.178	3.154	3.117	2.969	3.932	3.611	3.481	3.327	3.438	3.369	3.124	0.08967	3.526	0.222
pos_208	5-Demethylnobiletin	5-È¥¼×»ù´¨³ÂÆ¤ËØ	metab_6747	yes	down	B(i)	-	pos	2174-59-6	389.122387013	11.5852166667	M+H, 2M+Na, M+K, M+Na	C20H20O8	55.1	0	HMDB0037571	-	-	-	-	-	Phenylpropanoids and polyketides	Flavonoids	O-methylated flavonoids	-	1.0531	1.0541	0.9387	0.001656	0.003266	6.27	6.085	6.036	5.995	5.996	5.991	6.824	6.54	6.425	6.363	6.309	6.29	6.062	0.1079	6.458	0.2005
neg_8902	Skullcapflavone II	»ÆÜË»ÆÍªII	metab_28064	yes	down	B(i)	C10183	neg	-	373.092825701	10.0824333333	M-H	C19H18O8	86.8	0	LMPK12111423;HMDB0258335	-	-	-	-	-	Phenylpropanoids and polyketides	Flavonoids	O-methylated flavonoids	-	1.0463	1.0466	0.9167	0.00017	0.0004005	4.021	3.928	3.919	3.862	3.869	3.98	4.536	4.335	4.275	4.23	4.196	4.152	3.93	0.06209	4.287	0.1373
neg_2082	Luteone 7-glucoside	Ò¶»ÆËØ7-ÆÏÌÑÌÇÜÕ	metab_20980	yes	up	B(ii)	-	neg	137351-15-6	515.155773378	6.57663333333	M-H, M+Cl	C26H28O11	0	31.7	HMDB0039316	-	-	-	-	-	Phenylpropanoids and polyketides	Isoflavonoids	Isoflavonoid O-glycosides	-	1.0392	1.0398	1.1516	0.0002376	0.0005456	2.609	2.866	2.783	2.51	2.643	2.9	2.342	2.411	2.346	2.353	2.357	2.359	2.719	0.1551	2.361	0.02516
neg_6662	6-Prenylnaringenin	6-Òì±û»ùèÖÆ¤ËØ	metab_25745	yes	up	B(i)	C09832	neg	68236-13-5	339.123368531	10.8538	M-H	C20H20O5	89.2	0	HMDB0037247;LMPK12140277	-	-	-	-	-	Phenylpropanoids and polyketides	Flavonoids	Flavans	-	1.034	1.0335	1.0877	6.925E-7	2.451E-6	3.92	3.971	3.937	3.959	4.002	3.96	3.762	3.592	3.631	3.613	3.581	3.653	3.958	0.028	3.639	0.06579
pos_5511	Bracteatin	Å£¸Î¾úËØ	metab_10493	yes	up	B(i)	C08577	pos	3260-50-2	303.049112333	2.99325	M+H	C15H10O7	70	0	LMPK12130044	-	-	-	-	-	-	-	-	-	1.0338	1.0335	1.076	7.633E-9	6.144E-8	4.428	4.41	4.405	4.434	4.388	4.361	4.118	4.116	4.066	4.118	4.036	4.101	4.404	0.02674	4.093	0.0343
pos_9980	Cyanidin 3-galactoside	Çè»ù3-°ëÈéÌÇÜÕ	metab_15219	yes	down	B(ii)	C08647	pos	27661-36-5	482.143701012	9.89035	M+CH3OH+H	C21H21O11+	0	33.1	LMPK12010095;HMDB0037977	-	-	-	-	-	Phenylpropanoids and polyketides	Flavonoids	Flavonoid glycosides	-	1.029	1.0331	0.8691	0.03253	0.04982	3.629	3.136	3.342	3.298	2.964	3.231	4.479	4.026	3.695	3.648	3.357	3.35	3.267	0.2224	3.759	0.4323
neg_9093	Cirsimaritin	Üç²ÝËØ	metab_28248	yes	down	B(i)	C17785	neg	6601-62-3	313.071850074	9.2734	M-H	C17H14O6	94.3	0	HMDB0250276;LMPK12111163	-	-	-	-	-	Phenylpropanoids and polyketides	Flavonoids	O-methylated flavonoids	-	1.0239	1.0265	0.861	0.02388	0.03769	3.198	2.776	2.789	2.973	3.038	2.581	3.935	3.622	3.326	3.258	3.13	2.89	2.893	0.2202	3.36	0.3699
pos_11209	Myrigalone G	Èâ¶¹Þ¢ÍªG	metab_1279	yes	up	B(ii)	-	pos	83247-38-5	328.153608583	6.03841666667	M+ACN+H	C17H18O4	0	38.5	HMDB0041168	-	-	-	-	-	Phenylpropanoids and polyketides	Linear 1,3-diarylpropanoids	Chalcones and dihydrochalcones	-	1.0215	1.0212	1.0739	1.544E-10	2.078E-9	4.375	4.388	4.425	4.401	4.374	4.368	4.069	4.093	4.1	4.109	4.061	4.088	4.389	0.02151	4.087	0.01836
