# Supplementary material for: Antioxidant Effects and Potential Mechanisms of Citrus reticulata ‘Chachi’ Components: An Integrated Approach of Network Pharmacology and Metabolomics
Source: Foods. 2024 Dec 12;13(24):4018. doi: 10.3390/foods13244018 (PMC11675786; doi:10.3390/foods13244018)
Supplement: Supplementary file 1 [file foods-13-04018-s001.zip › Supplementary materials/Table S4.the levels of Flavonoids in CP VS PU.csv]

ID	Metabolite	´úÐ»Îï	Metab ID	Significant	Regulate	level	KEGG Compound ID	Mode	CAS ID	M/Z	Retention time	Adducts	Formula	Fragmentation Score	Theoretical Fragmentation Score	Library ID	KEGG Compound First Category	KEGG Compound Second Category	KEGG Pathway ID	KEGG Pathway First Category	KEGG Pathway Second Category	HMDB Superclass	HMDB Class	HMDB Subclass	KEGG Pathway Description	VIP_pred_OPLS-DA	VIP_PLS-DA	FC(CP/WGR)	P_value	FDR	CP1	CP2	CP3	CP4	CP5	CP6	PU1	PU2	PU3	PU4	PU5	PU6	cp_mean	cp_SD	wgr_mean	wgr_SD
pos_3341	Kaempferol 3-arabinofuranoside 7-rhamnofuranoside	É½ÄÎ·Ó3-°¢À­²®ß»à«ÌÇÜÕ7-ÊóÀîß»à«ÌÇÜÕ	metab_8140	yes	up	B(ii)	-	pos	27509-67-7	578.160883656	10.9770333333	2M+3H2O+2H, M+Na	C26H28O14	0	39.4	HMDB0037575	-	-	-	-	-	Phenylpropanoids and polyketides	Flavonoids	Flavonoid glycosides	-	2.2316	2.2315	3.769	1.371E-20	1.775E-18	6.304	6.261	6.305	6.205	6.224	6.283	1.662	1.666	1.669	1.665	1.654	1.658	6.264	0.04195	1.662	0.005589
pos_6968	6-beta-D-Glucopyranosyl-8-beta-D-ribopyranosylapigenin	6-¦Â-D-ßÁà«ÆÏÌÑÌÇ»ù-8-¦Â-D-ßÁà«ºËÌÇ»ùÇÛ²ËËØ	metab_12039	yes	up	B(ii)	-	pos	207461-10-7;110241-21-9	578.160667606	8.95278333333	2M+3H2O+2H	C26H28O14	0	31.2	HMDB0035895;HMDB0033571	-	-	-	-	-	Phenylpropanoids and polyketides	Flavonoids	Flavonoid glycosides	-	2.0954	2.0953	3.855	9.17E-21	1.283E-18	5.456	5.433	5.531	5.5	5.488	5.457	1.421	1.424	1.427	1.423	1.412	1.416	5.478	0.03542	1.421	0.005496
pos_6270	Xenognosin B	ë¯Ôíß°B	metab_11292	yes	up	B(ii)	C02920	pos	1890-99-9	302.101624432	5.00343333333	M+NH4	C16H12O5	0	43.6	LMPK12050081;HMDB0031720	-	-	map00943;map01100;map01110	Metabolism;Metabolism;Metabolism	Biosynthesis of other secondary metabolites;Global and overview maps;Global and overview maps	Phenylpropanoids and polyketides	Isoflavonoids	O-methylated isoflavonoids	Isoflavonoid biosynthesis;Metabolic pathways;Biosynthesis of secondary metabolites	2.014	2.0143	3.9878	1.325E-6	2.086E-6	5.217	5.246	5.239	5.235	5.237	5.245	2.594	2.463	0.7119	0.7084	0.6995	0.7026	5.236	0.01039	1.313	0.9421
pos_2862	5'-Hydroxycastavinol	5'-ôÇ»ù±ÍÂé´¼	metab_7611	yes	up	B(ii)	-	pos	183607-17-2	567.169830331	5.9524	M+H, M+Na	C26H30O14	0	31.1	HMDB0029813	-	-	-	-	-	Phenylpropanoids and polyketides	Flavonoids	Flavans	-	2.0008	2.0007	3.3911	8.73E-24	8.739E-21	5.255	5.239	5.258	5.222	5.241	5.263	1.547	1.551	1.554	1.55	1.539	1.543	5.246	0.01532	1.547	0.005551
neg_11349	Luteolin 7-malonylglucoside	Ä¾Ï¬²ÝËØ7-±û¶þõ£ÌÇÜÕ	metab_16654	yes	down	B(ii)	C10103	neg	98767-38-5	533.093746499	4.676	M-H	C24H22O14	0	76.1	HMDB0301681	-	-	-	-	-	Phenylpropanoids and polyketides	Flavonoids	Flavonoid glycosides	-	1.9349	1.9348	0.076	6.546E-11	2.054E-10	0.6745	0.0933	0.0925	0.1284	0.636	0.0935	3.653	3.815	3.68	3.876	3.762	3.813	0.2863	0.2863	3.767	0.08592
pos_10379	Malvidin 3-(6-malonylglucoside) 5-glucoside	-	metab_389	yes	up	B(ii)	-	pos	-	783.224241281	8.29118333333	M+ACN+H	C32H37O20+	0	32.4	HMDB0038822	-	-	-	-	-	Phenylpropanoids and polyketides	Flavonoids	Flavonoid glycosides	-	1.8897	1.8896	2.127	9.073E-23	4.203E-20	6.211	6.249	6.238	6.241	6.222	6.206	2.928	2.932	2.935	2.931	2.92	2.924	6.228	0.01746	2.928	0.005707
pos_10043	Betavulgarin	±´ËþÎ¬¼ÓÁÖ	metab_48	yes	up	B(ii)	C10201	pos	51068-94-1	330.096572461	9.67283333333	M+NH4	C17H12O6	0	52.3	HMDB0303334;LMPK12050361	-	-	-	-	-	Phenylpropanoids and polyketides	Isoflavonoids	Isoflav-2-enes	-	1.8737	1.8736	3.3056	7.537E-24	8.173E-21	4.632	4.66	4.642	4.647	4.665	4.661	1.407	1.411	1.414	1.41	1.399	1.403	4.651	0.01297	1.407	0.00549
pos_3419	Citromitin	ÄûÃÊ¿àËØ	metab_8224	yes	up	B(ii)	-	pos	-	405.154052757	12.1343666667	M+H, M+Na	C21H24O8	0	41.8	HMDB0037313	-	-	-	-	-	Phenylpropanoids and polyketides	Flavonoids	O-methylated flavonoids	-	1.8112	1.8112	1.662	3.868E-11	1.269E-10	7.68	7.624	7.646	7.625	7.664	7.663	5.065	4.662	4.589	4.476	4.411	4.415	7.65	0.02275	4.603	0.2472
pos_9974	Malvidin 3-glucoside-4-vinylphenol	-	metab_15212	yes	up	B(ii)	-	pos	388089-39-2	623.176789606	9.95585	2M+3H2O+2H	C31H29O13+	0	41.6	HMDB0031968;LMPK12010435	-	-	-	-	-	Phenylpropanoids and polyketides	Flavonoids	Biflavonoids and polyflavonoids	-	1.7867	1.7866	1.9365	7.864E-16	1.015E-14	6.096	6.139	6.056	6.079	6.126	6.116	3.282	3.202	3.113	3.109	3.098	3.101	6.102	0.03106	3.151	0.07507
neg_10684	6''-Malonylgenistin	6''-±û¶þõ£Éú³¤ËØ	metab_15979	yes	down	B(ii)	C16192	neg	51011-05-3	517.101748559	5.40025	M-H	C24H22O13	0	80.7	HMDB0029529	-	-	map00943	Metabolism	Biosynthesis of other secondary metabolites	Phenylpropanoids and polyketides	Isoflavonoids	Isoflavonoid O-glycosides	Isoflavonoid biosynthesis	1.782	1.7821	0.4732	7.697E-10	1.966E-9	3.003	2.898	2.366	2.966	2.367	2.371	5.57	5.576	5.635	5.674	5.628	5.672	2.662	0.3239	5.626	0.04482
pos_3406	Moracin P	ÄªÀ­ÐÁP	metab_8210	yes	up	B(ii)	-	pos	102841-46-3	327.122183193	12.0025333333	M+H, M+Na	C19H18O5	0	67.6	HMDB0040315	-	-	-	-	-	Phenylpropanoids and polyketides	2-arylbenzofuran flavonoids	Not Available	-	1.7798	1.7798	2.1941	1.676E-12	7.393E-12	5.391	5.383	5.408	5.399	5.396	5.38	2.728	2.345	2.607	2.274	2.425	2.367	5.393	0.0104	2.458	0.174
pos_9656	Cyanidin 3-(2G-glucosylrutinoside)	»¨ÇàËØ3-£¨2GÆÏÌÇ»ùÂ«¶¡ÜÕ£©	metab_14889	yes	up	B(ii)	-	pos	55028-57-4	799.252297662	11.7593666667	M+ACN+H	C33H41O20+	0	68.2	LMPK12010125;HMDB0037988	-	-	-	-	-	Phenylpropanoids and polyketides	Flavonoids	Flavonoid glycosides	-	1.7576	1.7574	2.0434	1.595E-12	7.065E-12	5.656	5.576	5.564	5.61	5.642	5.585	2.647	2.651	2.654	2.814	3.052	2.643	5.605	0.037	2.743	0.165
pos_9081	4'-O-Methylkanzonol W	4'-O-¼×»ù¿²ßò´¼W	metab_14271	yes	up	B(ii)	-	pos	-	368.148543677	13.3188333333	M+NH4	C21H18O5	0	70.2	HMDB0032602	-	-	-	-	-	Phenylpropanoids and polyketides	Isoflavonoids	Pyranoisoflavonoids	-	1.6938	1.6939	1.8957	2.722E-8	5.34E-8	5.715	5.713	5.739	5.689	5.748	5.756	3.883	3.01	2.816	2.812	2.801	2.805	5.727	0.02532	3.021	0.4298
neg_9683	Chrysosplenol	»ÆÂÝ·Ó	metab_28843	yes	up	B(ii)	C10031	neg	-	359.077032862	7.18025	M-H	C18H16O8	0	31	HMDB0302736	-	-	-	-	-	Phenylpropanoids and polyketides	Flavonoids	O-methylated flavonoids	-	1.6797	1.6797	1.9509	8.11E-12	3.059E-11	5.379	5.362	5.355	5.37	5.361	5.389	2.854	2.829	2.929	2.429	2.657	2.814	5.369	0.01254	2.752	0.1817
neg_6337	Isoformononetin	Òì»ÆÍª	metab_25418	yes	up	B(ii)	C12125	neg	486-63-5	313.071782777	8.78521666667	M+FA-H	C16H12O4	0	37.5	HMDB0033994;LMPK12050039	-	-	map00943;map01110	Metabolism;Metabolism	Biosynthesis of other secondary metabolites;Global and overview maps	Phenylpropanoids and polyketides	Isoflavonoids	O-methylated isoflavonoids	Isoflavonoid biosynthesis;Biosynthesis of secondary metabolites	1.6784	1.6783	1.7425	5.778E-11	1.83E-10	6.151	6.143	6.14	6.153	6.14	6.139	3.932	3.611	3.481	3.327	3.438	3.369	6.144	0.00589	3.526	0.222
pos_3064	Neoliquiritin 2''-apioside	ÐÂ¸Ê²ÝËØ2'-ÇÛ²ËÜÕ	metab_7836	yes	up	B(ii)	-	pos	135432-48-3	551.175373855	7.58043333333	M+H, M+Na	C26H30O13	0	39	HMDB0040544	-	-	-	-	-	Organic acids and derivatives	Carboxylic acids and derivatives	Amino acids, peptides, and analogues	-	1.6676	1.6675	1.9873	5.077E-20	4.753E-18	5.154	5.198	5.204	5.143	5.179	5.149	2.602	2.605	2.608	2.604	2.593	2.597	5.171	0.02633	2.602	0.005699
pos_10059	Cyanidin 3-glucoside	Çè»ù3-ÆÏÌÑÌÇÜÕ	metab_65	yes	up	B(ii)	C08604	pos	47705-70-4	482.143899167	9.58518333333	M+CH3OH+H	C21H21O11+	0	39.9	HMDB0030684	-	-	map00942;map01110	Metabolism;Metabolism	Biosynthesis of other secondary metabolites;Global and overview maps	Phenylpropanoids and polyketides	Flavonoids	Flavonoid glycosides	Anthocyanin biosynthesis;Biosynthesis of secondary metabolites	1.6494	1.6496	1.9488	7.087E-8	1.309E-7	5.243	5.333	5.29	5.29	5.298	5.305	3.524	2.99	2.453	2.449	2.437	2.441	5.293	0.02936	2.716	0.4522
neg_6257	Jaceidin	½ÜÎ÷¶¡	metab_25344	yes	up	B(i)	-	neg	10173-01-0	359.077129559	8.33783333333	M-H	C18H16O8	81.3	0	HMDB0033819;LMPK12112999	-	-	-	-	-	Phenylpropanoids and polyketides	Flavonoids	O-methylated flavonoids	-	1.6438	1.6439	1.7995	1.091E-9	2.702E-9	5.665	5.679	5.676	5.695	5.689	5.683	3.657	3.278	3.198	2.959	2.889	2.963	5.681	0.01048	3.157	0.2883
pos_6669	2-(3,4-Dihydroxyphenyl)-5,6-dihydroxy-7-methoxy-4H-1-benzopyran-4-one	2-£¨3,4-¶þôÇ»ù±½»ù£©-5,6-¶þôÇ»ù-7-¼×Ñõ»ù-4H-1-±½²¢ßÁà«-4-Íª	metab_11717	yes	up	B(ii)	C10119	pos	22384-63-0	299.054401589	6.6858	M+H-H2O	C16H12O7	0	56.1	HMDB0030804	-	-	-	-	-	Phenylpropanoids and polyketides	Flavonoids	O-methylated flavonoids	-	1.635	1.6349	1.9651	9.413E-11	2.869E-10	5.036	5.06	5.03	5.097	5.048	5.101	2.901	2.336	2.387	2.486	2.587	2.759	5.062	0.03055	2.576	0.2194
pos_10775	Glycitin	»Æ¶¹»Æß°	metab_811	yes	up	B(ii)	C16195	pos	40246-10-4	411.104109763	7.04376666667	M+H-2H2O	C22H22O10	0	71.2	LMPK12050096;HMDB0002219;MJDBOTE0001057	-	-	map00943	Metabolism	Biosynthesis of other secondary metabolites	Phenylpropanoids and polyketides	Isoflavonoids	Isoflavonoid O-glycosides	Isoflavonoid biosynthesis	1.6322	1.6331	2.1276	2.767E-5	3.814E-5	5.092	5.068	5.092	5.04	5.047	5.081	3.611	2.916	2.998	1.808	1.482	1.486	5.07	0.02236	2.383	0.9078
neg_9093	Cirsimaritin	Üç²ÝËØ	metab_28248	yes	up	B(i)	C17785	neg	6601-62-3	313.071850074	9.2734	M-H	C17H14O6	94.3	0	HMDB0250276;LMPK12111163	-	-	-	-	-	Phenylpropanoids and polyketides	Flavonoids	O-methylated flavonoids	-	1.6307	1.6308	1.7446	1.345E-8	2.767E-8	5.858	5.857	5.868	5.856	5.866	5.864	3.935	3.622	3.326	3.258	3.13	2.89	5.862	0.004928	3.36	0.3699
pos_10781	Peonidin 3-(6''-p-coumaroyl-glucoside)	ÉÖÒ©ÜÕ3-£¨6'-p-Ïã¶¹õ£ÆÏÌÑÌÇÜÕ£©	metab_818	yes	up	B(ii)	-	pos	147-85-3	651.19063736	7.02128333333	M+ACN+H	C31H29O13+	0	36.6	HMDB0301664	-	-	-	-	-	Phenylpropanoids and polyketides	Flavonoids	Flavonoid glycosides	-	1.626	1.6259	1.9393	6.318E-19	3.322E-17	5.017	5.062	5.062	5.054	5.04	5.027	2.588	2.592	2.6	2.591	2.58	2.654	5.044	0.01876	2.601	0.0271
pos_10196	Eriodictin	ÒÁÂåµØ¶¡	metab_194	yes	up	B(ii)	-	pos	480-35-3	417.116634884	8.88661666667	M+H-H2O	C21H22O10	0	63.4	HMDB0037480;LMPK12140363	-	-	-	-	-	Phenylpropanoids and polyketides	Flavonoids	Flavonoid glycosides	-	1.6224	1.6225	2.0081	2.605E-8	5.128E-8	4.955	4.948	4.912	4.985	4.934	4.932	3.263	2.303	2.32	2.302	2.291	2.295	4.944	0.02496	2.462	0.3923
pos_6833	3-O-Methylkaempferol	3-O-¼×»ùÉ½ÄÎ·Ó	metab_11899	yes	up	B(ii)	C05902	pos	-	318.096571434	7.80513333333	M+NH4	C16H12O6	0	68.9	HMDB0302564	-	-	-	-	-	Phenylpropanoids and polyketides	Flavonoids	O-methylated flavonoids	-	1.6191	1.6196	2.2862	1.104E-5	1.579E-5	4.647	4.643	4.619	4.615	4.623	4.601	3.104	2.966	1.462	1.458	1.447	1.703	4.625	0.01747	2.023	0.7905
pos_11199	5-Hydroxy-4',7,8-trimethoxyflavone	5-ôÇ»ù-4'£¬7,8-Èý¼×Ñõ»ù»ÆÍª	metab_1267	yes	up	B(ii)	-	pos	57096-03-4	346.128076597	6.06083333333	M+NH4	C18H16O6	0	42.8	HMDB0037458	-	-	-	-	-	Phenylpropanoids and polyketides	Flavonoids	O-methylated flavonoids	-	1.6165	1.6164	2.0998	6.923E-22	1.766E-19	4.608	4.597	4.633	4.607	4.59	4.618	2.195	2.198	2.201	2.197	2.186	2.19	4.609	0.01547	2.195	0.005677
neg_9634	Albanin A	°¢¶û°ÍÄþA	metab_28795	yes	up	B(ii)	-	neg	73343-42-7	353.102593551	7.30895	M-H	C20H18O6	0	38.4	HMDB0037488;LMPK12110891	-	-	-	-	-	Phenylpropanoids and polyketides	Flavonoids	Flavones	-	1.5949	1.595	1.9069	1.021E-9	2.542E-9	5.014	4.934	4.999	4.965	5.008	5.055	3.109	2.46	2.571	2.533	2.349	2.7	4.996	0.04172	2.62	0.2664
pos_7082	5,7-Dihydroxy-3',4',5'-trimethoxyflavone	5,7-¶þôÇ»ù-3'£¬4'£¬5'-Èý¼×Ñõ»ù»ÆÍª	metab_12160	yes	up	B(ii)	C19807	pos	18103-42-9	327.083353072	10.08095	M+H-H2O	C18H16O7	0	63	LMPK12110880;HMDB0037692	-	-	-	-	-	Phenylpropanoids and polyketides	Flavonoids	O-methylated flavonoids	-	1.5939	1.5944	2.2494	7.178E-7	1.164E-6	4.318	4.391	4.421	4.379	4.477	4.426	1.608	1.611	2.576	2.743	1.599	1.603	4.402	0.05361	1.957	0.5469
pos_10208	Gnaphaliin	ÄÔ·ÈëÄ	metab_207	yes	up	B(ii)	-	pos	33803-42-8	347.11194125	8.84251666667	M+CH3OH+H	C17H14O6	0	68.7	HMDB0030544;LMPK12113093	-	-	-	-	-	Phenylpropanoids and polyketides	Flavonoids	O-methylated flavonoids	-	1.5908	1.5908	1.7394	6.912E-13	3.341E-12	5.536	5.51	5.508	5.508	5.503	5.516	3.363	3.278	3.146	3.126	3.081	3.026	5.514	0.01178	3.17	0.1268
pos_9423	Sojagol	Ë÷¼Ö¸ñ¶û	metab_14637	yes	up	B(ii)	C10529	pos	18979-00-5	354.132860635	12.6381333333	M+NH4	C20H16O5	0	62.5	LMPK12090012;HMDB0034027	-	-	-	-	-	Phenylpropanoids and polyketides	Isoflavonoids	Coumestans	-	1.5902	1.5903	1.6243	4.275E-8	8.138E-8	6.221	6.231	6.224	6.24	6.213	6.177	4.522	4.017	3.828	3.612	3.535	3.452	6.218	0.02206	3.828	0.3979
pos_7166	(-)-medicarpin-3-O-glucoside	-	metab_12242	yes	up	B(ii)	C16223	pos	-	496.159281516	10.8497166667	M+ACN+Na	C22H24O9	0	38.3	HMDB0303948	-	-	map00943;map01110	Metabolism;Metabolism	Biosynthesis of other secondary metabolites;Global and overview maps	Phenylpropanoids and polyketides	Isoflavonoids	Furanoisoflavonoids	Isoflavonoid biosynthesis;Biosynthesis of secondary metabolites	1.5846	1.5852	1.7411	2.673E-6	4.071E-6	5.731	5.754	5.76	5.736	5.756	5.758	4.243	3.697	3.419	3.092	2.414	2.947	5.749	0.01265	3.302	0.6345
pos_13311	Rhamnazin 3-sophoroside	3-ÊóÀîÌÇß°	metab_3488	yes	up	B(ii)	-	pos	259234-18-9	655.186052771	3.70265	M+H	C29H34O17	0	81.5	HMDB0038235	-	-	-	-	-	Phenylpropanoids and polyketides	Flavonoids	Flavonoid glycosides	-	1.5825	1.5823	1.7469	5.022E-16	7.15E-15	5.466	5.39	5.39	5.369	5.421	5.439	3.076	3.08	3.083	3.078	3.198	3.071	5.412	0.03601	3.098	0.04914
neg_6493	Eupatilin	ÓÈÅÁÁÖ	metab_25571	yes	up	B(i)	C10040	neg	22368-21-4	343.082247847	9.76086666667	M-H	C18H16O7	88	0	HMDB0029469;LMPK12111228;MJDBOTE0000952	-	-	-	-	-	Phenylpropanoids and polyketides	Flavonoids	O-methylated flavonoids	-	1.5797	1.5797	1.552	1.8E-11	6.312E-11	6.517	6.507	6.52	6.515	6.506	6.51	4.52	4.247	4.173	4.082	4.117	4.037	6.512	0.005878	4.196	0.1746
neg_12115	3',5,6-Trimethoxyflavone	3'£¬5,6-Èý¼×Ñõ»ù»ÆÍª	metab_17427	yes	up	B(ii)	-	neg	17182-55-7	357.098717429	4.00778333333	M+FA-H	C18H16O5	0	58.9	HMDB0037330	-	-	-	-	-	Phenylpropanoids and polyketides	Flavonoids	O-methylated flavonoids	-	1.5797	1.5795	1.7807	3.366E-11	1.118E-10	5.29	5.253	5.296	5.259	5.288	5.335	2.809	3.088	2.814	2.82	3.037	3.249	5.287	0.02924	2.969	0.1838
neg_6611	Formononetin	Ã¢±ú»¨ËØ	metab_25694	yes	up	B(ii)	C00858	neg	485-72-3	313.071764698	10.4668333333	M+FA-H	C16H12O4	0	41.4	HMDB0005808;LMPK12050037;MJDBOTE0001045	-	-	map00943;map01100;map01110	Metabolism;Metabolism;Metabolism	Biosynthesis of other secondary metabolites;Global and overview maps;Global and overview maps	Phenylpropanoids and polyketides	Isoflavonoids	O-methylated isoflavonoids	Isoflavonoid biosynthesis;Metabolic pathways;Biosynthesis of secondary metabolites	1.5768	1.5769	1.6732	4.532E-9	1.007E-8	5.786	5.803	5.787	5.789	5.786	5.796	4.047	3.471	3.469	3.324	3.254	3.197	5.791	0.006719	3.461	0.3081
neg_4678	Pipecolic acid betaine	-	metab_23735	yes	up	B(ii)	C08283	neg	472-22-0	477.103783846	3.94736666667	M+FA-H	C21H20O10	0	83.5	HMDB0304559;HMDB0304552;HMDB0033433	-	-	-	-	-	Phenylpropanoids and polyketides	Flavonoids	Flavonoid glycosides	-	1.5746	1.5747	1.8517	4.33E-6	6.455E-6	5.275	5.264	5.291	5.287	5.278	5.302	3.609	2.472	2.754	2.46	2.099	3.724	5.283	0.01354	2.853	0.6645
neg_9135	Santin	É£Í¢	metab_28293	yes	up	B(i)	C10180	neg	27782-63-4	343.082222663	9.10496666667	M-H	C18H16O7	80.8	0	LMPK12112861	-	-	-	-	-	-	-	-	-	1.5673	1.5673	1.621	2.966E-11	9.969E-11	5.957	5.954	5.948	5.951	5.968	5.964	4.021	3.723	3.598	3.61	3.542	3.558	5.957	0.007588	3.675	0.1808
neg_8902	Skullcapflavone II	»ÆÜË»ÆÍªII	metab_28064	yes	up	B(i)	C10183	neg	-	373.092825701	10.0824333333	M-H	C19H18O8	86.8	0	LMPK12111423;HMDB0258335	-	-	-	-	-	Phenylpropanoids and polyketides	Flavonoids	O-methylated flavonoids	-	1.563	1.563	1.5281	2.079E-12	8.985E-12	6.551	6.546	6.552	6.552	6.552	6.556	4.536	4.335	4.275	4.23	4.196	4.152	6.551	0.003037	4.287	0.1373
neg_2701	Limocitrin 3-rutinoside	ÄûÃÊ¿àËØ3-Ü¿ÏãÜÕ	metab_21665	yes	up	B(ii)	-	neg	79384-27-3	653.172645569	3.67683333333	M-H, M+FA-H	C29H34O17	0	76.8	LMPK12113191;HMDB0037579	-	-	-	-	-	Phenylpropanoids and polyketides	Flavonoids	Flavonoid glycosides	-	1.5623	1.5624	1.707	1.69E-11	5.967E-11	5.5	5.485	5.436	5.531	5.393	5.484	3.357	3.261	3.233	3.293	2.893	3.195	5.471	0.04901	3.205	0.1625
neg_6905	Paeonoside	µ¤Æ¤ß°	metab_25995	yes	up	B(ii)	C10717	neg	20309-70-0;25615-14-9	609.151452356	12.6655333333	M-H	C27H30O16	0	31.5	HMDB0037433	-	-	-	-	-	Phenylpropanoids and polyketides	Flavonoids	Flavonoid glycosides	-	1.5617	1.5623	1.719	2.68E-6	4.082E-6	5.646	5.661	5.698	5.654	5.708	5.731	4.311	3.611	3.303	3.158	2.504	2.948	5.683	0.03399	3.306	0.6157
neg_5951	Hispidulin	¸ß³µÇ°ËØ	metab_25044	yes	up	B(i)	C10058	neg	1447-88-7	299.055986971	7.0084	M-H	C16H12O6	91.7	0	LMPK12111159	-	-	-	-	-	-	-	-	-	1.5611	1.561	1.4996	4.375E-13	2.229E-12	6.78	6.764	6.781	6.77	6.762	6.775	4.743	4.524	4.499	4.448	4.448	4.432	6.772	0.007912	4.516	0.1168
pos_7179	Delphinidin 3-lathyroside 5-(6-acetylglucoside)	-	metab_12252	yes	up	B(ii)	-	pos	-	843.245780238	10.8705333333	M+ACN+H	C34H41O22+	0	60.7	HMDB0037091	-	-	-	-	-	Phenylpropanoids and polyketides	Flavonoids	Flavonoid glycosides	-	1.5604	1.5604	1.8185	1.316E-16	2.328E-15	4.92	5.058	4.975	4.975	5.037	5.031	2.749	2.753	2.756	2.751	2.74	2.744	4.999	0.05149	2.749	0.005704
neg_9392	Dihydrogenistein	¶þÇâÈ¾ÁÏÄ¾ËØ	metab_28551	yes	up	B(ii)	C14458	neg	21554-71-2	589.137846396	8.03758333333	2M+FA-H	C15H12O5	0	66.5	HMDB0005897	-	-	-	-	-	Phenylpropanoids and polyketides	Isoflavonoids	Isoflavans	-	1.5542	1.5543	1.7992	1.93E-10	5.539E-10	5.074	4.985	5.08	5.039	5.099	5.102	2.554	2.846	2.855	3.017	2.57	3.041	5.063	0.04457	2.814	0.2109
pos_3178	Pisatin	Æ¤ÈøÍ¢	metab_7962	yes	up	B(ii)	C10516	pos	469-01-2	315.085555798	8.77605	M+H, M+Na	C17H14O6	0	48.7	HMDB0033732	-	-	map00943;map01110	Metabolism;Metabolism	Biosynthesis of other secondary metabolites;Global and overview maps	Phenylpropanoids and polyketides	Isoflavonoids	Furanoisoflavonoids	Isoflavonoid biosynthesis;Biosynthesis of secondary metabolites	1.5491	1.5492	1.5767	5.356E-10	1.409E-9	6.128	6.102	6.125	6.11	6.117	6.131	4.311	3.976	3.868	3.707	3.692	3.731	6.119	0.01144	3.881	0.2376
pos_10611	Majoranin	ÂíÔ¼À­Äþ	metab_634	yes	up	B(ii)	C10191	pos	76844-67-2	361.091030625	7.58043333333	M+H	C18H16O8	0	61.3	HMDB0037334	-	-	-	-	-	Phenylpropanoids and polyketides	Flavonoids	O-methylated flavonoids	-	1.5379	1.5381	1.8172	2.518E-7	4.321E-7	5.014	5.024	5.031	5.007	5.006	5.044	3.515	3.039	2.415	2.81	2.399	2.403	5.021	0.0147	2.763	0.4534
pos_10111	Quercetagetin 3'-methylether 7-glucoside	éÎÆ¤ËØ3'-¼×ÃÑ7-ÆÏÌÑÌÇÜÕ	metab_117	yes	up	B(ii)	-	pos	29741-08-0	459.095018679	9.34408333333	M+H-2H2O	C22H22O13	0	65	HMDB0038866	-	-	-	-	-	Phenylpropanoids and polyketides	Flavonoids	Flavonoid glycosides	-	1.5357	1.5357	1.8434	6.927E-12	2.658E-11	4.788	4.772	4.794	4.747	4.803	4.777	2.492	2.515	2.499	2.805	2.484	2.761	4.78	0.01972	2.593	0.1485
neg_6149	Tricin	Âó»ÆÍª	metab_25239	yes	up	B(i)	C10193	neg	520-32-1	329.066516617	7.80428333333	M-H	C17H14O7	77.8	0	LMPK12110873	-	-	-	-	-	-	-	-	-	1.5147	1.5147	1.6119	3.658E-10	9.936E-10	5.641	5.622	5.632	5.638	5.621	5.639	3.901	3.469	3.533	3.305	3.314	3.442	5.632	0.008885	3.494	0.2185
pos_2994	5'-Methoxycastavinol	5'-¼×Ñõ»ù±ÍÂé´¼	metab_7757	yes	up	B(ii)	-	pos	183607-16-1	581.185149863	6.90936666667	M+H, M+Na	C27H32O14	0	37	HMDB0029814	-	-	-	-	-	Phenylpropanoids and polyketides	Flavonoids	Flavans	-	1.5135	1.5134	1.5425	1.07E-14	8.277E-14	6.032	6.029	6.039	6.02	6.008	6.02	3.846	4.028	3.847	3.91	3.957	3.848	6.025	0.0111	3.906	0.07493
pos_7227	4'-O-Methyl-(-)-epicatechin 3'-O-glucuronide	4'-O-¼×»ù-£¨-£©-±í¶ù²èËØ3'-O-ÆÏÌÇÜÕËá	metab_12304	yes	up	B(ii)	-	pos	-	513.164358691	11.5852166667	M+CH3OH+H	C22H24O12	0	32.2	HMDB0041674	-	-	-	-	-	Phenylpropanoids and polyketides	Flavonoids	Flavonoid glycosides	-	1.5116	1.5118	1.6994	3.409E-7	5.754E-7	5.318	5.295	5.324	5.324	5.283	5.313	3.997	3.25	2.882	2.878	2.867	2.871	5.309	0.01704	3.124	0.4531
pos_10053	Pachypodol	-	metab_59	yes	up	B(i)	C10117	pos	33708-72-4	345.096307249	9.62901666667	M+H	C18H16O7	67.3	0	LMPK12112754	-	-	-	-	-	-	-	-	-	1.5078	1.5078	1.4679	5.16E-11	1.65E-10	6.614	6.636	6.632	6.639	6.623	6.629	4.845	4.57	4.487	4.427	4.353	4.415	6.629	0.00915	4.516	0.1769
pos_9665	Apigenin 7,4'-dimethyl ether	ÇÛ²ËËØ7,4'-¶þ¼×ÃÑ	metab_14897	yes	up	B(ii)	C10019	pos	5128-44-9	331.11646721	11.7372166667	M+CH3OH+H	C17H14O5	0	30.2	HMDB0132454;LMPK12111029	-	-	-	-	-	Phenylpropanoids and polyketides	Flavonoids	O-methylated flavonoids	-	1.5075	1.5074	1.6829	4.232E-10	1.136E-9	5.214	5.219	5.223	5.204	5.242	5.227	3.415	3.116	3.076	3.135	3.148	2.729	5.222	0.01274	3.103	0.2195
neg_10450	Luteolin	Ä¾Ï¬²ÝËØ	metab_15749	yes	up	B(i)	C01514	neg	491-70-3	285.040319175	5.69773333333	M-H	C15H10O6	82.3	0	HMDB0005800;LMPK12110006;MJDBOTE0001048	-	-	map01100;map00941;map01110;map00944	Metabolism;Metabolism;Metabolism;Metabolism	Global and overview maps;Biosynthesis of other secondary metabolites;Global and overview maps;Biosynthesis of other secondary metabolites	Phenylpropanoids and polyketides	Flavonoids	Flavones	Metabolic pathways;Flavonoid biosynthesis;Biosynthesis of secondary metabolites;Flavone and flavonol biosynthesis	1.4977	1.4976	1.5693	2.007E-14	1.44E-13	5.73	5.734	5.699	5.721	5.699	5.737	3.796	3.651	3.615	3.584	3.614	3.61	5.72	0.01724	3.645	0.07711
pos_10533	Catechin 7-glucoside	¶ù²èËØ7-ÆÏÌÑÌÇÜÕ	metab_550	yes	up	B(ii)	C09617	pos	65597-47-9	435.127787265	7.80513333333	M+H-H2O	C21H24O11	0	75	HMDB0037949	-	-	-	-	-	Phenylpropanoids and polyketides	Flavonoids	Flavonoid glycosides	-	1.4944	1.495	1.7739	5.239E-6	7.745E-6	5.046	5.045	4.997	5.032	5.039	5.017	3.803	3.308	2.805	2.552	2.27	2.274	5.029	0.01918	2.835	0.6127
neg_12031	4''-Methyl-6''-(3,4-dihydroxy-E-cinnamoyl)isoorientin	4'-¼×»ù-6'-£¨3,4-¶þôÇ»ù-E-Èâ¹ðõ££©Òì¶«·½ËØ	metab_17343	yes	up	B(ii)	-	neg	-	605.133773968	4.07018333333	M-H2O-H	C31H28O14	0	50.7	HMDB0033005	-	-	-	-	-	Phenylpropanoids and polyketides	Flavonoids	Flavonoid glycosides	-	1.4928	1.4936	2.6978	4.634E-5	6.251E-5	3.652	3.65	3.566	3.635	3.617	3.521	2.647	1.195	1.945	0.833	0.968	0.4342	3.607	0.05247	1.337	0.8138
pos_10047	Moracin L	ÄªÀ­ÐÁL	metab_52	yes	up	B(ii)	-	pos	73338-91-7	388.113619695	9.65085	M+ACN+Na	C19H16O5	0	68.7	HMDB0041297	-	-	-	-	-	Organic acids and derivatives	Organic carbonic acids and derivatives	Organic carbonic acids	-	1.4816	1.4817	1.8675	3.889E-9	8.738E-9	4.403	4.458	4.418	4.456	4.405	4.417	2.914	2.264	2.268	2.263	2.252	2.256	4.426	0.02477	2.37	0.2665
pos_9196	5,7-Dimethoxyflavone	5,7-¶þ¼×Ñõ»ù»ÆÍª	metab_14391	yes	up	B(ii)	C10029	pos	21392-57-4	315.122176027	13.0991	M+CH3OH+H	C17H14O4	0	34.7	HMDB0036620;LMPK12110188	-	-	-	-	-	Phenylpropanoids and polyketides	Flavonoids	O-methylated flavonoids	-	1.4696	1.4695	1.6534	7.446E-19	3.763E-17	5.025	5.066	5.04	5.089	5.065	5.02	3.055	3.059	3.062	3.058	3.047	3.051	5.051	0.02677	3.055	0.005709
pos_7080	Tangeritin	Ì¹¸ñÀû¶¡	metab_12158	yes	up	B(ii)	C10190	pos	481-53-8	767.229615545	10.0602	2M+Na	C20H20O7	0	57	HMDB0030539	-	-	-	-	-	Phenylpropanoids and polyketides	Flavonoids	O-methylated flavonoids	-	1.4637	1.4636	1.4108	2.065E-13	1.143E-12	6.816	6.808	6.803	6.796	6.833	6.804	4.956	4.863	4.812	4.681	4.875	4.772	6.81	0.01279	4.827	0.09455
pos_7145	Gardenin B	èÙ×ÓËØB	metab_12223	yes	up	B(ii)	C15109	pos	2798-20-1	359.111901722	10.702	M+H	C19H18O7	0	39.4	HMDB0302154;LMPK12111451	-	-	-	-	-	Phenylpropanoids and polyketides	Flavonoids	O-methylated flavonoids	-	1.4577	1.4577	1.3926	3.145E-10	8.654E-10	7.004	7.008	7.035	7.023	7.02	7.045	5.403	5.13	5.006	4.938	4.913	4.867	7.023	0.01566	5.043	0.1988
neg_9666	Pratensein	Pratensein	metab_28826	yes	up	B(ii)	C10520	neg	2284-31-3	345.061328897	7.22301666667	M+FA-H	C16H12O6	0	44.8	HMDB0030617;LMPK12050265	-	-	map00943	Metabolism	Biosynthesis of other secondary metabolites	Phenylpropanoids and polyketides	Isoflavonoids	O-methylated isoflavonoids	Isoflavonoid biosynthesis	1.4552	1.4551	1.6268	3.268E-13	1.72E-12	5.079	5.084	5.102	5.077	5.092	5.089	3.122	3.22	3.119	3.106	3.233	2.96	5.087	0.00939	3.127	0.09831
pos_10539	Quercetin 3,7-Dimethyl Ether	éÎÆ¤ËØ3,7-¶þ¼×ÃÑ	metab_556	yes	up	B(i)	C01265	pos	2068-02-2	331.080520791	7.80513333333	M+H	C17H14O7	89.9	0	LMPK12112731;HMDB0029263	-	-	map01110;map00944	Metabolism;Metabolism	Global and overview maps;Biosynthesis of other secondary metabolites	Phenylpropanoids and polyketides	Flavonoids	O-methylated flavonoids	Biosynthesis of secondary metabolites;Flavone and flavonol biosynthesis	1.4517	1.4517	1.5748	3.838E-10	1.039E-9	5.39	5.393	5.369	5.373	5.388	5.372	3.754	3.46	3.492	3.274	3.34	3.181	5.381	0.01031	3.417	0.2016
neg_5950	Delphinidin	·ÉÑà²ÝÉ«ËØ	metab_25043	yes	up	B(ii)	C05908	neg	528-53-0;13270-61-6	284.031824448	7.0084	M-H2O-H	C15H11O7+	0	56.4	LMPK12010001;HMDB0003074	-	-	map00942;map00941;map01110	Metabolism;Metabolism;Metabolism	Biosynthesis of other secondary metabolites;Biosynthesis of other secondary metabolites;Global and overview maps	Phenylpropanoids and polyketides	Flavonoids	Hydroxyflavonoids	Anthocyanin biosynthesis;Flavonoid biosynthesis;Biosynthesis of secondary metabolites	1.4407	1.4406	1.6758	1.954E-19	1.356E-17	4.781	4.748	4.767	4.724	4.739	4.774	2.829	2.835	2.834	2.84	2.844	2.846	4.756	0.02203	2.838	0.006646
pos_10163	Gladiatoside B1	½Ç¶·Ê¿ÜÕB1	metab_163	yes	up	B(ii)	-	pos	-	533.145691915	9.14948333333	M+2Na	C47H56O25	0	32.9	HMDB0036258	-	-	-	-	-	Phenylpropanoids and polyketides	Flavonoids	Flavonoid glycosides	-	1.434	1.434	1.5728	4.406E-16	6.398E-15	5.252	5.244	5.232	5.122	5.243	5.228	3.319	3.323	3.326	3.322	3.311	3.314	5.22	0.04905	3.319	0.005711
neg_920	Luteolin-6-C-Glucoside	Ä¾Ï¬²ÝËØ-6-C-ÆÏÌÑÌÇÜÕ	metab_28357	yes	up	B(i)	C01821	neg	-	447.093541009	3.78243333333	M-H, M+Cl	C21H20O11	93.2	0	HMDB0301981;HMDB0253666;MJDBOTE0001266	-	-	-	-	-	Phenylpropanoids and polyketides	Flavonoids	Flavonoid glycosides	-	1.4305	1.4304	1.463	1.537E-15	1.705E-14	5.977	6.001	5.917	6.015	5.972	5.987	4.003	4.084	4.113	4.119	4.119	4.078	5.978	0.03393	4.086	0.04417
pos_7222	Catechin 7-xyloside	¶ù²èËØ7-Ä¾ÌÇÜÕ	metab_12299	yes	up	B(ii)	C09617	pos	-	405.117263037	11.4749833333	M+H-H2O	C20H22O10	0	53.9	HMDB0302573	-	-	-	-	-	Phenylpropanoids and polyketides	Flavonoids	Flavonoid glycosides	-	1.4234	1.4236	1.473	5.995E-8	1.118E-7	5.973	5.974	5.972	5.959	5.992	5.967	4.587	4.264	4.103	3.873	3.775	3.727	5.973	0.01098	4.055	0.3312
neg_6009	Isorhamnetin	ÒìÊóÀîËØ	metab_25106	yes	up	B(i)	C10084	neg	480-19-3	315.050929641	7.22301666667	M-H	C16H12O7	94.2	0	HMDB0002655;LMPK12110002;MJDBOTE0001307	-	-	-	-	-	Phenylpropanoids and polyketides	Flavonoids	Flavones	-	1.4209	1.4208	1.5056	4.634E-15	4.029E-14	5.555	5.555	5.574	5.548	5.559	5.571	3.808	3.649	3.694	3.651	3.657	3.7	5.56	0.009953	3.693	0.06057
pos_10829	(-)-Epigallocatechin 3-p-coumaroate	£¨-£©-±íÃ»Ê³×Ó¶ù²èËØ3-¶Ô-¹ÅÂíËáõ¥	metab_870	yes	up	B(ii)	-	pos	89013-65-0	435.110067085	6.95415	M+H-H2O	C24H20O9	0	50.6	HMDB0038362	-	-	-	-	-	Phenylpropanoids and polyketides	Flavonoids	Flavans	-	1.4157	1.4155	1.7102	1.916E-6	2.962E-6	4.681	4.634	4.726	4.696	4.679	4.699	2.679	2.072	3.415	2.401	3.136	2.739	4.686	0.03049	2.74	0.4854
pos_6987	4',5,6,7-Tetramethoxyflavone	4'£¬5,6,7-ËÄ¼×Ñõ»ù»ÆÍª	metab_12059	yes	up	B(i)	C14472	pos	1168-42-9	343.116917614	9.17153333333	M+H	C19H18O6	61.1	0	HMDB0030575	-	-	-	-	-	Phenylpropanoids and polyketides	Flavonoids	O-methylated flavonoids	-	1.4153	1.4153	1.2933	9.873E-16	1.169E-14	8.164	8.167	8.162	8.17	8.167	8.169	6.415	6.321	6.306	6.289	6.284	6.273	8.167	0.002849	6.315	0.05208
pos_37	Tangeretin	½ÛÆ¤ËØ	metab_8535	yes	up	B(i)	C10190	pos	481-53-8	373.127422818	8.00418333333	M+H, 2M+Na, 2M+K, M+K, M+Na, M+NH4	C20H20O7	44.8	0	LMPK12111443;HMDB0030539;MJDBOTE0001137	-	-	-	-	-	Phenylpropanoids and polyketides	Flavonoids	O-methylated flavonoids	-	1.4143	1.4142	1.2952	5.572E-13	2.762E-12	8.137	8.115	8.144	8.12	8.116	8.126	6.455	6.308	6.259	6.216	6.217	6.19	8.126	0.01197	6.274	0.09772
pos_278	3',4',5,7,8-Pentamethoxyflavanone	3'£¬4'£¬5,7,8-Îå¼×Ñõ»ù»ÆÍéÍª	metab_7519	yes	up	B(ii)	-	pos	-	375.143071341	7.58043333333	M+H, 2M+Na, M+Na, M+K	C20H22O7	0	39.9	HMDB0032869	-	-	-	-	-	Phenylpropanoids and polyketides	Flavonoids	O-methylated flavonoids	-	1.4064	1.4063	1.3546	3.64E-18	1.286E-16	6.965	7.001	6.989	6.984	6.992	6.965	5.192	5.182	5.138	5.135	5.141	5.14	6.983	0.01473	5.155	0.02543
pos_280	Retusin	À×Í¼ÐÁ	metab_7542	yes	up	B(ii)	-	pos	-	359.111723943	7.42531666667	M+H, 2M+Na, M+K, M+Na	C19H18O7	0	42.8	HMDB0257186	-	-	-	-	-	Phenylpropanoids and polyketides	Flavonoids	O-methylated flavonoids	-	1.4017	1.4017	1.3834	4.765E-11	1.535E-10	6.584	6.575	6.584	6.601	6.59	6.576	5.024	4.839	4.726	4.696	4.672	4.6	6.585	0.009718	4.76	0.1516
pos_7353	Glyceollin II	¸Ê²ÝÈ©II	metab_12442	yes	up	B(ii)	C10422	pos	67314-98-1	356.148521835	12.5515666667	M+NH4	C20H18O5	0	34.4	HMDB0034087	-	-	map00943	Metabolism	Biosynthesis of other secondary metabolites	Phenylpropanoids and polyketides	Isoflavonoids	Furanoisoflavonoids	Isoflavonoid biosynthesis	1.3889	1.3894	1.5428	2.435E-6	3.725E-6	5.308	5.319	5.367	5.369	5.342	5.325	4.219	3.781	3.46	3.334	2.911	3.057	5.338	0.02532	3.46	0.4813
pos_9861	Isosakuranetin 7-xyloside	ÒìÓ£»¨ËØ7-Ä¾ÌÇÜÕ	metab_15102	yes	up	B(ii)	-	pos	83728-89-6	436.156625557	10.55545	M+NH4	C21H22O9	0	65	HMDB0037486	-	-	-	-	-	Phenylpropanoids and polyketides	Flavonoids	Flavonoid glycosides	-	1.3844	1.3843	1.4087	2.771E-16	4.306E-15	6.102	6.091	6.12	6.11	6.098	6.128	4.333	4.385	4.283	4.295	4.347	4.376	6.108	0.01394	4.336	0.04167
pos_10734	Chrysosplenol D	-	metab_768	yes	up	B(i)	C04552	pos	14965-20-9	361.090978953	7.17766666667	M+H	C18H16O8	39.3	0	LMPK12112998	-	-	-	-	-	-	-	-	-	1.368	1.368	1.4535	3.435E-12	1.411E-11	5.582	5.545	5.546	5.572	5.564	5.557	4.038	3.794	3.843	3.762	3.736	3.784	5.561	0.01465	3.826	0.1097
pos_208	5-Demethylnobiletin	5-È¥¼×»ù´¨³ÂÆ¤ËØ	metab_6747	yes	up	B(i)	-	pos	2174-59-6	389.122387013	11.5852166667	M+H, 2M+Na, M+K, M+Na	C20H20O8	55.1	0	HMDB0037571	-	-	-	-	-	Phenylpropanoids and polyketides	Flavonoids	O-methylated flavonoids	-	1.3613	1.3613	1.2682	1.25E-9	3.063E-9	8.199	8.182	8.183	8.192	8.191	8.191	6.824	6.54	6.425	6.363	6.309	6.29	8.19	0.006447	6.458	0.2005
pos_213	5,8-Dihydroxy-3-(4-hydroxybenzyl)-7-methoxy-4-chromanone 8-acetate	5,8-¶þôÇ»ù-3-£¨4-ôÇ»ùÜÐ»ù£©-7-¼×Ñõ»ù-4-É«ÂúÍª8-ÒÒËáõ¥	metab_6803	yes	up	B(ii)	-	pos	99877-75-5	359.111630941	12.4181666667	M+H, 2M+Na, M+K, M+Na	C19H18O7	0	30.9	HMDB0037252	-	-	-	-	-	Phenylpropanoids and polyketides	Homoisoflavonoids	Homoisoflavans	-	1.3602	1.3602	1.307	5.412E-10	1.421E-9	7.352	7.326	7.338	7.376	7.338	7.356	5.963	5.683	5.578	5.546	5.487	5.477	7.348	0.01757	5.622	0.1828
neg_6920	Kaempferitrin	É½ÄÎ·Ó	metab_26011	yes	up	B(ii)	C16981	neg	482-38-2	623.167140629	12.7288166667	M+FA-H	C27H30O14	0	45.8	LMPK12111865;HMDB0037438	-	-	-	-	-	Phenylpropanoids and polyketides	Flavonoids	Flavonoid glycosides	-	1.359	1.3597	1.5715	2.187E-5	3.042E-5	5.089	5.12	5.067	5.072	5.103	5.139	4.102	3.691	3.397	3.023	2.828	2.424	5.098	0.02803	3.244	0.6091
pos_12688	Irilone 4'-glucoside	ð°Î²Íª4'-ÆÏÌÑÌÇÜÕ	metab_2838	yes	up	B(ii)	-	pos	50868-47-8	493.13324354	4.2345	M+CH3OH+H	C22H20O11	0	66.2	HMDB0033818	-	-	-	-	-	Phenylpropanoids and polyketides	Isoflavonoids	Isoflavonoid O-glycosides	-	1.3382	1.3381	1.4424	1.741E-9	4.161E-9	5.485	5.421	5.412	5.482	5.492	5.458	3.518	3.723	4.051	3.628	3.921	3.865	5.458	0.03436	3.784	0.1977
pos_7072	4''-O-Acetylmyricitrin	4''-O-ÒÒõ£ÑîÃ·ÜÕ	metab_12149	yes	up	B(ii)	-	pos	-	489.105902106	9.86873333333	M+H-H2O	C23H22O13	0	52.8	HMDB0039923	-	-	-	-	-	Phenylpropanoids and polyketides	Flavonoids	Flavonoid glycosides	-	1.337	1.337	1.5046	3.7E-13	1.923E-12	4.903	4.967	4.914	4.943	4.947	4.934	3.294	3.405	3.296	3.294	3.164	3.224	4.935	0.02305	3.28	0.08122
pos_3198	Cirsilineol	Î÷ÁÖ´¼	metab_7984	yes	up	B(ii)	C10032	pos	41365-32-6	345.096234465	9.10685	M+H, M+Na	C18H16O7	0	60.2	HMDB0303612;LMPK12111249	-	-	-	-	-	Phenylpropanoids and polyketides	Flavonoids	O-methylated flavonoids	-	1.3298	1.3298	1.3638	1.999E-10	5.721E-10	6.157	6.174	6.158	6.197	6.168	6.173	4.822	4.574	4.48	4.449	4.423	4.4	6.171	0.01447	4.525	0.1577
neg_2723	Rutin	Â«¶¡	metab_21689	yes	up	B(ii)	C05625	neg	153-18-4	609.146470314	3.6142	M-H, M+Cl	C27H30O16	0	85.3	LMPK12112098;HMDB0003249;HMDB0257021	-	-	map01100;map01110;map00944	Metabolism;Metabolism;Metabolism	Global and overview maps;Global and overview maps;Biosynthesis of other secondary metabolites	Phenylpropanoids and polyketides	Flavonoids	Flavonoid glycosides	Metabolic pathways;Biosynthesis of secondary metabolites;Flavone and flavonol biosynthesis	1.3286	1.3285	1.5843	2.659E-12	1.122E-11	4.418	4.413	4.411	4.431	4.39	4.551	2.758	2.764	2.763	2.77	2.774	2.97	4.436	0.05826	2.8	0.08342
pos_7106	3,3'-Dihydroxy-4',5,7-trimethoxyflavan	3,3'-¶þôÇ»ù-4'£¬5,7-Èý¼×Ñõ»ù»ÆÍé	metab_12183	yes	up	B(ii)	-	pos	105330-59-4	315.12211707	10.3396	M+H-H2O	C18H20O6	0	36.2	HMDB0030664	-	-	-	-	-	Phenylpropanoids and polyketides	Flavonoids	Flavans	-	1.322	1.3219	1.5008	6.56E-18	2.035E-16	4.824	4.841	4.836	4.832	4.837	4.871	3.227	3.212	3.239	3.216	3.259	3.196	4.84	0.01624	3.225	0.02224
pos_772	7-Hydroxy-3,4',8-trimethoxyflavone	7-ôÇ»ù-3,4'£¬8-Èý¼×Ñõ»ù»ÆÍª	metab_12832	yes	up	B(ii)	-	pos	-	329.101241837	7.06618333333	M+H, M+K, M+Na	C18H16O6	0	47.4	HMDB0041544	-	-	-	-	-	Phenylpropanoids and polyketides	Flavonoids	O-methylated flavonoids	-	1.3086	1.3086	1.3492	2.864E-10	7.951E-10	6.171	6.157	6.173	6.16	6.158	6.161	4.843	4.643	4.575	4.494	4.438	4.417	6.163	0.006676	4.568	0.159
pos_150	Phloretin 2'-O-glucuronide	¸ùÆ¤ËØ2'-O-ÆÏÌÇÜÕËá	metab_5269	yes	down	B(ii)	-	pos	-	483.146676488	3.52898333333	M+CH3OH+H, M+K, M+Na, M+H	C21H22O11	0	62.8	HMDB0041768	-	-	-	-	-	Phenylpropanoids and polyketides	Flavonoids	Flavonoid glycosides	-	1.3065	1.3064	0.7229	2.6E-15	2.461E-14	4.108	4.143	4.079	4.164	4.075	4.132	5.733	5.675	5.654	5.732	5.672	5.705	4.117	0.03596	5.695	0.03325
pos_13739	Dalbergin	´ï¶û²®½ð	metab_3933	yes	up	B(ii)	C10414	pos	482-83-7	286.106908475	3.37168333333	M+NH4	C16H12O4	0	43.6	HMDB0303925;LMPK12100003	-	-	-	-	-	Phenylpropanoids and polyketides	Neoflavonoids	Neoflavones	-	1.3062	1.3062	1.4339	2.589E-10	7.251E-10	5.256	5.291	5.223	5.291	5.263	5.182	3.882	3.575	3.748	3.719	3.456	3.59	5.251	0.04236	3.662	0.1511
pos_9980	Cyanidin 3-galactoside	Çè»ù3-°ëÈéÌÇÜÕ	metab_15219	yes	up	B(ii)	C08647	pos	27661-36-5	482.143701012	9.89035	M+CH3OH+H	C21H21O11+	0	33.1	LMPK12010095;HMDB0037977	-	-	-	-	-	Phenylpropanoids and polyketides	Flavonoids	Flavonoid glycosides	-	1.2901	1.2906	1.4328	3.52E-6	5.297E-6	5.313	5.412	5.369	5.389	5.457	5.378	4.479	4.026	3.695	3.648	3.357	3.35	5.386	0.04777	3.759	0.4323
pos_1049	5-Hydroxy-3,3',4',7,8-pentamethoxyflavone	5-ôÇ»ù-3,3'£¬4'£¬7,8-Îå¼×Ñõ»ù»ÆÍª	metab_503	yes	up	B(ii)	-	pos	-	411.103994483	7.40296666667	M+Na, 2M+Na, M+K	C20H20O8	0	64.3	HMDB0029227	-	-	-	-	-	Phenylpropanoids and polyketides	Flavonoids	O-methylated flavonoids	-	1.2831	1.2837	1.5575	3.259E-5	4.461E-5	4.605	4.634	4.654	4.655	4.653	4.695	3.884	3.384	2.735	2.568	2.324	3.011	4.649	0.02965	2.985	0.5729
pos_232	Zapotin	Ôú²¨Í¡	metab_7013	yes	up	B(i)	-	pos	14813-19-5	343.116916451	10.08095	M+H, 2M+Na, M+K, M+Na	C19H18O6	63.8	0	HMDB0029461;LMPK12110091	-	-	-	-	-	Phenylpropanoids and polyketides	Flavonoids	O-methylated flavonoids	-	1.2711	1.271	1.2376	1.811E-13	1.021E-12	7.785	7.79	7.797	7.792	7.804	7.784	6.435	6.302	6.277	6.255	6.252	6.258	7.792	0.007495	6.296	0.07061
pos_13861	Vestitone 7-glucoside	Ç°Í¥Íª7-ÆÏÌÑÌÇÜÕ	metab_4066	yes	down	B(ii)	-	pos	-	452.1945956	3.24956666667	M+NH4	C22H26O9	0	70.3	HMDB0033012	-	-	-	-	-	Phenylpropanoids and polyketides	Isoflavonoids	Isoflavonoid O-glycosides	-	1.2539	1.2538	0.7493	1.989E-14	1.431E-13	4.344	4.363	4.387	4.3	4.397	4.283	5.769	5.815	5.835	5.796	5.825	5.761	4.346	0.04624	5.8	0.03039
pos_12245	5,7-Dihydroxy-6-methoxyflavone 5-rhamnoside	5,7-¶þôÇ»ù-6-¼×Ñõ»ù»ÆÍª5-ÊóÀîÌÇÜÕ	metab_2368	yes	down	B(ii)	-	pos	163350-29-6	463.156619299	4.62371666667	M+CH3OH+H	C22H22O9	0	79.3	HMDB0033098;LMPK12111091	-	-	-	-	-	Phenylpropanoids and polyketides	Flavonoids	Flavonoid glycosides	-	1.2407	1.2407	0.6301	3.047E-9	6.977E-9	2.384	2.374	2.814	2.385	2.383	2.388	3.894	3.966	3.816	3.899	3.924	3.876	2.455	0.1761	3.896	0.0498
neg_9389	Rhamnazin 3-rutinoside	ÊóÀîÌÇß°3-Ü¿ÏãÜÕ	metab_28547	yes	up	B(ii)	C17441	neg	64527-08-8	619.170755464	8.03758333333	M-H2O-H	C29H34O16	0	70.1	HMDB0037467;LMPK12112634	-	-	-	-	-	Phenylpropanoids and polyketides	Flavonoids	Flavonoid glycosides	-	1.2391	1.2389	1.4167	3.016E-10	8.329E-10	4.825	4.881	4.831	4.888	4.894	4.854	3.507	3.549	3.368	3.373	3.584	3.212	4.862	0.02969	3.432	0.1403
pos_15529	Kaempferol 3-neohesperidoside-7-(2''-p-coumaryllaminaribioside)	É½ÄÎ·Ó3-ÐÂ³ÈÆ¤ÌÇÜÕ-7-£¨2'-p-Ïã¶¹ÜÕ£©	metab_5823	yes	down	B(ii)	-	pos	-	533.154364649	0.7558	M+2H	C48H56O27	0	36.7	HMDB0041458;LMPK12111827	-	-	-	-	-	Phenylpropanoids and polyketides	Flavonoids	Flavonoid glycosides	-	1.2346	1.2345	0.7922	1.047E-13	6.275E-13	5.382	5.458	5.311	5.429	5.33	5.358	6.826	6.789	6.786	6.797	6.74	6.795	5.378	0.05698	6.789	0.02779
pos_11495	Hyacinthin	-	metab_15266	yes	up	B(ii)	C12095	pos	56767-17-0;122-78-1	637.175033287	5.52658333333	M+ACN+H	C30H27O13+	0	78.1	LMPK12010139;HMDB0037982;HMDB0006236	-	-	map00942;map01110	Metabolism;Metabolism	Biosynthesis of other secondary metabolites;Global and overview maps	Phenylpropanoids and polyketides	Flavonoids	Flavonoid glycosides	Anthocyanin biosynthesis;Biosynthesis of secondary metabolites	1.2309	1.2308	1.3561	4.864E-12	1.93E-11	5.357	5.319	5.377	5.373	5.366	5.309	3.95	3.833	3.968	4.004	4.063	3.854	5.35	0.02884	3.945	0.08824
pos_11153	Spinacetin 3-rutinoside	²¤²ËËØ3-Ü¿ÏãÜÕ	metab_1219	yes	down	B(ii)	-	pos	-	637.175242542	6.12721666667	M+H-H2O	C29H34O17	0	37.5	HMDB0037470	-	-	-	-	-	Phenylpropanoids and polyketides	Flavonoids	Flavonoid glycosides	-	1.2309	1.2308	0.7303	1.517E-13	8.719E-13	3.784	3.86	3.729	3.892	3.754	3.785	5.202	5.211	5.184	5.178	5.226	5.215	3.8	0.06269	5.203	0.01865
pos_3196	3'-Hydroxy-4',5',7,8-tetramethoxyflavone	3'-ôÇ»ù-4'£¬5'£¬7,8-ËÄ¼×Ñõ»ù»ÆÍª	metab_7982	yes	up	B(ii)	-	pos	133342-98-0	359.111718108	9.08466666667	M+H, M+Na	C19H18O7	0	30.5	HMDB0040322	-	-	-	-	-	Phenylpropanoids and polyketides	Flavonoids	O-methylated flavonoids	-	1.2294	1.2294	1.3021	5.655E-10	1.481E-9	6.06	6.069	6.07	6.111	6.077	6.079	4.93	4.746	4.66	4.554	4.575	4.543	6.078	0.0178	4.668	0.1496
pos_9895	Epicatechin	±í¶ù²èËØ	metab_15255	yes	up	B(ii)	C09727;C06562	pos	154-23-4;490-46-0	332.112447854	10.4273333333	M+ACN+H	C15H14O6	0	33.9	HMDB0002780;LMPK12020003;HMDB0001871	-	-	map01100;map00941;map01110	Metabolism;Metabolism;Metabolism	Global and overview maps;Biosynthesis of other secondary metabolites;Global and overview maps	Phenylpropanoids and polyketides	Flavonoids	Flavans	Metabolic pathways;Flavonoid biosynthesis;Biosynthesis of secondary metabolites	1.2289	1.2289	1.9017	8.01E-8	1.467E-7	2.767	2.804	3.12	3.209	2.828	3.382	1.587	1.59	1.593	1.589	1.578	1.582	3.018	0.2549	1.587	0.005565
pos_10979	Pebrellin	Åå²¼À×ÁÖ	metab_1030	yes	up	B(ii)	-	pos	13509-93-8	375.106531447	6.52951666667	M+H	C19H18O8	0	30.1	HMDB0029546;LMPK12111486	-	-	-	-	-	Phenylpropanoids and polyketides	Flavonoids	O-methylated flavonoids	-	1.2248	1.2253	1.4378	6.656E-6	9.736E-6	4.836	4.854	4.873	4.851	4.873	4.855	4.082	3.634	3.208	3.277	2.855	3.215	4.857	0.01425	3.378	0.4241
pos_4437	Eupatorin	ÓÈÅÁÍÐÁÖ	metab_9348	yes	down	B(ii)	-	pos	-	345.096424721	4.1752	M+H-H2O, M+H	C18H16O7	0	41.2	LMPK12111239;HMDB0252128	-	-	-	-	-	Phenylpropanoids and polyketides	Flavonoids	O-methylated flavonoids	-	1.2246	1.2245	0.7564	1.93E-14	1.394E-13	4.333	4.23	4.325	4.284	4.339	4.333	5.72	5.7	5.696	5.694	5.637	5.719	4.307	0.0429	5.694	0.03045
pos_22	Poncirin	ÅîÎ÷ÁÖ	metab_6879	yes	down	B(ii)	C09830	pos	14941-08-3	595.201264254	5.9524	M+H, M+Na, M+ACN+Na, M+K, M+H-H2O, M+H-2H2O	C28H34O14	0	64.9	LMPK12140333;HMDB0037487	-	-	-	-	-	Phenylpropanoids and polyketides	Flavonoids	Flavonoid glycosides	-	1.2142	1.2142	0.8149	1.389E-15	1.557E-14	6.026	6.006	5.987	5.987	5.961	6.041	7.321	7.393	7.392	7.368	7.353	7.359	6.001	0.02916	7.364	0.02698
pos_3263	4'-Hydroxy-3',5,6,7,8-pentamethoxyflavone	4'-ôÇ»ù-3'£¬5,6,7,8-Îå¼×Ñõ»ù»ÆÍª	metab_8057	yes	up	B(ii)	-	pos	34810-62-3	406.145942973	9.97591666667	M+H-H2O, M+NH4	C20H20O8	0	64.9	HMDB0029547	-	-	-	-	-	Phenylpropanoids and polyketides	Flavonoids	O-methylated flavonoids	-	1.2121	1.212	1.2598	2.184E-15	2.291E-14	6.599	6.521	6.572	6.623	6.587	6.615	5.198	5.24	5.237	5.21	5.238	5.243	6.586	0.03686	5.228	0.01889
pos_12362	2-(4-Hydroxyphenyl)-3,6-dimethoxy-8,8-dimethyl-4H,8H-benzo[1,2-b:3,4-b']dipyran-4-one	2-£¨4-ôÇ»ù±½»ù£©-3,6-¶þ¼×Ñõ»ù-8,8-¶þ¼×»ù-4H£¬8H-±½²¢[1,2-b:3,4-b']¶þßÁà«-4-Íª	metab_2496	yes	down	B(ii)	-	pos	157072-30-5	778.283614815	4.5194	2M+NH4	C22H20O6	0	43.9	HMDB0041236	-	-	-	-	-	Phenylpropanoids and polyketides	Flavonoids	Pyranoflavonoids	-	1.2096	1.2096	0.7335	5.007E-12	1.979E-11	3.654	3.711	3.803	3.851	3.672	3.705	5.128	5.148	5.105	5.028	5.069	5.059	3.733	0.07771	5.089	0.04526
pos_11352	Apigenin 7-O-(6''-O-acetylglucoside)	ÇÛ²ËËØ7-O-£¨6'-O-ÒÒõ£ÌÇÜÕ£©	metab_1435	yes	up	B(ii)	-	pos	72741-92-5	507.149122631	5.77895	M+CH3OH+H	C23H22O11	0	82.3	HMDB0037342	-	-	-	-	-	Phenylpropanoids and polyketides	Flavonoids	Flavonoid glycosides	-	1.1981	1.1981	1.346	4.717E-10	1.255E-9	5.227	5.168	5.198	5.226	5.207	5.226	4.032	3.714	3.991	3.935	3.841	3.709	5.209	0.02315	3.87	0.1385
pos_9759	Comosin	¿ÆÄ¦ÐÁ	metab_14996	yes	up	B(ii)	-	pos	99877-69-7	375.107422884	11.1886833333	M+H	C19H18O8	0	56.7	HMDB0033254	-	-	-	-	-	Phenylpropanoids and polyketides	Isoflavonoids	O-methylated isoflavonoids	-	1.198	1.1988	1.4075	8.375E-5	0.0001107	5.108	5.151	5.128	5.105	5.102	5.119	4.417	4.027	3.768	3.561	3.248	2.802	5.119	0.01855	3.637	0.5715
pos_5898	Phloretin xylosyl-galactoside	¸ùÆ¤ËØÄ¾ÌÇ»ù°ëÈéÌÇÜÕ	metab_10902	yes	down	B(ii)	-	pos	-	601.209723465	3.90355	M+CH3OH+H	C26H32O14	0	30.4	HMDB0029252	-	-	-	-	-	Phenylpropanoids and polyketides	Flavonoids	Flavonoid glycosides	-	1.1863	1.1868	0.621	0.0003712	0.0004659	2.827	3.049	2.692	3.163	1.616	1.589	4.036	3.927	4.015	4.051	3.971	4.049	2.489	0.7064	4.008	0.04974
pos_3092	Chrysosplenetin	»ÆÇúÃ¹ËØ	metab_7867	yes	up	B(ii)	C10030	pos	603-56-5	375.10673329	7.80513333333	M+H, M+Na	C19H18O8	0	52.1	LMPK12113009;HMDB0250217	-	-	-	-	-	Phenylpropanoids and polyketides	Flavonoids	O-methylated flavonoids	-	1.1848	1.1857	1.4457	9.576E-5	0.000126	4.731	4.719	4.72	4.722	4.703	4.699	4.082	3.665	3.42	3.085	2.73	2.588	4.716	0.0121	3.262	0.5703
neg_1287	Cyclokievitone hydrate	Ë®ºÏ»·Î¬Íª	metab_18209	yes	up	B(ii)	-	neg	104363-15-7	353.102791546	5.56918333333	M-H2O-H, M-H	C20H20O7	0	56.8	HMDB0037750	-	-	-	-	-	Phenylpropanoids and polyketides	Cinnamic acids and derivatives	Hydroxycinnamic acids and derivatives	-	1.1831	1.1831	1.3463	1.553E-13	8.902E-13	5.031	5.039	5.04	5.025	5.045	5.047	3.807	3.65	3.737	3.777	3.786	3.696	5.038	0.008143	3.742	0.06002
pos_9890	Xanthomicrol	»ÆË÷Ã×¿ËÂÞ	metab_15130	yes	up	B(ii)	C14476	pos	16545-23-6	345.096870338	10.4493833333	M+H	C18H16O7	0	55.1	LMPK12111447;HMDB0037600	-	-	-	-	-	Phenylpropanoids and polyketides	Flavonoids	O-methylated flavonoids	-	1.1818	1.182	1.3412	2.894E-7	4.922E-7	5.25	5.236	5.263	5.217	5.228	5.271	4.379	4.041	3.887	3.827	3.675	3.649	5.244	0.02095	3.91	0.2713
neg_5449	6''-Acetylliquiritin	6''-ÒÒõ£¸Ê²ÝÜÕ	metab_24524	yes	down	B(ii)	-	neg	166531-17-5	505.135442599	5.42191666667	M+FA-H	C23H24O10	0	52.6	HMDB0041385	-	-	-	-	-	Phenylpropanoids and polyketides	Flavonoids	Flavonoid glycosides	-	1.1667	1.1666	0.7505	5.514E-14	3.55E-13	3.775	3.86	3.76	3.826	3.771	3.733	5.001	5.042	5.072	5.047	5.066	5.054	3.788	0.0467	5.047	0.02521
pos_10918	Genistein	È¾ÁÏÄ¾ËØ	metab_15259	yes	up	B(i)	C06563	pos	529-59-9;446-72-0	271.059526258	6.7083	M+H	C15H10O5	46.6	0	HMDB0003217;LMPK12050218;MJDBOTE0000378	-	-	map00943;map01100;map01110	Metabolism;Metabolism;Metabolism	Biosynthesis of other secondary metabolites;Global and overview maps;Global and overview maps	Phenylpropanoids and polyketides	Isoflavonoids	Isoflav-2-enes	Isoflavonoid biosynthesis;Metabolic pathways;Biosynthesis of secondary metabolites	1.1621	1.1621	1.3679	1.449E-12	6.479E-12	4.645	4.652	4.643	4.664	4.659	4.645	3.492	3.376	3.329	3.457	3.311	3.434	4.651	0.008692	3.4	0.07269
pos_1068	Medicocarpin	ÂóµØ¿¨±ö	metab_708	yes	down	B(ii)	C16223	pos	52766-70-8	433.14855968	5.9524	M+H-H2O, M+H, M+H-2H2O	C22H24O9	0	45.3	HMDB0033855	-	-	map00943;map01110	Metabolism;Metabolism	Biosynthesis of other secondary metabolites;Global and overview maps	Phenylpropanoids and polyketides	Isoflavonoids	Furanoisoflavonoids	Isoflavonoid biosynthesis;Biosynthesis of secondary metabolites	1.1609	1.1608	0.8279	3.265E-16	4.949E-15	6.015	5.99	5.991	5.985	5.962	6.028	7.207	7.263	7.262	7.245	7.232	7.237	5.995	0.02343	7.241	0.02091
pos_101	(S)-Naringenin 8-C-(2''-rhamnosylglucoside)	£¨S£© -èÖÆ¤ËØ8-C-£¨2''-ÊóÀîÌÇ»ùÆÏÌÑÌÇÜÕ£©	metab_103	yes	down	B(ii)	-	pos	-	581.185569009	4.42266666667	M+H, M+K, M+Na, M+H-H2O, M+H-2H2O	C27H32O14	0	54.4	HMDB0035426	-	-	-	-	-	Phenylpropanoids and polyketides	Flavonoids	Flavonoid glycosides	-	1.1566	1.1566	0.8262	1.783E-13	1.006E-12	5.877	5.863	5.94	5.869	5.839	5.923	7.158	7.165	7.095	7.104	7.161	7.058	5.885	0.03854	7.123	0.04429
pos_1069	Isosakuranin	ÒìÓ£Äþ	metab_719	yes	down	B(ii)	-	pos	491-69-0	449.143367903	5.9524	M+H-H2O, M+H, M+H-2H2O	C22H24O10	0	76.4	LMPK12140336;HMDB0029481	-	-	-	-	-	Phenylpropanoids and polyketides	Flavonoids	Flavonoid glycosides	-	1.1472	1.1472	0.8217	2.373E-16	3.794E-15	5.62	5.604	5.609	5.604	5.581	5.645	6.794	6.85	6.847	6.831	6.817	6.822	5.61	0.0212	6.827	0.02081
neg_13483	Kaempferol 3-gentiobioside 7-rhamnoside	É½ÄÎ·Ó3-Áúµ¨ÌÇÜÕ7-ÊóÀîÌÇÜÕ	metab_18844	yes	up	B(ii)	-	neg	173740-43-7	755.204045692	2.828	M-H	C33H40O20	0	68.7	HMDB0034396	-	-	-	-	-	Lipids and lipid-like molecules	Steroids and steroid derivatives	Steroid lactones	-	1.1419	1.1418	1.2808	7.703E-11	2.387E-10	5.571	5.489	5.591	5.418	5.489	5.611	4.304	4.411	4.191	4.325	4.296	4.369	5.528	0.07461	4.316	0.0751
pos_6520	5,7-Dihydroxyflavone	5,7-¶þôÇ»ù»ÆÍª	metab_11555	yes	down	B(ii)	C10028	pos	480-40-0	287.090767002	5.9524	M+CH3OH+H	C15H10O4	0	42.7	LMPK12110189;HMDB0036619	-	-	map00941	Metabolism	Biosynthesis of other secondary metabolites	Phenylpropanoids and polyketides	Flavonoids	Flavones	Flavonoid biosynthesis	1.1404	1.1403	0.8302	2.869E-17	6.603E-16	5.887	5.869	5.871	5.876	5.845	5.899	7.052	7.093	7.092	7.079	7.071	7.074	5.875	0.01816	7.077	0.01532
neg_9669	Hesperetin	³ÈÆ¤ËØ	metab_28829	yes	up	B(i)	C01709	neg	520-33-2	301.07170546	7.22301666667	M-H	C16H14O6	88.6	0	HMDB0005782;LMPK12140003;MJDBOTE0001046	-	-	map00941	Metabolism	Biosynthesis of other secondary metabolites	Phenylpropanoids and polyketides	Flavonoids	O-methylated flavonoids	Flavonoid biosynthesis	1.1391	1.139	1.2129	3.058E-15	2.828E-14	6.832	6.831	6.837	6.826	6.828	6.834	5.579	5.595	5.627	5.656	5.664	5.668	6.831	0.004159	5.632	0.03761
pos_7021	Ononin	°ÂÅµÄþ	metab_12096	yes	up	B(ii)	C10509	pos	486-62-4	395.109343105	9.3869	M+H-2H2O	C22H22O9	0	79	HMDB0033987;LMPK12050014	-	-	map00943	Metabolism	Biosynthesis of other secondary metabolites	Phenylpropanoids and polyketides	Isoflavonoids	Isoflavonoid O-glycosides	Isoflavonoid biosynthesis	1.1356	1.1358	1.2533	4.111E-7	6.868E-7	6.108	6.1	6.13	6.1	6.11	6.118	5.362	4.916	4.894	4.744	4.659	4.679	6.111	0.01148	4.876	0.2612
pos_51	Narirutin 4'-glucoside	èÖÆ¤ÜÕ4'-ÆÏÌÑÌÇÜÕ	metab_10055	yes	down	B(ii)	-	pos	17257-22-6	760.264432283	3.56831666667	M+NH4, M+K, M+Na, M+H, M+H-H2O	C33H42O19	0	32.5	LMPK12140253;HMDB0037584	-	-	-	-	-	Phenylpropanoids and polyketides	Flavonoids	Flavonoid glycosides	-	1.1286	1.1285	0.8204	9.561E-12	3.554E-11	5.451	5.393	5.462	5.276	5.366	5.409	6.544	6.624	6.534	6.6	6.515	6.629	5.393	0.06757	6.574	0.04922
pos_656	Naringenin 5-rhamnoside	èÖÆ¤ËØ5-ÊóÀîÌÇÜÕ	metab_11598	yes	down	B(ii)	-	pos	83697-42-1	419.132826789	4.40476666667	M+H-2H2O, M+H-H2O, M+H	C21H22O9	0	79	HMDB0037581	-	-	-	-	-	Phenylpropanoids and polyketides	Flavonoids	Flavonoid glycosides	-	1.1262	1.1262	0.8358	5.862E-14	3.749E-13	5.963	5.951	6.019	5.968	5.925	6.019	7.162	7.19	7.127	7.135	7.171	7.103	5.974	0.03789	7.148	0.03226
pos_655	Floribundoside	¶à»¨ÜÕ	metab_11587	yes	down	B(ii)	-	pos	529-41-9	435.127786288	4.40476666667	M+H-H2O, M+H, M+H-2H2O	C21H22O10	0	70.9	LMPK12140238;HMDB0033739	-	-	-	-	-	Phenylpropanoids and polyketides	Flavonoids	Flavonoid glycosides	-	1.1235	1.1235	0.8261	7.003E-14	4.395E-13	5.539	5.526	5.592	5.544	5.503	5.588	6.739	6.761	6.689	6.708	6.74	6.664	5.549	0.03499	6.717	0.0363
neg_8976	Morusinol	ÄªÂ³Î÷Åµ	metab_28134	yes	up	B(ii)	C17868	neg	62949-93-3	483.165884318	9.80315	M+FA-H	C25H26O7	0	69.6	HMDB0030620;LMPK12110919	-	-	-	-	-	Phenylpropanoids and polyketides	Flavonoids	Flavones	-	1.1223	1.1222	1.334	1.245E-11	4.524E-11	4.641	4.657	4.704	4.67	4.673	4.668	3.469	3.52	3.627	3.383	3.463	3.536	4.669	0.02082	3.5	0.08232
pos_3255	5,8-Dihydroxy-3,3',4',7-tetramethoxyflavone	5,8-¶þôÇ»ù-3,3'£¬4'£¬7-ËÄ¼×Ñõ»ù»ÆÍª	metab_8048	yes	up	B(ii)	-	pos	7380-44-1	375.106557957	9.84775	M+H, M+Na	C19H18O8	0	36.3	HMDB0030611	-	-	-	-	-	Phenylpropanoids and polyketides	Flavonoids	O-methylated flavonoids	-	1.1194	1.1195	1.282	8.974E-8	1.633E-7	5.396	5.43	5.402	5.412	5.388	5.399	4.624	4.205	4.241	4.076	4.046	4.104	5.405	0.01492	4.216	0.2137
pos_9778	Xanthohumol	»Æ¸¯·Ó	metab_15287	yes	up	B(ii)	C16417	pos	115063-39-3;6754-58-1	377.138568832	10.9770333333	M+Na	C21H22O5	0	42.6	HMDB0030610;LMPK12120294;HMDB0037479;MJDBOTE0001182	-	-	map00941	Metabolism	Biosynthesis of other secondary metabolites	Phenylpropanoids and polyketides	Linear 1,3-diarylpropanoids	Chalcones and dihydrochalcones	Flavonoid biosynthesis	1.1112	1.1112	1.2897	2.908E-12	1.214E-11	5.07	5.097	5.094	5.106	5.065	5.153	4.005	3.997	4.012	3.849	3.944	3.911	5.098	0.03158	3.953	0.06451
pos_582	Neoisoliquiritin	ÐÂÒì¸Ê²ÝËØ	metab_10819	yes	down	B(ii)	-	pos	59122-93-9	419.132854378	3.56831666667	M+H-H2O, M+H, M+H-2H2O	C21H22O9	0	69.1	HMDB0037317;LMPK12120022	-	-	-	-	-	Phenylpropanoids and polyketides	Flavonoids	Flavonoid glycosides	-	1.1048	1.1048	0.8155	3.575E-13	1.863E-12	5.039	5.003	5.051	4.915	4.983	4.986	6.112	6.146	6.111	6.15	6.079	6.16	4.996	0.04848	6.126	0.03083
pos_52	Oxidihydroartocarpesin	Ñõ»¯ÇâºúÂÜ²·ËØ	metab_10162	yes	up	B(ii)	-	pos	23806-62-4	373.127482417	10.9770333333	M+H, 2M+K, 2M+Na, M+K, M+Na	C20H20O7	0	35.5	LMPK12110893;HMDB0037508	-	-	-	-	-	Phenylpropanoids and polyketides	Flavonoids	Flavones	-	1.1027	1.1026	1.1458	9.855E-18	2.8E-16	8.837	8.841	8.831	8.818	8.832	8.838	7.725	7.723	7.729	7.697	7.69	7.692	8.833	0.008292	7.709	0.01815
pos_12499	Naringenin Chalcone	èÖÆ¤ËØ²é¶ûÍª	metab_2640	yes	down	B(i)	C06561	pos	5071-40-9;25515-46-2	273.075137011	4.40476666667	M+H	C15H12O5	88.2	0	LMPK12120264;HMDB0029631;MJDBOTE0001299	-	-	map01100;map00941;map01110	Metabolism;Metabolism;Metabolism	Global and overview maps;Biosynthesis of other secondary metabolites;Global and overview maps	Phenylpropanoids and polyketides	Linear 1,3-diarylpropanoids	Chalcones and dihydrochalcones	Metabolic pathways;Flavonoid biosynthesis;Biosynthesis of secondary metabolites	1.0958	1.0958	0.8417	2.491E-14	1.747E-13	5.895	5.87	5.933	5.914	5.855	5.943	7.015	7.052	7.005	6.999	7.028	6.976	5.902	0.03464	7.012	0.02586
pos_13472	3-Hydroxyphloretin 2'-O-glucoside	3-ôÇ»ù¸ùÆ¤ËØ2'-O-ÆÏÌÑÌÇÜÕ	metab_3655	yes	down	B(ii)	-	pos	-	435.127866244	3.56831666667	M+H-H2O	C21H24O11	0	80.6	HMDB0301672	-	-	-	-	-	Phenylpropanoids and polyketides	Flavonoids	Flavonoid glycosides	-	1.0936	1.0935	0.8135	1.596E-12	7.071E-12	4.89	4.827	4.876	4.73	4.849	4.833	5.925	5.97	5.931	5.959	5.89	5.977	4.834	0.05652	5.942	0.03303
neg_13298	Afzelechin	°¢·òÔóÀ³ÇÕ	metab_18654	yes	up	B(ii)	C09320	neg	2545-00-8	319.082293276	3.02851666667	M+FA-H	C15H14O5	0	59.7	HMDB0030823;LMPK12020035	-	-	map00941;map01110	Metabolism;Metabolism	Biosynthesis of other secondary metabolites;Global and overview maps	Phenylpropanoids and polyketides	Flavonoids	Flavans	Flavonoid biosynthesis;Biosynthesis of secondary metabolites	1.0931	1.0929	1.3472	7.441E-9	1.593E-8	4.357	4.32	4.426	4.344	4.333	4.341	3.039	3.329	3.355	3.068	3.391	3.212	4.354	0.03759	3.232	0.1514
neg_8741	Licoisoflavone A	¸Ê²Ý»ÆÍªA	metab_27904	yes	up	B(ii)	C10486	neg	66056-19-7	353.102770779	10.9819833333	M-H	C20H18O6	0	48.4	HMDB0034125;LMPK12050286	-	-	-	-	-	Phenylpropanoids and polyketides	Isoflavonoids	Isoflav-2-enes	-	1.0908	1.0908	1.3939	8.901E-13	4.187E-12	3.883	3.885	3.898	3.914	3.887	3.934	2.854	2.851	2.824	2.78	2.778	2.701	3.9	0.02035	2.798	0.05793
pos_6151	Kaempferol	É½ÄÎ·Ó	metab_15272	yes	down	B(i)	C05903	pos	80714-53-0;520-18-3	287.054327429	4.64271666667	M+H	C15H10O6	93.4	0	LMPK12110003;HMDB0005801;HMDB0032008;MJDBOTE0000798	-	-	map01100;map00941;map01110;map00944	Metabolism;Metabolism;Metabolism;Metabolism	Global and overview maps;Biosynthesis of other secondary metabolites;Global and overview maps;Biosynthesis of other secondary metabolites	Phenylpropanoids and polyketides	Flavonoids	Flavones	Metabolic pathways;Flavonoid biosynthesis;Biosynthesis of secondary metabolites;Flavone and flavonol biosynthesis	1.0822	1.0821	0.7882	3.652E-13	1.901E-12	4.028	4.054	4.039	4.031	4.081	3.968	5.175	5.099	5.121	5.128	5.053	5.131	4.034	0.03764	5.118	0.04042
pos_6087	Isoeriocitrin	ÒìÄûÃÊËá	metab_11099	yes	down	B(ii)	C09805	pos	-	579.169987453	4.40476666667	M+H-H2O	C27H32O15	0	93.7	HMDB0302534	-	-	-	-	-	Phenylpropanoids and polyketides	Flavonoids	Flavonoid glycosides	-	1.0813	1.0812	0.8422	1.576E-13	9.015E-13	5.751	5.766	5.806	5.773	5.772	5.803	6.919	6.909	6.828	6.843	6.862	6.802	5.778	0.02156	6.861	0.04585
neg_9131	Buddlenoid A	-	metab_28289	yes	up	B(ii)	-	neg	142750-32-1	593.130514391	9.10496666667	M-H	C30H26O13	0	59.5	HMDB0040477	-	-	-	-	-	Phenylpropanoids and polyketides	Flavonoids	Flavonoid glycosides	-	1.0803	1.0803	1.255	1.849E-13	1.039E-12	5.322	5.277	5.309	5.317	5.342	5.323	4.185	4.193	4.231	4.291	4.217	4.291	5.315	0.02165	4.235	0.04662
neg_13141	Apiin	°¢Æ½	metab_18491	yes	up	B(ii)	C04858	neg	26544-34-3	609.146175435	3.15126666667	M+FA-H	C26H28O14	0	81.9	LMPK12110337;HMDB0035464;HMDB0030843	-	-	map00944	Metabolism	Biosynthesis of other secondary metabolites	Phenylpropanoids and polyketides	Flavonoids	Flavonoid glycosides	Flavone and flavonol biosynthesis	1.0797	1.0797	1.215	2.055E-12	8.889E-12	6.131	6.17	6.073	6.124	6.07	6.051	5.03	4.97	5.018	5.057	4.972	5.089	6.103	0.04559	5.023	0.04699
neg_9510	Olivin	-	metab_28670	yes	up	B(ii)	-	neg	-	361.092782451	7.67505	M+FA-H	C17H16O6	0	65.5	HMDB0033797	-	-	-	-	-	Phenylpropanoids and polyketides	Linear 1,3-diarylpropanoids	Chalcones and dihydrochalcones	-	1.0716	1.0716	1.2805	7.83E-19	3.903E-17	4.838	4.854	4.851	4.831	4.83	4.861	3.774	3.78	3.779	3.785	3.79	3.791	4.844	0.01303	3.783	0.006655
neg_1176	Scorzonoside	½¹¶¹ÜÕ	metab_17068	yes	up	B(ii)	-	neg	217650-81-2	531.187352829	4.90745	M-H2O-H, M+K-2H	C27H34O12	0	34	HMDB0038718	-	-	-	-	-	Phenylpropanoids and polyketides	2-arylbenzofuran flavonoids	Not Available	-	1.0624	1.0622	1.2794	4.259E-8	8.108E-8	5.196	4.893	4.873	4.773	4.757	4.797	3.762	3.73	3.783	3.916	3.868	3.831	4.881	0.1634	3.815	0.06992
pos_327	6''-O-(3-Hydroxy-3-methylglutaroyl)astragalin	6''-O-£¨3-ôÇ»ù-3-¼×»ùÎì¶þõ££©»ÆÜÎ¼×ÜÕ	metab_8064	yes	down	B(ii)	-	pos	157407-84-6	593.149383674	4.64271666667	M+H, M+Na, M+K, M+H-H2O	C27H28O15	0	81.4	HMDB0041129	-	-	-	-	-	Phenylpropanoids and polyketides	Flavonoids	Flavonoid glycosides	-	1.0506	1.0505	0.811	5.297E-14	3.431E-13	4.404	4.427	4.367	4.344	4.369	4.366	5.446	5.391	5.387	5.414	5.356	5.411	4.38	0.03006	5.401	0.03056
pos_1094	Neoliquiritin	ÐÂ¸Ê²ÝËØ	metab_987	yes	down	B(ii)	-	pos	5088-75-5	451.162823971	5.31773333333	M+CH3OH+H, M+K, M+Na	C21H22O9	0	43.5	LMPK12140022;HMDB0037490	-	-	-	-	-	Phenylpropanoids and polyketides	Flavonoids	Flavonoid glycosides	-	1.0501	1.0501	0.7962	6.793E-10	1.753E-9	4.016	4.062	3.977	4.093	4.145	3.828	5.065	5.027	5.067	5.04	5.06	5.036	4.02	0.1107	5.049	0.01709
pos_13484	Leucopelargonidin	°×¼×½ÇÖÊ	metab_3668	yes	down	B(ii)	C03648	pos	98919-66-5	273.075180057	3.56831666667	M+H-H2O	C15H14O6	0	62.8	HMDB0032322	-	-	map01100;map00941;map01110	Metabolism;Metabolism;Metabolism	Global and overview maps;Biosynthesis of other secondary metabolites;Global and overview maps	Phenylpropanoids and polyketides	Flavonoids	Flavans	Metabolic pathways;Flavonoid biosynthesis;Biosynthesis of secondary metabolites	1.0497	1.0496	0.8447	1.738E-14	1.271E-13	5.559	5.537	5.576	5.494	5.546	5.542	6.551	6.585	6.557	6.59	6.517	6.568	5.542	0.02761	6.561	0.02647
pos_12157	Tectorigenin	Ôíß°Ôª	metab_2276	yes	up	B(ii)	C10534	pos	548-77-6	333.096067281	4.71913333333	M+CH3OH+H	C16H12O6	0	43.1	HMDB0042024;LMPK12050385;MJDBOTE0000251	-	-	-	-	-	Phenylpropanoids and polyketides	Isoflavonoids	Isoflav-2-enes	-	1.0484	1.0483	1.2242	3.337E-17	7.525E-16	5.543	5.532	5.531	5.544	5.555	5.549	4.538	4.531	4.53	4.505	4.505	4.551	5.542	0.009283	4.527	0.01814
neg_2283	(2S,2''S,3S,3''R,4S)-3,4',5,7-Tetrahydroxyflavan(2->7,4->8)-3,4',5,7-tetrahydroxyflavan	-	metab_21202	yes	up	B(ii)	-	neg	-	589.138304949	5.16086666667	M+Na-2H, M+FA-H	C30H24O10	0	62.5	HMDB0033422	-	-	-	-	-	Lipids and lipid-like molecules	Prenol lipids	Terpene glycosides	-	1.0355	1.0354	1.4069	4.506E-10	1.203E-9	3.533	3.495	3.574	3.441	3.298	3.386	2.435	2.441	2.504	2.449	2.45	2.452	3.454	0.1014	2.455	0.02472
neg_5693	Taxifolin 3-arabinoside	-	metab_24779	yes	up	B(ii)	-	neg	-	417.082895875	6.1247	M-H2O-H	C20H20O11	0	70.1	HMDB0041418	-	-	-	-	-	Phenylpropanoids and polyketides	Diarylheptanoids	Cyclic diarylheptanoids	-	1.0325	1.0325	1.2258	3.145E-15	2.902E-14	5.334	5.382	5.323	5.383	5.344	5.345	4.376	4.347	4.382	4.344	4.359	4.388	5.352	0.02507	4.366	0.01854
neg_179	Maysin 3'-methyl ether	Ã·ÐÁ3'-¼×»ùÃÑ	metab_20657	yes	up	B(ii)	-	neg	74158-05-7	635.165941361	6.96505	M-H, M+Cl, M+FA-H	C28H30O14	0	55.3	HMDB0037420	-	-	-	-	-	Phenylpropanoids and polyketides	Flavonoids	Flavonoid glycosides	-	1.0283	1.0284	1.3058	3.616E-9	8.172E-9	4.258	4.207	4.312	4.121	4.281	4.184	3.343	3.224	3.246	3.339	3.049	3.217	4.227	0.06997	3.237	0.1072
pos_9674	(-)-Epigallocatechin	£¨-£©-±íÃ»Ê³×Ó¶ù²èËØ	metab_14906	yes	up	B(ii)	C12136	pos	970-74-1	339.107885032	11.6940333333	M+CH3OH+H	C15H14O7	0	36.1	HMDB0038361	-	-	map00941;map01110	Metabolism;Metabolism	Biosynthesis of other secondary metabolites;Global and overview maps	Phenylpropanoids and polyketides	Flavonoids	Flavans	Flavonoid biosynthesis;Biosynthesis of secondary metabolites	1.0213	1.0219	1.2618	3.589E-5	4.89E-5	5.084	5.097	5.074	5.113	5.121	5.107	4.598	4.326	4.031	3.965	3.674	3.66	5.1	0.01787	4.042	0.3679
neg_9294	2'',4'',6''-Triacetylglycitin	2''¡¢4''¡¢6''-ÈýÒÒõ£¸Ê°±Ëá	metab_28456	yes	up	B(ii)	-	neg	-	617.155346454	8.33783333333	M+FA-H	C28H28O13	0	60.5	HMDB0034694	-	-	-	-	-	Phenylpropanoids and polyketides	Isoflavonoids	Isoflavonoid O-glycosides	-	1.0196	1.0195	1.2632	2.461E-10	6.928E-10	4.614	4.64	4.649	4.605	4.7	4.689	3.718	3.773	3.667	3.537	3.755	3.64	4.65	0.03852	3.681	0.08694
pos_2139	4',5-Dihydroxy-7,8-dimethoxyflavone	4'£¬5-¶þôÇ»ù-7,8-¶þ¼×Ñõ»ù»ÆÍª	metab_6812	yes	down	B(ii)	-	pos	6608-33-9	315.085717989	3.56831666667	M+H-H2O, M+H	C17H14O6	0	60.7	HMDB0030546	-	-	-	-	-	Phenylpropanoids and polyketides	Flavonoids	O-methylated flavonoids	-	1.0179	1.0178	0.8281	4.681E-14	3.073E-13	4.638	4.614	4.626	4.564	4.627	4.619	5.562	5.588	5.564	5.611	5.525	5.59	4.615	0.02591	5.573	0.03013
neg_2119	Irisolidone 7-O-glucuronide	ð°Î²Íª7-O-ÆÏÌÇÜÕËá	metab_21021	yes	up	B(ii)	-	neg	-	489.104015313	6.06045	M-H, M+Na-2H	C23H22O12	0	37.4	HMDB0041746	-	-	-	-	-	Phenylpropanoids and polyketides	Isoflavonoids	Isoflavonoid O-glycosides	-	1.013	1.013	1.1943	9.922E-17	1.826E-15	5.831	5.819	5.837	5.822	5.829	5.852	4.913	4.87	4.879	4.865	4.878	4.894	5.832	0.01205	4.883	0.01747
pos_6221	3,4',5,6,7,8-Hexahydroxyflavone	3,4'£¬5,6,7,8-ÁùôÇ»ù»ÆÍª	metab_11242	yes	up	B(ii)	-	pos	-	351.070260883	4.86115	M+CH3OH+H	C15H10O8	0	34.1	HMDB0303817	-	-	-	-	-	Phenylpropanoids and polyketides	Flavonoids	Flavones	-	1.0125	1.0125	1.2342	2.729E-11	9.242E-11	5.012	5.024	4.999	4.997	5.056	5.015	4.2	4.06	4.066	4.036	3.986	4.043	5.017	0.02162	4.065	0.07167
pos_10399	Liquiritin	¸Ê²ÝËØ	metab_408	yes	up	B(ii)	C16989	pos	551-15-5	383.111508526	8.24708333333	M+H-2H2O	C21H22O9	0	61.6	LMPK12140021;HMDB0029520;MJDBOTE0000977	-	-	-	-	-	Phenylpropanoids and polyketides	Flavonoids	Flavonoid glycosides	-	1.0068	1.0073	1.3586	1.918E-5	2.683E-5	3.753	3.885	3.964	3.818	3.842	3.831	3.125	3.039	3.001	2.921	2.272	2.64	3.849	0.07092	2.833	0.3212
pos_11953	6''-O-Acetylglycitin	6''-O-ÒÒõ£¸Ê°±Ëá	metab_2064	yes	up	B(ii)	-	pos	134859-96-4	521.164554876	4.9412	M+CH3OH+H	C24H24O11	0	67.5	HMDB0039489	-	-	-	-	-	Phenylpropanoids and polyketides	Isoflavonoids	Isoflavonoid O-glycosides	-	1.0059	1.0059	1.2183	5.342E-13	2.662E-12	5.187	5.249	5.247	5.212	5.225	5.254	4.338	4.246	4.343	4.303	4.269	4.254	5.229	0.02606	4.292	0.0422
neg_10524	Eriodictyol	ÒÁÂåµÏ¿ËÍÐ¶û	metab_15821	yes	up	B(i)	C05631	neg	552-58-9	287.056077025	5.61143333333	M-H	C15H12O6	87.6	0	LMPK12140002;HMDB0005810;MJDBOTE0001309	-	-	map01100;map00941;map01110	Metabolism;Metabolism;Metabolism	Global and overview maps;Biosynthesis of other secondary metabolites;Global and overview maps	Phenylpropanoids and polyketides	Flavonoids	Flavans	Metabolic pathways;Flavonoid biosynthesis;Biosynthesis of secondary metabolites	1.005	1.0049	1.2422	1.075E-13	6.426E-13	4.807	4.806	4.785	4.793	4.776	4.804	3.863	3.811	3.91	3.831	3.904	3.844	4.795	0.0128	3.86	0.04012
neg_2654	3,5,6-Trihydroxy-3',4',7-trimethoxyflavone 3-glucuronide	3,5,6-ÈýôÇ»ù-3'£¬4'£¬7-Èý¼×Ñõ»ù»ÆÍª3-ÆÏÌÇÜÕËá	metab_21612	yes	up	B(ii)	-	neg	-	535.109681054	3.82321666667	M-H, M+Na-2H	C24H24O14	0	63.9	HMDB0038264	-	-	-	-	-	Phenylpropanoids and polyketides	Flavonoids	Flavonoid glycosides	-	1.0014	1.0013	1.2138	2.683E-15	2.529E-14	5.281	5.267	5.242	5.259	5.234	5.289	4.313	4.335	4.364	4.326	4.35	4.321	5.262	0.02159	4.335	0.01915
neg_10602	4-Deoxyphloridzin	4-ÍÑÑõÂÈÜÕ	metab_15896	yes	up	B(i)	-	neg	-	419.135373948	5.50655	M-H	C21H24O9	34.2	0	-	-	-	-	-	-	-	-	-	-	1.0007	1.0005	1.2553	3.708E-9	8.363E-9	4.625	4.622	4.606	4.615	4.594	4.608	3.531	3.797	3.528	3.66	3.749	3.777	4.612	0.01148	3.674	0.1209
