# Supplementary material for: Antioxidant Effects and Potential Mechanisms of Citrus reticulata ‘Chachi’ Components: An Integrated Approach of Network Pharmacology and Metabolomics
Source: Foods. 2024 Dec 12;13(24):4018. doi: 10.3390/foods13244018 (PMC11675786; doi:10.3390/foods13244018)
Supplement: Supplementary file 1 [file foods-13-04018-s001.zip › Supplementary materials/Table S3. The explanation of data variability by the two principal components.csv]

A	r2x	r2x(cum)
p1	0.506	0.506
p2	0.232	0.738
p3	0.132	0.87
