# Supplementary material for: Antioxidant Effects and Potential Mechanisms of Citrus reticulata ‘Chachi’ Components: An Integrated Approach of Network Pharmacology and Metabolomics
Source: Foods. 2024 Dec 12;13(24):4018. doi: 10.3390/foods13244018 (PMC11675786; doi:10.3390/foods13244018)
Supplement: Supplementary file 1 [file foods-13-04018-s001.zip › Supplementary materials/Table S2.Differential metabolism statistics.xlsx]

## Sheet: Sheet1
ID	Metabolite	Metab ID	Library ID	level	KEGG Compound ID	M/Z	Retention time	Mode	Adducts	Formula	Fragmentation Score	Theoretical Fragmentation Score	Mass Error	CAS ID	RSD	CP1	CP2	CP3	CP4	CP5	CP6	PU1	PU2	PU3	PU4	PU5	PU6	PWS1	PWS2	PWS3	PWS4	PWS5	PWS6	SE1	SE2	SE3	SE4	SE5	SE6	QC01	QC02	QC03	QC04	QC05
pos_10005	Glucosylisomaltol	metab_9	HMDB0038341	B(ii)	-	253.07	9.7602	pos	M+H-2H2O	C12H16O8	0	76.1	-1.53701	85559-61-1	0.00451917	4.134	4.183	4.211	4.226	4.183	4.208	3.646	3.473	3.451	3.261	3.298	3.171	3.146	3.111	3.084	3.302	3.149	3.168	2.711	2.856	2.803	2.555	2.361	2.826	3.708	3.701	3.687	3.722	3.728
pos_10019	N-Acetyl-L-aspartic acid	metab_23	HMDB0000812;PW_C000649	B(ii)	C01042	373.086	9.6509	pos	2M+Na	C6H9NO5	0	47.3	2.20635	997-55-7	0.0048042	2.069	2.059	3.079	2.07	2.069	2.073	2.333	2.336	2.607	2.335	2.324	2.328	2.444	2.812	2.511	2.407	2.518	2.752	2.265	2.283	2.268	2.278	2.307	2.276	4.734	4.762	4.764	4.752	4.797
pos_10038	Germacrene D	metab_42	HMDB0303895;HMDB0302240	B(ii)	C16142	205.195	9.7162	pos	M+H	C15H24	0	58.5	-1.68267	-	0.00273177	2.628	2.324	2.259	2.478	2.139	2.008	2.267	2.271	2.274	2.27	2.259	2.263	2.334	2.332	2.355	2.342	2.342	2.353	2.2	2.218	2.203	2.213	2.207	2.211	3.626	3.637	3.628	3.651	3.636
pos_10043	Betavulgarin	metab_48	HMDB0303334;LMPK12050361	B(ii)	C10201	330.097	9.6728	pos	M+NH4	C17H12O6	0	52.3	-2.05462	51068-94-1	0.00721791	4.632	4.66	4.642	4.647	4.665	4.661	1.407	1.411	1.414	1.41	1.399	1.403	1.472	1.47	1.493	1.479	1.479	1.49	1.343	1.359	1.345	1.354	1.349	1.353	4.13	4.18	4.182	4.205	4.202
pos_10047	Moracin L	metab_52	HMDB0041297	B(ii)	-	388.114	9.6509	pos	M+ACN+Na	C19H16O5	0	68.7	-5.93551	73338-91-7	0.00169141	4.403	4.458	4.418	4.456	4.405	4.417	2.914	2.264	2.268	2.263	2.252	2.256	2.327	2.325	2.349	2.335	2.378	2.483	2.194	2.211	2.196	2.358	2.201	2.204	4.921	4.932	4.939	4.937	4.944
pos_10050	Gravacridonediol	metab_56	HMDB0029326	B(ii)	-	405.144	9.629	pos	M+ACN+Na	C19H19NO5	0	52.8	4.08046	37551-75-0	0.00685479	6.081	6.677	6.391	5.956	6.447	5.898	4.813	3.818	4.548	4.485	4.113	4.122	4.596	4.181	4.65	4.257	4.305	4.821	4.055	4.378	3.922	4.31	4.186	4.233	6.177	6.156	6.26	6.177	6.162
pos_10053	Pachypodol	metab_59	LMPK12112754	B(i)	C10117	345.096	9.629	pos	M+H	C18H16O7	67.3	0	-1.66245	33708-72-4	0.000786148	6.614	6.636	6.632	6.639	6.623	6.629	4.845	4.57	4.487	4.427	4.353	4.415	4.447	4.306	4.349	4.31	4.317	4.293	4.354	4.356	4.366	4.387	4.308	4.361	6.034	6.036	6.037	6.046	6.042
pos_10059	Cyanidin 3-glucoside	metab_65	HMDB0030684	B(ii)	C08604	482.144	9.5852	pos	M+CH3OH+H	C21H21O11+	0	39.9	4.50114	47705-70-4	0.00196613	5.243	5.333	5.29	5.29	5.298	5.305	3.524	2.99	2.453	2.449	2.437	2.441	2.512	2.51	2.534	2.52	2.521	2.532	2.379	2.396	2.381	2.501	2.386	2.497	4.642	4.656	4.654	4.666	4.662
pos_10064	2-Ketobutyric acid	metab_71	PW_C000003;HMDB0000005	B(ii)	C00109	227.054	9.5852	pos	2M+Na	C4H6O3	0	37.4	9.43924	600-18-0	0.00274965	5.458	5.504	5.496	5.493	5.488	5.493	3.657	3.474	3.421	3.447	3.492	3.373	3.174	3.23	3.269	3.055	3.15	3.308	3.441	3.401	3.393	3.431	3.374	3.471	4.851	4.865	4.872	4.869	4.888
pos_10074	5-Methylhexanoic acid	metab_78	HMDB0031595	B(ii)	-	324.216	9.5193	pos	2M+ACN+Na	C7H14O2	0	33.8	6.59275	628-46-6	0.00341399	4.724	4.803	4.755	4.771	4.788	4.748	4.151	4.185	4.167	4.241	4.166	4.21	3.484	3.372	3.443	3.44	3.47	3.555	3.987	4.039	3.967	4.069	3.975	4.056	4.082	4.103	4.104	4.097	4.12
pos_10078	4'-O-methyl-(-)-epicatechin-5-O-beta-glucuronide	metab_82	HMDB0029181	B(ii)	-	461.144	9.4971	pos	M+H-H2O	C23H26O11	0	63.6	-1.52175	-	0.00481637	4.814	4.849	4.884	4.916	4.876	4.88	4.247	4.25	4.253	4.249	4.238	4.242	4.313	4.311	4.335	4.321	4.321	4.333	4.179	4.197	4.182	4.191	4.186	4.19	4.253	4.281	4.3	4.298	4.302
pos_10081	6-Methoxymellein	metab_86	HMDB0038510	B(ii)	C02381	272.091	9.4971	pos	M+ACN+Na	C11H12O4	0	84.9	8.8576	13410-15-6	0.000915941	5.508	5.518	5.542	5.53	5.519	5.517	4.214	3.922	3.908	3.784	3.798	3.813	4.245	4.253	4.285	4.229	4.238	4.26	4.234	4.296	4.125	4.232	4.277	4.233	5.271	5.266	5.277	5.276	5.277
pos_10086	(2E,5E,12Z,15Z)-1-Hydroxy-2,5,12,15-heneicosatetraen-4-one	metab_91	HMDB0036740	B(ii)	-	360.289	9.453	pos	M+ACN+H	C21H34O2	0	54.3	-2.72783	-	0.00237015	5.387	5.371	5.417	5.444	5.392	5.378	4.683	4.687	4.69	4.686	4.674	4.678	4.75	4.748	4.771	4.758	4.758	4.769	4.615	4.633	4.618	4.628	4.623	4.626	4.689	4.69	4.698	4.691	4.716
pos_101	(S)-Naringenin 8-C-(2''-rhamnosylglucoside)	metab_103	HMDB0035426	B(ii)	-	581.186	4.4227	pos	M+H, M+K, M+Na, M+H-H2O, M+H-2H2O	C27H32O14	0	54.4	-1.57386	-	0.000781935	5.877	5.863	5.94	5.869	5.839	5.923	7.158	7.165	7.095	7.104	7.161	7.058	7.133	7.121	7.041	7.147	7.178	7.083	6.942	6.918	6.953	6.9	6.95	6.866	6.86	6.867	6.858	6.871	6.867
pos_10102	Xi-1,8,8-Trimethyl-2-oxabicyclo[3.2.1]octan-3-one	metab_107	HMDB0037821	B(ii)	C02108	378.262	9.3869	pos	2M+ACN+H	C10H16O2	0	40.8	-4.50141	-	0.00739087	2.823	3.094	1.946	2.644	2.52	3.067	2.383	2.429	2.396	2.215	2.38	2.619	2.278	2.276	2.3	2.287	2.389	2.298	3.131	3.019	2.917	2.372	3.064	2.809	4.168	4.162	4.178	4.153	4.1
pos_10111	Quercetagetin 3'-methylether 7-glucoside	metab_117	HMDB0038866	B(ii)	-	459.095	9.3441	pos	M+H-2H2O	C22H22O13	0	65	5.72925	29741-08-0	0.00547615	4.788	4.772	4.794	4.747	4.803	4.777	2.492	2.515	2.499	2.805	2.484	2.761	2.559	2.557	2.58	2.567	2.567	2.578	2.425	2.442	2.428	2.437	2.432	2.435	4.261	4.242	4.216	4.279	4.247
pos_10129	Sulcatone	metab_134	HMDB0035915	B(ii)	C07287	270.242	9.2792	pos	2M+NH4	C8H14O	0	34.9	-2.19385	110-93-0	0.00316996	5.002	5.04	4.996	5.002	4.997	5.012	2.484	2.019	1.996	2.463	1.981	1.985	2.055	2.053	2.231	2.063	2.421	2.146	1.922	2.11	2.033	1.935	2.02	2.715	4.548	4.568	4.578	4.586	4.577
pos_10134	Citalopram	metab_139	PW_C002381;HMDB0005038;HMDB0005028	B(ii)	C07572	325.168	9.257	pos	M+H	C20H21FN2O	0	45.2	-8.02678	128196-01-0;59729-33-8	0.00811564	4.41	4.326	4.417	4.411	4.465	4.329	2.336	1.728	2.119	1.72	2.088	1.562	1.136	1.134	1.156	1.144	1.144	1.154	1.231	1.245	1.377	1.024	1.358	1.328	3.872	3.803	3.875	3.861	3.878
pos_10138	(3beta,9beta)-7-Drimene-3,11,12-triol	metab_143	HMDB0036053	B(ii)	-	287.221	9.257	pos	M+CH3OH+H	C15H26O3	0	45.2	-3.02971	101470-79-5	0.00116665	5.298	5.301	5.336	5.326	5.311	5.3	3.255	3.105	3.081	3.257	3.224	3.157	2.863	2.861	2.885	2.871	2.871	2.883	2.729	3	2.914	2.742	3.331	2.74	5.132	5.133	5.135	5.121	5.125
pos_10146	5'-O-Methylmelledonal	metab_149	HMDB0035859	B(ii)	-	429.19	9.2366	pos	M+H-H2O	C24H30O8	0	34.5	-1.06534	-	0.0225147	0.2427	0.2385	3.124	0.2431	0.2425	3.581	2.979	2.963	3.002	2.783	2.677	3.073	4.727	4.735	4.701	4.744	4.788	4.582	5.014	5.032	4.936	4.965	5.014	5.041	3.624	3.833	3.792	3.819	3.796
pos_10147	Ginkgolide C	metab_150	HMDB0036860;LMPR0104540003;MJDBOTE0000932	B(ii)	C07603	405.117	9.2366	pos	M+H-2H2O	C20H24O11	0	70.1	-1.32073	15291-76-6	0.00093394	5.336	5.336	5.371	5.34	5.328	5.362	4.718	4.29	3.962	3.837	3.622	3.656	4.014	3.573	3.243	3.472	2.895	3.257	3.14	3.437	3.349	3.078	3.048	3.281	5.081	5.074	5.077	5.071	5.069
pos_1015	Pc(18:0/0:0)	metab_151	HMDB0010384;LMGP01050026	B(i)	C04230	524.37	15.386	pos	M+H, M+Na, M+K	C26H54NO7P	81.3	0	-1.43947	19420-57-6	0.00583445	4.898	5.164	4.819	5.289	5.231	4.879	6.139	5.736	5.921	6.005	5.641	6.084	5.51	5.507	5.941	5.607	5.363	5.738	5.948	6.417	5.988	6.374	6.012	6.423	5.656	5.658	5.656	5.59	5.604
pos_10163	Gladiatoside B1	metab_163	HMDB0036258	B(ii)	-	533.146	9.1495	pos	M+2Na	C47H56O25	0	32.9	1.83786	-	0.000799108	5.252	5.244	5.232	5.122	5.243	5.228	3.319	3.323	3.326	3.322	3.311	3.314	3.386	3.384	3.407	3.394	3.394	3.405	3.252	3.269	3.254	3.264	3.259	3.262	3.325	3.326	3.33	3.329	3.332
pos_10170	Niazimicin	metab_170	HMDB0031944	B(ii)	-	753.214	9.0847	pos	2M+K	C16H23NO6S	0	40	2.30964	147821-49-6	0.00419273	5.272	5.335	5.22	5.36	5.295	5.259	4.73	4.734	4.737	4.733	4.722	4.725	4.797	4.795	4.819	4.805	4.805	4.816	4.662	4.68	4.665	4.675	4.67	4.673	4.788	4.789	4.783	4.789	4.743
pos_10175	Lycorine	metab_174	HMDB0254256;MJDBOTE0000964	B(ii)	C08532	270.112	9.0629	pos	M+H-H2O	C16H17NO4	0	51	-1.56112	476-28-8	0.00595873	4.376	4.413	4.325	4.368	4.349	4.403	3.836	3.84	3.843	3.839	3.828	3.831	3.903	3.901	3.925	3.911	3.911	3.922	3.769	3.786	3.771	3.781	3.776	3.779	3.894	3.895	3.889	3.844	3.901
pos_10177	Neodihydrocarveol	metab_176	HMDB0302494	B(ii)	C11397	196.169	9.0405	pos	M+ACN+H	C10H18O	0	42.8	-2.1841	-	0.00100999	5.574	5.586	5.57	5.585	5.572	5.589	3.716	3.609	3.438	3.364	3.251	3.355	3.527	3.475	3.534	3.446	3.448	3.402	3.797	3.817	3.858	3.829	3.865	3.85	5.239	5.243	5.244	5.242	5.253
pos_10183	L-2-Amino-4-methylenepentanedioic acid	metab_181	HMDB0029433	B(ii)	C00651	341.097	8.9745	pos	2M+Na	C6H9NO4	0	30.4	4.54291	16804-57-2	0.0062759	4.662	4.616	4.606	4.647	4.686	4.647	2.592	2.214	2.254	2.447	2.202	2.27	2.407	2.715	2.299	2.56	2.285	2.412	2.144	2.225	2.146	2.314	2.151	2.154	4.537	4.497	4.577	4.53	4.538
pos_10190	Mukurozidiol	metab_188	HMDB0030651	B(ii)	C09141	357.093	8.9528	pos	M+Na	C17H18O7	0	59.3	-3.832	482-25-7	0.000889271	5.189	5.14	5.222	5.222	5.176	5.203	3.529	3.446	3.305	3.426	3.001	3.212	3.638	3.567	3.559	3.629	3.406	3.586	3.287	3.06	3.279	3.197	3.217	3.265	5.089	5.092	5.097	5.086	5.095
pos_10192	Cyperine	metab_190	HMDB0033771	B(ii)	C09923	302.138	8.9084	pos	M+ACN+H	C15H16O4	0	41.5	-1.77771	33716-82-4	0.00607414	4.692	4.706	4.672	4.703	4.714	4.688	1.649	1.983	1.655	2.025	1.953	1.728	1.714	1.712	1.735	1.722	1.722	1.733	1.583	1.6	1.585	1.595	1.59	1.985	4.02	4.022	4.081	4.036	4.035
pos_10196	Eriodictin	metab_194	HMDB0037480;LMPK12140363	B(ii)	-	417.117	8.8866	pos	M+H-H2O	C21H22O10	0	63.4	-3.16448	480-35-3	0.00486019	4.955	4.948	4.912	4.985	4.934	4.932	3.263	2.303	2.32	2.302	2.291	2.295	2.826	2.363	2.387	2.374	2.421	2.385	2.232	2.25	2.235	2.244	2.239	2.243	4.368	4.379	4.375	4.385	4.331
pos_10208	Gnaphaliin	metab_207	HMDB0030544;LMPK12113093	B(ii)	-	347.112	8.8425	pos	M+CH3OH+H	C17H14O6	0	68.7	-1.87245	33803-42-8	0.00124808	5.536	5.51	5.508	5.508	5.503	5.516	3.363	3.278	3.146	3.126	3.081	3.026	2.64	2.731	2.851	2.869	2.414	2.727	2.272	2.29	2.275	2.627	2.659	2.283	4.933	4.921	4.92	4.918	4.92
pos_10209	2,4-Dodecadienoic acid pyrrolidide	metab_208	HMDB0038841	B(ii)	-	232.206	8.8425	pos	M+H-H2O	C16H27NO	0	40.3	-1.7425	117137-69-6	0.0137833	4.638	4.624	4.611	4.639	4.653	4.62	3.589	3.593	3.596	3.592	3.581	3.585	3.656	3.654	3.678	3.664	3.664	3.676	3.522	3.539	3.525	3.534	3.529	3.532	3.722	3.722	3.599	3.689	3.691
pos_10211	(S)-Reticuline	metab_211	HMDB0003601	B(ii)	C02105	312.159	8.82	pos	M+H-H2O	C19H23NO4	0	33.1	-0.424632	485-19-8	0.00363967	4.7	4.658	4.675	4.662	4.656	4.678	3.893	3.851	3.778	3.831	3.874	3.856	3.881	3.713	3.769	3.816	3.812	3.867	3.835	3.901	3.789	3.887	3.788	3.722	4.078	4.079	4.047	4.073	4.085
pos_10214	15h-11,12-eeta	metab_214	HMDB0005050;PW_C002389	B(ii)	C14781	400.247	8.7982	pos	M+ACN+Na	C20H32O4	0	67.9	4.48889	877878-78-9	0.00594624	4.599	4.588	4.564	4.578	4.573	4.582	3.772	3.775	3.779	3.774	3.763	3.767	3.838	3.836	3.86	3.846	3.846	3.858	3.704	3.722	3.707	3.717	3.711	3.715	3.836	3.836	3.781	3.815	3.82
pos_10215	Osmundalactone	metab_215	HMDB0031303	B(ii)	-	257.101	8.7982	pos	2M+H	C6H8O3	0	52.4	-2.14211	69308-39-0	0.00272645	4.639	4.635	4.629	4.609	4.619	4.637	3.1	3.001	2.995	2.759	3.019	2.948	2.996	2.944	2.496	3.012	2.401	0.0024	0.0017	2.327	2.399	2.175	0.0017	2.376	4.004	4.031	4.007	4.005	4.014
pos_10228	11,12-Dihydroxy-7,14-dimethoxy-8,11,13-abietatrien-20,6-olide	metab_229	HMDB0031933	B(ii)	-	423.234	8.7327	pos	M+CH3OH+H	C22H30O6	0	31.6	-8.65369	197649-68-6	0.00218187	4.191	4.295	4.247	4.254	4.307	4.19	3.548	3.576	3.716	3.536	3.337	3.539	4.232	4.146	4.208	4.08	4.106	4.071	3.189	2.807	2.853	2.895	3.218	2.875	4.85	4.851	4.845	4.847	4.871
pos_10237	2,3-Dihydro-3-hydroxy-6-methoxy-2,2-dimethyl-4H-1-benzopyran-4-one	metab_239	HMDB0041379	B(ii)	-	187.075	8.7327	pos	M+H-2H2O	C12H14O4	0	58.8	-0.265112	31298-69-8	0.00230377	4.173	4.132	4.132	4.156	4.142	4.169	3.399	3.37	3.367	3.322	3.367	3.386	4.818	4.783	4.838	4.787	4.823	4.782	5.492	5.503	5.523	5.507	5.528	5.504	4.632	4.651	4.652	4.655	4.661
pos_10244	Tetrahydroharmol	metab_246	HMDB0029835	B(ii)	-	427.211	8.7123	pos	2M+Na	C12H14N2O	0	37.7	0.231324	17952-75-9	0.00116543	5.179	5.16	5.169	5.175	5.169	5.195	4.312	4.337	4.333	4.347	4.275	4.329	5.869	5.836	5.851	5.814	5.854	5.842	6.517	6.493	6.516	6.507	6.524	6.493	5.665	5.669	5.657	5.67	5.674
pos_10285	Neopterin	metab_289	HMDB0000877;HMDB0000727;PW_C000673;HMDB0000845	B(ii)	C05926	271.117	8.6241	pos	M+NH4	C9H11N5O4	0	73	7.87097	10162-32-0;2277-42-1;2009-64-5	0.000409755	5.504	5.502	5.511	5.485	5.516	5.5	4.334	4.337	4.28	4.262	4.294	4.309	4.034	4.031	4.016	4.019	4.04	4	3.935	4.007	3.948	3.988	3.915	3.965	4.96	4.96	4.961	4.956	4.962
pos_10288	(3E,5Z)-3,5-Octadien-1-ol	metab_292	HMDB0040149	B(ii)	-	275.2	8.6016	pos	2M+Na	C8H14O	0	39.5	7.29336	70664-95-8	0.00104707	5.392	5.478	5.406	5.433	5.438	5.403	4.107	4.034	3.956	4.004	3.972	4.074	4.481	4.406	4.469	4.428	4.45	4.482	4.725	4.711	4.709	4.704	4.724	4.715	4.946	4.949	4.953	4.942	4.954
pos_1030	Melleolide F	metab_306	HMDB0035027	B(ii)	-	385.2	8.0262	pos	M+H-H2O, M+H, M+H-2H2O	C23H30O6	0	42.4	-2.21306	117258-74-9	0.00039908	5.214	5.136	5.227	5.178	5.16	5.182	4.109	4.145	4.198	4.2	4.128	4.119	5.43	5.393	5.436	5.448	5.441	5.461	6.296	6.264	6.28	6.297	6.268	6.289	5.365	5.368	5.37	5.37	5.37
pos_10313	Sterigmatocystin	metab_320	HMDB0030588;LMPK10000001	B(ii)	C00961	357.096	8.5125	pos	M+CH3OH+H	C18H12O6	0	55.1	-2.22316	10048-13-2	0.00494259	4.704	4.699	4.726	4.73	4.726	4.712	2.765	2.236	2.239	2.288	2.224	2.228	2.299	2.296	2.32	2.307	2.307	2.318	2.165	2.183	2.168	2.177	2.172	2.186	4.172	4.157	4.211	4.167	4.172
pos_10318	Cassiastearoptene	metab_325	HMDB0033830	B(ii)	-	204.102	8.4901	pos	M+ACN+H	C10H10O2	0	33.7	-1.81943	1504-74-1	0.00504087	4.421	4.413	4.434	4.385	4.44	4.43	3.708	3.692	3.679	3.687	3.667	3.636	3.686	3.667	3.708	3.721	3.746	3.761	3.508	3.34	3.38	3.45	3.417	3.372	3.915	3.945	3.94	3.938	3.97
pos_1032	(+)-Galeon	metab_327	HMDB0031534	B(ii)	-	327.158	8.0262	pos	M+H, M+CH3OH+H, M+H-H2O	C20H22O4	0	47.6	-2.29775	191999-64-1	0.00457982	4.131	4.012	4.135	4.185	4.01	4.064	3.212	3.209	3.021	2.831	2.908	3.036	4.45	4.347	4.433	4.43	4.42	4.461	5.328	5.293	5.336	5.34	5.318	5.339	4.266	4.319	4.29	4.288	4.302
pos_10325	2-Hydroxy-3-methyl-4H-pyran-4-one O-(6E-cinnamoyl-b-D-glucoside)	metab_333	HMDB0041098	B(ii)	-	482.144	8.4456	pos	M+ACN+Na	C21H22O9	0	78.9	3.7823	84888-58-4	0.00199982	5.509	5.511	5.537	5.498	5.503	5.482	3.622	2.867	2.825	2.545	0.0487	0.0491	1.037	0.057	0.1232	0.0583	0.0583	1.12	1.703	1.879	1.683	0.7781	0.9004	2.031	4.995	5.012	5.021	5.009	5.018
pos_10367	N-[(4-Hydroxy-3-methoxyphenyl)methyl]octanamide	metab_376	HMDB0036326	B(ii)	-	280.19	8.3351	pos	M+H	C16H25NO3	0	33.3	-2.12471	58493-47-3	0.0194037	4.777	4.727	4.756	4.735	4.697	4.729	2.289	2.128	2.191	2.127	2.116	2.12	2.19	2.188	2.212	2.198	2.199	2.21	2.088	2.081	2.606	2.185	2.51	2.068	4.445	4.577	4.649	4.647	4.653
pos_10371	Ethyl (2E,4E,7Z)-Decatrienoate	metab_381	HMDB0035375	B(ii)	-	159.117	8.3351	pos	M+H-2H2O	C12H18O2	0	51.1	-1.35116	28290-88-2	0.00179142	4.392	4.352	4.403	4.402	4.326	4.405	3.981	4.007	4.035	4.012	4.015	4.026	4.362	4.353	4.369	4.375	4.395	4.37	4.81	4.791	4.806	4.818	4.843	4.809	4.577	4.577	4.584	4.578	4.596
pos_10375	Aspartylglycosamine	metab_385	HMDB0000489	B(ii)	C04540	374.099	8.3135	pos	M+K	C12H21N3O8	0	72.3	7.46326	2776-93-4	0.00358789	4.768	4.758	4.725	4.753	4.72	4.769	3.209	3.194	2.705	3.192	3.057	3.246	2.75	2.402	2.426	2.753	2.412	2.423	2.616	2.45	2.273	2.283	2.417	2.995	4.314	4.346	4.349	4.342	4.352
pos_10379	Malvidin 3-(6-malonylglucoside) 5-glucoside	metab_389	HMDB0038822	B(ii)	-	783.224	8.2912	pos	M+ACN+H	C32H37O20+	0	32.4	3.50407	-	0.00161458	6.211	6.249	6.238	6.241	6.222	6.206	2.928	2.932	2.935	2.931	2.92	2.924	2.995	2.993	3.017	3.003	3.003	3.015	3.102	2.878	3.035	2.956	3.095	2.968	5.64	5.637	5.64	5.627	5.653
pos_10399	Liquiritin	metab_408	LMPK12140021;HMDB0029520;MJDBOTE0000977	B(ii)	C16989	383.111	8.2471	pos	M+H-2H2O	C21H22O9	0	61.6	-2.4414	551-15-5	0.00414605	3.753	3.885	3.964	3.818	3.842	3.831	3.125	3.039	3.001	2.921	2.272	2.64	3.799	3.756	3.736	3.839	3.76	3.777	4.793	4.742	4.744	4.794	4.823	4.78	4.168	4.156	4.16	4.149	4.123
pos_10401	Prostaglandin G2	metab_412	LMFA03010009;HMDB0003235;PW_C001814	B(ii)	C05956	410.253	8.2248	pos	M+ACN+H	C20H32O6	0	56.4	-2.35261	51982-36-6	0.00414149	2.647	2.638	2.644	2.648	2.647	2.651	3.541	3.628	3.64	3.407	3.515	3.744	3.494	3.395	3.661	3.53	3.571	3.571	2.845	3.019	3.166	3.116	3.105	3.078	4.516	4.526	4.532	4.555	4.559
pos_10405	5-Hydroxy-3',4',7,8-tetramethoxyflavone	metab_416	HMDB0037598	B(ii)	-	391.138	8.2248	pos	M+CH3OH+H	C19H18O7	0	37.2	-2.69601	13003-74-2	0.00918296	5.54	5.414	5.576	5.562	5.363	5.305	5.04	5.048	5.063	5.06	5.021	5.08	4.044	4.045	4.02	4.055	4.028	4.095	4.159	4.158	4.147	4.211	4.226	4.229	4.979	5.066	5.094	5.087	5.075
pos_10411	Jasmolone	metab_423	HMDB0030039	B(ii)	-	181.122	8.2026	pos	M+H	C11H16O2	0	77.4	-1.99014	54383-66-3	0.00108561	5.848	5.878	5.879	5.877	5.853	5.909	6.2	6.214	6.233	6.189	6.214	6.198	5.593	5.621	5.624	5.604	5.627	5.63	4.693	4.7	4.716	4.715	4.716	4.728	5.61	5.61	5.613	5.624	5.619
pos_10426	A Methyl farnesoate	metab_439	HMDB0243578	B(ii)	-	314.211	8.1142	pos	M+ACN+Na	C16H26O2	0	56.7	7.36763	-	0.00347765	4.503	4.503	4.565	4.542	4.482	4.536	2.175	2.179	2.182	2.228	2.167	2.27	2.242	2.239	2.263	2.25	2.25	2.261	2.108	2.126	2.111	2.121	2.115	2.167	3.933	3.932	3.93	3.94	3.904
pos_10445	Prostaglandin E1	metab_459	LMFA03010134;HMDB0001442;HMDB0302206	B(ii)	C04741	393.205	8.0481	pos	M+K	C20H34O5	0	54	3.88308	745-65-3	0.00563808	4.267	4.097	4.08	4.044	3.898	3.927	3.059	3.178	3.043	3.366	2.907	3.13	4.428	4.386	4.451	4.488	4.448	4.463	5.341	5.303	5.336	5.342	5.319	5.319	4.338	4.39	4.341	4.352	4.327
pos_10452	Sphinganine 1-phosphate	metab_464	HMDB0242462;HMDB0001383;PW_C001070	B(ii)	C01120	382.272	8.0262	pos	M+H	C18H40NO5P	0	33	0.638971	19794-97-9	0.00748176	4.881	4.818	4.917	4.879	4.888	4.849	4.219	4.223	4.226	4.222	4.211	4.214	4.286	4.284	4.308	4.294	4.294	4.305	4.152	4.169	4.154	4.164	4.159	4.162	4.248	4.226	4.269	4.276	4.311
pos_10453	(S)-a-Amino-2,5-dihydro-5-oxo-4-isoxazolepropanoic acid N2-glucoside	metab_465	HMDB0029404	B(ii)	-	357.093	8.0262	pos	M+Na	C12H18N2O9	0	46.2	8.07603	29790-46-3	0.00464326	4.909	4.803	4.967	4.806	4.897	4.813	3.166	2.741	3.155	2.802	2.89	2.907	2.848	2.554	2.505	3.155	3.036	3.058	2.349	2.367	2.352	2.362	2.356	2.36	4.627	4.628	4.578	4.628	4.616
pos_10455	1-Hexanol	metab_467	HMDB0012971	B(ii)	C00854	246.242	8.0262	pos	2M+ACN+H	C6H14O	0	31.3	-2.43831	111-27-3	0.00338393	4.243	4.116	4.152	4.158	4.103	4.111	4.668	4.648	4.64	4.615	4.616	4.649	4.378	4.318	4.381	4.376	4.346	4.431	4.352	4.339	4.34	4.38	4.39	4.401	4.223	4.219	4.195	4.193	4.198
pos_10473	Aloesone 7-O-glucoside	metab_487	HMDB0035734	B(ii)	-	359.112	7.9602	pos	M+H-2H2O	C19H22O9	0	64	-1.48976	128701-04-2	0.000823272	6.408	6.383	6.419	6.389	6.401	6.408	5.149	5.034	4.986	4.913	4.934	4.904	5.135	5.081	5.102	5.125	5.114	5.112	4.739	4.721	4.746	4.765	4.753	4.762	6.144	6.145	6.147	6.156	6.153
pos_10474	(1R,6R)-6-hydroxy-2-succinylcyclohexa-2,4-diene-1-carboxylate	metab_488	HMDB0303951	B(ii)	C05817	304.081	7.9602	pos	M+ACN+Na	C11H12O6	0	77	7.37268	-	0.000604415	5.531	5.507	5.558	5.533	5.541	5.56	4.911	4.555	4.259	4.065	3.944	3.741	4.073	3.677	3.482	3.149	3.032	3.066	2.941	2.762	3.207	3.077	2.626	2.961	5.256	5.256	5.257	5.254	5.262
pos_10481	Isopimpinellin	metab_495	HMDB0034312;MJDBOTE0001280	B(ii)	C02162	288.086	7.9385	pos	M+ACN+H	C13H10O5	0	61.3	-2.55616	482-27-9	0.00172484	5.734	5.737	5.737	5.732	5.724	5.716	5.08	4.778	4.66	4.554	4.484	4.423	4.521	4.257	4.233	4.181	4.162	4.117	3.721	3.542	3.718	3.717	3.652	3.438	5.515	5.512	5.507	5.532	5.517
pos_1049	5-Hydroxy-3,3',4',7,8-pentamethoxyflavone	metab_503	HMDB0029227	B(ii)	-	411.104	7.403	pos	M+Na, 2M+Na, M+K	C20H20O8	0	64.3	-2.68939	-	0.00169139	4.605	4.634	4.654	4.655	4.653	4.695	3.884	3.384	2.735	2.568	2.324	3.011	3.282	3.362	3.285	3.162	2.99	2.791	3.201	3.149	3.314	3.134	3.026	3.156	5.213	5.204	5.196	5.205	5.219
pos_1050	Melleolide H	metab_515	HMDB0038788	B(ii)	-	453.19	6.9766	pos	M+Na, M+CH3OH+H, M+H-H2O	C24H30O7	0	66.7	3.68218	117240-47-8	0.00105948	3.967	3.91	3.847	3.932	3.883	3.894	4.065	4.169	4.136	4.18	4.144	3.887	5.355	5.328	5.365	5.337	5.358	5.391	6.139	6.152	6.101	6.159	6.178	6.176	5.154	5.151	5.156	5.151	5.164
pos_10509	Enokipodin D	metab_525	HMDB0038399	B(ii)	-	227.106	7.8944	pos	M+H-2H2O	C15H18O4	0	70.2	-1.71927	359701-29-4	0.00309186	3.115	3.418	3.255	3.183	3.065	3.42	3.32	3.359	3.243	3.233	3.246	3.206	4.214	4.174	4.18	4.187	4.149	4.213	4.98	4.967	4.972	5.026	4.975	4.988	4.107	4.134	4.136	4.129	4.14
pos_10522	3,4-Dihydroxymandelaldehyde	metab_539	PW_C002683;HMDB0006242	B(ii)	C05577	359.072	7.8496	pos	2M+Na	C8H8O4	0	51.6	-4.85168	13023-73-9	0.00165782	4.925	4.938	4.912	4.907	4.926	4.911	2.238	2.241	2.356	2.24	2.229	2.233	2.304	2.302	2.326	2.312	2.312	2.387	2.17	2.188	2.173	2.183	2.178	2.181	4.48	4.494	4.474	4.483	4.487
pos_10523	(3Z,6Z)-3,6-Nonadien-1-ol	metab_540	HMDB0030957	B(ii)	-	182.154	7.8496	pos	M+ACN+H	C9H16O	0	34.5	-1.84596	53046-97-2	0.00159751	5.205	5.173	5.195	5.155	5.196	5.186	3.044	2.654	2.631	2.688	2.008	2.545	2.157	2.012	2.036	2.022	2.022	2.034	1.882	1.908	1.884	2.698	2.497	1.892	4.715	4.729	4.735	4.73	4.725
pos_10533	Catechin 7-glucoside	metab_550	HMDB0037949	B(ii)	C09617	435.128	7.8051	pos	M+H-H2O	C21H24O11	0	75	-1.73859	65597-47-9	0.0018989	5.046	5.045	4.997	5.032	5.039	5.017	3.803	3.308	2.805	2.552	2.27	2.274	2.479	2.492	2.662	2.472	2.353	2.466	2.211	2.229	2.214	2.224	2.218	2.222	4.458	4.464	4.455	4.476	4.469
pos_10539	Quercetin 3,7-Dimethyl Ether	metab_556	LMPK12112731;HMDB0029263	B(i)	C01265	331.08	7.8051	pos	M+H	C17H14O7	89.9	0	-2.14627	2068-02-02	0.000417934	5.39	5.393	5.369	5.373	5.388	5.372	3.754	3.46	3.492	3.274	3.34	3.181	2.501	2.757	2.836	2.507	2.45	2.265	2.832	3.068	3.114	3.039	2.866	2.935	4.823	4.823	4.82	4.824	4.819
pos_10542	Alpha-Cyperol	metab_560	HMDB0035026	B(ii)	C16945	221.19	7.8051	pos	M+H	C15H24O	0	67.4	-2.06796	20084-99-5	0.00125675	3.663	3.641	3.675	3.637	3.672	3.71	3.349	3.082	3.187	2.87	2.93	2.852	3.939	3.86	3.873	3.856	3.882	3.884	2.461	2.986	2.763	2.685	2.663	2.951	4.673	4.682	4.68	4.686	4.688
pos_10550	Cofaryloside	metab_569	HMDB0035096	B(ii)	-	515.282	7.7601	pos	M+H	C26H42O10	0	72.7	-6.14122	63558-43-0	0.000821482	4.632	4.698	4.672	4.663	4.677	4.65	3.589	3.603	3.731	3.783	3.685	3.71	3.682	3.623	3.62	3.713	3.192	3.634	2.496	2.441	2.349	2.583	2.461	3.176	4.594	4.587	4.585	4.587	4.584
pos_10554	Methyl (Z,Z)-5,8-tetradecadienoate	metab_573	HMDB0039130	B(ii)	-	280.227	7.7601	pos	M+ACN+H	C15H26O2	0	55.8	-2.28857	18829-89-5	0.00269095	5.031	5.033	5.005	5.048	5.029	5.02	0.9217	2.14	0.9278	0.9239	0.9142	2.519	0.9809	0.979	1	0.9881	0.9882	0.9984	0.9576	1.579	1.393	0.8735	0.9752	1.653	4.456	4.457	4.476	4.477	4.481
pos_10555	1-Hydroxyepiacorone	metab_574	HMDB0030918	B(ii)	-	270.206	7.7601	pos	M+NH4	C15H24O3	0	74.6	-2.39079	185154-96-5	0.00141274	4.972	4.983	4.967	5	4.981	4.967	4.346	4.35	4.353	4.349	4.338	4.342	4.413	4.411	4.435	4.421	4.421	4.432	4.279	4.296	4.282	4.291	4.286	4.289	4.36	4.366	4.355	4.366	4.372
pos_10558	(6E)-8-hydroxygeraniol	metab_577	HMDB0303979	B(ii)	C17621	212.164	7.7601	pos	M+ACN+H	C10H18O2	0	40.3	-2.12276	-	0.00126266	5.186	5.196	5.188	5.205	5.205	5.182	3.643	3.6	3.679	3.659	3.489	3.652	3.584	3.512	3.597	3.586	3.612	3.614	3.611	3.62	3.489	3.607	3.572	3.686	4.615	4.629	4.616	4.619	4.624
pos_10568	Tridecanoic acid	metab_588	LMFA01010013;HMDB0000910	B(ii)	C17076	256.226	7.7153	pos	M+ACN+H	C13H26O2	0	44.8	-2.62851	638-53-9	0.005134	4.436	4.427	4.437	4.42	4.438	4.422	3.742	3.746	3.749	3.745	3.734	3.737	3.809	3.807	3.831	3.817	3.817	3.828	3.675	3.692	3.677	3.687	3.682	3.685	3.799	3.799	3.794	3.8	3.755
pos_10569	Methyl 4Z-octenoate	metab_589	HMDB0039794;LMFA07010956	B(ii)	-	189.148	7.7153	pos	M+CH3OH+H	C9H16O2	0	33	-1.90931	21063-71-8	0.00142904	2.83	2.82	2.827	2.831	2.83	2.834	3.095	3.099	3.102	3.098	3.087	3.09	3.203	3.168	3.251	3.17	3.247	3.202	3.028	3.045	3.031	3.04	3.035	3.038	5.035	5.041	5.038	5.053	5.047
pos_10591	2-Butyl-1-octanol	metab_614	LMFA05000612;HMDB0041288	B(ii)	-	250.216	7.6479	pos	M+ACN+Na	C12H26O	0	32.2	9.92291	3913-02-08	0.00257009	4.602	4.589	4.587	4.582	4.572	4.572	2.604	2.6	2.921	2.645	2.538	2.709	2.613	2.611	2.635	2.621	2.621	2.632	2.479	2.496	2.482	2.491	2.486	2.49	3.919	3.944	3.921	3.923	3.929
pos_10597	Cirsiliol	metab_619	LMPK12111227;HMDB0250275	B(ii)	C10033	348.107	7.6254	pos	M+NH4	C17H14O7	0	42.1	-1.99137	34334-69-5	0.00201898	3.263	3.31	3.334	3.289	3.251	3.221	3.483	3.486	3.49	3.485	3.474	3.478	3.549	3.547	3.571	3.557	3.557	3.569	3.415	3.433	3.418	3.428	3.422	3.426	4.392	4.407	4.387	4.385	4.398
pos_10598	(1(10)E,4a,5E)-1(10),5-Germacradiene-12-acetoxy-4,11-diol	metab_620	HMDB0038798	B(ii)	-	338.232	7.6254	pos	M+ACN+H	C17H28O4	0	33.9	-2.72061	143305-08-2	0.00419833	4.84	4.831	4.842	4.844	4.809	4.829	2.237	2.221	2.287	2.22	2.209	2.303	2.284	2.282	2.306	2.292	2.292	2.303	2.151	2.168	2.153	2.163	2.158	2.161	4.195	4.216	4.17	4.196	4.209
pos_10611	Majoranin	metab_634	HMDB0037334	B(ii)	C10191	361.091	7.5804	pos	M+H	C18H16O8	0	61.3	-2.11971	76844-67-2	0.00330878	5.014	5.024	5.031	5.007	5.006	5.044	3.515	3.039	2.415	2.81	2.399	2.403	2.474	2.472	2.496	2.482	2.482	2.493	2.34	2.358	2.343	2.353	2.347	2.351	4.511	4.518	4.486	4.518	4.524
pos_10624	Rumexoside	metab_647	HMDB0036398	B(ii)	-	387.106	7.5354	pos	M+H-2H2O	C20H22O10	0	73.6	-2.29174	-	0.00127835	4.841	4.92	4.911	4.924	4.888	4.874	3.615	2.934	2.691	2.429	2.376	2.38	2.451	2.449	2.472	2.459	2.459	2.47	2.317	2.335	2.32	2.329	2.324	2.328	4.271	4.271	4.277	4.272	4.284
pos_10625	(3S,4S,6R,7S)-1,10-Bisaboladiene-3,4-diol	metab_648	HMDB0031383	B(ii)	-	280.227	7.5354	pos	M+ACN+H	C15H26O2	0	44.4	-2.0696	129673-87-6	0.00525844	5.111	5.157	5.161	5.153	5.135	5.141	0.2586	0.2603	0.2617	0.4652	0.4294	0.2565	0.2898	0.2887	0.5665	0.2937	0.2938	0.2994	0.2296	0.2369	0.2307	0.2347	0.2325	0.234	4.413	4.447	4.385	4.401	4.419
pos_10628	Formylanthranilic acid	metab_651	HMDB0004089;PW_C002057	B(ii)	C05653	166.05	7.5354	pos	M+H	C8H7NO3	0	30.4	-1.31301	3342-77-6	0.00517948	3.576	3.621	3.607	3.6	3.635	3.697	4.441	4.455	4.46	4.484	4.471	4.476	4.531	4.538	4.571	4.568	4.561	4.569	4.207	4.221	4.205	4.165	4.167	4.191	4.406	4.448	4.454	4.458	4.463
pos_10630	(R)-1-O-[b-D-Apiofuranosyl-(1->2)-b-D-glucopyranoside]-1,3-octanediol	metab_654	HMDB0032798	B(ii)	-	475.232	7.5134	pos	M+K	C21H40O9	0	52.9	3.60386	-	0.00138594	4.804	4.865	4.867	4.917	4.882	4.872	4.319	4.449	4.299	4.363	4.316	4.35	4.256	4.218	4.252	4.268	4.231	4.267	4.069	4.027	4.082	4.026	4.06	4.032	4.378	4.376	4.383	4.38	4.392
pos_10634	4'-Methylliquiritigenin 7-rhamnoside	metab_658	HMDB0040545	B(ii)	-	833.297	7.4911	pos	2M+H	C22H24O8	0	33.3	-5.32327	83697-43-2	0.00232154	4.492	4.535	4.545	4.621	4.612	4.599	4.587	4.681	4.632	4.661	4.558	4.59	5	4.97	4.955	5.054	4.939	4.965	5.581	5.587	5.6	5.6	5.552	5.577	4.829	4.83	4.828	4.835	4.855
pos_1064	Perilloside B	metab_664	HMDB0040465	B(ii)	-	351.141	6.0608	pos	M+Na, M+K, M+H-H2O	C16H24O7	0	63.7	-1.97576	-	0.00278262	4.504	4.384	4.51	4.336	4.446	4.453	5.363	5.323	5.381	5.371	5.356	5.356	5.825	5.804	5.879	5.809	5.856	5.848	4.84	4.897	4.811	4.927	4.876	4.865	5.078	5.056	5.058	5.039	5.051
pos_10653	Piperdial	metab_679	HMDB0035798	B(ii)	C09711	233.153	7.4465	pos	M+H-H2O	C15H22O3	0	70	-1.83914	100288-36-6	0.000670828	4.84	4.85	4.85	4.841	4.847	4.835	4.304	4.27	4.262	4.285	4.245	4.249	4.337	4.298	4.33	4.318	4.306	4.28	4.07	4.106	4.124	4.124	4.133	4.09	5.071	5.077	5.074	5.073	5.079
pos_10661	(1S,2S,4R,8R)-p-Menthane-1,2,9-triol	metab_688	HMDB0039470	B(ii)	-	189.148	7.4253	pos	M+H	C10H20O3	0	68.5	-1.62122	378254-06-9	0.00111132	1.829	1.819	1.826	1.83	1.829	1.833	2.092	2.095	2.098	2.094	2.083	2.087	4.423	4.443	4.42	4.423	4.43	4.446	2.024	2.042	2.027	2.037	2.032	2.035	5.66	5.666	5.663	5.675	5.672
pos_10675	1-Methoxy-1-(2,4,5-trimethoxyphenyl)-2-propanol	metab_703	HMDB0031772	B(ii)	-	576.28	7.3804	pos	2M+ACN+Na	C13H20O5	0	44.2	3.63534	98205-47-1	0.00238953	1.892	1.681	1.837	1.962	1.941	1.588	3.597	3.376	3.525	3.614	3.532	3.691	4.067	3.986	4.013	4.042	3.902	4.064	4.018	4.019	4.057	3.947	4.094	3.982	4.967	4.991	4.986	4.992	4.998
pos_1068	Medicocarpin	metab_708	HMDB0033855	B(ii)	C16223	433.149	5.9524	pos	M+H-H2O, M+H, M+H-2H2O	C22H24O9	0	45.3	-1.73345	52766-70-8	0.000414782	6.015	5.99	5.991	5.985	5.962	6.028	7.207	7.263	7.262	7.245	7.232	7.237	7.212	7.218	7.223	7.234	7.248	7.205	7.105	7.154	7.098	7.118	7.16	7.083	6.983	6.984	6.981	6.985	6.989
pos_10683	Violanone	metab_712	LMPK12050467;HMDB0041790	B(ii)	-	633.193	7.336	pos	2M+H	C17H16O6	0	43.4	-5.06105	-	0.00950378	2.903	2.894	2.9	2.904	2.903	2.907	3.248	3.294	3.285	3.215	3.16	3.214	4.139	4.111	4.13	4.202	4.074	4.157	5.084	5.123	5.075	5.114	5.092	5.105	3.873	3.851	3.853	3.777	3.844
pos_1069	Isosakuranin	metab_719	LMPK12140336;HMDB0029481	B(ii)	-	449.143	5.9524	pos	M+H-H2O, M+H, M+H-2H2O	C22H24O10	0	76.4	-1.909	491-69-0	0.000708944	5.62	5.604	5.609	5.604	5.581	5.645	6.794	6.85	6.847	6.831	6.817	6.822	6.802	6.805	6.812	6.821	6.831	6.79	6.683	6.726	6.681	6.697	6.741	6.654	6.566	6.571	6.558	6.568	6.565
pos_10715	5'-Phosphoribosyl-N-formylglycinamidine	metab_747	HMDB0002305	B(ii)	C04640	377.086	7.2455	pos	M+ACN+Na	C8H16N3O8P	0	48.1	8.60235	6157-85-3	0.00238079	4.689	4.663	4.66	4.685	4.68	4.679	2.738	0.8965	0.8993	0.8955	0.8858	0.8891	0.9519	0.95	0.9714	0.9591	0.9592	0.9693	0.8349	0.85	2.238	0.8456	0.841	0.844	4.119	4.121	4.118	4.099	4.125
pos_10717	1-Methylhistamine	metab_749	PW_C000717;HMDB0000898	B(ii)	C05127	292.226	7.2455	pos	2M+ACN+H	C6H11N3	0	33.9	8.0814	501-75-7	0.00162746	5.419	5.395	5.409	5.421	5.4	5.415	3.669	3.63	3.632	3.603	3.572	3.647	3.39	3.353	3.522	3.429	3.452	3.428	3.451	3.592	3.47	3.658	3.56	3.61	4.88	4.884	4.883	4.885	4.9
pos_10734	Chrysosplenol D	metab_768	LMPK12112998	B(i)	C04552	361.091	7.1777	pos	M+H	C18H16O8	39.3	0	-2.26322	14965-20-9	0.00144603	5.582	5.545	5.546	5.572	5.564	5.557	4.038	3.794	3.843	3.762	3.736	3.784	3.02	3.053	3.151	3.19	3.013	3.097	3.308	3.585	3.447	3.451	3.575	3.482	5.021	5.025	5.033	5.015	5.03
pos_10741	Luteone	metab_776	HMDB0036595	B(ii)	C10498	387.143	7.1555	pos	M+CH3OH+H	C20H18O6	0	79	-2.14814	41743-56-0	0.00366231	4.811	4.817	4.789	4.845	4.829	4.824	3.943	3.956	3.962	3.88	3.958	3.915	4.347	4.309	4.363	4.347	4.326	4.404	4.962	5.029	4.991	5.03	4.988	5.042	4.538	4.55	4.536	4.506	4.541
pos_10759	Tanacetol B	metab_795	HMDB0035075	B(ii)	-	279.193	7.1106	pos	M+H-H2O	C17H28O4	0	30.7	-9.80269	86787-28-2	0.00158921	4.069	4.065	4.068	4.027	4.058	4.049	3.582	3.578	3.635	3.471	3.405	3.561	3.848	3.89	3.907	3.875	3.914	3.852	2.981	2.938	2.862	2.993	2.956	2.83	4.547	4.547	4.546	4.552	4.563
pos_10763	Alpha-(1,2-Dihydroxyethyl)-1,2,3,4-tetrahydro-7-hydroxy-9-methoxy-3,4-dioxocyclopenta[c][1]benzopyran-6-acetaldehyde	metab_798	HMDB0062442	B(ii)	C19592	331.08	7.0888	pos	M+H-H2O	C17H16O8	0	78.8	-2.16012	-	0.000760147	6.069	6.071	6.074	6.067	6.061	6.063	4.779	4.69	4.716	4.658	4.649	4.684	4.272	4.263	4.308	4.228	4.279	4.313	4.528	4.532	4.518	4.561	4.571	4.551	5.554	5.56	5.551	5.554	5.561
pos_10770	Aflatoxin GM1	metab_806	HMDB0030477	B(ii)	-	345.06	7.0662	pos	M+H	C17H12O8	0	80.1	-2.21697	23532-00-5	0.00166323	4.759	4.756	4.766	4.732	4.753	4.75	3.041	2.289	2.228	2.131	2.12	2.124	2.195	2.377	2.632	2.203	2.4	2.276	3.935	3.846	3.925	3.931	3.948	3.887	4.212	4.199	4.196	4.194	4.2
pos_10771	Lactucin	metab_807	HMDB0035814	B(ii)	C09489	299.091	7.0662	pos	M+Na	C15H16O5	0	75	6.69985	1891-29-8	0.00135812	5.247	5.233	5.236	5.213	5.224	5.212	3.114	2.902	2.913	3.031	2.99	2.898	2.883	2.574	3.059	2.91	2.888	2.586	3.174	3.421	3.463	3.54	3.429	3.422	4.718	4.719	4.713	4.727	4.728
pos_10775	Glycitin	metab_811	LMPK12050096;HMDB0002219;MJDBOTE0001057	B(ii)	C16195	411.104	7.0438	pos	M+H-2H2O	C22H22O10	0	71.2	-7.47375	40246-10-4	0.001553	5.092	5.068	5.092	5.04	5.047	5.081	3.611	2.916	2.998	1.808	1.482	1.486	2.331	1.553	1.576	1.563	1.563	1.574	1.951	1.442	2.366	1.437	1.985	1.435	4.62	4.616	4.613	4.621	4.632
pos_10779	Coniferaldehyde	metab_815	HMDB0141782	B(ii)	C02666	220.096	7.0438	pos	M+ACN+H	C10H10O3	0	61.4	-2.05178	20649-42-7;458-36-6	0.00133933	4.95	4.933	4.944	4.921	4.941	4.942	3.749	3.771	3.787	3.805	3.785	3.803	3.758	3.83	3.836	3.864	3.888	3.919	3.747	3.638	3.639	3.692	3.68	3.604	4.424	4.425	4.431	4.433	4.438
pos_10781	Peonidin 3-(6''-p-coumaroyl-glucoside)	metab_818	HMDB0301664	B(ii)	-	651.191	7.0213	pos	M+ACN+H	C31H29O13+	0	36.6	-6.57323	147-85-3	0.00236792	5.017	5.062	5.062	5.054	5.04	5.027	2.588	2.592	2.6	2.591	2.58	2.654	2.655	2.773	2.676	2.663	2.663	2.674	3.723	3.429	3.556	3.747	3.273	3.505	4.398	4.406	4.382	4.402	4.408
pos_10785	1,2,8-Trihydroxy-3-methylanthraquinone	metab_822	HMDB0033790	B(ii)	C10379	288.086	7.0213	pos	M+NH4	C15H10O5	0	44.9	-1.31273	-	0.00122201	5.449	5.457	5.45	5.445	5.454	5.44	4.226	4.061	4.053	4.076	4.04	4.034	4.108	4.104	4.154	4.185	4.185	4.185	3.591	3.557	3.363	3.507	3.398	3.445	4.984	4.983	4.986	4.977	4.994
pos_10801	Isopetasoside	metab_841	HMDB0029622	B(ii)	-	435.179	6.9766	pos	M+K	C21H32O7	0	67.2	3.50347	69809-29-6	0.00198362	2.845	2.149	2.667	3.05	2.646	2.444	2.442	2.347	2.451	2.412	2.363	2.356	4.656	4.634	4.693	4.635	4.661	4.671	5.507	5.514	5.475	5.516	5.544	5.546	4.52	4.523	4.523	4.521	4.541
pos_10811	Cubebin	metab_852	HMDB0030682	B(ii)	C10549	357.132	6.9766	pos	M+H	C20H20O6	0	34.8	-2.07872	18423-69-3	0.00187491	4.139	4.094	4.172	4.146	4.005	4.087	3.532	3.661	3.626	3.69	3.65	3.419	4.539	4.546	4.556	4.527	4.555	4.571	5.39	5.391	5.385	5.384	5.427	5.435	4.43	4.421	4.428	4.431	4.444
pos_10820	Myristoleic acid	metab_862	HMDB0002000;LMFA01030051	B(ii)	C08322	268.227	6.9766	pos	M+ACN+H	C14H26O2	0	53.5	-2.4375	544-64-9	0.000692415	4.644	4.641	4.653	4.658	4.648	4.635	2.204	2.509	2.814	2.326	2.436	2.479	2.357	2.598	2.225	2.116	2.52	2.039	1.887	1.905	1.89	1.9	1.894	1.898	4.043	4.04	4.046	4.048	4.044
pos_10829	(-)-Epigallocatechin 3-p-coumaroate	metab_870	HMDB0038362	B(ii)	-	435.11	6.9542	pos	M+H-H2O	C24H20O9	0	50.6	5.80194	89013-65-0	0.00323056	4.681	4.634	4.726	4.696	4.679	4.699	2.679	2.072	3.415	2.401	3.136	2.739	3.094	3.327	2.474	2.896	3.664	2.822	3.114	1.805	3.008	2.545	3.221	2.942	3.978	4.014	4.002	3.994	4
pos_1083	5-Amino-6-(5'-phosphoribitylamino)uracil	metab_871	HMDB0003841	B(ii)	C04454	357.081	5.4835	pos	M+H-2H2O, M+H-H2O, M+H	C9H17N4O9P	0	36.4	0.890116	71491-01-5	0.00164003	3.769	3.748	3.821	3.731	3.803	3.775	2.89	2.547	2.55	2.545	2.534	2.538	3.69	3.751	3.754	3.872	3.712	3.707	2.476	2.493	2.478	2.488	2.483	2.486	5.159	5.135	5.147	5.148	5.151
pos_10831	Proazulene	metab_873	HMDB0302864	B(ii)	C09499	339.177	6.9542	pos	M+CH3OH+H	C17H22O5	0	41.7	-9.7745	-	0.00105055	5.134	5.146	5.123	5.121	5.137	5.118	3.644	3.592	3.682	3.547	3.557	3.416	3.689	3.571	3.736	3.713	3.74	3.691	3.811	3.847	3.888	3.803	3.847	3.861	4.829	4.828	4.826	4.817	4.829
pos_10835	Achimilic acid	metab_877	HMDB0037325	B(ii)	-	243.101	6.9542	pos	M+H-2H2O	C15H18O5	0	77.9	-2.10028	110732-04-2	0.00294368	4.474	4.457	4.506	4.494	4.482	4.498	4.216	4.207	4.241	4.196	4.23	4.156	4.237	4.21	4.22	4.209	4.254	4.246	4.152	4.119	4.104	4.131	4.165	4.189	4.215	4.191	4.213	4.216	4.224
pos_10837	Taxifolin	metab_879	HMDB0242509;HMDB0303943;LMPK12140721;MJDBOTE0000803	B(i)	C01617	287.054	6.9318	pos	M+H-H2O	C15H12O7	58.4	0	-2.00728	480-18-2	0.00151361	4.081	4.029	4.092	4.101	4.039	4.079	3.549	3.361	3.383	3.296	2.979	2.807	4.035	4.055	4.057	4.071	4.068	4.102	5.71	5.736	5.707	5.761	5.745	5.762	4.736	4.738	4.753	4.736	4.744
pos_10842	Citronellic acid	metab_885	LMFA01020104;HMDB0035837	B(ii)	C16462	212.164	6.9318	pos	M+ACN+H	C10H18O2	0	42.5	-2.37584	502-47-6	0.00156593	4.592	4.587	4.618	4.593	4.603	4.567	3.448	3.445	3.493	3.401	3.439	3.359	3.286	3.425	3.313	3.45	3.486	3.374	3.356	3.401	3.356	3.345	3.411	3.34	4.088	4.086	4.088	4.079	4.097
pos_10849	Dehydrozingerone	metab_891	HMDB0032591	B(ii)	C17840	234.112	6.9094	pos	M+ACN+H	C11H12O3	0	63.1	-2.14124	1080-12-2	0.00097765	4.703	4.668	4.696	4.693	4.689	4.683	3.618	3.564	3.621	3.616	3.519	3.559	3.523	3.554	3.6	3.622	3.684	3.642	3.482	3.378	3.48	3.318	3.569	3.452	4.212	4.213	4.215	4.217	4.222
pos_10850	Furanoeremophilane	metab_893	HMDB0035835	B(ii)	C09685	201.163	6.9094	pos	M+H-H2O	C15H22O	0	41.7	-1.49645	6750-13-6	0.00193081	4.201	4.121	4.259	4.2	4.167	4.18	3.526	3.519	3.559	3.517	3.491	3.386	3.922	3.95	3.904	4.004	3.964	3.928	3.757	3.772	3.788	3.768	3.795	3.819	4.665	4.676	4.683	4.681	4.689
pos_10857	Ethyl (2E,6Z)-dodecadienoate	metab_900	LMFA07010845;HMDB0031015	B(ii)	-	189.163	6.8868	pos	M+H-2H2O	C14H24O2	0	38.1	-1.53935	28380-08-7	0.00222552	4.295	4.267	4.289	4.284	4.27	4.28	3.215	3.107	3.142	3.095	2.992	2.828	3.214	3.198	3.196	3.279	3.203	3.205	3.374	3.392	3.464	3.379	3.422	3.496	3.997	4.009	3.986	3.988	3.994
pos_10868	Benzyl gentiobioside	metab_912	HMDB0041515	B(ii)	-	477.138	6.8419	pos	M+2Na-H	C19H28O11	0	63.2	9.25161	56775-64-5	0.00192692	4.854	4.87	4.862	4.837	4.799	4.819	2.16	2.163	2.167	2.162	2.151	2.155	2.226	2.224	2.248	2.324	2.28	2.639	2.093	2.11	2.095	2.105	2.1	2.103	4.19	4.187	4.189	4.191	4.207
pos_1089	8-Acetylegelolide	metab_935	HMDB0037772	B(ii)	-	291.122	5.4212	pos	M+H-H2O, M+H, M+H-2H2O	C16H20O6	0	68.5	-2.27747	142449-62-5	0.00199619	4.388	4.307	4.396	4.358	4.386	4.357	3.383	3.577	3.388	3.39	3.597	3.46	3.941	3.979	3.958	3.93	3.866	4.007	3.901	3.955	3.846	3.818	3.797	3.861	4.735	4.736	4.738	4.715	4.736
pos_10899	Musabalbisiane C	metab_945	HMDB0038682	B(ii)	-	607.214	6.7529	pos	M+K	C28H40O12	0	51.1	-1.58409	143183-60-2	0.00125125	4.604	4.699	4.567	4.688	4.637	4.662	4.432	4.427	4.389	4.477	4.389	4.45	4.735	4.628	4.69	4.662	4.709	4.759	5.341	5.422	5.369	5.412	5.383	5.391	4.645	4.645	4.633	4.635	4.642
pos_10901	(+)-Sesamin	metab_949	HMDB0034256	B(ii)	C10882	387.143	6.7529	pos	M+CH3OH+H	C20H18O6	0	54.9	-2.10324	607-80-7	0.00260249	4.824	4.849	4.825	4.845	4.811	4.842	4.095	4.09	4.031	4.11	4.05	4.078	4.378	4.366	4.328	4.413	4.334	4.426	5.004	4.995	5.011	4.982	5.044	4.989	4.541	4.537	4.528	4.537	4.56
pos_10913	Xi-7-Hydroxyhexadecanedioic acid	metab_961	HMDB0037830	B(ii)	-	285.205	6.7306	pos	M+H-H2O	C16H30O5	0	55.7	-1.81488	-	0.00346035	4.478	4.474	4.469	4.445	4.485	4.483	2.251	2.421	2.257	2.253	2.262	2.246	2.384	2.315	2.339	2.75	2.325	2.336	2.183	2.477	2.421	2.463	2.232	2.194	3.967	3.958	3.96	3.992	3.973
pos_10919	(Z)-3-Oxo-2-(2-pentenyl)-1-cyclopenteneacetic acid	metab_965	HMDB0030197	B(ii)	-	250.143	6.7083	pos	M+ACN+H	C12H16O3	0	69.7	-2.34374	120282-76-0	0.00205218	3.537	3.618	3.56	3.587	3.513	3.592	5.382	5.387	5.395	5.423	5.393	5.424	5.081	5.058	5.101	5.086	5.097	5.103	4.336	4.301	4.278	4.258	4.319	4.269	4.666	4.683	4.68	4.689	4.689
pos_1092	3,8-Dihydroxy-6-methoxy-7(11)-eremophilen-12,8-olide	metab_966	HMDB0041551	B(ii)	-	261.148	5.4004	pos	M+H-2H2O, M+H-H2O, M+H	C16H24O5	0	58.2	-1.93168	-	0.00114377	4.93	4.933	4.969	4.948	4.947	4.928	6.431	6.412	6.42	6.428	6.388	6.403	6.326	6.333	6.345	6.329	6.328	6.353	5.727	5.743	5.706	5.739	5.742	5.743	5.761	5.759	5.767	5.751	5.767
pos_10939	2,5-diamino-6-(5-phospho-D-ribitylamino)pyrimidin-4(3H)-one	metab_986	HMDB0304043	B(ii)	C18910	320.076	6.6414	pos	M+H-2H2O	C9H18N5O8P	0	48	0.924663	-	0.0018315	4.605	4.581	4.595	4.619	4.558	4.587	3.988	3.992	3.995	3.991	3.979	3.983	4.055	4.053	4.076	4.063	4.063	4.074	3.92	3.938	3.923	3.933	3.928	3.931	4.014	3.995	4.002	3.997	4.003
pos_1094	Neoliquiritin	metab_987	LMPK12140022;HMDB0037490	B(ii)	-	451.163	5.3177	pos	M+CH3OH+H, M+K, M+Na	C21H22O9	0	43.5	7.0565	5088-75-5	0.00422859	4.016	4.062	3.977	4.093	4.145	3.828	5.065	5.027	5.067	5.04	5.06	5.036	5.015	5.083	5.058	5.023	5.106	5.041	5.285	5.391	5.304	5.414	5.379	5.428	4.736	4.701	4.74	4.711	4.747
pos_10943	7-Hydroxy-2,5-dimethyl-4H-1-benzopyran-4-one	metab_991	HMDB0040326	B(ii)	-	223.096	6.6414	pos	M+CH3OH+H	C11H10O3	0	68.2	-2.48918	38412-47-4	0.00417703	4.527	4.554	4.532	4.562	4.558	4.547	3.713	3.652	3.631	3.616	3.672	3.561	3.43	3.637	3.659	3.687	3.635	3.606	3.605	3.598	3.531	3.614	3.58	3.546	3.953	3.943	3.961	3.962	3.988
pos_10958	S-Adenosylhomocysteine	metab_1007	PW_C000749;HMDB0000939	B(ii)	C00021	417.154	6.5972	pos	M+CH3OH+H	C14H20N6O5S	0	65.8	-4.12154	979-92-0	0.00127954	4.933	4.924	4.925	4.954	4.909	4.945	4.292	4.263	4.29	4.349	4.271	4.24	4.407	4.399	4.508	4.357	4.467	4.464	4.918	4.974	4.915	4.976	4.961	4.92	4.582	4.585	4.596	4.586	4.582
pos_10966	Narirutin	metab_1016	HMDB0033740;LMPK12140236	B(ii)	C09793	581.186	6.5749	pos	M+H	C27H32O14	0	72.6	-1.23541	14259-46-2	0.00660559	4.93	4.943	4.928	4.935	4.964	4.963	4.427	4.411	4.403	4.424	4.483	4.442	4.454	4.589	4.521	4.502	4.547	4.586	3.47	3.338	3.463	3.505	3.389	3.225	4.424	4.469	4.503	4.471	4.487
pos_10979	Pebrellin	metab_1030	HMDB0029546;LMPK12111486	B(ii)	-	375.106	6.5295	pos	M+H	C19H18O8	0	30.1	-2.43924	13509-93-8	0.0044182	4.836	4.854	4.873	4.851	4.873	4.855	4.082	3.634	3.208	3.277	2.855	3.215	3.478	3.045	2.929	3.004	3.015	2.976	2.257	2.657	2.332	2.269	2.264	2.268	4.283	4.298	4.311	4.335	4.304
pos_10980	Kievitone hydrate	metab_1032	HMDB0038111	B(ii)	C02549	357.132	6.5295	pos	M+H-H2O	C20H22O7	0	52.2	-1.98883	62682-11-5	0.00159638	4.633	4.647	4.645	4.643	4.633	4.654	4.243	4.24	4.236	4.23	4.218	4.172	4.649	4.626	4.64	4.635	4.627	4.642	5.421	5.434	5.399	5.429	5.461	5.421	4.556	4.57	4.572	4.574	4.572
pos_10997	Panaxydol	metab_1049	LMFA05000028;HMDB0034000	B(ii)	-	278.211	6.4847	pos	M+NH4	C17H24O2	0	42.8	-0.698489	72800-72-7	0.00141512	5.665	5.651	5.665	5.666	5.65	5.67	3.625	2.879	2.7	2.825	1.85	2.364	2.368	1.279	2.209	1.391	1.748	0.9159	2.528	1.999	2.431	2.552	2.62	2.392	5.074	5.075	5.084	5.092	5.081
pos_10998	Prunasin	metab_1050	HMDB0034934;HMDB0035022	B(ii)	C00844	318.097	6.4847	pos	M+Na	C14H17NO6	0	60.3	6.03443	99-18-3;138-53-4	0.00140624	4.92	4.92	4.915	4.92	4.916	4.915	3.661	3.11	2.633	2.661	2.298	1.44	3.053	1.507	2.591	1.517	1.517	1.528	1.379	1.396	1.382	1.391	1.386	1.39	4.798	4.804	4.806	4.813	4.815
pos_11023	Bisacurone epoxide	metab_1079	HMDB0038503	B(ii)	-	291.158	6.4398	pos	M+Na	C15H24O4	0	54.3	5.70785	127214-83-9	0.00100988	4.239	4.273	4.251	4.257	4.23	4.253	3.575	3.619	3.508	3.411	3.511	3.54	3.553	3.708	3.715	3.609	3.61	3.607	3.505	3.436	3.593	3.567	3.481	3.652	4.886	4.893	4.898	4.894	4.897
pos_11024	2-cis,4-trans-xanthoxin	metab_1080	HMDB0304066	B(ii)	C13453	273.148	6.4398	pos	M+Na	C15H22O3	0	49.6	7.30918	8066-07-07	0.00132066	4.105	4.157	4.1	4.181	4.165	4.171	3.922	3.844	3.801	3.8	3.791	3.811	3.981	3.865	3.991	3.828	3.896	4	3.714	3.782	3.724	3.759	3.807	3.839	4.66	4.669	4.671	4.665	4.676
pos_11033	(2R,3S)-Piscidic acid	metab_1090	HMDB0030809	B(ii)	-	279.049	6.4174	pos	M+Na	C11H12O7	0	32.2	7.07914	35388-57-9	0.00142088	4.001	4.023	4.023	4.05	3.994	4.052	3.838	3.87	3.792	3.763	3.785	3.725	4.089	4.076	4.132	4.095	4.119	4.129	2.577	2.522	2.143	2.153	2.589	2.151	4.961	4.968	4.971	4.967	4.98
pos_11050	Galloyl glucose	metab_1109	HMDB0301708	B(ii)	C01158	297.06	6.395	pos	M+H-2H2O	C13H16O10	0	35.2	-1.81477	-	0.00184315	4.137	4.208	4.201	4.225	4.156	4.248	3.957	3.949	3.926	3.986	3.949	3.888	4.272	4.223	4.287	4.228	4.234	4.262	2.635	2.998	3.003	2.927	2.882	3.16	5.09	5.091	5.093	5.071	5.094
pos_11102	(E,E)-4,4''-Bi(N-4-hydroxycinnamoylserotonin)	metab_1165	HMDB0041431	B(ii)	-	681.214	6.2381	pos	M+K	C38H34N4O6	0	31.8	4.36051	175702-01-9	0.00173765	4.228	4.308	4.276	4.223	4.332	4.214	4.277	4.208	4.21	4.087	4.209	4.172	4.988	4.987	5.045	5.001	5.041	4.988	5.476	5.478	5.452	5.501	5.468	5.533	4.474	4.46	4.471	4.461	4.456
pos_11122	Acoragermacrone	metab_1187	HMDB0037069	B(ii)	-	262.216	6.2159	pos	M+ACN+H	C15H24O	0	91	-2.34872	50281-45-3	0.00144762	2.759	2.968	2.847	2.937	2.944	2.886	3.024	3.027	3.03	3.026	3.015	3.019	4.271	4.271	4.293	4.29	4.296	4.329	2.956	2.974	2.959	2.968	2.963	2.967	5.4	5.41	5.417	5.415	5.42
pos_11132	Archangelicin	metab_1198	HMDB0030845	B(ii)	C09116	444.201	6.1713	pos	M+NH4	C24H26O7	0	61.1	-2.15471	2607-56-9	0.0198977	4.784	4.731	4.708	4.697	4.773	4.733	2.311	2.315	2.318	2.314	2.303	2.307	2.378	2.399	2.399	2.426	2.386	2.397	3.076	3.201	2.837	2.257	3.059	2.974	3.863	3.863	3.691	3.866	3.793
pos_11135	1-(Malonylamino)cyclopropanecarboxylic acid	metab_1201	HMDB0031700	B(ii)	-	375.106	6.1713	pos	2M+H	C7H9NO5	0	54.3	8.25036	80550-27-2	0.00566358	5.07	5.073	5.047	5.067	5.094	5.087	3.98	3.777	3.721	3.454	3.449	3.515	2.61	3.033	2.63	1.761	0.5947	2.225	3.274	2.94	2.908	3.243	2.76	3.222	4.368	4.381	4.382	4.381	4.324
pos_11147	3-Hydroxycarbamazepine	metab_1212	HMDB0060653;PW_C040550	B(ii)	C16602	297.06	6.1493	pos	M+2Na-H	C15H12N2O2	0	35.5	-4.60197	68011-67-6	0.00125676	4.439	4.467	4.428	4.461	4.477	4.444	4.071	4.209	4.159	4.168	4.232	4.096	4.35	4.434	4.346	4.363	4.431	4.338	3.668	3.219	3.649	3.338	3.731	3.554	5.199	5.207	5.206	5.216	5.213
pos_11153	Spinacetin 3-rutinoside	metab_1219	HMDB0037470	B(ii)	-	637.175	6.1272	pos	M+H-H2O	C29H34O17	0	37.5	-1.63385	-	0.00199986	3.784	3.86	3.729	3.892	3.754	3.785	5.202	5.211	5.184	5.178	5.226	5.215	5.188	5.158	5.206	5.141	5.176	5.168	4.482	4.431	4.482	4.458	4.511	4.475	4.414	4.427	4.435	4.42	4.433
pos_11157	2-Methyl-5-(methylthio)furan	metab_1223	HMDB0041566	B(ii)	-	279.049	6.1272	pos	2M+Na	C6H8OS	0	31.2	3.98321	13678-59-6	0.00142341	4.13	4.169	4.144	4.171	4.179	4.133	3.782	3.896	3.908	3.856	3.762	3.772	4.048	4.079	4	3.972	4.01	4.027	3.158	3.219	3.261	3.101	2.936	3.079	4.848	4.851	4.838	4.852	4.857
pos_11174	Canavaninosuccinate	metab_1241	HMDB0012197	B(ii)	-	585.215	6.0831	pos	2M+H	C9H16N4O7	0	46.8	6.14762	56073-32-6	0.00126694	3.191	3.125	3.065	3.184	3.332	3.38	2.952	2.956	2.959	2.954	2.943	2.947	5.024	5.035	5.092	5.126	5.07	5.069	2.884	2.919	2.96	3.1	3.17	3.192	5.903	5.891	5.893	5.909	5.897
pos_11181	4-(4-Hydroxyphenyl)-2-butanone glucoside	metab_1249	HMDB0034863	B(ii)	-	349.125	6.0831	pos	M+Na	C16H22O7	0	48	-2.00705	38963-94-9	0.00177608	3.522	3.572	3.487	3.392	3.635	3.638	5.025	4.981	5.039	5.019	5.014	5.002	5.21	5.196	5.274	5.191	5.248	5.247	4.973	5.022	4.922	5.044	4.978	5.019	4.121	4.122	4.124	4.112	4.107
pos_11188	Isoeugenol	metab_1256	HMDB0005802	B(ii)	C10469	165.091	6.0831	pos	M+H	C10H12O2	0	32	-1.36963	5932-68-3;97-54-1	0.00193744	4.267	4.237	4.242	4.23	4.264	4.268	4.617	4.587	4.609	4.581	4.611	4.571	4.74	4.784	4.79	4.792	4.819	4.784	4.694	4.669	4.677	4.696	4.725	4.713	4.326	4.338	4.344	4.342	4.347
pos_11199	5-Hydroxy-4',7,8-trimethoxyflavone	metab_1267	HMDB0037458	B(ii)	-	346.128	6.0608	pos	M+NH4	C18H16O6	0	42.8	-1.33243	57096-03-4	0.00260667	4.608	4.597	4.633	4.607	4.59	4.618	2.195	2.198	2.201	2.197	2.186	2.19	2.261	2.259	2.283	2.269	2.269	2.28	2.492	2.145	2.37	2.254	2.401	2.381	3.932	3.927	3.945	3.916	3.933
pos_11200	Narciclasine	metab_1270	HMDB0255458	B(ii)	C08533	290.065	6.0608	pos	M+H-H2O	C14H13NO7	0	83.4	-2.1338	29477-83-6	0.000890072	5.348	5.418	5.405	5.445	5.429	5.411	4.127	3.53	3.186	2.47	2.267	2.283	3.04	2.218	2.242	2.229	2.229	2.24	2.798	3.069	2.932	2.515	2.775	2.799	4.989	4.98	4.987	4.98	4.985
pos_11201	4-Hydroxy-8-methoxy-2H-furo[2,3-h]-1-benzopyran-2-one	metab_1271	HMDB0032659	B(ii)	-	274.07	6.0608	pos	M+ACN+H	C12H8O5	0	78.6	-2.12863	196503-96-5	0.0013199	6.097	6.07	6.105	6.088	6.059	6.082	4.787	4.431	4.219	4.065	3.953	3.859	4.032	3.71	3.517	3.58	3.412	3.48	3.688	3.751	3.649	3.703	3.722	3.637	5.658	5.659	5.663	5.676	5.668
pos_11209	Myrigalone G	metab_1279	HMDB0041168	B(ii)	-	328.154	6.0384	pos	M+ACN+H	C17H18O4	0	38.5	-2.5374	83247-38-5	0.00208908	4.583	4.572	4.593	4.583	4.563	4.567	4.069	4.093	4.1	4.109	4.061	4.088	4.375	4.388	4.425	4.401	4.374	4.368	4.63	4.646	4.593	4.682	4.658	4.635	4.97	4.945	4.955	4.945	4.95
pos_11211	Coriandrone E	metab_1282	HMDB0029971	B(ii)	-	271.06	6.0384	pos	M+Na	C13H12O5	0	75.3	7.38242	177795-34-5	0.00394509	4.565	4.604	4.6	4.61	4.628	4.598	3.315	3.191	2.97	3.171	3.339	2.885	2.565	3.09	3.021	2.996	2.688	2.585	3.556	3.182	3.244	3.358	3.354	3.339	4.106	4.106	4.102	4.107	4.07
pos_11219	Epishyobunone	metab_1290	HMDB0035306	B(ii)	-	262.216	6.0166	pos	M+ACN+H	C15H24O	0	59.5	-2.31065	39020-72-9	0.00161955	1.938	1.928	1.935	2.19	2.035	1.941	2.201	2.204	2.207	2.203	2.192	2.196	3.889	3.701	3.939	3.847	3.899	3.707	2.133	2.151	2.136	2.146	2.14	2.144	5.085	5.082	5.065	5.083	5.081
pos_11236	4-Hydroxyphenylpyruvic acid	metab_1308	PW_C000558;HMDB0000707	B(ii)	C01179	163.039	5.9952	pos	M+H-H2O	C9H8O4	0	49.3	-1.64541	156-39-8	0.00218781	5.192	5.172	5.187	5.191	5.195	5.197	5.126	5.137	5.134	5.13	5.12	5.121	5.084	5.087	5.084	5.107	5.099	5.092	4.522	4.521	4.484	4.522	4.508	4.523	4.983	5.005	5.001	5.008	5.011
pos_11239	Artonin Q	metab_1311	HMDB0041124	B(ii)	-	495.183	5.9746	pos	M+H-2H2O	C31H30O8	0	60.9	5.01517	161017-00-1	0.00351463	3.084	3.138	3.054	2.839	3.154	2.846	5.28	5.316	5.319	5.297	5.296	5.288	5.13	5.13	5.148	5.134	5.135	5.094	4.939	4.991	4.88	4.945	4.95	4.925	4.292	4.302	4.304	4.302	4.268
pos_1126	(R)-1-O-[b-D-Glucopyranosyl-(1->6)-b-D-glucopyranoside]-1,3-octanediol	metab_1334	HMDB0032799	B(ii)	-	488.269	4.8812	pos	M+NH4, M+K, M+Na	C20H38O12	0	52.7	-2.06194	-	0.00419035	5.555	5.56	5.523	5.546	5.535	5.54	6.189	6.19	6.191	6.111	6.162	6.102	6.132	6.147	6.166	6.149	6.165	6.1	6.032	6.003	6.004	5.982	6.022	5.975	5.895	5.857	5.839	5.859	5.832
pos_11272	D-Linalool 3-(6''-malonylglucoside)	metab_1348	HMDB0040729	B(ii)	-	447.162	5.9324	pos	M+2Na-H	C19H30O9	0	77.8	5.17725	-	0.00304822	4.793	4.634	4.794	4.637	4.693	4.797	2.121	2.124	2.127	2.123	2.112	2.116	2.965	2.711	2.822	2.622	2.598	2.206	2.054	2.071	2.056	2.066	2.061	2.064	4.133	4.133	4.147	4.155	4.123
pos_11282	5,6,7-Trimethoxycoumarin	metab_1358	-	B(i)	C09313	237.075	5.9117	pos	M+H	C12H12O5	79.5	0	-2.03681	55085-47-7	0.00134668	6.07	6.05	6.084	6.051	6.028	6.088	4.261	4.165	4.253	4.168	4.196	4.193	3.951	3.985	3.928	3.951	4.091	3.968	4.071	4.029	3.914	3.989	4.022	3.955	5.494	5.497	5.504	5.502	5.513
pos_11307	Plumbagin	metab_1385	HMDB0256646;MJDBOTE0001003	B(ii)	C10387	221.08	5.8678	pos	M+CH3OH+H	C11H8O3	0	65.8	-2.21072	481-42-5	0.00183726	5.057	5.041	5.077	5.114	5.064	5.086	3.615	3.46	3.602	3.712	3.533	3.526	3.838	3.76	3.78	3.764	3.81	3.87	3.864	3.928	3.853	3.966	3.875	3.936	4.559	4.563	4.565	4.574	4.58
pos_11322	(+/-)-Clausenamide	metab_1402	HMDB0038649	B(ii)	-	298.143	5.8454	pos	M+H	C18H19NO3	0	50.5	-2.09998	103541-15-7	0.00313048	4.36	4.392	4.39	4.374	4.366	4.388	3.867	3.821	3.863	3.923	3.857	3.821	3.981	3.988	3.989	4.076	4.044	4.032	4.88	4.882	4.874	4.889	4.872	4.89	4.144	4.132	4.146	4.167	4.154
pos_11323	Pinocembrin	metab_1403	HMDB0030808;LMPK12140214;MJDBOTE0001152	B(i)	C09827	257.08	5.8454	pos	M+H	C15H12O4	80.5	0	-2.12453	480-39-7	0.00187243	4.278	4.193	4.261	4.261	4.264	4.259	4.817	4.806	4.816	4.833	4.816	4.793	4.882	4.872	4.839	4.886	4.895	4.923	4.478	4.492	4.481	4.461	4.454	4.479	5.021	5.029	5.031	5.046	5.038
pos_11338	Methyl (R)-9-hydroxy-10-undecene-5,7-diynoate glucoside	metab_1419	HMDB0040895	B(ii)	-	391.138	5.8013	pos	M+Na	C18H24O8	0	34.4	4.61116	152141-44-1	0.00379152	4.665	4.632	4.679	4.687	4.68	4.677	3.663	3.41	3.474	3.169	3.177	3.216	3.483	3.454	3.41	3.452	3.359	3.547	2.935	3.002	2.975	3.07	2.814	2.378	4.094	4.085	4.087	4.058	4.097
pos_11351	Endoxifen O-glucuronide	metab_1434	HMDB0060622;PW_C040673	B(ii)	-	534.254	5.779	pos	M+H-H2O	C31H37NO8	0	74.9	9.80219	-	0.002762	4.231	4.108	4.313	4.184	4.26	4.329	3.734	3.591	3.492	3.843	3.247	3.486	4.125	4.048	3.993	4.028	4.215	4.152	5.287	5.193	5.227	5.243	5.194	5.186	4.684	4.684	4.714	4.685	4.697
pos_11352	Apigenin 7-O-(6''-O-acetylglucoside)	metab_1435	HMDB0037342	B(ii)	-	507.149	5.779	pos	M+CH3OH+H	C23H22O11	0	82.3	-1.22348	72741-92-5	0.0022539	5.227	5.168	5.198	5.226	5.207	5.226	4.032	3.714	3.991	3.935	3.841	3.709	4.113	3.968	3.879	4.041	4.121	4.018	2.906	2.926	2.851	2.94	2.38	2.593	4.844	4.855	4.844	4.826	4.848
pos_1136	Aromadendrin 4'-methyl ether 7-rhamnoside	metab_1443	HMDB0040561	B(ii)	-	449.143	4.6606	pos	M+H-H2O, M+H, M+H-2H2O	C22H24O10	0	81.8	-2.01046	114847-26-6	0.00112589	7.039	7.073	7.036	7.084	7.055	7.036	7.875	7.833	7.862	7.87	7.842	7.874	7.764	7.731	7.752	7.726	7.739	7.754	7.442	7.418	7.433	7.46	7.417	7.462	7.373	7.36	7.362	7.35	7.356
pos_11395	Crithmumdiol	metab_1480	HMDB0033957	B(ii)	-	304.226	5.7149	pos	M+ACN+H	C17H26O2	0	60.6	-2.73356	-	0.00201421	5.021	5.028	5.035	4.995	5.02	5.02	1.192	1.195	1.591	1.194	1.184	2.187	1.255	1.253	1.275	1.262	1.262	1.273	1.129	1.145	1.132	1.141	1.136	1.139	4.332	4.32	4.316	4.31	4.326
pos_11401	1-(3-Methylbutanoyl)-6-apiosylglucose	metab_1487	HMDB0039953	B(ii)	-	460.181	5.693	pos	M+ACN+Na	C16H28O11	0	33.8	4.15465	467242-31-5	0.00142469	2.498	2.014	3.074	3.209	3.054	2.598	6.817	6.808	6.782	6.782	6.753	6.756	6.715	6.693	6.695	6.664	6.699	6.741	5.972	5.948	5.975	6.015	5.946	5.977	6.112	6.118	6.112	6.097	6.118
pos_11405	5-Methyl-2-furanmethanethiol	metab_1491	HMDB0039800	B(ii)	-	279.049	5.693	pos	2M+Na	C6H8OS	0	44.3	3.70609	59303-05-8	0.0010336	4.228	4.198	4.255	4.214	4.25	4.225	4.202	4.201	4.165	4.234	4.111	4.182	4.441	4.379	4.382	4.455	4.347	4.465	3.496	3.701	3.152	3.446	3.384	3.407	5.21	5.208	5.207	5.211	5.22
pos_11407	Lactaroviolin	metab_1493	HMDB0035896	B(ii)	C09696	211.111	5.693	pos	M+H	C15H14O	0	43.9	-1.80871	85-33-6	0.0024038	4.234	4.197	4.242	4.188	4.23	4.213	4.715	4.734	4.715	4.714	4.707	4.689	4.604	4.578	4.587	4.56	4.61	4.619	4.666	4.688	4.654	4.686	4.676	4.672	4.334	4.339	4.337	4.34	4.36
pos_11408	(S)-3-Butyl-1(3H)-isobenzofuranone	metab_1494	HMDB0032064	B(ii)	C17854	173.096	5.693	pos	M+H-H2O	C12H14O2	0	40.8	-1.07369	3413-15-8	0.00150098	4.533	4.511	4.536	4.522	4.542	4.529	5.034	5.049	5.041	5.048	5.022	5.03	5.028	5.013	5.021	5.021	5.039	5.036	4.664	4.664	4.66	4.682	4.682	4.691	4.813	4.819	4.821	4.817	4.832
pos_11411	1,2-Dihydro-1,1,6-trimethylnaphthalene	metab_1498	HMDB0040284	B(ii)	-	173.132	5.693	pos	M+H	C13H16	0	45	-1.26309	30364-38-6	0.00183818	4.907	4.888	4.915	4.883	4.908	4.902	5.176	5.188	5.198	5.19	5.172	5.185	5.07	5.051	5.067	5.058	5.08	5.087	4.824	4.824	4.818	4.827	4.841	4.841	5.002	5.017	5.021	5.021	5.027
pos_11412	3-Methylindole	metab_1499	HMDB0000466	B(ii)	C08313	154.062	5.693	pos	M+Na	C9H9N	0	35.9	-4.32849	83-34-1	0.00271989	2.418	1.944	2.056	2.46	2.652	2.525	4.931	4.933	4.908	4.936	4.885	4.914	4.851	4.851	4.881	4.831	4.874	4.895	4.125	4.137	4.128	4.161	4.147	4.148	4.269	4.272	4.28	4.273	4.298
pos_11413	2,6,6-Trimethyl-2-cyclohexene-1,4-dione	metab_1500	HMDB0040216	B(ii)	-	135.08	5.693	pos	M+H-H2O	C9H12O2	0	40.8	-1.09282	1125-21-9	0.00205711	4.458	4.47	4.496	4.476	4.493	4.473	4.99	4.987	4.986	4.983	4.958	4.971	4.881	4.863	4.904	4.877	4.885	4.899	4.537	4.541	4.523	4.545	4.554	4.565	4.6	4.615	4.618	4.62	4.626
pos_11421	Auxin a	metab_1509	HMDB0038483	B(ii)	-	346.258	5.6733	pos	M+NH4	C18H32O5	0	64.4	-2.34823	-	0.0016599	2.877	2.803	3.038	2.845	3.031	2.86	4.787	4.785	4.808	4.836	4.77	4.835	4.757	4.758	4.84	4.786	4.809	4.783	4.382	4.473	4.427	4.412	4.4	4.443	4.441	4.445	4.459	4.442	4.447
pos_11439	Humulenol II	metab_1528	HMDB0038212	B(ii)	-	203.179	5.651	pos	M+H-H2O	C15H24O	0	54.7	-1.38766	19888-00-7	0.00145645	3.795	3.84	3.836	3.83	3.823	3.863	3.734	3.695	3.613	3.598	3.679	3.536	4.423	4.388	4.47	4.398	4.44	4.448	4.675	4.757	4.736	4.725	4.723	4.744	5.083	5.088	5.086	5.069	5.08
pos_11462	3alpha-Hydroxyoreadone	metab_1554	HMDB0036047	B(ii)	-	235.132	5.6078	pos	M+H-H2O	C14H20O4	0	76.7	-2.38846	124869-06-3	0.00295736	4.103	4.138	4.199	4.182	4.153	4.165	4.994	5.005	4.988	4.984	4.971	4.991	4.873	4.865	4.901	4.885	4.884	4.904	4.274	4.338	4.274	4.311	4.312	4.311	4.364	4.363	4.368	4.367	4.337
pos_11464	[3-Oxo-2-(2-penten-1-yl)cyclopentyl]acetic Acid	metab_1556	MJDBZSJ0000123	B(i)	-	211.132	5.6078	pos	M+H	C12H18O3	57.7	0	-1.87559	-	0.00153659	4.442	4.452	4.469	4.469	4.486	4.426	4.851	4.835	4.808	4.828	4.821	4.814	4.58	4.57	4.576	4.564	4.568	4.579	4.201	4.247	4.215	4.264	4.222	4.206	5.006	5.006	5.009	5.007	4.99
pos_11466	3-Hydroxy-beta-ionone	metab_1558	HMDB0036821	B(ii)	-	191.143	5.6078	pos	M+H-H2O	C13H20O2	0	65	-1.52693	50281-38-4	0.000578347	5.193	5.217	5.215	5.221	5.21	5.216	5.647	5.643	5.643	5.648	5.617	5.635	5.574	5.563	5.605	5.57	5.59	5.596	4.962	5.019	4.976	5.006	4.995	5.002	5.608	5.605	5.61	5.609	5.602
pos_11488	4,4-Dimethylcholesta-8,14,24-trienol	metab_1582	HMDB0001023;PW_C000809	B(ii)	C11455	449.321	5.5463	pos	M+K	C29H46O	0	33.5	7.59009	64284-64-6	0.00130725	5.387	5.374	5.421	5.407	5.404	5.36	4.783	4.786	4.79	4.785	4.774	4.778	4.849	4.847	4.871	4.857	4.858	4.869	4.715	4.733	4.718	4.728	4.722	4.726	4.807	4.805	4.795	4.794	4.796
pos_115	Pantothenic acid	metab_1593	HMDB0000210;PW_C000136;HMDB0250782	B(ii)	C00864	220.118	2.2528	pos	M+H, M+Na, M+H-H2O, M+H-2H2O	C9H17NO5	0	58.4	-1.26585	79-83-4	0.000454286	5.575	5.589	5.578	5.58	5.595	5.578	6.845	6.807	6.809	6.827	6.798	6.825	6.885	6.864	6.867	6.826	6.842	6.88	6.851	6.889	6.832	6.881	6.836	6.875	6.434	6.434	6.437	6.435	6.429
pos_11511	Linonin	metab_1607	HMDB0302538	B(ii)	C03514	503.226	5.5047	pos	M+CH3OH+H	C26H30O8	0	39.6	-2.2909	-	0.00231993	4.526	4.488	4.557	4.501	4.606	4.474	1.811	2.948	3.056	1.814	2.638	2.697	4.143	4.088	4.198	4.232	4.24	4.181	5.888	5.823	5.791	5.818	5.827	5.824	5.066	5.062	5.064	5.091	5.068
pos_11527	2-Oxovaleric acid	metab_1622	HMDB0001865	B(ii)	C06255	255.086	5.4835	pos	2M+Na	C5H8O3	0	30.4	7.54147	1821-02-9	0.00734803	4.348	4.397	4.378	4.363	4.39	4.322	3.638	3.588	3.584	3.512	3.554	3.293	3.188	3.432	3.189	3.295	3.599	3.245	2.916	2.804	2.492	2.638	2.55	2.818	3.849	3.8	3.865	3.863	3.868
pos_1156	(R)-Pterosin B	metab_1654	HMDB0030759	B(ii)	-	201.127	4.3499	pos	M+H-H2O, M+H, M+H-2H2O	C14H18O2	0	55.9	-1.42767	34175-96-7	0.000710147	5.282	5.28	5.294	5.291	5.302	5.304	5.933	5.946	5.921	5.911	5.923	5.939	6.009	5.989	6.017	6.016	5.996	6.015	5.608	5.621	5.628	5.606	5.634	5.6	6.201	6.203	6.204	6.207	6.212
pos_11573	NeuNGc	metab_1669	HMDB0062502	B(ii)	C03410	343.138	5.4212	pos	M+NH4	C11H19NO10	0	45.7	9.88667	-	0.00769109	4.669	4.663	4.671	4.695	4.7	4.599	5.152	5.117	5.123	5.139	5.097	5.135	5.004	5.019	5.005	4.963	4.981	5.014	4.182	4.167	4.131	4.184	4.121	4.132	4.473	4.482	4.484	4.417	4.511
pos_1158	Loxoprofen	metab_1676	HMDB0041920	B(ii)	-	247.132	4.3499	pos	M+H-H2O, M+H, M+H-2H2O	C15H18O3	0	66	-2.14872	80382-23-6	0.000958661	5.515	5.468	5.478	5.494	5.501	5.513	6.429	6.457	6.423	6.404	6.431	6.447	6.562	6.536	6.57	6.571	6.548	6.559	6.02	6.036	6.056	6.011	6.062	6.017	6.809	6.813	6.802	6.814	6.82
pos_11589	13-Nor-6-eremophilene-8,11-dione	metab_1686	HMDB0037606	B(ii)	-	243.137	5.4004	pos	M+Na	C14H20O2	0	49.4	8.85529	348119-85-7	0.00115531	3.463	3.365	3.446	3.53	3.433	3.5	5.589	5.575	5.575	5.576	5.549	5.55	5.484	5.497	5.508	5.492	5.488	5.512	4.858	4.917	4.878	4.906	4.895	4.911	4.892	4.889	4.898	4.885	4.898
pos_1159	2-Hydroxyibuprofen	metab_1687	PW_C040563;HMDB0060920	B(ii)	-	187.112	4.3499	pos	M+H-2H2O, M+Na, M+H-H2O	C13H18O3	0	39	-1.28132	-	0.000958449	5.301	5.285	5.296	5.296	5.3	5.317	5.963	5.971	5.957	5.943	5.955	5.955	6.06	6.042	6.062	6.064	6.056	6.062	5.641	5.63	5.646	5.619	5.654	5.637	6.163	6.167	6.165	6.168	6.178
pos_11590	Alpha-Bisabolol oxide A	metab_1688	HMDB0038196	B(ii)	C16773	221.19	5.4004	pos	M+H-H2O	C15H26O2	0	77.5	-1.98081	22567-36-8	0.000970433	3.942	3.932	3.946	3.962	3.962	3.96	3.753	3.823	3.753	3.704	3.685	3.595	4.396	4.398	4.363	4.412	4.374	4.421	4.573	4.587	4.598	4.595	4.609	4.577	5.036	5.039	5.046	5.034	5.043
pos_11591	11-Hydroxy-9-tridecenoic acid	metab_1689	LMFA01050437;HMDB0035881	B(ii)	-	211.169	5.4004	pos	M+H-H2O	C13H24O3	0	78.5	-1.70766	105798-56-9	0.00244375	4.135	4.113	4.154	4.145	4.147	4.133	4.979	4.983	5	4.982	4.96	4.949	5.036	5.057	5.064	5.027	5.033	5.071	4.487	4.536	4.458	4.501	4.479	4.495	5.553	5.554	5.561	5.53	5.564
pos_1160	PPHP	metab_1698	-	B(i)	-	161.096	4.3499	pos	M+H-H2O, M+ACN+H, M+H	C11H14O2	35	0	-1.29308	-	0.0020801	5.098	5.08	5.109	5.105	5.117	5.12	5.437	5.421	5.429	5.416	5.417	5.417	5.399	5.395	5.393	5.413	5.413	5.43	5.058	5.091	5.064	5.102	5.102	5.104	5.298	5.315	5.317	5.32	5.329
pos_11656	Gamma-Dodecalactone	metab_1756	LMFA07040042	B(i)	-	163.148	5.3177	pos	M+H-2H2O	C12H22O2	41.1	0	-1.56887	-	0.00139963	3.81	3.753	3.808	3.803	3.853	3.798	4.692	4.703	4.724	4.729	4.69	4.658	4.615	4.615	4.612	4.605	4.633	4.601	4.292	4.304	4.293	4.333	4.314	4.297	4.68	4.674	4.687	4.685	4.691
pos_11657	2,4-Undecadienal	metab_1757	HMDB0031359	B(ii)	-	149.132	5.3177	pos	M+H-H2O	C11H18O	0	37.4	-1.37899	13162-46-4	0.00219517	4.265	4.229	4.278	4.267	4.278	4.27	5.069	5.084	5.062	5.072	5.056	5.043	4.991	5	4.959	4.974	4.988	4.967	4.607	4.556	4.601	4.59	4.627	4.561	5.013	5.03	5.032	5.038	5.041
pos_11659	Dihydro-5-pentyl-2(3H)-furanone	metab_1759	HMDB0031531	B(ii)	C08501	121.101	5.3177	pos	M+H-2H2O	C9H16O2	0	32	-0.214106	57084-16-9;104-61-0	0.00201101	5.138	5.131	5.16	5.144	5.166	5.154	5.17	5.158	5.158	5.149	5.141	5.119	5.158	5.162	5.154	5.164	5.171	5.168	4.874	4.872	4.869	4.89	4.896	4.886	5.276	5.286	5.293	5.292	5.305
pos_1167	Jasmine ketolactone	metab_1771	HMDB0030150	B(ii)	-	191.106	4.313	pos	M+H-H2O, M+CH3OH+H, M+H-2H2O	C12H16O3	0	71.7	-1.02695	70981-24-7	0.000817001	5.25	5.231	5.256	5.257	5.238	5.267	5.751	5.755	5.758	5.749	5.742	5.736	5.84	5.823	5.817	5.842	5.836	5.837	5.806	5.813	5.804	5.804	5.825	5.815	5.823	5.825	5.826	5.832	5.834
pos_11685	Trifolirhizin	metab_1786	HMDB0303946;HMDB0036630;LMPK12070033;MJDBOTE0000264	B(ii)	C10538	479.154	5.2545	pos	M+CH3OH+H	C22H22O10	0	36	-1.35347	6807-83-6	0.0045192	4.424	4.429	4.386	4.426	4.362	4.465	4.982	5.031	5.011	5.024	5.033	4.904	5.017	5.006	5.082	4.936	5.029	5.05	5.048	5.109	5.014	5.091	4.996	5.102	4.603	4.611	4.606	4.653	4.61
pos_11693	7-Epijasmonic acid	metab_1795	HMDB0303804	B(ii)	C16317	252.159	5.2545	pos	M+ACN+H	C12H18O3	0	60.9	-1.93072	-	0.00263646	4.618	4.595	4.577	4.616	4.578	4.614	0.0363	2.411	2.564	2.476	2.442	1.921	0.042	2.292	0.3259	0.0428	0.0428	0.0438	0.0312	2.545	0.0314	0.0321	0.0317	0.032	4.013	4.027	4.029	4.038	4.04
pos_117	(S)-Mandelic acid O-beta-D-Glucopyranoside	metab_1802	HMDB0038335	B(ii)	-	332.134	2.4162	pos	M+NH4, M+K, M+Na, M+H-2H2O	C14H18O8	0	37	-1.41758	-	0.00212651	5.522	5.424	5.5	5.423	5.469	5.473	6.285	6.336	6.231	6.271	6.23	6.251	6.361	6.393	6.415	6.433	6.362	6.42	6.56	6.522	6.548	6.543	6.575	6.52	5.904	5.892	5.926	5.91	5.915
pos_11712	Deoxycytidine	metab_1817	HMDB0000014;HMDB0250725;PW_C000008	B(ii)	C00881	192.077	5.2326	pos	M+H-2H2O	C9H13N3O4	0	64	3.32845	951-77-9	0.00973181	4.288	4.469	4.266	4.41	4.358	4.288	2.546	2.887	2.927	3.033	2.714	2.899	3.15	3.19	3.305	3.226	3.267	3.188	2.038	1.741	1.731	2.091	1.904	2.165	3.785	3.881	3.853	3.856	3.87
pos_11723	Zingerone glucoside	metab_1828	HMDB0040558	B(ii)	-	379.136	5.2107	pos	M+Na	C17H24O8	0	71.6	-2.02464	64703-96-4	0.00163507	4.102	4.129	4.149	4.121	4.067	4.16	5.675	5.695	5.672	5.669	5.705	5.666	5.558	5.638	5.614	5.636	5.59	5.605	5.255	5.272	5.272	5.269	5.294	5.239	4.743	4.746	4.75	4.752	4.763
pos_11730	4,5-Dihydrovomifoliol	metab_1836	HMDB0040615	B(ii)	-	209.153	5.2107	pos	M+H-H2O	C13H22O3	0	84.8	-1.66362	142173-08-8	0.000716409	5.58	5.551	5.597	5.539	5.583	5.567	5.822	5.837	5.831	5.864	5.842	5.82	5.797	5.787	5.782	5.769	5.788	5.798	5.288	5.33	5.316	5.33	5.339	5.34	5.806	5.807	5.813	5.811	5.816
pos_11743	Hydroxy-alpha-sanshool	metab_1850	LMFA08020181;LMFA08020326;HMDB0029567	B(ii)	-	296.221	5.189	pos	M+CH3OH+H	C16H25NO2	0	31.9	-2.33124	83883-10-7	0.00194487	5.184	5.197	5.186	5.185	5.187	5.2	3.74	3.768	3.595	3.762	3.522	3.682	4.016	4.067	4.075	3.97	3.97	4.01	1.396	0.8258	0.8133	0.8214	1.272	0.8199	4.559	4.564	4.573	4.565	4.582
pos_11758	2-(3-Hydroxyphenyl)ethanol 1'-glucoside	metab_1865	HMDB0038332	B(ii)	-	323.112	5.167	pos	M+Na	C14H20O7	0	37.1	5.85699	-	0.00305685	4.768	4.772	4.784	4.762	4.76	4.769	4.635	4.591	4.574	4.578	4.59	4.55	4.548	4.571	4.556	4.572	4.568	4.564	3.867	4.097	4.103	4.022	4.087	4.156	4.609	4.641	4.612	4.61	4.628
pos_11770	Isopentenyl adenosine	metab_1878	HMDB0304396	B(ii)	C16427	377.195	5.1458	pos	M+ACN+H	C15H21N5O4	0	50.8	5.68776	7724-76-7	0.000959887	3.95	3.948	3.991	3.959	3.965	3.869	4.613	4.645	4.652	4.637	4.585	4.573	5.429	5.507	5.468	5.458	5.474	5.397	5.365	5.413	5.416	5.341	5.419	5.393	4.931	4.928	4.93	4.932	4.92
pos_11774	Curdione	metab_1882	HMDB0034714	B(ii)	C17493	237.184	5.1458	pos	M+H	C15H24O2	0	79.5	-2.11041	13657-68-6	0.00177255	4.697	4.696	4.701	4.711	4.682	4.693	4.413	4.409	4.428	4.523	4.457	4.44	4.985	4.941	4.872	4.933	4.861	4.965	4.527	4.593	4.52	4.512	4.512	4.591	5.396	5.393	5.411	5.409	5.414
pos_11805	Rutarin	metab_1913	HMDB0030884	B(ii)	C09309	447.126	5.0824	pos	M+Na	C20H24O10	0	64.8	-0.680204	20320-81-4	0.000869025	3.996	4.072	4.011	4.1	4.007	4.046	4.586	4.629	4.584	4.564	4.598	4.552	5.48	5.428	5.456	5.481	5.489	5.453	3.921	4.102	4.051	3.931	4.205	4.136	5.752	5.745	5.751	5.743	5.741
pos_1182	2-(2-Hydroxy-4-methylphenyl)-3-pentanone	metab_1925	HMDB0038180	B(ii)	-	225.148	4.1944	pos	M+CH3OH+H, M+ACN+H, M+H-H2O	C12H16O2	0	37.3	-2.3551	86843-15-4	0.000940929	5.135	5.12	5.151	5.163	5.19	5.164	5.421	5.433	5.417	5.409	5.411	5.409	5.5	5.499	5.507	5.509	5.521	5.528	5.267	5.27	5.27	5.255	5.278	5.255	5.712	5.716	5.726	5.716	5.72
pos_11821	11-Deacetylvaltrate 11-(3-hydroxy-3-methylbutanoate)	metab_1927	HMDB0033654	B(ii)	-	445.221	5.063	pos	M+H-2H2O	C25H36O9	0	40.4	-2.28349	96681-66-2	0.0021298	3.491	3.522	3.365	3.559	3.552	3.627	4.05	4	3.984	3.958	4.017	3.763	5.586	5.638	5.606	5.619	5.597	5.581	5.556	5.595	5.588	5.593	5.611	5.597	4.983	4.967	4.978	4.956	4.973
pos_11847	Lucidenic acid D1	metab_1951	HMDB0038199	B(ii)	-	471.237	5.0425	pos	M+H	C27H34O7	0	35.4	-1.27847	97653-95-7	0.00107962	3.542	3.483	3.624	3.415	3.62	3.709	4.665	4.714	4.68	4.614	4.653	4.643	5.448	5.415	5.44	5.45	5.448	5.433	5.844	5.855	5.904	5.861	5.886	5.866	5.582	5.57	5.585	5.584	5.581
pos_11853	Glucocochlearin	metab_1958	HMDB0302326	B(ii)	C08407	393.102	5.0425	pos	M+NH4	C11H21NO9S2	0	33.5	6.631	499-24-1	0.000834852	0.9005	0.2572	2.151	2.352	2.447	2.178	1.688	2.036	2.11	1.381	1.795	1.7	4.627	4.636	4.638	4.622	4.596	4.638	0.0346	0.036	1.405	0.0356	0.0352	0.0355	5.566	5.562	5.573	5.562	5.568
pos_119	Phlorin	metab_2006	HMDB0035589	B(ii)	-	289.091	2.5188	pos	M+H, M+Na, M+H-H2O, M+H-2H2O	C12H16O8	0	49.8	-1.52224	28217-60-9	0.000772348	4.905	4.949	4.91	4.878	4.871	4.899	5.097	5.07	5.068	4.997	5.033	5	5.159	5.193	5.199	5.224	5.196	5.192	4.465	4.588	4.586	4.543	4.513	4.594	5.213	5.208	5.204	5.211	5.213
pos_11902	Eremopetasinorol	metab_2010	HMDB0029668	B(ii)	-	209.153	5.0034	pos	M+H	C13H20O2	0	76.2	-1.79563	182127-77-1	0.00145523	4.51	4.671	4.514	4.667	4.62	4.604	5.793	5.784	5.799	5.782	5.779	5.761	5.769	5.733	5.778	5.757	5.759	5.778	5.363	5.384	5.377	5.415	5.377	5.417	5.944	5.931	5.95	5.948	5.954
pos_11903	2,4,5,7alpha-Tetrahydro-1,4,4,7a-tetramethyl-1H-inden-2-ol	metab_2011	HMDB0036684	B(ii)	-	193.158	5.0034	pos	M+H	C13H20O	0	51.8	-1.26963	99901-23-2	0.00159201	3.921	3.997	3.972	4.031	3.971	3.966	4.722	4.713	4.7	4.701	4.668	4.697	4.707	4.674	4.746	4.685	4.697	4.716	4.301	4.382	4.373	4.42	4.379	4.414	4.877	4.878	4.895	4.879	4.887
pos_11905	(+)-Sabinone	metab_2013	LMPR0102120049;HMDB0301817	B(ii)	C01868	151.112	5.0034	pos	M+H	C10H14O	0	38.9	-1.72845	-	0.000883251	5.148	5.152	5.163	5.161	5.152	5.168	5.425	5.427	5.421	5.405	5.396	5.386	5.401	5.376	5.406	5.388	5.386	5.408	4.939	4.963	4.963	4.979	4.963	4.994	5.495	5.496	5.501	5.499	5.507
pos_11922	5,6,8-Trihydroxy-2-methylbenzo[g]chromen-4-one	metab_2032	HMDB0033911	B(ii)	C17671	300.086	4.9835	pos	M+ACN+H	C14H10O5	0	49.8	-2.59381	3566-98-1	0.00279586	4.82	4.867	4.846	4.845	4.854	4.883	2.965	2.965	2.619	2.947	2.836	2.679	2.601	2.782	1.694	1.68	2.651	1.692	1.542	2.933	2.372	2.573	1.549	2.588	4.261	4.233	4.243	4.233	4.238
pos_1193	Hydroxypelenolide	metab_2039	HMDB0036663	B(ii)	-	235.169	4.0398	pos	M+H-H2O, M+H, M+H-2H2O	C15H24O3	0	85.4	-1.82474	17909-94-3	0.00156006	5.491	5.458	5.469	5.485	5.482	5.471	5.113	5.111	5.113	5.08	5.048	5.086	5.956	5.959	5.964	5.949	5.965	5.983	5.495	5.49	5.479	5.467	5.502	5.486	6.645	6.668	6.646	6.642	6.647
pos_11942	5,8-Dihydroxy-1,4-naphthoquinone	metab_2053	HMDB0255448	B(ii)	C01938	223.06	4.9619	pos	M+CH3OH+H	C10H6O4	0	39.1	-1.39573	475-38-7	0.00189576	5.978	5.974	5.987	5.946	5.992	5.994	4.782	4.809	4.702	4.749	4.784	4.721	4.777	4.74	4.751	4.763	4.775	4.709	4.75	4.762	4.75	4.752	4.744	4.8	5.558	5.537	5.557	5.559	5.565
pos_11953	6''-O-Acetylglycitin	metab_2064	HMDB0039489	B(ii)	-	521.165	4.9412	pos	M+CH3OH+H	C24H24O11	0	67.5	-1.63458	134859-96-4	0.00147641	5.187	5.249	5.247	5.212	5.225	5.254	4.338	4.246	4.343	4.303	4.269	4.254	4.958	4.99	4.97	4.969	4.99	5.007	4.226	4.062	4.189	4.183	4.32	4.049	5.493	5.472	5.474	5.477	5.478
pos_11963	Isoplumbagin	metab_2074	HMDB0035291	B(ii)	-	221.08	4.9412	pos	M+CH3OH+H	C11H8O3	0	61.8	-2.33842	14777-17-4	0.00233035	4.566	4.62	4.621	4.63	4.622	4.651	3.933	3.922	3.917	3.83	3.842	3.885	4.048	3.912	4.104	4.11	4.008	4.066	4.044	4.115	4.098	4.195	4.182	4.166	4.334	4.343	4.345	4.355	4.359
pos_11967	Phenylacetic acid	metab_2077	PW_C000135;HMDB0000209	B(ii)	C07086	119.049	4.9412	pos	M+H-H2O	C8H8O2	0	59	-0.115097	103-82-2	0.00314624	4.687	4.695	4.708	4.719	4.72	4.724	4.594	4.592	4.596	4.571	4.577	4.583	5.596	5.558	5.583	5.575	5.592	5.597	6.151	6.138	6.132	6.16	6.157	6.16	5.254	5.254	5.279	5.276	5.292
pos_11975	Osmanthuside A	metab_2086	HMDB0038748	B(ii)	-	429.151	4.9203	pos	M+H-H2O	C23H26O9	0	73.6	-7.04652	97457-19-7	0.00996331	4.904	4.884	4.912	4.812	4.896	4.89	4.255	4.278	4.185	4.163	4.198	4.203	3.618	3.71	3.914	3.947	3.835	3.89	4.493	4.496	4.42	4.506	4.528	4.513	4.241	4.203	4.132	4.224	4.209
pos_11980	7,8-Dihydroneopterin	metab_2092	HMDB0002275;PW_C001537	B(ii)	C04874	574.21	4.9005	pos	2M+ACN+Na	C9H13N5O4	0	42.2	0.414091	1218-98-0	0.00167857	3.512	3.575	3.584	3.634	3.482	3.455	4.94	4.956	4.927	4.877	4.933	4.858	5.45	5.484	5.49	5.479	5.515	5.456	5.651	5.64	5.677	5.662	5.698	5.671	5.103	5.082	5.098	5.1	5.102
pos_12001	(-)-Abscisic acid	metab_2114	LMPR0103050008;HMDB0243505	B(ii)	C11060	247.132	4.8812	pos	M+H-H2O	C15H20O4	0	71.1	-1.95468	-	0.00114777	4.467	4.404	4.44	4.424	4.416	4.447	5.779	5.766	5.77	5.74	5.762	5.726	5.727	5.716	5.738	5.729	5.755	5.727	5.209	5.187	5.209	5.2	5.226	5.193	5.634	5.632	5.623	5.64	5.638
pos_12024	Protopine	metab_2136	HMDB0003920;MJDBOTE0000958	B(ii)	C05189	417.142	4.8399	pos	M+ACN+Na	C20H19NO5	0	50.4	0.986193	130-86-9	0.0041083	4.442	4.349	4.423	4.308	4.416	4.454	5.253	5.23	5.205	5.196	5.123	5.152	5.247	5.167	5.234	5.228	5.216	5.2	4.665	4.562	4.653	4.605	4.664	4.629	4.884	4.851	4.844	4.845	4.831
pos_12025	L-Kynurenine	metab_2137	HMDB0000684;PW_C000538	B(ii)	C00328	439.157	4.8399	pos	2M+Na	C10H12N2O3	0	36.5	-4.49949	2922-83-0	0.00166477	3.46	3.472	3.548	3.71	3.518	3.597	6.237	6.218	6.212	6.227	6.194	6.206	6.295	6.266	6.284	6.277	6.269	6.277	5.573	5.596	5.583	5.588	5.596	5.607	5.503	5.504	5.506	5.484	5.504
pos_12029	(1R,3S,4S,6R)-6,9-Dihydroxyfenchone 6-O-b-D-glucoside	metab_2141	HMDB0033222	B(ii)	-	329.159	4.8399	pos	M+H-H2O	C16H26O8	0	57.3	-2.40905	217960-73-1	0.00435634	4.244	4.289	4.285	4.292	4.323	4.303	5.063	5.057	5.085	5.034	5.039	5.013	5.018	4.984	5.01	4.99	5.035	4.981	4.029	3.988	4.021	3.951	4.012	4.012	4.326	4.327	4.323	4.291	4.342
pos_12038	Toluene	metab_2151	HMDB0034168	B(ii)	C01455	93.0702	4.8399	pos	M+H	C7H8	0	59.2	3.13774	108-88-3	0.00165998	4.897	4.899	4.913	4.921	4.927	4.918	5.124	5.112	5.118	5.126	5.112	5.101	5.213	5.196	5.219	5.217	5.228	5.232	4.729	4.72	4.715	4.721	4.734	4.729	5.046	5.059	5.061	5.063	5.068
pos_1206	3-(2-Hydroxy-4-methylphenyl)-2-butanone	metab_2172	HMDB0038179	B(ii)	-	161.096	3.8416	pos	M+H-H2O, 2M+K, M+H-2H2O	C11H14O2	0	37.4	-1.13061	83810-64-4	0.00103199	4.71	4.725	4.72	4.722	4.72	4.748	5.593	5.571	5.599	5.546	5.553	5.539	5.57	5.581	5.618	5.598	5.598	5.612	5.345	5.335	5.375	5.323	5.36	5.337	5.527	5.532	5.534	5.541	5.527
pos_12061	2-Phenylacetamide	metab_2174	HMDB0010715	B(i)	C02505	118.065	4.819	pos	M+H-H2O	C8H9NO	35.3	0	-0.132627	103-81-1	0.00422365	4.849	4.869	4.876	4.877	4.87	4.872	5.13	5.134	5.118	5.145	5.102	5.135	5.253	5.249	5.231	5.254	5.245	5.243	4.935	4.912	4.949	4.898	4.982	4.931	5.085	5.091	5.106	5.102	5.14
pos_12071	Dihydrozeatin-9-N-glucoside	metab_2184	HMDB0012213	B(ii)	-	366.175	4.7988	pos	M+H-H2O	C16H25N5O6	0	41.3	-5.19783	73263-99-7	0.00143116	3.446	3.457	3.003	3.29	3.08	2.738	4.974	4.965	4.997	4.97	4.931	4.925	4.896	4.895	4.899	4.905	4.946	4.911	4.569	4.6	4.562	4.565	4.543	4.594	5.01	5.005	5.007	5.016	4.996
pos_12074	Artabsin	metab_2187	HMDB0036641	B(ii)	C09301	231.137	4.7988	pos	M+H-H2O	C15H20O3	0	63.1	-1.96898	24399-20-0	0.00152165	4.547	4.575	4.541	4.566	4.544	4.568	4.957	4.932	4.937	4.911	4.918	4.912	5.045	5.028	5.046	5.018	5.053	5.067	5.134	5.131	5.124	5.13	5.154	5.148	4.949	4.933	4.947	4.945	4.953
pos_12100	Xi-3-Methyl-3-cyclohexen-1-ol	metab_2216	HMDB0034372	B(ii)	-	95.0858	4.7787	pos	M+H-H2O	C7H12O	0	36.5	2.43972	-	0.00178332	4.708	4.724	4.746	4.74	4.747	4.757	5.176	5.14	5.14	5.129	5.124	5.132	5.169	5.157	5.183	5.172	5.197	5.198	4.842	4.824	4.82	4.833	4.838	4.841	4.986	5.003	5.005	5	5.009
pos_12106	4-Demethylsimmondsin 2'-(E)-ferulate	metab_2221	HMDB0034773	B(ii)	-	502.17	4.7587	pos	M+H-2H2O	C25H31NO12	0	69.6	-1.75963	162290-38-2	0.00236618	5.657	5.662	5.68	5.651	5.694	5.645	5.822	5.836	5.798	5.802	5.757	5.744	5.839	5.824	5.831	5.85	5.848	5.841	5.963	5.951	5.939	5.925	5.953	5.975	5.578	5.579	5.581	5.579	5.55
pos_12112	2-(1-Pentenyl)furan	metab_2228	HMDB0039782	B(ii)	-	137.096	4.7587	pos	M+H	C9H12O	0	69.6	-2.01393	81677-78-3	0.00101558	5.54	5.514	5.538	5.538	5.536	5.549	5.242	5.236	5.224	5.225	5.218	5.211	5.353	5.362	5.371	5.406	5.357	5.373	5.028	5.018	4.992	4.982	4.997	5.007	5.768	5.771	5.774	5.769	5.783
pos_12120	Dihydrojasmone	metab_2237	HMDB0031565	B(ii)	-	149.132	4.7587	pos	M+H-H2O	C11H18O	0	44.8	-1.46641	1128-08-1	0.00149821	5.011	4.979	5.016	5.012	5.008	5.026	4.846	4.85	4.87	4.857	4.839	4.829	5.026	4.992	5.014	5.021	5.005	5.014	5.107	5.11	5.113	5.102	5.139	5.11	5.219	5.234	5.236	5.232	5.24
pos_12123	(R)-Carvone	metab_2240	HMDB0035089	B(ii)	C01767	133.101	4.7587	pos	M+H-H2O	C10H14O	0	52.5	-1.04628	6485-40-1	0.00129631	5.894	5.888	5.896	5.912	5.899	5.907	5.874	5.876	5.861	5.873	5.848	5.849	5.943	5.923	5.95	5.952	5.942	5.955	5.55	5.559	5.563	5.555	5.569	5.588	6.124	6.134	6.139	6.135	6.145
pos_1214	Phenethylacetate	metab_2258	-	B(i)	-	165.091	3.5683	pos	M+H-H2O, 2M+K, M+H	C10H12O2	60.8	0	-1.03692	-	0.000451764	5.434	5.439	5.424	5.416	5.426	5.429	5.918	5.929	5.908	5.946	5.872	5.904	5.992	5.969	5.987	5.973	5.942	5.991	5.631	5.649	5.619	5.638	5.647	5.654	5.669	5.674	5.672	5.674	5.675
pos_12142	5-Methyl-2-furancarboxaldehyde	metab_2261	HMDB0033002	B(ii)	C11115	221.08	4.7388	pos	2M+H	C6H6O2	0	47.4	-2.0762	620-02-0	0.0023916	4.81	4.799	4.763	4.783	4.815	4.778	3.647	3.754	3.693	3.729	3.354	3.638	4.024	3.88	3.83	3.937	4.081	3.86	4.127	4.128	4.137	4.12	4.082	4.139	4.353	4.35	4.336	4.353	4.366
pos_12143	(R)-Bitalin A	metab_2262	HMDB0040358	B(ii)	-	219.101	4.7388	pos	M+H	C13H14O3	0	43.9	-2.0104	35844-67-8	0.00104331	4.475	4.479	4.454	4.475	4.471	4.491	4.844	4.82	4.857	4.801	4.832	4.808	4.863	4.869	4.848	4.896	4.863	4.878	5.123	5.112	5.11	5.138	5.134	5.115	4.862	4.859	4.861	4.853	4.867
pos_12157	Tectorigenin	metab_2276	HMDB0042024;LMPK12050385;MJDBOTE0000251	B(ii)	C10534	333.096	4.7191	pos	M+CH3OH+H	C16H12O6	0	43.1	-2.7061	548-77-6	0.000460954	5.543	5.532	5.531	5.544	5.555	5.549	4.538	4.531	4.53	4.505	4.505	4.551	4.455	4.472	4.52	4.485	4.525	4.474	4.012	4	4.001	3.97	3.909	3.955	5.036	5.036	5.035	5.033	5.031
pos_12159	N-Acetylserotonin	metab_2278	PW_C000956;HMDB0001238	B(i)	C00978	219.112	4.7191	pos	M+H	C12H14N2O2	35.4	0	-2.08093	1210-83-9	0.00224639	2.329	2.7	2.906	2.822	2.401	2.359	4.881	4.785	4.811	4.873	4.859	4.878	4.458	4.405	4.484	4.443	4.466	4.468	4.597	4.658	4.667	4.609	4.633	4.612	4.045	4.042	4.057	4.046	4.063
pos_12178	1-(3,4-Dimethoxyphenyl)-1,2-ethanediol 2-O-b-D-glucoside	metab_2298	HMDB0034627	B(ii)	-	325.127	4.6984	pos	M+H-2H2O	C16H24O9	0	60.7	-2.16536	251913-30-1	0.00345855	4.908	4.923	4.817	4.864	4.905	4.914	5.451	5.407	5.398	5.48	5.416	5.425	5.399	5.411	5.397	5.407	5.395	5.417	4.501	4.504	4.585	4.463	4.491	4.466	4.786	4.747	4.759	4.747	4.752
pos_12211	Pseudobaptigenin	metab_2333	HMDB0036616;LMPK12050053	B(ii)	C10522	315.085	4.6606	pos	M+CH3OH+H	C16H10O5	0	44.3	-3.1558	90-29-9	0.00168885	6.106	6.1	6.123	6.156	6.108	6.107	5.547	5.483	5.535	5.519	5.489	5.512	5.428	5.431	5.44	5.441	5.454	5.452	5.122	5.102	5.104	5.102	5.087	5.16	5.693	5.696	5.699	5.678	5.702
pos_12234	3-Hydroxy-p-mentha-1,8-dien-7-al	metab_2357	HMDB0041584	B(ii)	-	167.106	4.6427	pos	M+H	C10H14O2	0	59.8	-1.67843	182937-26-4	0.00134058	5.342	5.354	5.351	5.365	5.366	5.36	5.382	5.383	5.361	5.365	5.369	5.355	5.38	5.364	5.366	5.361	5.361	5.352	4.912	4.876	4.895	4.897	4.901	4.91	5.303	5.316	5.318	5.314	5.323
pos_12235	(-)-Pinocarvone	metab_2358	HMDB0035761	B(ii)	C09884	151.112	4.6427	pos	M+H	C10H14O	0	39.5	-1.82894	19890-00-7	0.00147113	4.989	4.924	4.981	4.965	4.996	4.994	4.985	5.006	5.007	4.985	5.006	5.014	5.091	5.096	5.035	5.096	5.131	5.056	4.71	4.615	4.639	4.587	4.67	4.634	5.156	5.168	5.17	5.171	5.177
pos_12243	1-O-Cinnamoyl-beta-D-gentiobiose	metab_2366	HMDB0030295	B(ii)	-	495.146	4.6237	pos	M+Na	C21H28O12	0	72	-1.88435	181373-65-9	0.00192408	4.695	4.727	4.725	4.835	4.732	4.736	5.383	5.267	5.309	5.351	5.306	5.328	5.558	5.468	5.581	5.473	5.547	5.557	4.56	4.623	4.563	4.588	4.422	4.564	4.937	4.93	4.941	4.916	4.936
pos_12245	5,7-Dihydroxy-6-methoxyflavone 5-rhamnoside	metab_2368	HMDB0033098;LMPK12111091	B(ii)	-	463.157	4.6237	pos	M+CH3OH+H	C22H22O9	0	79.3	-7.5656	163350-29-6	0.010043	2.384	2.374	2.814	2.385	2.383	2.388	3.894	3.966	3.816	3.899	3.924	3.876	4.12	4.21	4.061	4.163	4.108	4.129	3.546	3.168	3.249	2.867	3.639	3.625	4.378	4.383	4.392	4.39	4.288
pos_12252	1-Oxo-1H-2-benzopyran-3-carboxaldehyde	metab_2375	HMDB0030577	B(ii)	-	175.039	4.6237	pos	M+H	C10H6O3	0	42.4	-1.47412	34328-51-3	0.00129969	4.958	4.967	4.951	4.997	4.969	4.993	5.064	5.057	5.053	5.071	5.052	5.099	5.222	5.201	5.231	5.233	5.241	5.233	5.094	5.08	5.076	5.069	5.11	5.103	5.088	5.092	5.08	5.092	5.098
pos_12263	Scoparone	metab_2386	HMDB0030818;MJDBOTE0001143	B(i)	C09311	207.065	4.6237	pos	M+H	C11H10O4	64.5	0	-1.68962	120-08-1	0.000418287	6.519	6.484	6.523	6.523	6.498	6.542	6.007	5.994	6	5.999	5.98	5.983	6.184	6.165	6.179	6.172	6.18	6.178	6.104	6.093	6.097	6.09	6.121	6.104	6.314	6.315	6.318	6.317	6.321
pos_12268	Alpha-Humulene	metab_2391	HMDB0248192;HMDB0304691;HMDB0036467	B(ii)	C09684	205.195	4.6237	pos	M+H	C15H24	0	48.4	-1.63231	6753-98-6	0.0021949	2.162	2.152	2.159	2.163	2.161	2.165	2.426	2.429	2.432	2.438	2.436	2.49	4.391	4.368	4.371	4.385	4.32	4.363	5.082	5.085	5.106	5.061	5.132	5.099	3.959	3.973	3.978	3.977	3.982
pos_12317	8H-1,3-Dioxolo[4,5-h][1]benzopyran-8-one	metab_2446	HMDB0039045	B(ii)	-	223.06	4.5816	pos	M+CH3OH+H	C10H6O4	0	45.1	-1.45262	4361-93-7	0.000236644	5.554	5.556	5.57	5.6	5.558	5.568	4.124	4.033	4.19	4.107	4.148	4.115	3.961	4.128	4.048	4.169	4.025	4.123	4.158	4.243	4.166	4.056	4.318	4.167	5.111	5.11	5.111	5.11	5.108
pos_12318	(+)-Dihydrocarveol	metab_2447	HMDB0303825	B(ii)	C11413	196.169	4.5816	pos	M+ACN+H	C10H18O	0	54.7	-1.27254	-	0.00108005	2.81	2.731	2.924	2.621	2.228	2.73	2.894	2.712	2.412	2.328	2.382	2.282	2.353	2.351	2.375	2.418	2.361	2.557	2.263	2.691	2.223	2.605	2.725	2.431	4.516	4.516	4.525	4.512	4.517
pos_12337	3,14-Dihydroxy-11,13-dihydrocostunolide	metab_2468	HMDB0035647	B(ii)	-	231.137	4.5601	pos	M+H-2H2O	C15H22O4	0	74.3	-1.70712	102518-83-2	0.00276243	4.491	4.431	4.504	4.521	4.473	4.468	4.794	4.837	4.799	4.844	4.827	4.789	4.965	4.934	4.916	4.932	4.908	4.92	4.96	4.939	4.965	4.943	4.995	4.975	4.747	4.777	4.753	4.752	4.745
pos_12347	Marmesin galactoside	metab_2479	HMDB0041508	B(ii)	-	441.173	4.5399	pos	M+CH3OH+H	C20H24O9	0	55.7	-7.36217	156363-69-8	0.00180546	4.521	4.514	4.491	4.461	4.47	4.453	6.639	6.663	6.636	6.615	6.624	6.603	6.701	6.697	6.691	6.707	6.698	6.685	5.979	5.975	6.001	5.957	6.001	5.962	6.187	6.188	6.196	6.184	6.166
pos_12355	1'-Acetoxyeugenol acetate	metab_2488	HMDB0036544	B(ii)	C10427	265.106	4.5399	pos	M+H	C14H16O5	0	30.3	-2.78973	52946-23-3;53890-24-7	0.00207047	4.771	4.731	4.76	4.808	4.748	4.77	5.155	5.178	5.198	5.146	5.153	5.117	5.142	5.164	5.159	5.151	5.186	5.149	4.922	4.938	4.919	4.902	4.974	4.937	5.052	5.057	5.072	5.057	5.043
pos_12362	2-(4-Hydroxyphenyl)-3,6-dimethoxy-8,8-dimethyl-4H,8H-benzo[1,2-b:3,4-b']dipyran-4-one	metab_2496	HMDB0041236	B(ii)	-	778.284	4.5194	pos	2M+NH4	C22H20O6	0	43.9	-2.87725	157072-30-5	0.00155224	3.654	3.711	3.803	3.851	3.672	3.705	5.128	5.148	5.105	5.028	5.069	5.059	5.907	5.955	5.938	5.898	5.886	5.918	6.119	6.178	6.142	6.164	6.175	6.183	5.427	5.427	5.448	5.431	5.433
pos_12363	Physalin L	metab_2497	HMDB0034341	B(ii)	C01692	592.22	4.5194	pos	M+ACN+Na	C28H32O10	0	59.8	9.46074	113146-74-0	0.0022558	3.621	3.305	3.544	3.697	3.301	3.293	5.241	5.278	5.283	5.225	5.233	5.197	5.544	5.594	5.57	5.527	5.523	5.559	5.519	5.61	5.549	5.571	5.594	5.596	5.252	5.265	5.268	5.262	5.285
pos_12376	Desaminotyrosine	metab_2511	HMDB0002199	B(ii)	C01744	149.06	4.5194	pos	M+H-H2O	C9H10O3	0	44.8	-1.36842	501-97-3	0.00229387	5.11	5.11	5.126	5.121	5.125	5.123	5.233	5.217	5.222	5.22	5.211	5.21	5.236	5.224	5.239	5.227	5.242	5.253	5.048	5.05	5.072	5.073	5.075	5.079	5.137	5.156	5.159	5.162	5.169
pos_12377	Eugenitin	metab_2512	HMDB0029467	B(ii)	-	221.08	4.5194	pos	M+H	C12H12O4	0	45.9	-1.83836	480-12-6	0.00117018	5.225	5.203	5.237	5.239	5.2	5.236	4.596	4.571	4.554	4.526	4.534	4.509	4.885	4.918	4.931	4.89	4.926	4.917	4.505	4.553	4.556	4.556	4.54	4.561	4.938	4.944	4.945	4.947	4.954
pos_12387	Diosmin	metab_2522	HMDB0029548;LMPK12110814	B(i)	C10039	609.18	4.4997	pos	M+H	C28H32O15	78.9	0	-1.78938	520-27-4	0.000600479	6.094	6.11	6.096	6.146	6.096	6.123	6.263	6.259	6.245	6.241	6.214	6.246	6.274	6.266	6.227	6.196	6.228	6.25	6.348	6.341	6.337	6.309	6.364	6.348	6.093	6.101	6.099	6.094	6.101
pos_12396	Axillarin	metab_2532	LMPK12112990	B(i)	C10021	347.075	4.4997	pos	M+H	C17H14O8	62.9	0	-2.01946	5188-73-8	0.00142164	4.893	4.909	4.919	4.945	4.916	4.916	5.61	5.611	5.611	5.602	5.581	5.587	6.1	6.101	6.097	6.082	6.115	6.12	6.579	6.59	6.564	6.591	6.601	6.591	5.853	5.864	5.863	5.863	5.876
pos_12397	Humilixanthin	metab_2533	HMDB0039123	B(ii)	C08548	344.148	4.4997	pos	M+NH4	C14H18N2O7	0	50.3	9.04356	111534-70-4	0.00372497	4.989	4.985	5.015	5.031	4.98	4.994	3.881	3.725	3.73	3.723	3.756	3.613	3.751	3.692	3.732	3.923	3.796	3.796	3.368	3.539	3.556	3.476	3.52	3.599	4.497	4.491	4.514	4.491	4.467
pos_12398	Chrysoeriol	metab_2534	HMDB0030667;LMPK12110799	B(i)	C04293	301.07	4.4997	pos	M+H	C16H12O6	97.4	0	-2.49448	491-71-4	0.00413231	5.271	5.275	5.306	5.348	5.296	5.296	5.241	5.238	5.208	5.262	5.178	5.233	5.337	5.285	5.261	5.259	5.259	5.304	5.377	5.398	5.411	5.391	5.419	5.387	5.136	5.167	5.178	5.191	5.181
pos_12448	Sinapinic acid-O-glucuronide isomer	metab_2586	HMDB0060019	B(ii)	-	423.089	4.442	pos	M+Na	C17H20O11	0	79.5	-1.90194	-	0.00443187	4.51	4.5	4.507	4.511	4.51	4.514	5.813	5.819	5.795	5.781	5.818	5.721	5.808	5.764	5.725	5.781	5.824	5.759	5.404	5.39	5.455	5.332	5.452	5.39	4.824	4.831	4.785	4.832	4.837
pos_12464	Trifolin	metab_2603	HMDB0030864;LMPK12111663;HMDB0257804;HMDB0304745	B(ii)	C12626	449.107	4.4227	pos	M+H	C21H20O11	0	87	-1.61488	23627-87-4	0.00109885	4.045	4.07	4.141	4.151	4.106	4.041	4.188	4.264	3.886	4.147	3.968	4.133	5.17	5.09	5.039	5.144	5.072	5.085	6.034	6.051	6.051	6.007	6.058	6.043	5.035	5.05	5.038	5.041	5.042
pos_12489	FMNH2	metab_2629	HMDB0001142	B(ii)	C01847	491.153	4.4048	pos	M+CH3OH+H	C17H23N4O9P	0	49.8	-1.10982	5666-16-0	0.00155107	6.034	6.044	6.071	6.049	6.036	6.076	4.397	4.326	3.62	4.29	4.223	4.122	4.561	4.628	4.657	4.618	4.636	4.662	3.824	4.124	3.848	4.115	4.099	4.16	5.616	5.616	5.597	5.617	5.617
pos_12492	Neocarthamin	metab_2633	HMDB0037476	B(ii)	C17675	433.112	4.4048	pos	M+H-H2O	C21H22O11	0	66.7	-2.48132	-	0.00193375	4.754	4.768	4.782	4.788	4.789	4.772	5.601	5.63	5.563	5.564	5.582	5.551	5.685	5.655	5.655	5.685	5.694	5.684	5.775	5.804	5.784	5.768	5.762	5.767	5.321	5.322	5.324	5.345	5.333
pos_12499	Naringenin Chalcone	metab_2640	LMPK12120264;HMDB0029631;MJDBOTE0001299	B(i)	C06561	273.075	4.4048	pos	M+H	C15H12O5	88.2	0	-2.25276	5071-40-9;25515-46-2	0.000702319	5.895	5.87	5.933	5.914	5.855	5.943	7.015	7.052	7.005	6.999	7.028	6.976	7.014	7.009	6.966	7.024	7.061	6.989	6.816	6.786	6.832	6.778	6.829	6.752	6.815	6.822	6.818	6.825	6.826
pos_12519	Lubiminol	metab_2660	HMDB0029604	B(ii)	-	296.221	4.3868	pos	M+ACN+H	C15H26O3	0	47.1	-2.17644	55784-92-4	0.00146457	5.926	5.92	5.93	5.947	5.924	5.917	4.626	4.682	4.594	4.63	4.635	4.637	5.407	5.378	5.368	5.409	5.435	5.402	3.117	3.279	2.699	3.11	2.955	3.208	5.408	5.406	5.394	5.411	5.414
pos_12521	Aldobiouronic acid D3	metab_2663	HMDB0040737	B(ii)	-	291.07	4.3868	pos	M+H-2H2O	C11H18O11	0	55.4	-1.83977	17676-51-6	0.000511941	3.243	3.233	3.389	3.298	3.285	3.34	3.144	3.033	3.411	3.275	3.021	3.024	3.963	4.085	4.055	4.109	4.014	4.037	2.962	2.979	2.965	2.974	2.969	2.972	5.204	5.205	5.206	5.205	5.211
pos_12545	Cinnamyl alcohol	metab_2687	HMDB0029698;HMDB0029697	B(ii)	C02394	135.08	4.368	pos	M+H	C9H10O	0	34.1	-1.2258	4407-36-7;104-54-1	0.00163595	4.648	4.623	4.657	4.664	4.638	4.658	5.18	5.182	5.161	5.179	5.16	5.16	5.187	5.168	5.195	5.199	5.195	5.201	4.803	4.869	4.832	4.88	4.861	4.857	5.177	5.191	5.19	5.191	5.201
pos_12551	Cephalosporin C	metab_2693	HMDB0060450	B(ii)	C00916	479.117	4.3499	pos	M+ACN+Na	C16H21N3O8S	0	51.8	-7.86572	61-24-5	0.00123251	4.859	4.82	4.857	4.87	4.84	4.854	5.405	5.418	5.352	5.343	5.43	5.391	5.474	5.455	5.508	5.545	5.513	5.497	5.591	5.578	5.611	5.537	5.655	5.579	5.238	5.241	5.239	5.251	5.25
pos_1256	L-Lysine	metab_2702	HMDB0000182;PW_C000118;HMDB0301757;MJDBOTE0000528	B(i)	C00047	147.113	0.5547	pos	M+H-H2O, M+H	C6H14N2O2	68.1	0	-1.5581	56-87-1;10098-89-2	0.00482542	1.767	2.201	1.764	2.186	2.17	2.147	4.975	4.974	4.966	4.99	4.93	4.984	4.996	4.909	4.94	4.902	4.877	4.989	5.016	5.045	5.023	5.074	5.006	5.096	4.712	4.756	4.704	4.702	4.706
pos_12562	Cynaratriol	metab_2705	HMDB0034983	B(ii)	-	265.143	4.3499	pos	M+H-H2O	C15H22O5	0	78.1	-1.89662	70894-20-1	0.00246165	4.721	4.698	4.717	4.712	4.743	4.738	5.822	5.845	5.829	5.834	5.838	5.845	5.887	5.839	5.845	5.898	5.853	5.863	5.291	5.307	5.325	5.286	5.331	5.307	5.864	5.865	5.848	5.886	5.876
pos_12569	Perillyl acetate	metab_2710	HMDB0037231	B(ii)	-	159.117	4.3499	pos	M+H-2H2O	C12H18O2	0	38.7	-1.23845	15111-96-3	0.00145372	5.238	5.24	5.248	5.247	5.259	5.254	5.476	5.475	5.462	5.467	5.449	5.454	5.606	5.593	5.608	5.604	5.609	5.616	5.661	5.665	5.666	5.667	5.676	5.672	5.787	5.791	5.794	5.795	5.809
pos_12570	4-(2-Furanyl)-3-buten-2-one	metab_2712	HMDB0033128	B(ii)	-	137.06	4.3499	pos	M+H	C8H8O2	0	43.4	-1.41415	623-15-4	0.00216843	5.088	5.089	5.108	5.109	5.105	5.105	5.397	5.382	5.364	5.389	5.359	5.378	5.406	5.387	5.408	5.391	5.386	5.425	5.4	5.426	5.424	5.433	5.442	5.418	5.296	5.306	5.315	5.313	5.327
pos_12594	5-Amino-6-ribitylamino uracil	metab_2738	HMDB0011106	B(ii)	C04732	553.225	4.313	pos	2M+H	C9H16N4O6	0	30.7	6.2601	17014-74-3	0.00407142	3.589	3.564	3.456	3.534	3.469	3.4	4.406	4.408	4.525	4.462	4.47	4.467	4.956	4.966	4.925	5.056	4.952	4.885	4.687	4.653	4.646	4.63	4.639	4.751	5.327	5.325	5.287	5.336	5.342
pos_12614	Diplosporin	metab_2761	HMDB0030680	B(ii)	-	207.101	4.313	pos	M+H-H2O	C12H16O4	0	69.2	-1.51703	69199-05-9	0.00172039	5.165	5.113	5.148	5.125	5.15	5.149	4.876	4.849	4.85	4.85	4.815	4.841	4.759	4.749	4.832	4.807	4.773	4.83	4.453	4.578	4.501	4.506	4.434	4.507	4.747	4.756	4.758	4.77	4.756
pos_12616	Alpha-Guaiene	metab_2763	HMDB0036003	B(ii)	C20161	205.195	4.313	pos	M+H	C15H24	0	34.1	-1.34487	3691-12-01	0.00542213	3.305	3.296	3.302	3.306	3.305	3.309	3.571	3.574	3.578	3.573	3.562	3.566	3.887	3.963	3.857	4.008	3.879	3.923	4.711	4.697	4.71	4.723	4.734	4.726	3.594	3.578	3.597	3.63	3.591
pos_12627	Astragalin	metab_2774	LMPK12111725;HMDB0037429	B(ii)	C12249	449.107	4.2942	pos	M+H	C21H20O11	0	77.8	-1.47862	480-10-4	0.00266893	4.099	3.916	3.956	3.972	4.128	4.036	4.672	4.312	4.677	4.458	4.386	4.726	5.572	5.539	5.548	5.59	5.605	5.578	6.235	6.249	6.29	6.18	6.28	6.262	5.291	5.292	5.294	5.299	5.325
pos_12635	Ethylmethylacetic acid	metab_2783	HMDB0002176	B(ii)	C18319	227.127	4.2942	pos	2M+Na	C5H10O2	0	34.4	9.65387	116-53-0	0.00272085	4.894	4.879	4.918	4.878	4.914	4.908	4.537	4.474	4.544	4.451	4.472	4.554	4.539	4.532	4.596	4.554	4.566	4.559	4.415	4.459	4.408	4.398	4.431	4.423	4.595	4.599	4.598	4.626	4.608
pos_12649	Tomenin	metab_2796	HMDB0033900	B(ii)	-	417.138	4.2747	pos	M+CH3OH+H	C17H20O10	0	40.1	-4.02344	28446-08-4	0.00252957	3.979	3.969	3.989	4.106	4.033	4.103	4.943	4.912	4.896	4.918	4.878	4.945	5.081	5.089	5.116	5.11	5.096	5.076	4.875	4.864	4.882	4.85	4.923	4.901	4.992	4.992	4.986	5.017	5.007
pos_12651	Pseudoecgonine	metab_2799	HMDB0006348	B(ii)	C12449	371.217	4.2747	pos	2M+H	C9H15NO3	0	45.5	-2.24738	-	0.00198504	5.033	4.97	4.998	4.992	5.04	5.054	3.596	3.277	3.594	3.526	3.489	3.625	3.304	3.411	3.427	3.573	3.44	3.531	3.376	3.513	3.286	3.545	3.502	3.68	4.472	4.472	4.478	4.494	4.478
pos_12664	Zeatin	metab_2813	HMDB0012204;MJDBZSJ0000114	B(ii)	C00371	480.259	4.2549	pos	2M+ACN+H	C10H13N5O	0	55.4	1.82356	1637-39-4	0.00144359	4.433	4.394	4.361	4.419	4.526	4.401	4.35	3.645	4.318	3.91	4.137	4.312	4.246	4.14	4.38	4.187	4.518	4.204	3.102	3.359	3.383	3.065	3.348	3.308	4.987	4.996	4.999	5.001	5.006
pos_12666	(1'x,2S)-2-(1,2-Dihydroxy-1-methylethyl)-2,3-dihydro-7H-furo[3,2-g][1]benzopyran-7-one 2'-glucoside	metab_2815	HMDB0039038	B(ii)	-	407.132	4.2549	pos	M+H-H2O	C20H24O10	0	62.7	-4.75063	-	0.00286482	4.71	4.7	4.681	4.652	4.747	4.718	4.786	4.661	4.646	4.686	4.666	4.76	4.698	4.61	4.705	4.668	4.668	4.729	4.35	4.334	4.425	4.348	4.368	4.417	4.869	4.864	4.866	4.898	4.87
pos_12667	Semilepidinoside B	metab_2816	HMDB0033108	B(ii)	-	411.113	4.2549	pos	M+2Na-H	C17H22N2O7	0	55.8	-3.00948	-	0.00313073	3.571	3.465	3.521	3.338	3.496	3.43	3.577	3.004	3.495	3.581	3.403	3.676	3.998	3.989	4.186	3.952	3.894	4.048	2.864	2.881	2.867	2.876	2.871	2.874	4.848	4.872	4.882	4.881	4.886
pos_12676	Decanal	metab_2826	LMFA06000052;HMDB0032211;HMDB0011623	B(ii)	C12307	201.124	4.2549	pos	M+2Na-H	C10H20O	0	42.1	5.9527	112-31-2;5421-12-5	0.00353593	4.004	3.825	3.812	4.083	4.026	3.853	5.112	5.046	5.173	5.076	5.162	5.206	4.738	5.09	5.071	4.943	5.099	5.091	4.649	4.645	4.685	4.527	4.641	4.575	5.265	5.235	5.237	5.276	5.241
pos_12688	Irilone 4'-glucoside	metab_2838	HMDB0033818	B(ii)	-	493.133	4.2345	pos	M+CH3OH+H	C22H20O11	0	66.2	-1.75852	50868-47-8	0.00363611	5.485	5.421	5.412	5.482	5.492	5.458	3.518	3.723	4.051	3.628	3.921	3.865	3.191	4.123	4.037	3.897	4.002	3.435	3.557	2.968	3.43	3.137	3.478	2.961	4.947	4.956	4.914	4.956	4.954
pos_12694	3,11,12-Trihydroxy-1(10)-spirovetiven-2-one	metab_2844	HMDB0038154	B(ii)	-	251.164	4.2345	pos	M+H-H2O	C15H24O4	0	74	-1.67617	84321-96-0	0.000846947	4.467	4.462	4.477	4.489	4.511	4.509	4.82	4.743	4.791	4.743	4.778	4.77	4.887	4.875	4.904	4.905	4.94	4.908	4.485	4.521	4.48	4.503	4.518	4.547	5.175	5.178	5.17	5.18	5.182
pos_12699	Humulenol I	metab_2848	HMDB0038211	B(ii)	-	203.179	4.2345	pos	M+H-H2O	C15H24O	0	59.5	-1.18101	19888-01-8	0.00109496	3.91	3.835	3.855	3.92	3.979	3.922	4.187	4.074	4.104	4.1	4.107	4.175	4.706	4.715	4.757	4.738	4.71	4.716	5.353	5.383	5.382	5.349	5.375	5.393	4.626	4.628	4.639	4.631	4.635
pos_12700	Isoferulic acid	metab_2851	HMDB0259693;HMDB0000955	B(ii)	C10470	195.065	4.2345	pos	M+H	C10H10O4	0	57.2	-1.21038	25522-33-2;537-73-5	0.001078	5.25	5.24	5.266	5.243	5.27	5.282	5.463	5.463	5.447	5.463	5.428	5.459	5.386	5.401	5.425	5.412	5.416	5.408	4.929	4.948	4.919	4.968	4.945	4.951	5.17	5.18	5.182	5.184	5.183
pos_12704	Kaempferol 3-(2G-apiosylrobinobioside)	metab_2854	HMDB0039759	B(ii)	-	709.197	4.2145	pos	M+H-H2O	C32H38O19	0	38.6	-1.14412	132185-73-0	0.00238032	2.721	2.711	2.718	2.722	2.721	2.725	3.786	3.305	3.343	3.383	3.495	3.279	4.714	4.651	4.735	4.587	4.726	4.545	3.203	4.139	3.505	3.633	2.926	3.888	5.401	5.401	5.404	5.402	5.431
pos_12719	Acorusnol	metab_2869	HMDB0030920	B(ii)	-	219.174	4.2145	pos	M+H-H2O	C15H24O2	0	51.1	-1.79683	62311-70-0	0.000795087	5.601	5.583	5.598	5.604	5.59	5.604	5.22	5.189	5.196	5.173	5.178	5.188	5.788	5.777	5.794	5.791	5.794	5.805	5.929	5.949	5.93	5.944	5.955	5.955	6.423	6.43	6.434	6.43	6.437
pos_12740	Pteroside D	metab_2892	HMDB0036603	B(ii)	-	393.19	4.1944	pos	M+H-H2O	C21H30O8	0	57.8	-1.51468	35943-38-5	0.00209827	4.168	4.176	4.187	4.15	4.12	4.187	5.225	5.332	5.239	5.259	5.257	5.243	6.057	5.99	6.038	6.015	6.014	6.056	6.21	6.22	6.178	6.224	6.21	6.234	5.448	5.443	5.459	5.427	5.448
pos_12764	Pinobanksin 5-[galactosyl-(1->4)-glucoside]	metab_2915	HMDB0037506	B(ii)	C09826	579.17	4.1752	pos	M+H-H2O	C27H32O15	0	75.5	-1.16171	91925-95-0	0.00234747	4.357	4.337	4.27	4.375	4.376	4.338	5.27	5.257	5.276	5.213	5.248	5.304	5.449	5.413	5.434	5.464	5.384	5.403	5.125	5.12	5.138	5.08	5.137	5.092	5.537	5.505	5.516	5.505	5.52
pos_12769	1-Hexanol arabinosylglucoside	metab_2919	HMDB0031689	B(ii)	-	435.165	4.1752	pos	M+K	C17H32O10	0	53.9	5.88653	124044-06-0	0.00435742	4.921	4.85	4.853	4.854	4.924	4.873	4.716	4.776	4.777	4.7	4.667	4.774	4.896	4.935	4.945	4.877	4.884	4.923	4.595	4.556	4.54	4.489	4.601	4.556	4.81	4.763	4.795	4.791	4.762
pos_12779	8-Methylnonenoate	metab_2930	HMDB0012183;LMFA01030994	B(ii)	C18202	212.164	4.1752	pos	M+ACN+H	C10H18O2	0	59.1	-1.98925	59320-77-3	0.00152629	5.564	5.518	5.543	5.531	5.559	5.552	4.589	4.524	4.571	4.545	4.539	4.513	3.886	4.062	4.035	3.953	4.044	4.018	4.017	4.027	3.934	3.988	3.933	4.031	5.094	5.098	5.114	5.096	5.101
pos_12781	Scopoletin	metab_2933	HMDB0034344;MJDBOTE0001128	B(i)	C01752	193.049	4.1752	pos	M+H	C10H8O4	92.1	0	-1.12541	92-61-5	0.000815145	6.04	6.029	6.046	6.018	6.069	6.029	5.066	5.044	5.002	5.001	5.003	5.013	4.984	4.968	5.014	5.029	5.037	5.056	5.136	5.135	5.142	5.127	5.125	5.116	5.667	5.673	5.675	5.679	5.677
pos_12807	Trans-zeatin riboside	metab_2962	HMDB0030388;HMDB0304506	B(ii)	C16431	374.144	4.1387	pos	M+Na	C15H21N5O5	0	44.1	0.844486	6025-53-2	0.00117381	4.18	4.181	4.117	4.077	4.147	4.157	6.728	6.669	6.681	6.719	6.627	6.731	6.691	6.63	6.688	6.675	6.639	6.692	6.065	6.076	6.064	6.067	6.06	6.075	6.384	6.384	6.386	6.376	6.368
pos_12824	Estragole	metab_2981	HMDB0034121;MJDBOTE0001746	B(i)	C10452	149.096	4.1387	pos	M+H	C10H12O	30.9	0	-1.3085	140-67-0	0.000584193	5.252	5.256	5.255	5.269	5.277	5.277	5.635	5.614	5.625	5.625	5.597	5.63	5.686	5.666	5.679	5.669	5.68	5.687	5.217	5.201	5.218	5.201	5.207	5.183	5.754	5.757	5.762	5.756	5.762
pos_12826	(R)-Piperitone	metab_2982	HMDB0035737	B(ii)	C09885	135.117	4.1387	pos	M+H-H2O	C10H16O	0	48.1	-1.08246	4573-50-6	0.00098571	5.735	5.744	5.75	5.759	5.773	5.753	5.85	5.826	5.833	5.814	5.809	5.826	5.907	5.895	5.922	5.907	5.914	5.921	5.352	5.371	5.377	5.366	5.367	5.368	5.895	5.906	5.908	5.907	5.909
pos_12829	Mevalonic acid	metab_2985	PW_C000152;LMFA01050352;HMDB0000227	B(ii)	C00418	113.06	4.1387	pos	M+H-2H2O	C6H12O4	0	31.8	0.375853	150-97-0;17817-88-8	0.00417259	4.25	4.28	4.289	4.287	4.317	4.307	4.786	4.767	4.753	4.764	4.768	4.77	4.788	4.759	4.79	4.797	4.801	4.821	4.477	4.482	4.489	4.478	4.508	4.491	4.786	4.827	4.827	4.831	4.836
pos_12830	2,5-Heptadien-1-ol	metab_2987	HMDB0040339	B(ii)	-	95.0858	4.1387	pos	M+H-H2O	C7H12O	0	50.9	2.56783	62237-90-5	0.00230747	4.817	4.828	4.832	4.857	4.881	4.855	5.067	5.047	5.04	5.042	5.03	5.051	5.103	5.07	5.103	5.102	5.093	5.109	4.73	4.725	4.729	4.731	4.726	4.718	5.147	5.172	5.175	5.173	5.174
pos_12862	Shyobunol	metab_3019	HMDB0035811	B(ii)	-	245.185	4.0982	pos	M+Na	C15H26O	0	32.2	-9.19988	35727-45-8	0.00132246	4.387	4.377	4.384	4.388	4.387	4.391	5.362	5.381	5.375	5.38	5.363	5.366	5.035	5.003	4.982	5.052	5.023	5.027	5.057	5.071	5.058	5.07	5.095	5.097	4.675	4.659	4.662	4.664	4.665
pos_12864	(3R,4S)-3-Azaniumyl-4-Methylhexanoate	metab_3021	-	B(i)	-	146.117	4.0982	pos	M+H	C7H15NO2	31.1	0	-1.45454	-	0.00328247	3.602	3.592	3.599	3.603	3.602	3.606	4.636	4.653	4.677	4.642	4.616	4.671	4.29	4.27	4.307	4.342	4.349	4.362	4.402	4.391	4.352	4.396	4.4	4.417	3.874	3.902	3.9	3.903	3.903
pos_12892	Xi-4-Hydroxy-4-methyl-2-cyclohexen-1-one	metab_3049	HMDB0033629	B(ii)	-	109.065	4.0785	pos	M+H-H2O	C7H10O2	0	62.9	0.966242	-	0.00535963	4.758	4.791	4.793	4.811	4.821	4.826	5.051	5.033	5.049	5.037	5.024	5.048	5.097	5.078	5.102	5.102	5.094	5.111	4.78	4.762	4.763	4.744	4.786	4.746	5.059	5.12	5.111	5.12	5.125
pos_12896	Lucidenic acid D2	metab_3053	HMDB0036435	B(ii)	-	559.232	4.0592	pos	M+2Na-H	C29H38O8	0	35.1	8.101	98665-16-8	0.000495799	4.342	4.261	4.339	4.195	4.296	4.336	4.233	4.391	4.455	4.187	4.309	4.26	5.578	5.544	5.571	5.557	5.572	5.595	5.785	5.802	5.671	5.754	5.777	5.821	5.411	5.409	5.407	5.405	5.404
pos_12920	Genistin	metab_3081	LMPK12050166;HMDB0033988	B(ii)	C09126	433.112	4.0398	pos	M+H	C21H20O10	0	66.3	-1.73008	529-59-9	0.00105973	5.329	5.378	5.396	5.376	5.38	5.344	5.363	5.348	5.373	5.355	5.315	5.4	5.475	5.485	5.456	5.486	5.48	5.506	5.305	5.299	5.231	5.28	5.317	5.322	5.646	5.647	5.647	5.636	5.653
pos_12925	Aromadendrin	metab_3086	HMDB0030847	B(ii)	C00974	289.07	4.0398	pos	M+H	C15H12O6	0	64.4	-2.16049	480-20-6	0.00233412	4.741	4.823	4.791	4.805	4.833	4.775	5.401	5.404	5.409	5.404	5.373	5.437	5.442	5.432	5.447	5.456	5.454	5.471	5.415	5.406	5.402	5.401	5.405	5.409	5.329	5.355	5.327	5.324	5.337
pos_12928	3-(4-Hydroxy-3-methoxyphenyl)-2-methylpropionic acid	metab_3089	HMDB0060737	B(ii)	-	211.096	4.0398	pos	M+H	C11H14O4	0	31.6	-1.54458	-	0.00187799	4.801	4.849	4.824	4.827	4.853	4.817	5.227	5.217	5.227	5.213	5.191	5.246	5.278	5.278	5.284	5.268	5.293	5.31	5.342	5.344	5.308	5.343	5.353	5.366	4.902	4.923	4.905	4.9	4.905
pos_1293	(R)-beta-Aminoisobutyric acid	metab_3091	HMDB0002299	B(ii)	C01205	104.071	0.6112	pos	M+H-H2O, M+H	C4H9NO2	0	72.9	1.801	2140-95-6	0.00168754	4.428	4.394	4.474	4.402	4.429	4.494	6.206	6.217	6.208	6.211	6.208	6.217	6.188	6.176	6.178	6.199	6.184	6.208	6.335	6.342	6.337	6.334	6.354	6.354	5.895	5.917	5.904	5.896	5.893
pos_12946	DIMP	metab_3106	HMDB0251357;HMDB0006555	B(ii)	C06196	333.06	4.02	pos	M+H	C10H13N4O7P	0	57.2	0.957687	3393-18-8	0.00115721	4.178	4.088	4.143	4.088	4.185	4.124	5.016	5.028	5.038	5.035	4.968	5.006	5.383	5.344	5.365	5.391	5.419	5.376	5.847	5.868	5.816	5.815	5.83	5.845	4.979	4.985	4.974	4.974	4.985
pos_1297	Bisnorbiotin	metab_3128	HMDB0004821	B(ii)	C20384	199.056	0.6112	pos	M+H-H2O, 2M+Na	C8H12N2O3S	0	54.9	9.78438	16968-98-2	0.00167497	4.959	5.118	5.036	5.092	4.975	5.037	5.93	6.196	6.163	6.064	6.151	6.044	6.149	6.09	5.948	6.023	6.172	6.036	6.086	6.083	6.116	6.072	6.126	6.131	5.783	5.775	5.763	5.779	5.789
pos_12976	Dethiobiotin	metab_3134	HMDB0003581	B(ii)	C01909	215.139	4.0003	pos	M+H	C10H18N2O3	0	49.6	0.372842	533-48-2	0.00425339	3.859	3.827	3.849	3.823	3.819	3.877	4.98	5.083	5.045	5.063	5.034	4.991	4.408	4.426	4.327	4.438	4.458	4.391	4.457	4.417	4.462	4.437	4.493	4.429	4.482	4.483	4.485	4.491	4.527
pos_13028	10-Acetoxyoleuropein	metab_3187	HMDB0035216	B(ii)	-	662.207	3.9432	pos	M+ACN+Na	C27H34O15	0	69.6	2.40972	-	0.00210822	1.283	0.1052	2.9	1.431	1.753	4.111	4.353	4.893	4.121	4.226	4.454	4.095	5.507	5.481	5.504	5.601	5.515	5.524	5.949	5.969	5.921	5.933	5.918	5.933	5.157	5.182	5.177	5.176	5.184
pos_1303	D-1-[(3-Carboxypropyl)amino]-1-deoxyfructose	metab_3189	HMDB0038663	B(ii)	-	266.123	0.629	pos	M+H-H2O, M+H	C10H19NO7	0	81.7	-2.37561	10003-63-1	0.00229322	7.003	7.007	7.045	7	7.024	7.067	6.798	6.774	6.783	6.773	6.756	6.759	6.758	6.721	6.761	6.708	6.704	6.729	6.387	6.392	6.394	6.385	6.41	6.385	6.396	6.397	6.386	6.384	6.36
pos_13036	Cyclohexanecarboxylic acid	metab_3196	HMDB0031342	B(ii)	C09822	111.081	3.9623	pos	M+H-H2O	C7H12O2	0	33	0.589667	98-89-5	0.00530101	4.729	4.742	4.756	4.761	4.772	4.792	4.917	4.921	4.905	4.885	4.904	4.914	4.962	4.963	4.963	5.003	4.973	4.964	4.665	4.659	4.663	4.652	4.686	4.639	4.991	5.047	5.043	5.051	5.056
pos_13073	Hydroxypyruvic acid	metab_3235	PW_C001043;HMDB0001352	B(ii)	C00168	105.018	3.9236	pos	M+H	C3H4O4	0	34	1.79386	1113-60-6	0.00499395	2.123	2.29	2.319	2.331	2.367	2.219	4.874	4.909	4.915	4.89	4.894	4.911	5.024	4.965	5.002	5.022	5.013	5.005	4.423	4.409	4.438	4.424	4.454	4.367	4.926	4.98	4.982	4.98	4.985
pos_13091	3-Butyn-1-al	metab_3255	HMDB0006853	B(ii)	C06145	137.06	3.9036	pos	2M+H	C4H4O	0	32.9	-1.17704	52844-23-2	0.00166018	4.785	4.797	4.8	4.812	4.835	4.796	4.998	4.989	5.011	4.997	4.972	5.003	5.06	5.023	5.033	5.04	5.037	5.034	5.164	5.164	5.179	5.146	5.157	5.116	4.86	4.874	4.876	4.873	4.883
pos_13099	Perillic acid	metab_3263	LMPR0102090041;HMDB0004586	B(ii)	C11924	131.085	3.9036	pos	M+H-2H2O	C10H14O2	0	46	-0.474263	7694-45-3	0.0023622	4.551	4.541	4.542	4.56	4.563	4.567	5.109	5.135	5.125	5.102	5.124	5.132	5.217	5.182	5.195	5.224	5.225	5.216	4.952	4.945	5.002	4.931	4.939	4.919	4.851	4.869	4.866	4.882	4.874
pos_131	Veranisatin B	metab_3264	HMDB0040664	B(ii)	-	379.099	4.1387	pos	M+H-2H2O, M+H-H2O, M+Na, M+K	C16H20O9	0	59.4	-2.051	153445-93-3	0.000846437	4.739	4.668	4.683	4.694	4.684	4.735	6.448	6.374	6.39	6.437	6.301	6.438	6.417	6.33	6.4	6.389	6.347	6.414	5.865	5.881	5.853	5.869	5.853	5.882	5.931	5.932	5.934	5.921	5.927
pos_13128	Heliannuol A	metab_3295	HMDB0039644	B(ii)	-	268.19	3.8823	pos	M+NH4	C15H22O3	0	37.8	-1.47848	148054-17-5	0.00138024	4.711	4.686	4.697	4.749	4.725	4.7	0.001	0.465	0.0631	1	0.001	0.001	1.193	0.0722	0.0012	0.0012	0.0012	0.0012	0.0008	0.0009	0.0009	0.0009	0.0009	0.0009	4.151	4.155	4.165	4.152	4.157
pos_13154	Kaempferol 3-[6''-(3-hydroxy-3-methylglutaryl)glucoside]-7-glucoside	metab_3321	LMPK12111807;HMDB0041357	B(ii)	-	755.202	3.8416	pos	M+H	C33H38O20	0	58.9	-1.53801	157407-85-7	0.00190589	3.692	3.636	3.795	3.502	3.446	3.218	2.903	3.345	2.922	3.115	2.744	2.888	5.4	5.336	5.432	5.352	5.39	5.39	5.896	5.891	5.931	5.918	5.914	5.91	4.805	4.819	4.814	4.807	4.795
pos_13177	Benzaldehyde	metab_3345	HMDB0006115	B(ii)	C00261	107.049	3.8416	pos	M+H	C7H6O	0	34	1.69316	100-52-7	0.00681516	4.298	4.296	4.316	4.318	4.335	4.334	4.897	4.895	4.923	4.882	4.9	4.895	4.893	4.899	4.922	4.921	4.917	4.927	4.936	4.938	4.96	4.937	4.969	4.937	4.588	4.659	4.661	4.659	4.655
pos_13179	L-Hypoglycin A	metab_3347	HMDB0029427	B(ii)	C08287	106.065	3.8416	pos	M+H-2H2O	C7H11NO2	0	42.2	1.35449	156-56-9	0.0145954	3.999	3.99	4.04	4.068	4.048	4.097	4.471	4.482	4.54	4.462	4.501	4.494	4.422	4.461	4.484	4.468	4.46	4.471	4.642	4.634	4.637	4.642	4.65	4.647	4.007	4.139	4.13	4.144	4.15
pos_13223	Zearalenone 4-sulfate	metab_3396	HMDB0033623	B(ii)	-	797.212	3.7808	pos	2M+H	C18H22O8S	0	30.5	-2.78614	132505-04-5	0.00143083	4.358	4.394	4.205	4.348	4.338	4.143	4.691	4.13	4.648	4.693	4.472	4.671	4.539	4.494	4.647	4.225	4.363	4.624	3.186	4.062	3.189	4.016	3.77	4.174	5.479	5.467	5.474	5.465	5.459
pos_13238	3-Indolebutyric acid	metab_3411	HMDB0002096	B(ii)	C11284	267.112	3.7808	pos	M+ACN+Na	C12H13NO2	0	54.1	8.47388	133-32-4	0.00138828	5.797	5.787	5.806	5.799	5.796	5.806	3.293	3.404	3.254	3.34	3.239	3.428	3.716	3.436	3.636	3.511	3.677	3.622	3.756	3.733	3.798	3.843	3.766	3.728	5.282	5.3	5.283	5.285	5.286
pos_13239	5,6-Dihydro-5-hydroxy-6-methyl-2H-pyran-2-one	metab_3412	HMDB0034270	B(ii)	C09925	246.112	3.7808	pos	M+NH4	C14H12O3	0	42.2	-1.5845	15345-89-8	0.00282507	5.023	5.026	5.034	5.036	5.005	5.041	3.708	3.702	3.592	3.638	3.682	3.643	3.68	3.746	3.599	3.614	3.572	3.614	3.938	3.698	3.777	3.823	3.752	3.442	4.476	4.495	4.51	4.501	4.501
pos_13249	Sparfloxacin	metab_3423	HMDB0015339;MJDBOTE0001436	B(ii)	C07662	415.157	3.7617	pos	M+Na	C19H22F2N4O3	0	47.1	4.50991	110871-86-8	0.0017222	4.004	3.999	3.77	3.935	3.949	3.864	4.739	4.762	4.809	4.773	4.778	4.72	5.016	5.004	4.993	5.007	5.064	5.013	4.351	4.427	4.417	4.259	4.376	4.334	5.123	5.123	5.121	5.124	5.103
pos_13275	Isophorone	metab_3449	HMDB0031195	B(i)	C14743	139.112	3.7427	pos	M+H	C9H14O	78.1	0	-1.27647	78-59-1	0.00234017	4.686	4.662	4.682	4.691	4.682	4.66	4.834	4.86	4.803	4.839	4.797	4.775	4.919	4.911	4.91	4.898	4.897	4.913	4.512	4.569	4.539	4.539	4.543	4.584	5.132	5.157	5.154	5.158	5.163
pos_13279	Cis-Caffeic acid	metab_3453	HMDB0003501	B(ii)	C01481	163.039	3.7427	pos	M+H-H2O	C9H8O4	0	32	-1.22862	4361-87-9	0.0019206	4.58	4.535	4.587	4.601	4.563	4.604	5.231	5.232	5.25	5.229	5.228	5.207	5.189	5.171	5.212	5.184	5.189	5.2	4.709	4.785	4.736	4.714	4.819	4.735	4.862	4.875	4.872	4.888	4.875
pos_1329	S-Acetyldihydrolipoamide	metab_3463	LMFA08010023;HMDB0001526	B(ii)	C01136	250.091	0.7377	pos	M+H-H2O, M+H	C10H19NO2S2	0	47.9	-6.03052	-	0.00184094	6.038	6.087	6.051	6.056	6.051	6.06	5.193	5.197	5.169	5.2	5.119	5.183	5.279	5.156	5.117	5.211	5.164	5.197	3.682	4.068	3.685	3.873	4.298	3.809	5.299	5.289	5.278	5.276	5.28
pos_13311	Rhamnazin 3-sophoroside	metab_3488	HMDB0038235	B(ii)	-	655.186	3.7027	pos	M+H	C29H34O17	0	81.5	-1.2585	259234-18-9	0.00442558	5.466	5.39	5.39	5.369	5.421	5.439	3.076	3.08	3.083	3.078	3.198	3.071	3.797	3.887	3.427	3.709	3.722	3.484	3.008	3.026	3.184	3.021	3.59	3.267	4.906	4.902	4.909	4.905	4.858
pos_13316	5'-Deoxy-5-fluorouridine	metab_3493	HMDB0060406;PW_C040484	B(ii)	C12739	493.133	3.7027	pos	2M+H	C9H11FN2O5	0	46.5	-8.87756	3094-09-05	0.00692517	5.212	5.149	5.274	5.164	5.148	5.282	2.951	2.955	2.958	2.954	2.943	2.946	3.314	3.015	3.23	3.416	3.521	3.495	2.884	3.306	2.931	2.896	3.173	3.184	4.728	4.715	4.651	4.728	4.722
pos_13319	Icariside B8	metab_3496	HMDB0036846	B(ii)	-	452.226	3.7027	pos	M+ACN+Na	C19H32O8	0	51.9	1.15371	126176-78-1	0.00270942	3.975	3.917	3.88	3.923	3.762	3.727	4.765	4.641	4.649	4.655	4.536	4.596	4.334	4.406	4.418	4.274	4.372	4.356	3.936	3.923	3.907	3.804	4.075	4.034	4.719	4.738	4.722	4.718	4.702
pos_13358	Di-2-furanylmethane	metab_3537	HMDB0032947	B(ii)	-	181.086	3.6821	pos	M+CH3OH+H	C9H8O2	0	31	-1.3092	1197-40-6	0.00270855	4.865	4.805	4.842	4.793	4.844	4.875	5.183	5.224	5.168	5.195	5.169	5.16	5.184	5.156	5.185	5.189	5.144	5.186	4.872	4.961	4.9	4.938	4.951	4.982	4.82	4.821	4.829	4.852	4.827
pos_13365	Oleuropein	metab_3545	HMDB0035872;MJDBOTE0001617	B(ii)	C09794	541.188	3.6611	pos	M+H	C25H32O13	0	35.8	-6.39169	32619-42-4	0.0131187	3.503	3.281	3.756	3.001	2.661	2.814	3.087	3.488	3.103	3.238	3.329	2.921	4.668	4.736	4.587	4.701	4.617	4.231	3.887	3.635	3.686	3.597	3.949	3.833	4.915	4.888	4.769	4.914	4.921
pos_134	(4R,5S,7R,11x)-11,12-Dihydroxy-1(10)-spirovetiven-2-one 12-glucoside	metab_3581	HMDB0030895	B(ii)	-	415.232	4.0398	pos	M+H, M+Na, M+H-H2O, M+H-2H2O	C21H34O8	0	72.4	-1.78881	62574-29-2	0.00209195	5.01	5.03	5.078	5.044	5.044	5.143	5.327	5.445	5.374	5.38	5.329	5.349	5.643	5.62	5.622	5.619	5.663	5.65	5.273	5.299	5.202	5.259	5.255	5.31	6.098	6.121	6.092	6.09	6.095
pos_13440	Wyeronic acid	metab_3623	HMDB0039141	B(ii)	-	272.091	3.6042	pos	M+ACN+H	C13H10O4	0	37	-3.27597	117783-52-5	0.00355999	4.873	4.839	4.869	4.81	4.839	4.879	3.965	3.932	3.98	3.749	3.766	3.68	4.034	4.037	3.851	3.944	3.934	3.939	3.322	3.24	3.459	3.354	3.561	3.45	4.312	4.313	4.301	4.34	4.327
pos_13459	Chavicol	metab_3641	HMDB0034107	B(ii)	C16930	135.08	3.5861	pos	M+H	C9H10O	0	31.2	-0.926552	501-92-8	0.00193787	4.748	4.719	4.707	4.724	4.709	4.713	5.045	5.063	5.055	5.06	5.031	5.029	5.075	5.071	5.061	5.066	5.08	5.06	4.857	4.831	4.823	4.815	4.838	4.826	4.959	4.962	4.961	4.982	4.97
pos_13472	3-Hydroxyphloretin 2'-O-glucoside	metab_3655	HMDB0301672	B(ii)	-	435.128	3.5683	pos	M+H-H2O	C21H24O11	0	80.6	-1.5639	-	0.00239505	4.89	4.827	4.876	4.73	4.849	4.833	5.925	5.97	5.931	5.959	5.89	5.977	6.02	5.954	5.977	5.962	5.9	5.99	5.692	5.643	5.651	5.62	5.665	5.63	5.824	5.824	5.795	5.821	5.83
pos_13478	Mammea B/AC	metab_3661	HMDB0034275	B(ii)	-	400.211	3.5683	pos	M+ACN+H	C21H26O5	0	35	-1.9187	38537-84-7	0.00304878	5.449	5.445	5.455	5.403	5.447	5.452	2.885	3.851	3.277	3.59	3.142	3.447	3.68	3.742	3.534	3.393	3.984	3.65	3.181	3.505	3.51	3.453	3.201	3.242	4.876	4.875	4.868	4.882	4.907
pos_13484	Leucopelargonidin	metab_3668	HMDB0032322	B(ii)	C03648	273.075	3.5683	pos	M+H-H2O	C15H14O6	0	62.8	-1.9645	98919-66-5	0.00104231	5.559	5.537	5.576	5.494	5.546	5.542	6.551	6.585	6.557	6.59	6.517	6.568	6.618	6.558	6.568	6.573	6.509	6.602	6.312	6.269	6.28	6.255	6.295	6.272	6.446	6.439	6.437	6.45	6.452
pos_13489	Cystophorene	metab_3673	HMDB0030944	B(ii)	-	151.148	3.5683	pos	M+H	C11H18	0	31.4	-1.55018	16356-11-9	0.00114078	4.755	4.717	4.758	4.678	4.728	4.754	4.482	4.471	4.473	4.485	4.473	4.47	4.667	4.611	4.633	4.635	4.586	4.658	3.896	3.843	3.932	3.901	3.915	3.913	5.082	5.077	5.085	5.088	5.093
pos_13493	2-Hydroxy-p-mentha-1,8-dien-6-one	metab_3678	HMDB0037012	B(ii)	-	149.096	3.5683	pos	M+H-H2O	C10H14O2	0	61.6	-1.07753	51200-86-3	0.000947417	5.715	5.69	5.708	5.671	5.697	5.713	5.671	5.693	5.678	5.688	5.651	5.672	5.791	5.766	5.791	5.772	5.761	5.789	5.352	5.372	5.344	5.347	5.358	5.381	5.97	5.976	5.98	5.981	5.984
pos_13495	Dihydrocarvone	metab_3680	HMDB0036079	B(ii)	C18018	135.117	3.5683	pos	M+H-H2O	C10H16O	0	63.8	-1.05426	7764-50-3	0.00174217	5.49	5.456	5.491	5.433	5.478	5.487	5.324	5.351	5.323	5.326	5.298	5.282	5.463	5.442	5.449	5.445	5.415	5.449	4.996	4.974	4.957	4.962	5.015	4.983	5.746	5.732	5.753	5.755	5.756
pos_13497	Exo-2-Methyl-3-methylenebicyclo[2.2.1]heptan-2-ol	metab_3682	HMDB0036092	B(ii)	-	121.101	3.5683	pos	M+H-H2O	C9H14O	0	38	0.0568378	59300-40-2	0.00159879	5.353	5.333	5.353	5.334	5.342	5.343	5.53	5.523	5.523	5.525	5.486	5.502	5.593	5.587	5.597	5.59	5.589	5.604	5.256	5.291	5.278	5.28	5.276	5.304	5.572	5.586	5.584	5.595	5.592
pos_13499	Cis-3-Hexenyl acetate	metab_3684	HMDB0032533;HMDB0040215	B(ii)	C19757	107.086	3.5683	pos	M+H-2H2O	C8H14O2	0	34.7	1.10894	3681-82-1;3681-71-8	0.00406218	5.329	5.318	5.351	5.345	5.353	5.371	5.416	5.43	5.438	5.439	5.408	5.409	5.521	5.515	5.521	5.522	5.518	5.522	5.157	5.159	5.155	5.156	5.169	5.169	5.494	5.533	5.545	5.543	5.549
pos_13513	Actinodaphnine	metab_3701	HMDB0302144	B(ii)	C09322	329.149	3.5493	pos	M+NH4	C18H17NO4	0	53.1	-0.202614	517-69-1	0.00305833	4.844	4.818	4.911	4.816	4.822	4.866	5.559	5.554	5.558	5.595	5.574	5.546	5.159	5.164	5.18	5.177	5.163	5.188	5.246	5.219	5.235	5.225	5.238	5.203	5.004	4.998	5.007	5.005	4.97
pos_13542	Dalbergioidin	metab_3730	HMDB0032707	B(ii)	C10415	289.07	3.529	pos	M+H	C15H12O6	0	60.1	-1.81963	30368-42-4	0.00203244	4.462	4.456	4.386	4.395	4.441	4.433	5.19	5.215	5.133	5.221	5.148	5.166	5.244	5.187	5.241	5.234	5.193	5.257	5.264	5.256	5.279	5.277	5.272	5.288	4.991	4.992	4.994	4.989	4.969
pos_13545	Khellin	metab_3733	HMDB0253797;LMPK13110001	B(ii)	C09010	243.065	3.529	pos	M+H-H2O	C14H12O5	0	39.5	-1.38389	82-02-0	0.00266471	3.132	2.961	3.225	2.866	2.849	2.934	4.455	4.427	4.437	4.471	4.351	4.469	4.972	4.918	4.975	4.961	4.914	4.968	5.541	5.505	5.538	5.55	5.526	5.533	4.584	4.593	4.597	4.585	4.565
pos_13568	4-(Glutamylamino) butanoate	metab_3755	HMDB0012161	B(ii)	C15767	215.102	3.5099	pos	M+H-H2O	C9H16N2O5	0	59.9	-1.30679	5105-96-4	0.00326531	3.952	3.715	3.802	3.763	3.699	3.724	4.882	4.888	4.877	4.867	4.825	4.894	4.296	4.32	4.29	4.302	4.314	4.347	4.317	4.273	4.317	4.361	4.321	4.285	4.18	4.186	4.192	4.187	4.157
pos_13594	4,6-Decadiyn-1-ol	metab_3782	HMDB0038913;LMFA05000629	B(ii)	-	151.112	3.4894	pos	M+H	C10H14O	0	39.1	-1.28761	-	0.000575637	5.419	5.418	5.418	5.424	5.407	5.425	5.91	5.91	5.903	5.925	5.88	5.911	5.944	5.934	5.937	5.926	5.935	5.942	5.331	5.338	5.33	5.332	5.337	5.351	5.6	5.607	5.606	5.602	5.608
pos_13611	Indole-3-acetyl-myo-inositol	metab_3801	HMDB0031182	B(ii)	C03868	338.123	3.4698	pos	M+H	C16H19NO7	0	51.8	-1.96156	73925-84-5	0.00173801	5.062	5.023	5.036	5.069	5.073	5.011	2.844	3.558	3.464	2.846	3.655	3.201	4	4.028	3.992	3.962	4.095	4.015	3.413	3.633	3.492	3.557	3.512	3.522	4.571	4.587	4.575	4.566	4.571
pos_13643	Morphinone	metab_3834	HMDB0003563	B(ii)	C01735	301.154	3.4501	pos	M+NH4	C17H17NO3	0	52.4	-1.6355	467-02-7	0.00321029	4.842	4.916	4.836	4.876	4.887	4.872	1.122	3.395	0.4789	0.476	2.391	0.4712	0.9456	1.982	2.04	1.196	2.593	0.856	2.171	0.7684	2.165	1.18	2.315	2.7	4.372	4.403	4.382	4.367	4.378
pos_13646	N6-Acetyl-L-lysine	metab_3837	HMDB0000206	B(ii)	C02727	171.113	3.4501	pos	M+H-H2O	C8H16N2O3	0	58.6	-0.577912	692-04-6	0.00153328	3.612	3.545	3.56	3.623	3.554	3.429	5.434	5.447	5.427	5.453	5.407	5.428	4.939	4.935	4.909	4.912	4.915	4.891	4.882	4.877	4.862	4.875	4.864	4.875	4.788	4.8	4.803	4.799	4.808
pos_13648	2-Phenylethyl propanoate	metab_3839	HMDB0035013	B(ii)	-	161.096	3.4501	pos	M+H-H2O	C11H14O2	0	42.2	-1.30229	122-70-3	0.00177947	4.079	4.065	4.055	4.089	4.026	3.956	4.943	4.955	4.925	4.944	4.925	4.912	5.002	5.001	4.956	4.986	4.999	4.998	4.759	4.745	4.757	4.761	4.714	4.796	4.96	4.968	4.948	4.961	4.97
pos_13652	(3S)-3,6-Diaminohexanoate	metab_3844	HMDB0012114	B(ii)	C01142	129.102	3.4501	pos	M+H-H2O	C6H14N2O2	0	35.6	-0.423245	4299-56-3	0.00133205	1.947	2.019	1.944	1.948	2.063	1.996	4.845	4.876	4.857	4.834	4.84	4.811	4.289	4.331	4.257	4.27	4.307	4.271	4.391	4.345	4.337	4.344	4.37	4.351	4.306	4.311	4.304	4.311	4.319
pos_13668	3-Hydroxyibuprofen	metab_3860	HMDB0060921;PW_C040564	B(ii)	-	223.132	3.4314	pos	M+H	C13H18O3	0	45.8	-1.70513	-	0.00041697	4.707	4.634	4.664	4.652	4.65	4.617	5.313	5.408	5.293	5.35	5.293	5.328	5.483	5.416	5.46	5.436	5.38	5.463	5.16	5.155	5.103	5.145	5.121	5.164	5.51	5.507	5.503	5.508	5.506
pos_1368	Levulinic acid	metab_3873	LMFA01060006;HMDB0000720	B(ii)	-	99.0443	0.9342	pos	M+H-H2O, M+NH4	C5H8O3	0	31.9	2.2098	123-76-2	0.00231425	5.712	5.728	5.734	5.749	5.755	5.748	6.493	6.495	6.511	6.508	6.497	6.517	6.476	6.472	6.507	6.508	6.508	6.532	6.207	6.196	6.163	6.158	6.139	6.127	6.149	6.164	6.165	6.18	6.185
pos_13685	Deoxyguanosine	metab_3879	PW_C000058;HMDB0000085;MJDBOTE0000696	B(ii)	C00330	285.132	3.4126	pos	M+NH4	C10H13N5O4	0	57.7	7.27954	961-07-9	0.00397668	3.527	3.566	3.472	3.394	3.361	3.375	4.673	4.729	4.694	4.708	4.623	4.633	4.755	4.666	4.695	4.672	4.678	4.709	4.961	5.012	5.007	4.979	4.973	5.006	4.197	4.17	4.158	4.156	4.177
pos_13702	Cinncassiol E	metab_3897	HMDB0036857	B(ii)	C17659	416.228	3.3921	pos	M+NH4	C20H30O8	0	41.8	-0.513178	98751-76-9	0.00182698	5.867	5.844	5.819	5.837	5.834	5.831	5.447	5.483	5.448	5.463	5.457	5.402	5.257	5.244	5.214	5.246	5.237	5.241	4.605	4.705	4.559	4.656	4.631	4.736	5.426	5.422	5.412	5.439	5.428
pos_13718	(S)-Isosclerone	metab_3913	HMDB0038712	B(ii)	-	211.096	3.3921	pos	M+CH3OH+H	C10H10O3	0	72.1	-1.73822	54712-38-8	0.0028248	4.53	4.58	4.504	4.588	4.585	4.538	5.049	5.048	5.029	5.057	5.007	5.037	5.131	5.088	5.129	5.105	5.11	5.134	5.04	5.06	5.042	5.052	5.037	5.087	4.848	4.848	4.85	4.843	4.817
pos_13719	N6-Acetyl-5S-hydroxy-L-lysine	metab_3914	HMDB0033891	B(ii)	-	187.108	3.3921	pos	M+H-H2O	C8H16N2O4	0	52.3	0.425891	-	0.00243691	2.257	2.344	2.291	2.303	2.214	2.314	5.049	5.098	5.023	5.088	5.024	5.01	4.435	4.326	4.385	4.381	4.389	4.345	4.33	4.354	4.343	4.319	4.318	4.338	4.248	4.223	4.23	4.223	4.229
pos_13721	Methyl cinnamate	metab_3917	HMDB0033833;HMDB0303905	B(ii)	C06358	163.075	3.3921	pos	M+H	C10H10O2	0	36.8	-1.47523	103-26-4	0.00173402	5.173	5.155	5.153	5.165	5.169	5.141	5.827	5.813	5.814	5.843	5.795	5.814	5.863	5.824	5.872	5.83	5.855	5.872	5.552	5.61	5.558	5.586	5.581	5.617	5.56	5.565	5.563	5.578	5.552
pos_13738	N1-trans-Feruloylagmatine	metab_3932	HMDB0037107	B(ii)	C18325	307.176	3.3717	pos	M+H	C15H22N4O3	0	77.1	-1.91385	-	0.000814211	4.348	4.327	4.331	4.309	4.348	4.308	3.999	3.959	3.965	4.009	3.911	3.909	5.899	5.873	5.896	5.885	5.886	5.9	3.668	3.419	3.449	3.716	3.622	3.686	6.687	6.691	6.693	6.688	6.679
pos_13739	Dalbergin	metab_3933	HMDB0303925;LMPK12100003	B(ii)	C10414	286.107	3.3717	pos	M+NH4	C16H12O4	0	43.6	-1.77533	482-83-7	0.00251369	5.256	5.291	5.223	5.291	5.263	5.182	3.882	3.575	3.748	3.719	3.456	3.59	3.787	3.752	3.872	3.734	3.744	3.863	4.145	4.06	4.123	4.069	4.026	4.102	4.633	4.627	4.623	4.602	4.626
pos_13787	Tiglylglycine	metab_3985	HMDB0000959	B(ii)	-	140.07	3.3319	pos	M+H-H2O	C7H11NO3	0	42.5	-1.08295	35842-45-6	0.00411497	4.417	4.454	4.375	4.445	4.427	4.392	5.35	5.329	5.351	5.329	5.308	5.334	5.269	5.27	5.29	5.236	5.297	5.293	4.865	4.896	4.856	4.88	4.824	4.887	4.683	4.731	4.716	4.723	4.729
pos_13788	Genipic acid	metab_3986	HMDB0036072	B(ii)	-	149.06	3.3319	pos	M+H-2H2O	C9H12O4	0	47.1	-0.848092	6902-76-7	0.00276997	5.114	5.104	5.068	5.082	5.081	5.097	5.584	5.575	5.587	5.582	5.555	5.575	5.567	5.565	5.592	5.56	5.569	5.59	5.361	5.365	5.345	5.346	5.339	5.362	5.273	5.303	5.301	5.305	5.31
pos_13800	Ptelatoside B	metab_4000	HMDB0034447	B(ii)	-	393.151	3.3112	pos	M+H-2H2O	C20H28O10	0	81.9	-7.9197	90852-99-6	0.00362055	4.258	4.211	4.253	4.303	4.275	4.238	5.46	5.419	5.46	5.417	5.353	5.417	5.402	5.459	5.425	5.398	5.468	5.452	4.947	5.031	5.021	5.061	5.061	5.068	4.809	4.851	4.821	4.81	4.815
pos_13803	Capillarisin	metab_4003	HMDB0249594	B(ii)	C08999	317.065	3.3112	pos	M+H	C16H12O7	0	55.4	-1.66937	56365-38-9	0.00978415	3.666	3.924	3.711	3.817	3.942	3.747	4.666	4.638	4.682	4.691	4.628	4.664	4.83	4.798	4.781	4.832	4.757	4.803	4.26	4.437	4.417	4.444	4.42	4.441	4.656	4.735	4.752	4.736	4.781
pos_13845	Secologanin	metab_4049	HMDB0304482;LMPR0102070002	B(ii)	C01852	411.126	3.2696	pos	M+Na	C17H24O10	0	65.3	-1.51945	19351-63-4	0.00303094	3.733	3.602	3.5	3.859	3.782	3.761	4.952	5.038	5.094	4.962	5.018	4.952	5.188	5.289	5.197	5.224	5.264	5.172	5.484	5.476	5.507	5.458	5.501	5.448	4.541	4.575	4.553	4.542	4.547
pos_13853	L-1,2,3,4-Tetrahydro-beta-carboline-3-carboxylic acid	metab_4058	HMDB0035665	B(ii)	-	217.097	3.2696	pos	M+H	C12H12N2O2	0	51.7	-1.20208	42438-90-4	0.00149907	5.78	5.762	5.774	5.787	5.763	5.78	4.749	4.785	4.75	4.769	4.779	4.751	4.914	4.901	4.904	4.899	4.877	4.903	4.79	4.785	4.76	4.768	4.785	4.799	5.289	5.307	5.303	5.29	5.295
pos_13855	N-Methyltryptamine	metab_4060	PW_C002133;HMDB0004370	B(i)	C06213	175.123	3.2696	pos	M+H	C11H14N2	89.4	0	-1.41816	61-49-4	0.00524103	3.442	3.49	3.14	3.217	3.225	3.44	4.45	4.429	4.439	4.44	4.484	4.452	5.25	5.282	5.257	5.288	5.287	5.287	4.841	4.863	4.856	4.877	4.87	4.886	4.341	4.347	4.39	4.331	4.347
pos_13857	Alpha-Methylphenylalanine	metab_4061	HMDB0029223	B(ii)	-	144.081	3.2696	pos	M+H-2H2O	C10H13NO2	0	33.1	-0.741503	-	0.00302238	5.431	5.399	5.413	5.443	5.405	5.431	5.193	5.202	5.2	5.188	5.188	5.176	5.841	5.88	5.87	5.866	5.878	5.888	5.501	5.527	5.525	5.53	5.516	5.531	5.274	5.305	5.311	5.304	5.315
pos_13861	Vestitone 7-glucoside	metab_4066	HMDB0033012	B(ii)	-	452.195	3.2496	pos	M+NH4	C22H26O9	0	70.3	7.11184	-	0.00325353	4.344	4.363	4.387	4.3	4.397	4.283	5.769	5.815	5.835	5.796	5.825	5.761	5.789	5.815	5.787	5.824	5.774	5.8	4.857	4.924	4.91	4.907	4.958	4.871	5.135	5.136	5.1	5.131	5.142
pos_13862	Carthamone	metab_4067	HMDB0037377;LMPK12120410	B(ii)	C08598	449.107	3.2496	pos	M+H	C21H20O11	0	87.5	-1.51432	86579-00-2	0.00136782	3.087	2.637	3.381	2.648	2.888	2.859	2.912	3.597	3.65	3.874	3.703	3.375	5.213	5.291	5.356	5.277	5.25	5.275	5.499	5.622	5.604	5.588	5.595	5.527	4.776	4.777	4.791	4.777	4.786
pos_13883	3-Hydroxychavicol 1-[rhamnosyl-(1->6)-glucoside]	metab_4090	HMDB0037108	B(ii)	-	441.172	3.2297	pos	M+H-H2O	C21H30O11	0	36.4	-6.84002	267668-14-4	0.0107867	4.079	4.147	4.075	4.037	4.054	4.1	5.04	5.066	5.149	4.963	5.095	4.981	4.992	5.149	5.161	5.184	5.166	5.072	5.39	5.462	5.488	5.408	5.482	5.357	4.286	4.381	4.27	4.288	4.273
pos_13902	Isoachifolidiene	metab_4112	HMDB0038690	B(ii)	-	362.196	3.2078	pos	M+NH4	C20H24O5	0	53.2	-1.67285	-	0.00175685	4.643	4.658	4.662	4.668	4.582	4.637	5.094	5.114	5.134	5.126	5.049	5.091	5.252	5.301	5.324	5.298	5.289	5.282	4.458	4.482	4.473	4.518	4.46	4.412	5.556	5.579	5.579	5.577	5.578
pos_13952	Pinocarveol	metab_4166	HMDB0035743;LMPR0102120025	B(ii)	C11941	135.117	3.1696	pos	M+H-H2O	C10H16O	0	51.7	-0.780119	5947-36-4	0.00166173	5.062	5.082	5.078	5.094	5.052	5.09	4.888	4.825	4.819	4.854	4.778	4.848	4.988	4.959	4.97	4.976	4.928	4.974	4.525	4.601	4.57	4.551	4.562	4.582	5.24	5.25	5.249	5.251	5.264
pos_13998	(1R,2R,4R,8R)-p-Menthane-2,8,9-triol	metab_4212	HMDB0033574	B(ii)	-	233.113	3.1301	pos	M+2Na-H	C10H20O3	0	57.9	3.60984	212516-28-4	0.000985409	5.039	5.027	5.003	5.068	4.919	4.891	4.621	4.606	4.655	4.56	4.562	4.602	4.479	4.483	4.452	4.449	4.372	4.43	4.407	4.388	4.343	4.428	4.324	4.433	4.667	4.668	4.67	4.658	4.669
pos_14016	Methyl 5-hydroxyoxindole-3-acetate	metab_4233	HMDB0038990	B(ii)	-	254.102	3.1117	pos	M+CH3OH+H	C11H11NO4	0	60	-2.12905	-	0.00179076	5.04	5.03	5.048	5.027	4.992	5.038	3.565	3.895	3.897	3.981	4.025	3.967	3.914	4.13	4.212	4.197	4.163	4.29	4.115	4.099	3.935	3.939	3.976	3.945	4.539	4.54	4.542	4.557	4.553
pos_14019	N-Acetyl-L-glutamic acid	metab_4236	HMDB0001138	B(ii)	C00624	154.05	3.1117	pos	M+H-2H2O	C7H11NO5	0	59.8	-1.38437	1188-37-0	0.00331817	4.741	4.732	4.762	4.74	4.718	4.773	4.168	4.073	4.103	4.199	4.13	4.145	4.176	4.139	4.254	4.237	4.225	4.285	3.982	4.095	3.984	4.071	4.059	4.11	4.366	4.366	4.369	4.367	4.399
pos_14031	Gibberellin A8-catabolite	metab_4250	LMPR0104170027;HMDB0304364	B(ii)	C11870	380.17	3.0918	pos	M+NH4	C19H22O7	0	51.7	-1.72708	78791-79-4	0.00148442	6.555	6.525	6.507	6.523	6.506	6.548	5.273	5.345	5.327	5.28	5.302	5.259	5.606	5.606	5.572	5.584	5.593	5.545	4.849	4.809	4.845	4.799	4.859	4.812	6.156	6.145	6.159	6.154	6.171
pos_14036	4-Methylumbelliferone	metab_4254	HMDB0059622;MJDBOTE0001043	B(ii)	C03081	218.081	3.0918	pos	M+ACN+H	C10H8O3	0	57.4	-1.90655	90-33-5	0.00135823	4.991	5.027	4.971	5.033	4.951	4.971	5.683	5.743	5.749	5.721	5.754	5.686	5.804	5.814	5.801	5.806	5.836	5.797	6.131	6.102	6.134	6.094	6.127	6.09	5.393	5.405	5.402	5.406	5.413
pos_14062	1,3-dihydroxy-N-methylacridone	metab_4283	HMDB0304008	B(ii)	C12093	259.107	3.0728	pos	M+NH4	C14H11NO3	0	55.3	-1.55546	28333-02-0	0.00110015	5.351	5.327	5.325	5.33	5.337	5.358	4.026	3.922	4.109	4.037	4.083	3.976	3.968	4.14	4.076	4.017	4.094	4.065	3.737	3.781	3.746	3.775	3.696	3.887	4.824	4.818	4.822	4.814	4.828
pos_14063	2-Furanmethanol	metab_4284	HMDB0013742	B(ii)	C20441	197.081	3.0728	pos	2M+H	C5H6O2	0	52.7	-0.91181	98-00-0	0.00242187	4.635	4.604	4.638	4.594	4.599	4.641	5.265	5.292	5.3	5.297	5.301	5.247	5.275	5.297	5.282	5.286	5.285	5.285	5.242	5.225	5.253	5.236	5.253	5.234	4.804	4.804	4.809	4.805	4.831
pos_14070	5-Hydroxyindoleacetylglycine	metab_4292	HMDB0004185	B(ii)	C05832	538.194	3.0531	pos	2M+ACN+H	C12H12N2O4	0	49.2	2.16342	-	0.00262849	4.008	4.04	3.937	4.085	3.962	4.094	5.554	5.596	5.604	5.619	5.595	5.554	5.448	5.513	5.553	5.536	5.543	5.468	4.686	4.643	4.64	4.677	4.585	4.719	4.865	4.866	4.88	4.848	4.877
pos_14084	Prenyl glucoside	metab_4305	HMDB0031876	B(ii)	C09808	231.122	3.0531	pos	M+H-H2O	C11H20O6	0	74.2	-1.75494	117861-55-9	0.000851092	5.572	5.59	5.564	5.575	5.518	5.54	4.492	4.508	4.528	4.497	4.511	4.462	4.434	4.466	4.481	4.464	4.483	4.457	3.942	3.899	3.892	3.837	3.928	3.821	5.038	5.047	5.046	5.039	5.04
pos_14086	Beta-D-Galactosamine	metab_4307	HMDB0245095	B(ii)	-	180.086	3.0531	pos	M+H	C6H13NO5	0	43.2	-1.46951	-	0.00131976	5.303	5.306	5.288	5.307	5.277	5.284	5.999	6.034	6.028	6.035	6.011	6.005	6.027	6.026	6.023	6.024	6.034	6.048	5.743	5.743	5.724	5.742	5.726	5.751	5.634	5.644	5.633	5.645	5.65
pos_14093	Butyl 3-O-caffeoylquinate	metab_4315	HMDB0034588	B(ii)	-	428.191	3.0346	pos	M+NH4	C20H26O9	0	36.9	-1.53492	132741-56-1	0.00249489	4.474	4.553	4.414	4.504	4.304	4.213	4.414	4.404	4.483	4.496	4.424	4.482	4.272	4.346	4.316	4.089	4.344	4.348	3.945	3.907	3.729	3.938	3.786	4.1	4.874	4.878	4.876	4.849	4.874
pos_14096	Sesamolinol	metab_4317	HMDB0034119;HMDB0033270	B(ii)	C10883	390.154	3.0346	pos	M+NH4	C20H20O7	0	62.3	-3.12121	100016-94-2;526-07-8	0.00984394	4.685	4.755	4.605	4.736	4.656	4.627	4.518	4.47	4.617	4.571	4.475	4.465	4.484	4.577	4.626	4.607	4.557	4.546	5.314	5.338	5.349	5.331	5.311	5.332	4.195	4.195	4.135	4.113	4.202
pos_14099	Jasmolone glucoside	metab_4320	HMDB0032870	B(ii)	-	360.201	3.0346	pos	M+NH4	C17H26O7	0	71.3	-1.12119	-	0.00356788	5.999	5.989	5.953	5.967	5.954	5.985	5.39	5.387	5.395	5.408	5.385	5.435	5.446	5.467	5.467	5.494	5.487	5.451	4.675	4.72	4.61	4.704	4.57	4.69	5.491	5.492	5.538	5.498	5.503
pos_14107	(Z)-10-Hydroxy-8-decene-4,6-diynoic acid	metab_4330	HMDB0031055	B(ii)	-	211.096	3.0346	pos	M+CH3OH+H	C10H10O3	0	76.3	-1.63472	51193-97-6	0.0010397	4.876	4.852	4.861	4.799	4.825	4.882	5.773	5.834	5.789	5.842	5.839	5.78	5.719	5.75	5.759	5.778	5.778	5.752	5.283	5.282	5.305	5.297	5.227	5.324	5.311	5.311	5.314	5.312	5.324
pos_14122	6-(5-carboxy-2,3-dihydroxyphenoxy)-3,4,5-trihydroxyoxane-2-carboxylic acid	metab_4346	HMDB0126637	B(ii)	-	379.091	3.0147	pos	M+CH3OH+H	C13H14O11	0	36.1	9.84694	-	0.00165969	4.198	4.094	4.183	4.171	4.152	4.217	5.283	5.39	5.39	5.307	5.388	5.281	5.358	5.398	5.295	5.371	5.386	5.298	4.991	4.869	4.981	4.842	5.002	4.848	4.954	4.955	4.957	4.972	4.967
pos_14124	(E)-2-O-Cinnamoyl-beta-D-glucopyranose	metab_4348	HMDB0035880	B(ii)	-	333.094	3.0147	pos	M+Na	C15H18O7	0	38.5	-1.74665	94356-16-8	0.00091193	4.832	4.863	4.816	4.865	4.757	4.821	5.517	5.63	5.632	5.54	5.643	5.515	5.636	5.677	5.62	5.651	5.677	5.586	5.236	5.173	5.234	5.137	5.244	5.142	5.371	5.379	5.377	5.379	5.384
pos_14136	Oxytetracycline	metab_4359	PW_C009084;HMDB0014733;LMPK07000005;MJDBOTE0001422	B(ii)	C06624	493.181	2.9933	pos	M+CH3OH+H	C22H24N2O9	0	58.5	-1.88951	79-57-2	0.00124545	5.68	5.677	5.648	5.677	5.663	5.675	3.431	2.981	2.984	3.386	3.363	3.097	3.758	3.793	3.769	3.643	3.63	3.595	4.058	4.062	4.11	4.033	4.001	4.059	5.144	5.149	5.155	5.149	5.138
pos_14158	Aubergenone	metab_4382	HMDB0035827	B(ii)	-	275.139	2.9723	pos	M+K	C15H24O2	0	35.6	-9.70953	69427-35-6	0.00164143	5.536	5.516	5.514	5.534	5.526	5.513	3.528	2.876	3.235	3.241	3.253	3.254	2.818	2.766	3.104	2.692	2.711	3.096	4.18	4.162	4.136	4.11	3.984	4.185	4.996	4.992	4.999	4.979	4.998
pos_14171	Pondaplin	metab_4397	HMDB0033184	B(ii)	-	248.128	2.9528	pos	M+NH4	C14H14O3	0	72.4	-1.40435	-	0.000577707	4.964	4.949	4.909	4.96	4.927	4.919	5.184	5.199	5.141	5.183	5.129	5.157	5.626	5.604	5.626	5.621	5.582	5.619	4.916	4.929	4.933	4.931	4.91	4.957	6.103	6.101	6.104	6.097	6.107
pos_14184	Isopiperitenone	metab_4408	HMDB0302241	B(ii)	C02289	151.112	2.9343	pos	M+H	C10H14O	0	43	-1.14763	529-01-1	0.00110975	5.352	5.335	5.335	5.329	5.348	5.353	5.758	5.758	5.76	5.741	5.712	5.743	5.764	5.737	5.762	5.768	5.753	5.773	5.126	5.159	5.172	5.141	5.155	5.156	5.396	5.407	5.41	5.408	5.412
pos_14196	(Z)-N-Feruloyl-5-hydroxyanthranilic acid	metab_4419	HMDB0038575	B(ii)	-	362.123	2.9159	pos	M+CH3OH+H	C17H15NO6	0	50.3	-1.94453	108605-69-2	0.00169053	5.514	5.494	5.452	5.474	5.498	5.49	3.757	3.681	3.587	3.087	3.699	3.499	3.905	3.849	3.93	3.955	3.777	3.773	3.888	3.941	4.012	3.917	3.849	3.993	4.953	4.955	4.941	4.939	4.937
pos_14197	Methyl dioxindole-3-acetate	metab_4420	HMDB0038991	B(ii)	-	254.102	2.9159	pos	M+CH3OH+H	C11H11NO4	0	50.3	-1.68842	-	0.00454637	5.179	5.176	5.148	5.151	5.196	5.148	3.967	3.945	4.031	4.031	4.243	4.216	4.255	4.288	4.341	4.364	4.397	4.294	4.322	4.256	4.236	4.17	4.101	4.071	4.66	4.698	4.707	4.716	4.704
pos_14231	D-Vacciniin	metab_4455	HMDB0038492	B(ii)	-	348.105	2.897	pos	M+ACN+Na	C13H16O7	0	41.2	-1.57982	14200-76-1	0.0034873	5.059	5.05	5.035	5.064	5.095	5.044	5.443	5.331	5.438	5.456	5.366	5.47	5.591	5.521	5.597	5.484	5.594	5.585	5.151	5.278	5.168	5.312	5.186	5.277	5.139	5.139	5.141	5.099	5.133
pos_14233	Tavulin	metab_4457	HMDB0036773	B(ii)	-	265.143	2.897	pos	M+H	C15H20O4	0	56.2	-1.32091	71030-09-6	0.00286583	6.257	6.268	6.227	6.228	6.243	6.227	6.669	6.624	6.667	6.663	6.584	6.653	6.718	6.668	6.748	6.73	6.712	6.711	6.58	6.635	6.625	6.632	6.621	6.643	6.566	6.599	6.604	6.566	6.572
pos_14237	(R)-Shinanolone	metab_4461	HMDB0030580	B(ii)	-	175.075	2.897	pos	M+H-H2O	C11H12O3	0	43.4	-0.738821	-	0.00358299	4.52	4.519	4.431	4.489	4.516	4.473	4.83	4.785	4.852	4.825	4.791	4.828	4.903	4.883	4.927	4.926	4.922	4.903	4.817	4.842	4.864	4.839	4.192	4.853	4.677	4.656	4.653	4.657	4.63
pos_14263	7-Aminomethyl-7-carbaguanine	metab_4488	HMDB0011690	B(ii)	C16675	180.086	2.8772	pos	M+H	C7H9N5O	0	32.8	-8.88635	-	0.00141329	4.984	4.976	4.998	5.011	5.031	5.017	5.322	5.331	5.359	5.368	5.361	5.375	5.405	5.352	5.403	5.4	5.425	5.382	5.237	5.271	5.364	5.246	5.281	5.218	5.313	5.332	5.32	5.313	5.32
pos_1427	Ascladiol	metab_4494	HMDB0029610	B(ii)	-	139.039	1.0766	pos	M+H-H2O, M+ACN+H	C7H8O4	0	41.9	-1.07182	32013-85-7	0.00187642	5.842	5.91	5.862	5.905	5.894	5.876	5.657	5.61	5.618	5.621	5.624	5.62	5.649	5.627	5.682	5.641	5.637	5.683	5.383	5.417	5.383	5.385	5.36	5.392	5.642	5.663	5.665	5.66	5.669
pos_14312	Licorice glycoside E	metab_4542	HMDB0031996;LMPK12140032	B(ii)	-	757.217	2.816	pos	M+ACN+Na	C35H35NO14	0	68.6	-6.40178	-	0.00219896	5.468	5.5	5.415	5.514	5.524	5.44	4.677	4.606	4.551	4.629	4.498	4.675	4.909	4.925	4.863	4.873	4.865	4.829	4.913	4.929	4.977	4.992	5.033	4.95	5.171	5.172	5.179	5.178	5.199
pos_14363	Tartronate semialdehyde	metab_4597	HMDB0006938	B(ii)	C01146	105.018	2.7976	pos	M+H	C3H4O4	0	39.5	1.86864	2480-77-5	0.00505897	4.217	4.207	4.214	4.218	4.216	4.22	4.966	4.927	5.013	5.008	4.972	4.997	5.128	5.119	5.147	5.124	5.144	5.153	5.073	5.144	5.131	5.111	5.178	5.095	4.488	4.539	4.531	4.538	4.545
pos_14372	Gibberellin A20	metab_4607	LMPR0104170004;HMDB0303457	B(ii)	C02035	350.196	2.7769	pos	M+NH4	C19H24O5	0	53.1	-1.46967	19143-87-4	0.00235618	5.691	5.709	5.692	5.703	5.685	5.683	3.932	4.204	4.16	4.016	4.164	4.083	4.074	3.995	4.086	4.149	3.966	4.091	2.524	2.154	2.213	2.148	2.143	2.227	5.27	5.301	5.277	5.271	5.282
pos_14385	Adouetine X	metab_4621	HMDB0034216	B(ii)	C09993	545.306	2.7572	pos	M+2Na-H	C28H44N4O4	0	33.1	-2.55018	19542-37-1	0.00456295	4.384	4.374	4.381	4.385	4.383	4.387	5.76	5.703	5.699	5.72	5.727	5.79	5.618	5.553	5.633	5.585	5.573	5.575	4.924	4.982	4.981	4.978	5.002	4.882	4.681	4.718	4.671	4.683	4.662
pos_1439	Artocarbene	metab_4626	HMDB0031744	B(ii)	-	275.11	1.1309	pos	M+H-2H2O, M+Na	C19H18O4	0	41.3	9.26796	194144-02-0	0.00289146	5.117	5.13	5.117	5.087	5.049	5.045	6.063	5.897	5.833	5.94	5.78	6.038	6.156	6.123	6.351	6.171	6.071	6.314	6.009	6.152	6.011	6.166	6.051	6.166	6.031	5.999	6.008	5.987	5.992
pos_14390	Normammein	metab_4627	HMDB0030784	B(ii)	-	381.165	2.7572	pos	M+Na	C21H26O5	0	37.3	-5.85537	5085-54-1	0.00181431	5.194	5.157	5.231	5.224	5.162	5.231	4.375	4.337	4.392	4.375	4.372	4.262	4.145	4.207	4.253	4.122	4.079	4.012	3.307	3.399	3.284	3.241	3.807	3.371	4.92	4.944	4.933	4.925	4.931
pos_14396	Epsilon-caprolactam	metab_4633	HMDB0062769	B(ii)	C06593	227.175	2.7572	pos	2M+H	C6H11NO	0	46.6	-1.78995	105-60-2	0.00347983	4.392	4.383	4.389	4.393	4.392	4.396	5.455	5.403	5.408	5.363	5.404	5.422	4.935	4.899	4.962	4.883	4.942	4.931	4.784	4.817	4.784	4.78	4.929	4.806	4.669	4.676	4.672	4.665	4.706
pos_14440	Mycotoxin T 2	metab_4679	HMDB0032864	B(ii)	-	324.144	2.6991	pos	M+H-H2O	C16H23NO7	0	68.5	-1.27115	208346-80-9	0.000538999	5.534	5.512	5.515	5.543	5.529	5.55	4.324	4.38	4.393	4.242	4.375	4.343	4.531	4.502	4.376	4.394	4.446	4.569	4.591	4.618	4.614	4.586	4.613	4.6	5.116	5.116	5.118	5.111	5.113
pos_14443	7,8-dihydromonapterin	metab_4682	HMDB0304238	B(ii)	C21008	278.088	2.6991	pos	M+Na	C9H13N5O4	0	36.5	7.48804	-	0.00419749	4.915	4.901	4.889	4.933	4.896	4.916	3.528	3.519	3.568	3.669	3.175	3.396	3.582	3.694	3.789	3.447	3.664	3.669	2.823	2.732	2.717	2.727	3.153	2.773	4.389	4.355	4.397	4.395	4.4
pos_1446	2-Methylbenzaldehyde	metab_4697	HMDB0029636;HMDB0303310	B(ii)	C07214	121.065	1.1689	pos	M+H, 2M+Na	C8H8O	0	42.2	0.0584835	529-20-4	0.00181229	5.941	5.969	5.947	5.949	5.961	5.945	6.963	6.912	6.873	6.912	6.862	6.948	6.909	6.893	6.992	6.929	6.885	6.986	6.364	6.443	6.378	6.461	6.404	6.461	6.474	6.475	6.5	6.47	6.476
pos_14492	Mellein	metab_4732	HMDB0301747	B(ii)	-	220.096	2.6596	pos	M+ACN+H	C10H10O3	0	61	-1.88581	480-33-1	0.00143441	5.369	5.384	5.376	5.393	5.375	5.384	4.786	4.731	4.783	4.728	4.75	4.783	4.792	4.787	4.85	4.799	4.827	4.857	4.407	4.431	4.283	4.424	4.389	4.299	4.995	5.015	5.003	5.001	5.004
pos_14508	5'-Methylthioadenosine	metab_4750	PW_C000910;HMDB0001173	B(ii)	C00170	298.096	2.64	pos	M+H	C11H15N5O3S	0	76.9	-2.33576	2457-80-9	0.00118924	3.948	3.985	3.977	4.058	4.026	4.027	6.759	6.756	6.766	6.671	6.742	6.74	6.728	6.737	6.794	6.741	6.747	6.772	6.021	6.089	6.008	6.081	6.002	6.049	5.989	5.99	5.992	5.983	5.974
pos_14511	5-Phenyl-1,3-oxazinane-2,4-dione	metab_4754	HMDB0060400;PW_C040533	B(ii)	C16596	192.065	2.64	pos	M+H	C10H9NO3	0	60.2	-1.13744	-	0.00298157	5.277	5.269	5.268	5.29	5.257	5.292	4.538	4.564	4.574	4.608	4.583	4.601	4.725	4.674	4.698	4.733	4.773	4.776	4.801	4.787	4.798	4.761	4.757	4.744	4.881	4.904	4.912	4.913	4.918
pos_14536	Mescaline	metab_4778	HMDB0254474	B(ii)	C06546	194.117	2.6196	pos	M+H-H2O	C11H17NO3	0	31.7	-0.517455	1954-04-06	0.00387635	4.876	4.884	4.897	4.863	4.855	4.926	3.774	3.71	3.699	3.804	3.738	3.654	3.952	3.844	3.656	3.958	3.718	3.816	3.57	3.356	3.592	3.473	3.685	3.383	4.388	4.417	4.426	4.425	4.43
pos_14540	4-Ipomeanol	metab_4783	HMDB0030472	B(ii)	-	133.065	2.6196	pos	M+H-2H2O	C9H12O3	0	50.1	-0.574241	32954-58-8	0.00334795	4.014	3.999	4.103	3.989	4.05	4.103	5.179	5.194	5.169	5.138	5.174	5.134	5.23	5.227	5.263	5.25	5.248	5.23	4.498	4.58	4.523	4.494	4.638	4.486	5.109	5.146	5.148	5.141	5.152
pos_14556	Hypoglycin B	metab_4800	HMDB0029428	B(ii)	C08280	253.118	2.5997	pos	M+H-H2O	C12H18N2O5	0	41.1	-1.01102	502-37-4	0.000477239	4.215	4.272	4.364	4.228	4.282	4.349	5.11	5.078	5.092	5.078	5.035	5.054	4.718	4.629	4.669	4.653	4.586	4.67	4.723	4.663	4.704	4.678	4.706	4.741	4.624	4.622	4.621	4.619	4.624
pos_14558	2-Phenyl-2-butenal	metab_4802	HMDB0031619	B(ii)	-	188.107	2.5997	pos	M+ACN+H	C10H10O	0	39.8	-1.3158	4411-89-6	0.00174546	3.219	3.329	3.121	3.246	3.068	3.358	3.696	3.496	3.157	3.634	3.475	3.782	3.822	3.964	3.91	3.949	3.904	3.886	5.44	5.422	5.422	5.414	5.452	5.411	4.371	4.375	4.378	4.388	4.388
pos_14587	2-Hydroxy-3-(4-hydroxyphenyl)propenoic acid	metab_4834	HMDB0006915;PW_C003007	B(ii)	C05350	163.039	2.5796	pos	M+H-H2O	C9H8O4	0	40.3	-1.1071	-	0.00165832	4.946	4.941	4.966	4.972	4.953	4.971	5.675	5.684	5.685	5.672	5.67	5.661	5.783	5.779	5.797	5.808	5.798	5.78	5.631	5.646	5.639	5.646	5.646	5.641	5.425	5.427	5.432	5.43	5.448
pos_14596	2-O-a-D-Galactopyranuronosyl-L-rhamnose	metab_4844	HMDB0040159	B(ii)	-	379.063	2.5589	pos	M+K	C12H20O11	0	38.6	-2.08429	6118-79-2	0.00243265	4.476	4.374	4.431	4.363	4.431	4.479	4.778	4.786	4.807	4.757	4.833	4.747	5.077	5.091	5.023	5.096	5.109	5.063	5.108	5.059	5.078	5.031	5.12	5.044	5.111	5.112	5.114	5.131	5.138
pos_14607	Enol-phenylpyruvate	metab_4857	HMDB0012225	B(ii)	C02763	147.044	2.5589	pos	M+H-H2O	C9H8O3	0	47.4	-1.13275	5801-57-0	0.000811967	5.669	5.652	5.673	5.667	5.675	5.698	5.748	5.769	5.753	5.736	5.742	5.739	5.956	5.95	5.955	5.957	5.973	5.968	5.919	5.937	5.934	5.928	5.964	5.93	6.061	6.065	6.067	6.07	6.073
pos_14608	Benzyl formate	metab_4858	HMDB0041485	B(ii)	C05613	119.049	2.5589	pos	M+H-H2O	C8H8O2	0	31.7	0.56838	104-57-4	0.0027358	4.611	4.584	4.622	4.587	4.602	4.632	4.682	4.71	4.682	4.688	4.698	4.682	4.841	4.849	4.842	4.836	4.857	4.82	4.796	4.794	4.799	4.792	4.837	4.794	4.886	4.904	4.916	4.913	4.919
pos_14609	Aminocaproic Acid	metab_4859	HMDB0001901;PW_C001268	B(i)	C02378	96.0811	2.5589	pos	M+H-2H2O	C6H13NO2	38.3	0	2.53934	60-32-2	0.00139508	4.121	4.095	4.146	4.091	4.098	4.163	3.447	3.56	3.52	3.52	3.549	3.425	3.339	3.413	3.414	3.457	3.409	3.464	3.043	3.076	3.15	2.98	3.124	3.16	3.753	3.754	3.756	3.763	3.764
pos_14623	Zanthodioline	metab_4875	HMDB0031929	B(ii)	-	306.133	2.5388	pos	M+H	C16H19NO5	0	33.5	-1.42742	198336-59-3	0.000609545	5.709	5.712	5.732	5.696	5.715	5.725	2.151	3.275	2.849	2.003	3.297	3.089	3.591	3.656	3.646	3.561	3.828	3.616	3.114	3.354	2.656	2.903	3.357	3.474	5.29	5.289	5.287	5.291	5.296
pos_14624	11-Methoxynoryangonin	metab_4876	HMDB0030754	B(ii)	-	292.118	2.5388	pos	M+NH4	C15H14O5	0	37.1	-1.78351	77900-31-3	0.000646619	5.949	5.947	5.964	5.947	5.942	5.959	4.68	4.686	4.68	4.714	4.646	4.69	4.649	4.683	4.657	4.654	4.655	4.66	4.29	4.278	4.311	4.234	4.242	4.233	5.495	5.489	5.489	5.491	5.496
pos_14641	Benzyl 6-O-beta-D-apiofuranosyl-beta-D-glucoside	metab_4891	HMDB0303056	B(ii)	-	385.147	2.5188	pos	M+H-H2O	C18H26O10	0	58.2	-6.73162	-	0.00268393	4.61	4.595	4.572	4.546	4.566	4.562	5.559	5.682	5.624	5.597	5.672	5.508	5.832	5.866	5.726	5.853	5.831	5.763	5.256	5.189	5.259	5.198	5.332	5.188	4.963	4.962	4.964	4.978	4.993
pos_14653	Seselin	metab_4903	HMDB0034257	B(ii)	C09312	246.112	2.5188	pos	M+NH4	C14H12O3	0	35.4	-1.75518	523-59-1	0.00276009	5.321	5.273	5.304	5.271	5.292	5.307	5.317	5.138	5.189	5.16	5.176	5.25	4.717	4.636	4.78	4.701	4.79	4.672	4.554	4.64	4.829	4.755	4.612	4.838	4.918	4.919	4.948	4.914	4.92
pos_14674	Felbamate	metab_4926	HMDB0015084;PW_C009391	B(ii)	C07501	239.102	2.499	pos	M+H	C11H14N2O4	0	56.8	-1.35238	25451-15-4	0.00224915	5.283	5.264	5.296	5.258	5.26	5.293	4.181	4.221	4.224	4.219	4.245	4.183	3.768	3.928	3.945	3.893	3.732	4.008	3.632	3.764	3.666	3.883	3.955	3.915	4.857	4.835	4.853	4.859	4.863
pos_14701	5-Hydroxy-L-tryptophan	metab_4956	HMDB0000472;PW_C000358	B(ii)	C00643	458.201	2.4573	pos	2M+NH4	C11H12N2O3	0	57.3	-4.55957	4350-09-08	0.00112586	4.427	4.224	4.278	4.323	4.344	4.322	4.437	4.509	4.461	4.537	4.413	4.435	4.992	5.028	5.08	5.067	5.088	5.061	5.24	5.211	5.203	5.215	5.229	5.173	5.461	5.462	5.464	5.473	5.474
pos_14723	Glutathione episulfonium ion	metab_4980	HMDB0060479	B(ii)	C14874	352.139	2.4366	pos	M+NH4	C12H20N3O6S+	0	46.3	-6.89466	-	0.00126396	5.212	5.167	5.205	5.134	5.182	5.185	4.883	4.979	4.872	4.883	4.837	4.865	5.246	5.251	5.256	5.279	5.249	5.29	4.802	4.758	4.78	4.806	4.788	4.727	4.952	4.952	4.955	4.959	4.967
pos_14778	Paucine	metab_5038	HMDB0029876	B(ii)	C03002	251.138	2.3754	pos	M+H	C13H18N2O3	0	71.8	-2.00328	29554-26-5	0.00235301	5.376	5.371	5.381	5.374	5.383	5.378	5.128	5.086	5.144	5.08	5.098	5.095	4.659	4.683	4.691	4.677	4.679	4.727	5.114	5.12	5.138	5.155	5.151	5.122	5.152	5.152	5.154	5.148	5.125
pos_14816	Sinapyl alcohol	metab_5078	HMDB0013070	B(ii)	C02325	211.096	2.3347	pos	M+H	C11H14O4	0	53.2	-0.897716	537-33-7	0.00166435	3.94	3.937	3.95	3.873	3.919	3.931	4.81	4.834	4.784	4.778	4.778	4.781	4.881	4.928	4.937	4.924	4.949	4.958	4.577	4.532	4.524	4.513	4.591	4.543	4.743	4.745	4.757	4.737	4.751
pos_14827	Lucidenic acid M	metab_5090	HMDB0035973	B(ii)	C10029	254.138	2.3142	pos	M+2Na	C27H42O6	0	30.1	0.150667	110241-33-3	0.00279551	5.129	5.159	5.165	5.13	5.157	5.149	4.165	4.187	4.242	4.162	4.197	4.144	4.261	4.241	4.316	4.293	4.389	4.256	4.115	4.238	4.143	4.185	4.161	4.184	4.728	4.738	4.761	4.754	4.743
pos_14836	Cis-p-Coumaric acid 4-[apiosyl-(1->2)-glucoside]	metab_5099	HMDB0037088	B(ii)	-	476.176	2.2945	pos	M+NH4	C20H26O12	0	72.9	-1.16733	-	0.000977768	4.765	4.654	4.697	4.752	4.719	4.684	4.82	4.828	4.777	4.755	4.819	4.78	5.831	5.808	5.838	5.814	5.814	5.878	6.303	6.399	6.271	6.338	6.268	6.37	5.31	5.31	5.313	5.299	5.308
pos_1487	4-Methyl-5-Thiazoleethanol	metab_5133	HMDB0032985	B(i)	C04294	144.048	1.5994	pos	M+H-H2O, M+H	C6H9NOS	38.4	0	-0.321557	137-00-8	0.00549654	5.545	5.536	5.545	5.537	5.529	5.564	5.399	5.443	5.491	5.453	5.456	5.465	5.333	5.353	5.348	5.382	5.397	5.421	5.058	5.075	5.139	5.128	5.137	5.122	5.222	5.273	5.288	5.286	5.291
pos_14870	N-Methyltyramine	metab_5134	HMDB0003633	B(ii)	C02442	134.096	2.2728	pos	M+H-H2O	C9H13NO	0	34	-0.308222	370-98-9	0.00112873	5.496	5.526	5.491	5.529	5.538	5.509	5.812	5.776	5.775	5.797	5.758	5.784	5.68	5.657	5.68	5.658	5.664	5.703	4.903	4.954	4.898	4.944	4.894	4.964	5.347	5.362	5.356	5.355	5.362
pos_14871	2-Keto-6-acetamidocaproate	metab_5135	HMDB0012150	B(ii)	C05548	170.081	2.2728	pos	M+H-H2O	C8H13NO4	0	57.7	-0.919176	-	0.0024505	5.137	5.132	5.141	5.148	5.134	5.158	5.424	5.449	5.427	5.439	5.43	5.436	5.53	5.527	5.52	5.539	5.53	5.555	5.326	5.307	5.3	5.279	5.325	5.277	5.326	5.354	5.351	5.354	5.358
pos_14880	Niazirinin	metab_5145	HMDB0032808	B(ii)	-	354.154	2.2528	pos	M+CH3OH+H	C16H19NO6	0	77.3	-0.737925	1053643-44-9	0.000347299	5.856	5.884	5.859	5.881	5.885	5.87	5.292	5.368	5.27	5.279	5.276	5.286	5.1	5.111	5.05	5.067	5.154	5.125	4.771	4.706	4.791	4.631	4.864	4.683	5.443	5.443	5.445	5.445	5.44
pos_14886	3-(4-Hydroxy-2-methoxyphenyl)-2-propenal	metab_5151	HMDB0039471	B(ii)	-	196.097	2.2528	pos	M+NH4	C10H10O3	0	34.1	-1.39877	127321-19-1	0.00240141	5.924	5.949	5.925	5.936	5.949	5.933	5.421	5.403	5.392	5.399	5.43	5.416	5.459	5.471	5.501	5.49	5.481	5.511	5.231	5.181	5.124	5.124	5.095	5.121	5.623	5.652	5.646	5.652	5.658
pos_14893	Beta-Alanine	metab_5159	PW_C000040;HMDB0000056;MJDBOTE0000512	B(i)	C00099	90.0553	2.2528	pos	M+H	C3H7NO2	55.2	0	4.34565	107-95-9	0.00266912	3.701	3.691	3.692	3.733	3.717	3.704	4.897	4.87	4.877	4.895	4.871	4.901	4.912	4.921	4.897	4.889	4.928	4.941	4.863	4.881	4.84	4.884	4.848	4.873	4.484	4.511	4.513	4.511	4.511
pos_14955	Porphobilinogen	metab_5222	PW_C000166;HMDB0000245	B(ii)	C00931	227.102	2.1742	pos	M+H	C10H14N2O4	0	44	-1.51928	487-90-1	0.00039947	4.572	4.631	4.587	4.627	4.594	4.585	5.744	5.728	5.753	5.724	5.736	5.735	5.777	5.757	5.801	5.745	5.785	5.811	5.162	5.191	5.151	5.196	5.171	5.19	5.353	5.35	5.349	5.347	5.348
pos_14956	Ascorbalamic acid	metab_5223	HMDB0029944	B(ii)	-	228.05	2.1742	pos	M+H-2H2O	C9H13NO8	0	41	-1.29068	41679-87-2	0.000750385	4.943	5.027	4.922	5.006	4.984	4.967	5.305	5.276	5.318	5.293	5.303	5.278	5.229	5.216	5.241	5.207	5.242	5.257	5.14	5.131	5.113	5.151	5.146	5.141	4.983	4.986	4.983	4.978	4.988
pos_1498	9-(beta-D-Ribofuranosyl)zeatin	metab_5248	HMDB0030388	B(ii)	-	374.141	1.7401	pos	M+Na, M+K	C15H21N5O5	0	44.7	-5.87913	6025-53-2	0.0030975	4.806	4.945	4.868	4.87	4.894	4.866	6.168	6.114	6.179	6.099	6.121	6.101	5.855	5.906	5.826	5.908	5.925	5.77	5.493	5.281	5.525	5.249	5.523	5.331	5.254	5.276	5.278	5.296	5.29
pos_150	Phloretin 2'-O-glucuronide	metab_5269	HMDB0041768	B(ii)	-	483.147	3.529	pos	M+CH3OH+H, M+K, M+Na, M+H	C21H22O11	0	62.8	-6.72318	-	0.0022214	4.108	4.143	4.079	4.164	4.075	4.132	5.733	5.675	5.654	5.732	5.672	5.705	6.006	5.959	6.012	5.99	5.906	6.031	5.629	5.569	5.559	5.594	5.613	5.601	5.521	5.522	5.524	5.515	5.494
pos_1500	Indole-3-carbinol	metab_5270	HMDB0005785	B(ii)	-	148.076	1.76	pos	M+H, M+ACN+H	C9H9NO	0	52.5	-1.52384	700-06-1	0.000621132	5.548	5.572	5.551	5.576	5.569	5.575	5.706	5.699	5.708	5.691	5.695	5.683	6.975	6.982	6.965	6.985	6.996	6.972	7.307	7.297	7.312	7.302	7.322	7.295	6.614	6.617	6.61	6.618	6.621
pos_15029	16a-Hydroxydehydroisoandrosterone	metab_5301	HMDB0000352	B(ii)	C05139	349.175	2.0568	pos	M+2Na-H	C19H28O3	0	57.2	0.364624	1232-73-1	0.00133543	5.908	5.887	5.886	5.903	5.898	5.888	5.654	5.649	5.658	5.643	5.616	5.623	4.824	4.841	4.894	4.82	4.893	4.853	4.549	4.579	4.431	4.551	4.366	4.558	5.448	5.468	5.457	5.455	5.458
pos_15040	10-Acetoxytoxol	metab_5313	HMDB0030287	B(ii)	-	294.133	2.0355	pos	M+NH4	C15H16O5	0	45.6	-1.95108	75680-15-8	0.000368615	6.524	6.519	6.513	6.522	6.517	6.52	5.099	5.086	5.108	5.084	5.072	5.089	4.751	4.717	4.727	4.713	4.698	4.773	4.399	4.471	4.399	4.457	4.441	4.491	6.14	6.141	6.139	6.142	6.145
pos_15051	Tryptophol	metab_5324	HMDB0003447;MJDBOTE0000453	B(ii)	C00955	203.118	2.0142	pos	M+ACN+H	C10H11NO	0	48.6	-0.515679	526-55-6	0.00141969	4.321	4.33	4.335	4.279	4.315	4.337	4.303	4.27	4.285	4.281	4.275	4.273	5.071	5.117	5.093	5.102	5.097	5.1	5.873	5.867	5.868	5.859	5.893	5.875	4.917	4.9	4.902	4.901	4.906
pos_15053	Aucubin	metab_5325	HMDB0036562;LMPR0102070006;MJDBOTE0001197	B(ii)	C09771	364.16	1.9961	pos	M+NH4	C15H22O9	0	64.8	-1.68855	479-98-1	0.0020211	4.959	4.977	4.936	4.98	4.951	4.923	4.906	4.902	4.935	4.94	4.927	4.88	5.044	5.071	5.095	5.106	5.072	5.075	4.25	4.333	4.02	3.771	4.003	4.314	5.082	5.083	5.107	5.091	5.088
pos_15055	Simmondsin	metab_5327	HMDB0030394	B(ii)	-	358.149	1.9961	pos	M+H-H2O	C16H25NO9	0	85.6	-1.50659	51771-52-9	0.00167412	6.322	6.283	6.302	6.308	6.274	6.305	5.731	5.812	5.785	5.793	5.815	5.721	5.962	6.009	5.921	5.997	5.97	5.915	5.099	5.135	5.047	5.032	5.061	5.115	6.032	6.036	6.026	6.052	6.044
pos_15067	3-Fumarylpyruvate	metab_5339	HMDB0060371	B(ii)	C02514	228.05	1.9782	pos	M+ACN+H	C7H6O6	0	34.9	-2.05343	-	0.00355399	4.125	4.061	4.074	4.025	3.999	4.056	5.133	5.148	5.194	5.084	5.119	5.075	5.136	5.198	5.215	5.206	5.211	5.128	5.183	5.166	5.172	5.128	5.12	5.133	5.075	5.097	5.079	5.083	5.047
pos_15072	8-Methoxykynurenate	metab_5345	HMDB0060426	B(ii)	C05830	252.086	1.9574	pos	M+CH3OH+H	C11H9NO4	0	36.2	-1.82458	2929-14-8	0.00170315	5.887	5.88	5.891	5.877	5.878	5.875	4.622	4.597	4.711	4.646	4.67	4.733	4.606	4.62	4.692	4.752	4.714	4.791	4.425	4.336	4.391	4.282	4.277	4.126	5.413	5.416	5.418	5.435	5.428
pos_15075	Erinapyrone B	metab_5348	HMDB0041427	B(ii)	-	107.049	1.9574	pos	M+H-2H2O	C7H10O3	0	53	1.44051	146064-67-7	0.00563617	4.233	4.258	4.268	4.334	4.316	4.341	5.384	5.399	5.4	5.392	5.396	5.389	5.348	5.349	5.342	5.358	5.364	5.35	5.393	5.387	5.39	5.394	5.396	5.388	4.989	5.052	5.044	5.053	5.058
pos_15084	(E)-1-Cinnamoylpyrrolidine	metab_5358	HMDB0038835	B(ii)	-	219.149	1.9193	pos	M+NH4	C13H15NO	0	40.7	-1.64933	52438-21-8	0.00106823	4.405	4.436	4.402	4.403	4.406	4.396	3.745	3.638	3.688	3.702	3.686	3.721	5.692	5.692	5.691	5.698	5.694	5.679	6.354	6.36	6.346	6.351	6.359	6.361	5.432	5.44	5.435	5.447	5.438
pos_15104	Gamma-Glutamylmethionine	metab_5380	HMDB0034367	B(ii)	-	279.1	1.8803	pos	M+H	C10H18N2O5S	0	63.7	-1.73365	17663-87-5	0.00182356	3.604	3.588	3.54	3.391	3.6	3.591	4.342	4.297	4.28	4.291	4.322	4.311	3.77	3.923	3.906	3.743	4.071	3.762	5.548	5.547	5.547	5.562	5.542	5.564	4.512	4.514	4.524	4.518	4.502
pos_15120	Solanolone	metab_5397	HMDB0033262	B(ii)	-	296.149	1.8405	pos	M+NH4	C15H18O5	0	54.6	-1.66543	105933-57-1	0.000889847	6.204	6.227	6.191	6.203	6.234	6.188	4.057	3.917	3.903	3.995	3.852	4.037	3.314	3.298	3.156	3.397	3.305	3.55	2.631	2.943	2.505	2.71	2.909	2.733	5.826	5.822	5.835	5.823	5.828
pos_15121	Coniferyl Aldehyde	metab_5398	HMDB0141782;MJDBOTE0001257	B(i)	C02666	179.07	1.8405	pos	M+H	C10H10O3	61.7	0	-1.62486	20649-42-7;458-36-6	0.00389219	4.584	4.596	4.585	4.631	4.64	4.617	4.863	4.833	4.845	4.817	4.814	4.822	4.81	4.834	4.818	4.855	4.852	4.854	4.474	4.479	4.389	4.448	4.403	4.519	4.746	4.748	4.75	4.766	4.79
pos_15163	[6]-Gingerdione	metab_5441	HMDB0039275	B(ii)	C10459	337.139	1.5994	pos	M+2Na-H	C17H24O4	0	34.7	0.530636	61871-71-4	0.00277646	5.55	5.561	5.541	5.538	5.52	5.541	3.052	3.124	2.968	2.932	2.921	2.925	2.996	2.994	3.018	3.004	3.004	3.015	2.862	2.879	2.865	2.874	2.869	2.873	5.118	5.149	5.145	5.149	5.154
pos_15181	(R)-Salsolinol	metab_5461	HMDB0005199	B(ii)	C09642	180.102	1.5383	pos	M+H	C10H13NO2	0	45.1	-1.62566	525-72-4	0.00105772	6.943	6.928	6.943	6.924	6.934	6.948	5.576	5.557	5.575	5.588	5.58	5.637	5.666	5.685	5.752	5.741	5.762	5.798	5.475	5.392	5.326	5.329	5.298	5.275	6.469	6.475	6.477	6.484	6.486
pos_15187	DL-Homocystine	metab_5467	HMDB0000575	B(ii)	C01817	286.092	1.5201	pos	M+NH4	C8H16N2O4S2	0	35.6	9.96875	870-93-9	0.000652521	4.863	4.894	4.87	4.873	4.908	4.842	5.3	5.299	5.301	5.282	5.296	5.264	5.373	5.379	5.388	5.383	5.367	5.376	4.402	4.459	4.396	4.432	4.448	4.412	5.154	5.157	5.158	5.163	5.157
pos_15216	Caffeine	metab_5500	PW_C001222;HMDB0001847	B(i)	C07481	195.088	1.3803	pos	M+H	C8H10N4O2	81.8	0	-0.950787	1958-08-02	0.00565813	5.11	5.124	5.126	5.136	5.167	5.156	5.721	5.75	5.762	5.742	5.771	5.756	5.718	5.736	5.733	5.768	5.75	5.788	5.63	5.622	5.593	5.599	5.581	5.593	5.417	5.449	5.422	5.495	5.451
pos_15217	Valeric acid	metab_5501	HMDB0000892;LMFA01010005	B(ii)	C00803	166.084	1.3803	pos	M+ACN+Na	C5H10O2	0	46	-1.53437	109-52-4	0.00226188	4.981	5.022	4.94	4.951	4.919	4.968	5.273	5.259	5.285	5.29	5.267	5.276	5.351	5.329	5.294	5.3	5.331	5.292	5.23	5.2	5.233	5.205	5.24	5.216	5.012	5.035	5.023	5.035	5.04
pos_15228	Hordenine	metab_5513	HMDB0004366;MJDBOTE0000896	B(i)	C06199	166.122	1.3419	pos	M+H	C10H15NO	65.4	0	-1.26993	539-15-1	0.000846847	4.553	4.579	4.554	4.571	4.584	4.57	6.021	5.95	5.957	5.988	5.924	6.009	6.018	6	6.067	6.02	6.003	6.066	5.576	5.625	5.583	5.649	5.61	5.632	5.365	5.364	5.375	5.366	5.366
pos_15238	Isosalsolidine	metab_5524	HMDB0041526	B(ii)	-	221.128	1.2836	pos	M+NH4	C12H13NO2	0	31.8	-1.64203	4594-02-09	0.00194467	4.379	4.26	4.409	4.374	4.272	4.376	3.999	4.121	4.143	3.894	4.175	3.885	4.337	4.416	4.33	4.402	4.306	4.205	5.75	5.7	5.678	5.746	5.685	5.73	4.423	4.445	4.426	4.428	4.429
pos_15273	L-Norleucine	metab_5562	HMDB0001645	B(ii)	C01933	132.102	1.1126	pos	M+H	C6H13NO2	0	70.5	-0.936602	327-57-1	0.000700681	5.258	5.274	5.276	5.252	5.302	5.28	6.896	6.91	6.89	6.898	6.911	6.885	6.755	6.755	6.751	6.748	6.784	6.759	7.049	7.07	7.048	7.07	7.08	7.085	6.599	6.603	6.607	6.608	6.611
pos_15325	Piperidine	metab_5618	HMDB0034301	B(i)	C01746	86.0968	1.0409	pos	M+H	C5H11N	46.3	0	4.45462	110-89-4	0.00163303	5.098	5.135	5.115	5.11	5.151	5.117	6.725	6.734	6.732	6.73	6.73	6.724	6.551	6.518	6.564	6.559	6.555	6.572	7.035	7.075	7.045	7.069	7.067	7.08	6.428	6.449	6.454	6.45	6.438
pos_15342	3-(3,4-Dihydroxyphenyl)-2-methoxypropionic acid	metab_5637	HMDB0041663	B(ii)	-	230.102	1.0231	pos	M+NH4	C10H12O5	0	36.5	-2.06811	-	0.00154406	6.569	6.59	6.579	6.564	6.566	6.562	5.466	5.475	5.425	5.512	5.492	5.475	5.448	5.502	5.483	5.475	5.483	5.516	5.19	5.2	5.179	5.122	5.2	5.168	6.135	6.119	6.113	6.111	6.116
pos_15349	5-(3-Pyridyl)-2-hydroxytetrahydrofuran	metab_5641	HMDB0062407	B(ii)	C19578	148.075	1.0231	pos	M+H-H2O	C9H11NO2	0	69.3	-1.72756	53798-73-5	0.00212203	5.711	5.728	5.719	5.726	5.732	5.717	5.005	5	4.997	4.974	4.982	5.011	5.097	5.052	5.108	5.032	5.047	5.107	4.901	4.96	4.95	4.948	4.905	4.988	5.279	5.275	5.282	5.257	5.286
pos_15359	4-Methoxybenzyl glucoside	metab_5650	HMDB0041405	B(ii)	-	342.154	1.0054	pos	M+ACN+H	C14H20O7	0	48.3	-2.54676	81381-72-8	0.000556056	6.16	6.19	6.16	6.175	6.172	6.155	4.664	4.741	4.734	4.73	4.63	4.645	3.72	3.61	3.685	3.739	3.682	3.642	1.352	1.368	1.354	1.364	1.358	1.362	5.631	5.63	5.634	5.625	5.631
pos_15375	Lipoamide	metab_5667	LMFA08010006;HMDB0304823;PW_C000769;HMDB0000962	B(ii)	C00248	170.044	1.0054	pos	M+H-2H2O	C8H15NOS2	0	54.9	-5.8622	940-69-2	0.00186828	4.722	4.808	4.754	4.732	4.76	4.739	5.662	5.679	5.638	5.659	5.645	5.661	5.757	5.736	5.784	5.772	5.726	5.75	5.465	5.512	5.484	5.496	5.484	5.494	5.395	5.396	5.398	5.388	5.373
pos_15378	Pyroglutamic acid	metab_5670	HMDB0000267;PW_C000182	B(ii)	C01879	147.076	1.0054	pos	M+NH4	C5H7NO3	0	39.8	-2.91482	98-79-3	0.00189164	4.446	4.436	4.443	4.447	4.445	4.449	5.424	5.413	5.486	5.438	5.483	5.423	5.096	5.059	5.048	5.032	5.084	5.111	4.859	5.007	4.902	4.968	4.841	4.971	4.738	4.738	4.741	4.718	4.735
pos_15379	5-Aminolevulinic acid	metab_5671	PW_C000894;HMDB0001149	B(ii)	C00430	114.055	1.0054	pos	M+H-H2O	C5H9NO3	0	34.8	0.59263	106-60-5	0.00191936	5.022	5.055	4.987	5.034	5.053	5.021	5.624	5.624	5.612	5.611	5.622	5.619	5.614	5.613	5.639	5.587	5.61	5.627	5.296	5.346	5.281	5.318	5.272	5.319	5.35	5.355	5.333	5.351	5.361
pos_15396	Adenosine	metab_5690	PW_C000034;HMDB0000050;HMDB0247583;MJDBOTE0000767	B(i)	C00212	268.103	0.9876	pos	M+H	C10H13N5O4	96	0	-2.23201	58-61-7	0.00132402	6.274	6.247	6.29	6.243	6.252	6.257	7.312	7.336	7.313	7.309	7.328	7.321	7.239	7.202	7.237	7.233	7.203	7.222	7.226	7.244	7.241	7.223	7.239	7.232	6.938	6.926	6.948	6.927	6.932
pos_15404	Beta-D-Glucosamine	metab_5698	HMDB0030091	B(ii)	C08349	144.066	0.9876	pos	M+H-2H2O	C6H13NO5	0	59.5	0.253288	14257-69-3	0.000892467	5.785	5.782	5.784	5.786	5.792	5.798	6.319	6.31	6.306	6.294	6.292	6.287	6.197	6.197	6.223	6.193	6.191	6.219	5.82	5.835	5.798	5.827	5.819	5.819	5.903	5.904	5.894	5.908	5.903
pos_15419	2,6-Diamino-5-hydroxyhexanoic acid	metab_5713	HMDB0000450;HMDB0245508	B(ii)	C16741	204.134	0.9698	pos	M+ACN+H	C6H14N2O3	0	39.2	-2.37277	1190-94-9	0.0036052	4.387	4.521	4.304	4.468	4.518	4.438	5.156	5.089	5.142	5.163	5.076	5.176	5.273	5.203	5.304	5.14	5.252	5.291	5.488	5.598	5.505	5.558	5.426	5.596	4.955	4.913	4.927	4.912	4.918
pos_15423	4-Hydroxybenzaldehyde	metab_5718	HMDB0011718;MJDBOTE0000554	B(i)	C00633	123.044	0.9698	pos	M+H	C7H6O2	84.9	0	-0.136192	123-08-0	0.00113186	5.275	5.264	5.266	5.278	5.285	5.272	5.958	5.967	5.938	5.91	5.915	5.916	5.876	5.881	5.939	5.908	5.883	5.897	6.023	6.034	6.023	6.003	6.031	6.015	5.656	5.664	5.667	5.666	5.673
pos_15424	2-Methylbenzoic acid	metab_5719	HMDB0002340	B(ii)	C07215	119.049	0.9698	pos	M+H-H2O	C8H8O2	0	52	-0.196345	118-90-1	0.00114426	5.242	5.278	5.224	5.288	5.266	5.248	5.861	5.854	5.876	5.833	5.826	5.838	5.808	5.802	5.839	5.822	5.817	5.841	5.794	5.815	5.805	5.779	5.809	5.793	5.553	5.558	5.56	5.547	5.564
pos_1543	Ala Ile Glu	metab_5725	-	B(i)	-	332.181	2.0142	pos	M+H, M+Na	C14H25N3O6	46.8	0	-1.70854	-	0.00230282	4.676	4.74	4.56	4.589	4.667	4.532	5.765	5.835	5.819	5.818	5.807	5.795	5.07	5.01	5.084	5.036	5.025	5.083	4.901	4.947	4.865	4.845	4.77	4.83	5.001	5.002	5.004	4.996	4.976
pos_15442	2-Deoxy-L-ribono-1,4-lactone	metab_5736	HMDB0033958	B(ii)	-	115.039	0.9342	pos	M+H-H2O	C5H8O4	0	31.3	0.45874	38996-14-4	0.00245144	5.224	5.256	5.257	5.265	5.302	5.277	6.065	6.058	6.048	6.059	6.047	6.067	6.013	6.016	6.039	6.012	6.025	6.049	5.66	5.66	5.621	5.644	5.619	5.635	5.66	5.69	5.681	5.69	5.695
pos_15447	Lotaustralin	metab_5741	HMDB0033865	B(ii)	C08334	226.107	0.9164	pos	M+H-2H2O	C11H19NO6	0	48.6	-1.76176	534-67-8	0.000736563	5.905	5.938	5.898	5.921	5.931	5.894	4.698	4.286	4.699	4.623	4.567	4.741	4.421	4.326	4.45	4.443	4.347	4.454	4.265	4.098	4.257	4.314	4.088	4.29	5.303	5.303	5.306	5.298	5.296
pos_15448	Pisatoside	metab_5742	HMDB0039127	B(ii)	-	226.071	0.9164	pos	M+H-2H2O	C10H15NO7	0	33.8	-1.92729	18814-39-6	0.00218058	5.824	5.91	5.806	5.889	5.904	5.83	5.122	5.15	5.107	5.15	5.092	5.177	5.136	5.097	5.101	4.984	5.035	5.169	4.718	4.685	4.699	4.637	4.698	4.698	5.606	5.589	5.583	5.574	5.58
pos_15450	L-3-Aminodihydro-2(3H)-furanone	metab_5745	HMDB0029387	B(ii)	C02926	84.0448	0.9164	pos	M+H-H2O	C4H7NO2	0	41.2	4.26867	-	0.00118021	4.666	4.706	4.678	4.718	4.681	4.679	5.237	5.248	5.244	5.225	5.244	5.242	5.223	5.228	5.266	5.228	5.217	5.243	5.054	5.074	5.03	5.08	5.032	5.075	4.851	4.865	4.858	4.852	4.855
pos_1546	Caffeic acid ethyl ester	metab_5755	HMDB0301712	B(ii)	-	250.107	2.0355	pos	M+ACN+H, 2M+ACN+Na	C11H12O4	0	47.7	-1.8358	102-37-4	0.00106339	6.573	6.537	6.562	6.562	6.545	6.582	4.703	4.659	4.707	4.733	4.689	4.581	4.687	4.723	4.695	4.781	4.726	4.753	4.184	4.111	4.115	4.125	4.087	4.114	6.147	6.16	6.158	6.162	6.164
pos_15461	3-(2-Hydroxyphenyl)propanoic acid	metab_5757	HMDB0033752	B(ii)	C01198	208.096	0.8987	pos	M+ACN+H	C9H10O3	0	57.3	-1.77821	495-78-3	0.000651354	5.999	6.039	5.991	6.026	6.034	6.001	5.235	5.18	5.206	5.196	5.189	5.221	5.206	5.226	5.277	5.261	5.302	5.318	5.201	5.177	5.157	5.104	5.139	5.137	5.616	5.626	5.619	5.622	5.619
pos_15462	4-Ethylphenol	metab_5758	HMDB0029306	B(ii)	C13637	164.107	0.8987	pos	M+ACN+H	C8H10O	0	45.2	-2.68627	123-07-9	0.0018773	5.765	5.808	5.753	5.789	5.802	5.772	6.002	5.935	5.961	5.982	5.934	5.975	6.014	5.964	6.038	5.977	6.001	6.06	5.514	5.597	5.5	5.552	5.485	5.578	5.572	5.569	5.594	5.57	5.575
pos_15469	(2E,4E)-2,7-Dimethyl-2,4-octadienedioic acid	metab_5764	HMDB0034099	B(ii)	-	240.123	0.8809	pos	M+ACN+H	C10H14O4	0	43.5	-2.62365	110107-15-8	0.000755037	6.763	6.817	6.755	6.793	6.794	6.751	4.816	4.751	4.735	4.761	4.703	4.72	4.704	4.79	4.789	4.825	4.686	4.79	4.657	4.523	4.292	4.458	4.382	4.482	6.213	6.212	6.215	6.203	6.208
pos_15471	Panthenol	metab_5767	HMDB0004231;HMDB0304820;MJDBOTE0000360	B(ii)	C05944	188.128	0.8809	pos	M+H-H2O	C9H19NO4	0	41.4	-1.77435	81-13-0	0.00301321	4.006	4.187	4	4.039	4.11	3.992	4.836	4.882	4.911	4.853	4.939	4.826	5.053	5.033	5.062	5.042	5.023	5.091	4.606	4.556	4.512	4.524	4.51	4.496	5.439	5.417	5.407	5.396	5.41
pos_15473	Medicanine	metab_5769	HMDB0038625	B(ii)	-	142.086	0.8809	pos	M+H-H2O	C7H13NO3	0	50	0.132598	91106-30-8	0.0009092	5.379	5.393	5.387	5.393	5.447	5.408	5.856	5.833	5.847	5.845	5.814	5.837	5.844	5.824	5.861	5.81	5.833	5.854	5.75	5.784	5.722	5.776	5.735	5.78	5.544	5.546	5.542	5.534	5.545
pos_15483	Avenanthramide L	metab_5778	HMDB0033193	B(ii)	-	308.09	0.8632	pos	M+H-H2O	C18H15NO5	0	43.5	-4.13029	172549-38-1	0.00142775	4.853	4.831	4.821	4.858	4.892	4.82	6.833	6.773	6.814	6.825	6.722	6.807	6.678	6.626	6.675	6.644	6.675	6.688	5.701	5.781	5.697	5.747	5.718	5.773	6.253	6.254	6.239	6.234	6.239
pos_15493	Thiomorpholine 3-carboxylate	metab_5789	HMDB0059611	B(ii)	C03901	148.042	0.8632	pos	M+H	C5H9NO2S	0	47.8	-2.73525	20960-92-3	0.00334591	4.232	4.206	4.213	4.159	4.183	4.016	5.646	5.489	5.616	5.547	5.549	5.556	5.488	5.478	5.53	5.463	5.49	5.527	5.433	5.509	5.41	5.472	5.455	5.479	5.303	5.304	5.301	5.289	5.262
pos_15495	Niacinamide	metab_5790	PW_C001086;HMDB0001406	B(i)	C00153	123.055	0.8632	pos	M+H	C6H6N2O	76.4	0	-0.0471015	98-92-0	0.000817783	4.517	4.521	4.508	4.523	4.507	4.489	5.479	5.431	5.459	5.471	5.386	5.455	5.481	5.435	5.492	5.452	5.475	5.499	4.968	4.988	4.966	4.964	4.968	4.988	5.02	5.021	5.023	5.012	5.017
pos_15504	Cytosine	metab_5799	HMDB0000630;MJDBOTE0000458	B(i)	C00380	112.051	0.8454	pos	M+H	C4H5N3O	68.1	0	0.31872	71-30-7	0.00112209	4.721	4.771	4.717	4.774	4.752	4.726	5.628	5.561	5.607	5.62	5.561	5.631	5.355	5.369	5.392	5.345	5.386	5.374	5.967	6.013	5.975	5.999	5.999	5.998	5.273	5.283	5.275	5.267	5.272
pos_15521	D-Xylulose	metab_5816	HMDB0001644	B(ii)	C00310	342.139	0.7919	pos	2M+ACN+H	C5H10O5	0	67.1	-1.69609	20750-28-1;551-84-8	0.00433695	5.641	5.716	5.688	5.691	5.645	5.7	5.683	5.738	5.731	5.736	5.619	5.679	5.513	5.575	5.489	5.484	5.534	5.5	5.02	5.119	5.063	5.084	5.127	5.067	5.334	5.315	5.319	5.296	5.274
pos_15529	Kaempferol 3-neohesperidoside-7-(2''-p-coumaryllaminaribioside)	metab_5823	HMDB0041458;LMPK12111827	B(ii)	-	533.154	0.7558	pos	M+2H	C48H56O27	0	36.7	-6.31409	-	0.00493827	5.382	5.458	5.311	5.429	5.33	5.358	6.826	6.789	6.786	6.797	6.74	6.795	6.685	6.652	6.685	6.67	6.625	6.66	6.134	6.194	6.115	6.216	6.128	6.185	6.247	6.212	6.183	6.177	6.176
pos_15540	Trigonelline	metab_5834	HMDB0000875	B(i)	C01004	138.055	0.7377	pos	M+H	C7H7NO2	78.7	0	-1.14482	535-83-1	0.000952146	6.132	6.156	6.159	6.147	6.163	6.176	7.229	7.219	7.219	7.22	7.194	7.21	7.126	7.104	7.136	7.114	7.109	7.14	6.958	6.98	6.965	6.973	6.971	6.977	6.635	6.644	6.633	6.631	6.627
pos_15541	L-Asparagine	metab_5835	HMDB0251512;HMDB0000168;PW_C000110;MJDBOTE0000518	B(ii)	C00152	133.061	0.7377	pos	M+H	C4H8N2O3	0	51.1	-0.813802	70-47-3	0.000998795	5.041	5.075	5.013	5.04	5.045	5.05	6.517	6.517	6.504	6.504	6.472	6.507	6.478	6.434	6.471	6.462	6.447	6.46	6.076	6.094	6.075	6.095	6.078	6.089	6.055	6.055	6.049	6.049	6.04
pos_15546	N2-Fructopyranosylarginine	metab_5838	HMDB0041541	B(ii)	-	337.171	0.72	pos	M+H	C12H24N4O7	0	53.8	-1.69117	162966-07-6	0.0019311	5.937	5.951	5.913	5.902	5.918	5.913	6.62	6.588	6.572	6.594	6.543	6.585	6.558	6.496	6.537	6.505	6.479	6.547	5.721	5.783	5.761	5.746	5.748	5.716	5.97	5.955	5.945	5.942	5.945
pos_15549	2-Ethyl-3,5-dimethylpyrazine	metab_5841	HMDB0040299	B(ii)	-	154.134	0.72	pos	M+NH4	C8H12N2	0	34.1	-2.14913	13925-07-0	0.000643411	3.168	2.425	3.561	3.454	3.46	3.338	5.75	5.712	5.726	5.721	5.685	5.728	5.712	5.675	5.698	5.699	5.676	5.696	6.098	6.134	6.111	6.128	6.125	6.132	5.312	5.313	5.307	5.305	5.31
pos_15553	Glycerophosphocholine	metab_5846	HMDB0000086;HMDB0008294;HMDB0011224;HMDB0007996;HMDB0008027;HMDB0008062;HMDB0008030;HMDB0008225;HMDB0008193;HMDB0008360;HMDB0008653;HMDB0008524;HMDB0008160;HMDB0008818;HMDB0008455;HMDB0008753;HMDB0008687;HMDB0007997;HMDB0008326;HMDB0008423;HMDB0008291;HMDB0008060;HMDB0008095;HMDB0008259;HMDB0011221;HMDB0008359;HMDB0008425;HMDB0008719;HMDB0008489;HMDB0008424;HMDB0008720;HMDB0007963;HMDB0008357;HMD…	B(i)	C00670	258.11	0.7022	pos	M+H	C8H20NO6P	69.7	0	-2.21162	28319-77-9	0.0010528	5.734	5.747	5.737	5.708	5.727	5.735	6.183	6.152	6.156	6.168	6.129	6.141	6.137	6.083	6.131	6.101	6.087	6.117	5.797	5.846	5.795	5.826	5.819	5.833	5.923	5.924	5.913	5.91	5.915
pos_15557	Pipecolic Acid	metab_5850	HMDB0000070;HMDB0000716;MJDBOTE0000664	B(i)	C00408	130.086	0.7022	pos	M+H	C6H11NO2	84	0	-0.934911	535-75-1;3105-95-1	0.000459078	6.765	6.786	6.772	6.801	6.781	6.783	7.188	7.174	7.179	7.162	7.157	7.155	7.168	7.165	7.168	7.165	7.154	7.174	6.913	6.935	6.917	6.921	6.923	6.923	6.924	6.924	6.919	6.917	6.919
pos_15558	L-Proline	metab_5851	HMDB0251528;HMDB0000162;PW_C000106;MJDBOTE0000527	B(ii)	C00148	116.071	0.7022	pos	M+H	C5H9NO2	0	57.7	0.103772	147-85-3	0.00111539	6.386	6.384	6.396	6.394	6.391	6.421	7.104	7.098	7.101	7.091	7.09	7.089	7.184	7.17	7.178	7.178	7.163	7.185	6.73	6.741	6.738	6.73	6.746	6.746	7.014	7.029	7.016	7.008	7.014
pos_15568	Dextrin	metab_5861	PW_C002975;HMDB0006857	B(ii)	C00721	543.131	0.629	pos	M+K	C18H32O16	0	60.2	-1.52263	9004-53-9	0.00207607	6.323	6.433	6.343	6.442	6.399	6.357	6.88	6.882	6.935	6.891	6.865	6.843	6.904	6.843	6.872	6.826	6.862	6.861	7.049	7.1	7.077	7.081	7.054	7.084	6.574	6.575	6.553	6.55	6.547
pos_15569	Mannitol	metab_5862	HMDB0000765	B(ii)	C00392	428.175	0.629	pos	2M+ACN+Na	C6H14O6	0	60.7	4.4264	69-65-8	0.0130179	5.614	5.669	5.678	5.666	5.64	5.673	4.036	4.039	4.042	4.038	4.027	4.031	4.102	4.1	4.124	4.11	4.11	4.122	3.968	3.985	3.971	3.98	3.975	3.979	4.058	4.17	4.045	4.106	4.048
pos_15576	Stachyose	metab_5869	PW_C001923;HMDB0003553;MJDBOTE0000475	B(ii)	C01613	705.184	0.6112	pos	M+K	C24H42O21	0	80.4	-1.60999	470-55-3;10094-58-3;470-55-3	0.0100143	4.479	4.636	4.439	4.761	4.615	4.434	5.437	5.448	5.636	5.505	5.613	5.499	6.072	5.901	5.894	5.97	6.055	5.902	6.687	6.75	6.695	6.735	6.683	6.756	5.602	5.573	5.54	5.532	5.455
pos_15580	L-Glutamic acid	metab_5873	HMDB0003339;HMDB0000148;HMDB0060475;PW_C000095	B(ii)	C00025	333.069	0.6112	pos	2M+K	C5H9NO4	0	38.2	-2.86886	56-86-0;6893-26-1	0.00257184	6.418	6.405	6.334	6.386	6.297	6.354	5.316	5.452	5.418	5.334	5.254	5.348	5.39	5.275	5.34	5.274	5.268	5.349	4.76	4.684	4.732	4.684	4.71	4.644	5.182	5.157	5.151	5.15	5.155
pos_15591	Cyclopentanol	metab_5885	HMDB0302463	B(ii)	C02020	104.107	0.6112	pos	M+NH4	C5H10O	0	33.7	1.69845	96-41-3	0.0022116	6.952	6.966	6.955	6.968	6.98	6.99	7.208	7.294	7.253	7.238	7.27	7.236	7.317	7.317	7.288	7.314	7.326	7.296	7.483	7.487	7.482	7.484	7.49	7.482	7.124	7.162	7.152	7.151	7.163
pos_15598	1-Deoxynojirimycin	metab_5891	HMDB0035359	B(ii)	C16843	349.16	0.5929	pos	2M+Na	C6H13NO4	0	37.3	4.58049	19130-96-2	0.0180971	5.037	5.058	5.003	5.051	5.045	5.075	3.653	3.656	3.659	3.655	3.644	3.648	3.719	3.717	3.741	3.727	3.727	3.739	3.585	3.603	3.588	3.597	3.592	3.596	3.821	3.822	3.825	3.801	3.665
pos_15611	Citrulline	metab_5906	HMDB0000904;PW_C000723;MJDBOTE0000481	B(ii)	C00327	158.092	0.5929	pos	M+H-H2O	C6H13N3O3	0	63.4	-1.32902	372-75-8	0.00233239	1.991	2.746	1.988	1.992	1.99	3.453	5.479	5.526	5.559	5.554	5.463	5.578	5.535	5.398	5.472	5.418	5.461	5.534	5.03	5.085	5.14	5.187	5.164	5.076	5.472	5.44	5.443	5.448	5.446
pos_15619	1-Hydroxy-10-methylacridone	metab_5913	HMDB0032983	B(ii)	-	451.168	0.5741	pos	2M+H	C14H11NO2	0	56.8	6.53316	16584-54-6	0.00209261	5.905	5.91	5.944	5.862	5.924	5.909	5.407	5.355	5.333	5.274	5.357	5.261	4.743	4.721	4.724	4.732	4.701	4.732	3.848	4.078	3.817	3.973	3.733	3.929	5.039	5.019	5.015	5.013	5.018
pos_1575	1-O-Sinapoylglucose	metab_6053	HMDB0041175	B(ii)	-	404.152	2.1162	pos	M+H-2H2O, M+NH4	C17H22O10	0	64.8	-7.56802	-	0.00412754	4.813	4.919	4.864	4.879	4.91	4.839	5.591	5.623	5.589	5.556	5.586	5.516	5.46	5.55	5.51	5.569	5.528	5.489	4.246	4.181	4.181	4.35	4.175	4.236	5.178	5.185	5.142	5.2	5.185
pos_15868	Mjdbissp00000009	metab_6180	MJDBISSP00000009	B(i)	-	171.117	1.9193	pos	M+H	C9H6D5NO2	98.9	0	-1.55667	-	0.000646911	5.716	5.689	5.716	5.711	5.701	5.705	6.361	6.375	6.365	6.371	6.364	6.339	6.333	6.327	6.318	6.338	6.347	6.315	6.17	6.173	6.184	6.176	6.19	6.186	6.028	6.038	6.031	6.033	6.035
pos_15870	(3xi,6xi)-Cyclo(alanylvalyl)	metab_6183	HMDB0033926	B(ii)	-	171.113	2.5796	pos	M+H	C8H14N2O2	0	30.8	-0.633063	-	0.00354696	2.762	2.723	2.634	2.561	2.446	2.772	5.032	5.028	5.036	5.017	5.016	5.023	4.662	4.645	4.642	4.694	4.6	4.645	4.51	4.497	4.544	4.491	4.585	4.517	4.285	4.302	4.305	4.297	4.327
pos_15871	Mjdbissp00000001	metab_6184	MJDBISSP00000001	B(i)	-	200.047	2.7388	pos	M+H	C9H10ClNO2	99.4	0	-1.33624	-	0.000281577	6.365	6.387	6.376	6.395	6.38	6.382	7.035	7.017	7.014	6.987	7.019	7.034	7.032	7.011	7.031	7.008	7.033	7.028	6.926	6.959	6.95	6.936	6.936	6.968	6.735	6.737	6.74	6.736	6.738
pos_15877	Mjdbissp00000002	metab_6190	MJDBISSP00000002	B(i)	-	403.36	13.0555	pos	M+H	C23H42D3NO4	75.2	0	-1.77716	-	0.00261455	6.347	6.381	6.356	6.393	6.438	6.335	7.073	7.023	7.072	7.066	7.005	7.066	7.027	6.988	7.08	7.01	7.038	7.032	7.024	7.028	7.033	7.02	7.066	7.086	6.758	6.73	6.774	6.765	6.769
pos_162	Pterosin N	metab_6236	HMDB0038218	B(ii)	-	217.122	2.9159	pos	M+H-H2O, M+H, M+ACN+H, M+H-2H2O	C14H18O3	0	49.5	-0.846	54797-11-4	0.000984811	5.108	5.114	5.08	5.089	5.109	5.111	5.435	5.395	5.435	5.425	5.363	5.416	5.523	5.486	5.55	5.528	5.514	5.507	5.366	5.413	5.4	5.41	5.405	5.411	5.423	5.436	5.428	5.424	5.43
pos_1621	Isopropylmaleic acid	metab_6238	HMDB0012241	B(ii)	C02631	380.133	2.2728	pos	M+H-2H2O, 2M+ACN+Na	C7H10O4	0	33.2	5.63291	44976-69-4	0.00145653	5.658	5.656	5.639	5.659	5.645	5.642	2.244	3.43	2.933	1.347	2.434	2.068	1.819	1.812	2.919	1.759	2.797	2.422	1.28	1.297	1.283	1.292	1.287	1.29	5.228	5.226	5.228	5.222	5.242
pos_1643	2,5-Dimethyl-4-(1-pyrrolidinyl)-3(2H)-furanone	metab_6262	HMDB0039784	B(ii)	-	164.107	2.2728	pos	M+H-H2O, M+CH3OH+H	C10H15NO2	0	39	-0.80463	80873-59-2	0.00216289	5.669	5.678	5.685	5.682	5.689	5.69	4.774	4.768	4.715	4.693	4.739	4.726	4.817	4.792	4.81	4.838	4.84	4.822	4.554	4.454	4.422	4.378	4.342	4.401	5.168	5.171	5.169	5.189	5.19
pos_1649	4-Hydroxybenzoic Acid	metab_6268	HMDB0304180;PW_C000382;HMDB0000500;MJDBOTE0001079	B(i)	C00156	139.039	2.3545	pos	M+H-H2O, M+H	C7H6O3	61.2	0	-0.806455	99-96-7	0.00259902	5.162	5.157	5.173	5.185	5.177	5.181	5.483	5.487	5.467	5.475	5.446	5.461	5.569	5.57	5.586	5.583	5.584	5.609	5.527	5.543	5.53	5.545	5.538	5.546	5.327	5.35	5.352	5.358	5.363
pos_1664	Erinapyrone A	metab_6285	HMDB0041426	B(ii)	-	107.049	2.4162	pos	M+H-2H2O, M+H	C7H10O3	0	46.3	1.5377	146064-66-6	0.0058877	4.373	4.377	4.403	4.384	4.432	4.433	4.881	4.901	4.851	4.861	4.863	4.866	4.984	4.977	4.985	5.01	5.004	5.008	4.94	4.925	4.93	4.927	4.987	4.915	4.591	4.639	4.648	4.653	4.658
pos_1665	Vanylglycol	metab_6286	HMDB0001490;PW_C001147	B(ii)	C05594	167.07	2.4162	pos	M+H-H2O, M+ACN+Na	C9H12O4	0	41.3	-0.776858	534-82-7	0.00137999	5.121	5.143	5.128	5.125	5.139	5.128	5.14	5.135	5.108	5.092	5.1	5.082	5.163	5.17	5.181	5.186	5.228	5.184	5.103	5.095	5.069	5.08	5.116	5.056	5.062	5.064	5.065	5.073	5.078
pos_1670	Acetylhomoserine	metab_6292	HMDB0029423	B(ii)	-	162.076	2.3754	pos	M+H, M+ACN+Na	C6H11NO4	0	44.8	-0.916383	7540-67-2	0.000719531	4.794	4.816	4.796	4.806	4.819	4.766	5.486	5.509	5.504	5.501	5.461	5.475	5.24	5.248	5.247	5.253	5.271	5.275	5.085	5.073	5.095	5.074	5.092	5.079	4.823	4.827	4.829	4.827	4.82
pos_1749	3,4-Dihydroxybenzeneacetic acid	metab_6379	PW_C001029;HMDB0001336	B(ii)	C01161	151.039	2.6196	pos	M+H-H2O, M+H	C8H8O4	0	34	-1.03801	102-32-9	0.00179867	5.52	5.512	5.526	5.525	5.513	5.539	5.927	5.934	5.927	5.872	5.903	5.868	5.89	5.899	5.902	5.921	5.913	5.889	5.667	5.665	5.668	5.655	5.686	5.649	5.591	5.607	5.613	5.611	5.617
pos_1763	(E)-3-(2,3-Dihydroxyphenyl)-2-propenoic acid	metab_6395	HMDB0032057	B(ii)	C12623	378.118	2.64	pos	M+H-2H2O, 2M+NH4	C9H8O4	0	38	-1.66918	38481-04-8	0.000839717	5.86	5.85	5.821	5.858	5.825	5.844	3.933	3.945	4.022	3.831	3.978	3.929	3.999	3.948	3.968	4.021	3.931	3.979	2.935	3.004	2.988	2.872	3.282	3.06	5.467	5.465	5.476	5.466	5.471
pos_1768	Niazirin	metab_6400	HMDB0032807	B(ii)	-	262.107	2.6596	pos	M+H-H2O, 2M+NH4	C14H17NO5	0	60.7	-1.50143	122001-32-5	0.00389288	5.066	5.049	5.055	5.073	5.051	5.083	5.24	5.247	5.299	5.168	5.206	5.199	5.237	5.175	5.205	5.203	5.198	5.202	3.857	3.964	4.318	4.033	4.264	3.99	4.783	4.815	4.817	4.807	4.834
pos_1829	Glycylproline	metab_6468	HMDB0000721	B(ii)	-	173.092	2.816	pos	M+H-H2O, M+H	C7H12N2O3	0	30.8	0.255356	704-15-4	0.00184086	2.457	2.511	2.352	2.478	2.511	2.556	5.023	5.08	5.06	5.052	5.076	5.058	4.542	4.58	4.568	4.563	4.602	4.539	4.55	4.507	4.533	4.504	4.47	4.505	4.412	4.424	4.415	4.413	4.431
pos_1861	Curcumol	metab_6504	HMDB0038122	B(ii)	-	201.163	2.8772	pos	M+H-2H2O, M+H	C15H24O2	0	36.5	-1.06994	4871-97-0	0.00122211	4.578	4.611	4.544	4.567	4.586	4.539	2.631	2.635	2.898	2.634	2.623	2.627	3.529	3.8	3.588	3.593	3.681	3.638	4.048	3.996	4.162	3.767	4.195	3.767	4.456	4.454	4.459	4.457	4.445
pos_1868	2-Oxo-5,11(13)-eudesmadien-12,8-olide	metab_6511	HMDB0030911	B(ii)	-	229.122	2.897	pos	M+H-H2O, 2M+K	C15H18O3	0	30.7	-1.24806	68776-46-5	0.00109421	5.41	5.336	5.296	5.355	5.421	5.398	5.266	5.242	5.27	5.26	5.213	5.29	5.348	5.289	5.367	5.346	5.338	5.31	5.187	5.244	5.223	5.219	5.213	5.245	5.355	5.366	5.358	5.35	5.355
pos_187	Crocin 3	metab_6513	HMDB0039121	B(ii)	-	670.306	4.6237	pos	M+NH4, M+K, M+Na, M+H-H2O	C32H44O14	0	73.7	-1.9293	55750-85-1	0.000441102	5.5	5.526	5.549	5.604	5.534	5.497	6.489	6.315	6.429	6.487	6.373	6.525	6.911	6.827	6.869	6.807	6.882	6.868	7.145	7.193	7.179	7.212	7.144	7.225	6.599	6.596	6.598	6.591	6.597
pos_1890	Danielone	metab_6536	HMDB0031704	B(ii)	C10674	195.065	2.9528	pos	M+Na, M+H-H2O	C10H12O5	0	52.1	-0.76668	90426-22-5	0.000391872	5.39	5.409	5.381	5.42	5.412	5.389	5.856	5.86	5.863	5.861	5.836	5.865	5.817	5.799	5.834	5.826	5.825	5.832	5.3	5.335	5.317	5.31	5.313	5.343	5.476	5.476	5.479	5.477	5.481
pos_1906	Quercetin-3-O-glc-1-3-Rham-1-6-Glucoside	metab_6554	-	B(i)	-	773.212	2.9933	pos	M+H, M+Na	C33H40O21	82.9	0	-1.59765	-	0.00224437	4.768	4.727	4.732	4.77	4.699	4.739	5.105	5.264	5.229	5.035	5.231	5.075	5.384	5.421	5.355	5.466	5.419	5.324	4.562	4.61	4.589	4.658	4.49	4.676	5.413	5.406	5.421	5.391	5.419
pos_1908	Gentisate aldehyde	metab_6556	HMDB0004062	B(ii)	C05585	180.065	3.0147	pos	M+ACN+H, 2M+NH4	C7H6O3	0	35	-2.38539	1194-98-5	0.00207779	5.711	5.689	5.699	5.687	5.705	5.706	4.614	4.62	4.635	4.668	4.697	4.667	4.69	4.684	4.75	4.756	4.768	4.745	4.565	4.59	4.571	4.597	4.523	4.607	5.118	5.119	5.121	5.137	5.141
pos_1917	Sinapic acid	metab_6566	HMDB0032616;HMDB0034069	B(i)	C00482	225.075	3.0346	pos	M+H, M+ACN+H	C11H12O5	85.1	0	-1.68046	7362-37-0;7361-90-2;530-59-6;7362-37-0	0.00307043	4.825	4.821	4.766	4.792	4.764	4.78	4.641	4.605	4.575	4.633	4.602	4.635	5.15	5.168	5.148	5.201	5.142	5.164	5.761	5.749	5.78	5.741	5.753	5.771	4.851	4.879	4.881	4.884	4.889
pos_193	2-(Acetylamino)-2-deoxy-alpha-D-mannopyranose	metab_6580	HMDB0248228	B(ii)	C02711	465.172	5.167	pos	M+ACN+H, 2M+K, 2M+NH4, 2M+Na	C8H15NO6	0	81.8	6.99138	-	0.00251746	4.171	4.111	4.107	4.164	4.047	4.19	4.466	4.51	4.478	4.448	4.469	4.395	4.871	4.916	4.852	4.899	4.876	4.864	4.79	4.844	4.828	4.813	4.868	4.834	5.188	5.192	5.194	5.17	5.207
pos_1954	6-Hydroxynicotinic Acid	metab_6607	HMDB0002658;MJDBOTE0000658	B(i)	C01020	140.034	3.1117	pos	M+H-H2O, M+H	C6H5NO3	68.6	0	-0.900493	5006-66-6	0.00546426	4.921	4.89	4.931	4.924	4.899	4.954	4.125	4.068	4.106	4.152	4.151	4.151	4.201	4.196	4.238	4.298	4.26	4.273	4.178	4.21	4.137	4.185	4.124	4.236	4.483	4.525	4.54	4.538	4.543
pos_1977	(2RS,5RS)-(E)-2-(2-Phenylethenyl)-1,3-dioxan-5-ol	metab_6632	HMDB0031973	B(ii)	-	239.127	3.1696	pos	M+Na, M+CH3OH+H	C12H14O3	0	35.5	-1.92943	87562-73-0	0.00187793	5.754	5.737	5.774	5.775	5.675	5.772	5.546	5.597	5.619	5.561	5.573	5.545	5.78	5.796	5.78	5.758	5.778	5.753	4.898	4.896	4.88	4.911	4.92	4.896	5.847	5.851	5.828	5.851	5.856
pos_1986	11,12,13-Trinor-1(10)-spirovetivene-2,7-dione	metab_6642	HMDB0036734	B(ii)	-	193.122	3.1877	pos	M+H-H2O, M+H	C12H16O2	0	41.2	-0.979295	84413-75-2	0.000900128	5.059	5.065	5.077	5.083	5.013	5.075	5.269	5.271	5.286	5.276	5.253	5.24	5.423	5.432	5.432	5.392	5.429	5.428	5.433	5.478	5.448	5.49	5.443	5.477	5.379	5.391	5.382	5.382	5.388
pos_1990	Kaempferol 3-[glucosyl-(1->3)-rhamnosyl-(1->6)-galactoside]	metab_6647	HMDB0038768	B(ii)	-	757.217	3.1877	pos	M+H, M+Na	C33H40O20	0	87.5	-1.80585	136449-09-7	0.00221574	4.783	4.861	4.733	4.778	4.756	4.651	5.269	5.311	5.346	5.353	5.231	5.318	5.868	5.946	5.983	5.93	5.896	5.93	6.074	6.168	6.14	6.137	6.16	6.096	5.514	5.538	5.508	5.51	5.515
pos_1999	3-O-Caffeoyl-1-O-methylquinic acid	metab_6656	HMDB0039959	B(ii)	-	369.118	3.2297	pos	M+H-H2O, M+H	C17H20O9	0	60.8	-1.47275	-	0.00125971	4.925	4.969	4.937	4.952	4.901	4.907	4.707	4.812	4.755	4.801	4.755	4.785	5	5.01	4.961	4.95	4.962	4.961	4.898	4.823	4.887	4.867	4.908	4.813	5.193	5.199	5.201	5.211	5.203
pos_201	Ustiloxin D	metab_6670	HMDB0041054	B(ii)	-	517.225	7.4911	pos	M+NH4, M+K, M+Na, M+H	C23H34N4O8	0	66.5	-4.10396	158243-18-6	0.00275802	4.213	4.23	4.221	4.269	4.182	4.23	2.538	2.541	2.544	2.54	2.529	2.533	4.095	4.104	4.117	4.214	4.093	4.117	3.785	3.669	3.793	3.744	3.898	3.808	5.298	5.315	5.326	5.335	5.329
pos_2014	Oleoside dimethyl ester	metab_6675	HMDB0031350	B(ii)	-	436.181	3.2696	pos	M+NH4, M+Na	C18H26O11	0	37.7	-1.32427	30164-95-5	0.00257658	4.656	4.65	4.657	4.629	4.631	4.663	5.638	5.623	5.667	5.622	5.61	5.623	5.621	5.723	5.656	5.664	5.684	5.676	5.46	5.53	5.499	5.488	5.518	5.505	4.96	4.967	4.992	4.962	4.973
pos_2035	Isorhamnetin 3-O-[b-D-glucopyranosyl-(1->2)-[a-L-rhamnopyranosyl-(1->6)]-b-D-glucopyranoside]	metab_6698	HMDB0038254	B(ii)	-	787.228	3.3112	pos	M+H, M+Na	C34H42O21	0	35.8	-1.5901	-	0.00138198	4.743	4.738	4.717	4.718	4.727	4.692	5.531	5.525	5.574	5.478	5.433	5.46	5.598	5.647	5.611	5.607	5.642	5.623	5.14	5.12	5.124	5.176	5.172	5.163	5.514	5.53	5.531	5.518	5.524
pos_2042	(S)-2-Hydroxy-2-phenylacetonitrile O-[b-D-apiosyl-(1->2)-b-D-glucoside]	metab_6706	HMDB0036334	B(ii)	-	392.131	3.3319	pos	M+H-2H2O, M+H	C19H25NO10	0	50.7	-7.00887	-	0.00670652	4.539	4.607	4.591	4.486	4.521	4.52	5.291	5.257	5.313	5.304	5.204	5.297	5.322	5.321	5.333	5.285	5.306	5.33	5.135	5.202	5.135	5.188	5.143	5.18	4.887	4.889	4.891	4.815	4.885
pos_205	D6-Ambrettolide	metab_6714	HMDB0037805	B(ii)	-	253.216	8.7327	pos	M+H, M+2Na-H, M+H-H2O, M+H-2H2O	C16H28O2	0	60.8	-2.22114	7779-50-2	0.000704979	5.64	5.625	5.642	5.622	5.656	5.647	3.482	3.355	3.247	3.316	3.027	3.28	3.713	3.751	3.631	3.683	3.452	3.753	4.457	4.488	4.498	4.443	4.32	4.452	5.097	5.096	5.1	5.105	5.102
pos_2053	Elenolide	metab_6718	HMDB0030018	B(ii)	C09506	207.065	3.3717	pos	M+H-H2O, M+H	C11H12O5	0	44.7	-1.28723	24582-91-0	0.00146517	5.921	5.921	5.918	5.925	5.936	5.924	6.655	6.625	6.649	6.647	6.596	6.621	6.735	6.735	6.775	6.722	6.75	6.749	6.693	6.713	6.69	6.701	6.685	6.706	6.602	6.622	6.602	6.603	6.596
pos_2058	Torvoside E	metab_6723	HMDB0041530	B(ii)	-	771.46	3.3717	pos	M+2H, M+H	C40H66O14	0	78.5	9.44749	-	0.00210736	2.766	2.422	2.631	2.601	2.431	2.435	5.875	5.899	5.925	5.832	5.855	5.83	5.457	5.589	5.559	5.517	5.557	5.522	4.965	4.899	4.872	4.961	4.829	4.912	4.849	4.85	4.858	4.841	4.831
pos_2063	Avenanthramide 1f	metab_6729	HMDB0029283	B(ii)	-	314.105	3.3921	pos	M+H, M+Na	C17H15NO5	0	35.8	8.18737	-	0.00147118	4.529	4.527	4.555	4.504	4.55	4.51	5.271	5.302	5.261	5.331	5.233	5.277	5.304	5.253	5.298	5.323	5.264	5.271	4.51	4.495	4.486	4.386	4.465	4.511	4.932	4.935	4.917	4.933	4.931
pos_2064	Isohumbertiol	metab_6730	HMDB0040686	B(ii)	-	263.139	3.3921	pos	M+H, M+2Na-H	C15H22O	0	38.1	4.10215	-	0.000513584	5.084	5.097	5.055	5.086	5.098	5.062	6.309	6.328	6.32	6.331	6.293	6.302	5.823	5.81	5.82	5.805	5.812	5.829	5.922	5.929	5.92	5.926	5.937	5.946	5.738	5.744	5.742	5.739	5.745
pos_2071	Hydrocinnamic acid	metab_6738	HMDB0000764	B(ii)	C05629	133.065	3.4126	pos	M+H-H2O, M+ACN+Na	C9H10O2	0	63.6	-0.696056	501-52-0	0.000564635	4.782	4.769	4.775	4.758	4.778	4.761	5.785	5.776	5.769	5.797	5.739	5.768	5.92	5.878	5.897	5.895	5.909	5.927	5.247	5.266	5.235	5.239	5.249	5.26	5.537	5.539	5.54	5.542	5.545
pos_2072	Indole-3-propionic acid	metab_6739	HMDB0002302	B(ii)	-	231.112	3.4126	pos	M+H-2H2O, M+ACN+H	C11H11NO2	0	36.5	-2.10373	830-96-6	0.00171527	4.592	4.609	4.52	4.607	4.567	4.513	5.644	5.629	5.614	5.648	5.613	5.588	6.08	6.05	6.065	6.05	6.081	6.086	5.034	5.012	5.003	4.99	4.99	5.001	5.381	5.363	5.357	5.363	5.362
pos_208	5-Demethylnobiletin	metab_6747	HMDB0037571	B(i)	-	389.122	11.5852	pos	M+H, 2M+Na, M+K, M+Na	C20H20O8	55.1	0	-1.82166	2174-59-6	0.000497071	8.199	8.182	8.183	8.192	8.191	8.191	6.824	6.54	6.425	6.363	6.309	6.29	6.27	6.085	6.036	5.995	5.996	5.991	6.187	6.177	6.175	6.179	6.183	6.176	7.781	7.782	7.784	7.787	7.791
pos_209	(-)-Wikstromol	metab_6758	HMDB0030598	B(ii)	C10725	375.143	11.781	pos	M+H, 2M+Na, M+Na, M+K	C20H22O7	0	50.2	-2.37675	34444-37-6	0.000839387	7.042	7.026	7.029	7.026	7.035	7.039	4.706	4.151	3.972	3.857	3.792	3.708	3.77	3.581	3.483	3.402	3.432	3.289	4.804	4.741	4.813	4.806	4.817	4.775	6.472	6.473	6.47	6.478	6.483
pos_2119	Taraxacolide 1-O-b-D-glucopyranoside	metab_6791	HMDB0035610	B(ii)	-	411.198	3.529	pos	M+H-H2O, M+ACN+H	C21H32O9	0	82.7	-6.82776	75911-12-5	0.00414186	5.055	5.025	5.067	5.019	5.029	5.051	5.141	5.149	5.19	5.226	5.149	5.195	5.38	5.272	5.31	5.286	5.329	5.355	4.868	4.891	4.818	4.926	4.829	4.934	5.357	5.384	5.36	5.348	5.322
pos_213	5,8-Dihydroxy-3-(4-hydroxybenzyl)-7-methoxy-4-chromanone 8-acetate	metab_6803	HMDB0037252	B(ii)	-	359.112	12.4182	pos	M+H, 2M+Na, M+K, M+Na	C19H18O7	0	30.9	-2.50877	99877-75-5	0.00230175	7.352	7.326	7.338	7.376	7.338	7.356	5.963	5.683	5.578	5.546	5.487	5.477	5.381	5.205	5.128	5.1	5.101	5.128	5.358	5.417	5.395	5.421	5.422	5.405	6.773	6.808	6.81	6.808	6.807
pos_2137	(Z)-3-Methyl-2-(2-pentenyl)-2-cyclopenten-1-one	metab_6810	HMDB0035601	B(ii)	C08490	165.127	3.5683	pos	M+H-H2O, M+H	C11H16O	0	53.8	-1.22096	488-10-8	0.000901594	5.513	5.494	5.511	5.453	5.506	5.508	5.43	5.455	5.427	5.442	5.393	5.419	5.56	5.538	5.567	5.534	5.522	5.567	5.317	5.334	5.293	5.305	5.308	5.35	5.783	5.779	5.789	5.788	5.792
pos_2139	4',5-Dihydroxy-7,8-dimethoxyflavone	metab_6812	HMDB0030546	B(ii)	-	315.086	3.5683	pos	M+H-H2O, M+H	C17H14O6	0	60.7	-1.89955	6608-33-9	0.00231094	4.638	4.614	4.626	4.564	4.627	4.619	5.562	5.588	5.564	5.611	5.525	5.59	5.641	5.564	5.581	5.572	5.511	5.618	5.369	5.315	5.324	5.291	5.339	5.321	5.451	5.446	5.425	5.451	5.457
pos_2153	Scoparin 2''-glucoside	metab_6828	HMDB0038813	B(ii)	-	625.176	3.5861	pos	M+H-H2O, M+H	C28H32O16	0	55.4	-1.3551	124902-15-4	0.000530286	7.012	6.984	6.994	6.933	6.988	6.99	6.732	6.766	6.736	6.764	6.724	6.801	6.819	6.748	6.78	6.749	6.761	6.781	6.188	6.146	6.149	6.098	6.131	6.105	6.755	6.749	6.747	6.747	6.753
pos_217	2'-O-Methylcajanone	metab_6846	HMDB0033806;LMPK12050497	B(ii)	-	437.195	10.2316	pos	M+H, M+CH3OH+H, M+H-H2O, M+H-2H2O	C26H28O6	0	33.1	-1.51485	71765-79-2	0.00120156	3.033	3.023	3.03	3.034	3.033	3.037	3.405	3.443	3.508	3.436	3.467	3.293	5.373	5.437	5.413	5.412	5.36	5.401	6.229	6.216	6.192	6.229	6.22	6.224	5.163	5.164	5.166	5.154	5.152
pos_2194	Trans-1,2-Dihydrobenzene-1,2-diol	metab_6873	HMDB0001164	B(ii)	C04221	154.086	3.7027	pos	M+CH3OH+H, M+ACN+H	C6H8O2	0	38.4	-2.12544	103302-38-1	0.00413942	4.879	4.837	4.903	4.847	4.87	4.937	4.404	4.444	4.458	4.435	4.464	4.436	4.487	4.486	4.534	4.501	4.503	4.52	4.338	4.329	4.347	4.37	4.352	4.308	4.517	4.528	4.528	4.565	4.544
pos_22	Poncirin	metab_6879	LMPK12140333;HMDB0037487	B(ii)	C09830	595.201	5.9524	pos	M+H, M+Na, M+ACN+Na, M+K, M+H-H2O, M+H-2H2O	C28H34O14	0	64.9	-1.4607	14941-08-3	0.000611683	6.026	6.006	5.987	5.987	5.961	6.041	7.321	7.393	7.392	7.368	7.353	7.359	7.322	7.331	7.341	7.347	7.367	7.307	7.21	7.257	7.199	7.212	7.267	7.169	7.044	7.052	7.044	7.045	7.04
pos_2203	(R)-Higenamine	metab_6884	HMDB0033103	B(ii)	C06346	272.13	3.7236	pos	M+H-H2O, M+H	C16H17NO3	0	31.8	7.80636	106032-53-5	0.000960262	5.162	5.137	5.129	5.145	5.128	5.17	5.331	5.29	5.347	5.342	5.334	5.3	5.349	5.312	5.371	5.29	5.358	5.355	4.455	4.431	4.418	4.397	4.51	4.471	4.967	4.972	4.966	4.973	4.978
pos_2215	3-Demethylsimmondsin 2'-(Z)-ferulate	metab_6897	HMDB0034774	B(ii)	-	538.194	3.7427	pos	M+H, M+Na	C25H31NO12	0	43.4	4.53428	162290-39-3	0.00193011	4.656	4.662	4.676	4.597	4.657	4.682	6.038	6.015	6.041	6.016	6.059	5.973	6.072	6.005	6.111	5.981	6.083	6.083	5.341	5.32	5.299	5.228	5.323	5.246	5.508	5.504	5.487	5.51	5.515
pos_2223	Ichangic acid 17-beta-D-glucopyranoside	metab_6906	HMDB0037590	B(ii)	-	691.254	3.7617	pos	M+Na, M+K	C32H44O15	0	75.6	-1.91359	-	0.000722901	3.2	3.582	3.325	3.533	3.029	3.06	3.245	3.444	3.024	3.215	3.609	3.596	4.981	4.946	4.849	5.007	4.99	4.843	5.474	5.407	5.494	5.33	5.509	5.333	4.716	4.722	4.719	4.717	4.724
pos_2251	3-Butylidene-1(3H)-isobenzofuranone	metab_6937	HMDB0302263;HMDB0032061	B(ii)	C16924	189.091	3.8416	pos	M+H-H2O, M+H	C12H12O2	0	34.5	-1.07623	551-08-6	0.00178585	4.546	4.562	4.563	4.573	4.59	4.581	5.109	5.118	5.14	5.087	5.086	5.075	5.092	5.098	5.133	5.121	5.104	5.118	5.031	5.026	5.052	5.051	5.06	5.002	4.907	4.912	4.91	4.93	4.914
pos_2270	Tambulin	metab_6958	HMDB0302153;LMPK12113151	B(ii)	C10189	345.096	3.8823	pos	M+H-H2O, M+H	C18H16O7	0	42.8	-1.45445	571-72-2	0.00151886	4.876	4.865	4.839	4.907	4.854	4.877	5.458	5.466	5.494	5.51	5.434	5.443	5.383	5.365	5.35	5.402	5.361	5.389	4.735	4.806	4.785	4.812	4.764	4.829	5.059	5.08	5.066	5.066	5.065
pos_2272	Hesperetin 5-O-glucoside	metab_6960	HMDB0037535;LMPK12140377	B(ii)	-	465.139	3.8823	pos	M+H-H2O, M+H	C22H24O11	0	70.4	-1.42439	69651-80-5	0.00118744	5.264	5.211	5.236	5.266	5.275	5.236	5.919	5.93	5.967	6.001	5.883	5.913	5.89	5.844	5.862	5.89	5.843	5.872	5.307	5.343	5.33	5.318	5.336	5.33	5.505	5.513	5.515	5.506	5.499
pos_2285	Mascaroside	metab_6974	HMDB0035603	B(ii)	C09132	547.215	3.9036	pos	M+Na, M+K	C26H36O11	0	69.6	-0.95293	55465-97-9	0.000783085	4.073	4.118	3.916	3.917	4.133	4.086	5.419	5.352	5.441	5.348	5.361	5.409	5.316	5.415	5.425	5.417	5.412	5.395	5.744	5.823	5.776	5.776	5.72	5.751	4.739	4.733	4.742	4.733	4.739
pos_2296	(3Z,6Z)-3,6-Nonadienal	metab_6986	HMDB0031152	B(ii)	C16323	121.101	3.9623	pos	M+H-H2O, M+H	C9H14O	0	43.5	-0.156383	21944-83-2	0.00114626	5.412	5.416	5.43	5.432	5.448	5.452	5.664	5.646	5.655	5.628	5.627	5.639	5.705	5.695	5.706	5.714	5.717	5.712	5.366	5.363	5.364	5.358	5.381	5.347	5.79	5.8	5.804	5.802	5.808
pos_231	Octahydro-2,5,5,8a-tetramethyl-7H-1-benzopyran-7-one	metab_7002	HMDB0040232	B(ii)	-	228.195	9.2792	pos	M+H-2H2O, M+H-H2O, M+H, M+NH4	C13H22O2	0	31	-2.16914	5835-18-7	0.00137608	5.403	5.396	5.405	5.39	5.402	5.388	6.396	6.371	6.382	6.366	6.367	6.367	6.408	6.391	6.418	6.42	6.408	6.419	6.365	6.367	6.36	6.382	6.388	6.391	6.034	6.03	6.029	6.035	6.05
pos_232	Zapotin	metab_7013	HMDB0029461;LMPK12110091	B(i)	-	343.117	10.0809	pos	M+H, 2M+Na, M+K, M+Na	C19H18O6	63.8	0	-2.04108	14813-19-5	0.000314427	7.785	7.79	7.797	7.792	7.804	7.784	6.435	6.302	6.277	6.255	6.252	6.258	6.362	6.298	6.286	6.275	6.286	6.297	6.236	6.24	6.227	6.256	6.25	6.247	7.819	7.823	7.82	7.818	7.823
pos_2346	D-Beta-Homophenylalanine	metab_7041	-	B(i)	-	180.102	4.0785	pos	M+H-H2O, M+H	C10H13NO2	38.4	0	-1.62109	-	0.00114641	6.011	6.048	6.013	6.04	6.076	6.007	4.923	5.002	5.018	4.995	4.977	5.073	5.162	5.145	5.169	5.136	5.205	5.221	5.319	5.29	5.298	5.282	5.308	5.32	5.592	5.609	5.604	5.603	5.603
pos_237	(+/-)-Dulciol E	metab_7067	HMDB0031385	B(ii)	-	313.106	9.804	pos	M+H, 2M+Na, M+K, M+Na	C18H16O5	0	71.7	-2.27138	175617-27-3	0.000750175	6.59	6.606	6.599	6.609	6.602	6.597	4.438	4.239	4.219	4.177	4.177	4.113	4.224	4.165	4.155	4.178	4.214	4.163	4.196	4.212	4.203	4.218	4.21	4.281	6.074	6.075	6.074	6.085	6.078
pos_2370	2-Hydroxybenzaldehyde O-[xylosyl-(1->6)-glucoside]	metab_7068	HMDB0034157	B(ii)	-	439.12	4.1178	pos	M+Na, M+K	C18H24O11	0	65.7	-1.42137	14907-56-3	0.00211783	5.063	5.04	5.022	5.058	5.147	4.987	6.188	6.094	6.085	6.169	5.97	6.141	6.104	6.024	6.07	6.053	6.043	6.128	5.271	5.324	5.242	5.345	5.307	5.323	5.141	5.154	5.144	5.126	5.132
pos_24	Tanacetin	metab_7100	HMDB0035715	B(ii)	-	247.132	5.693	pos	M+H-H2O, 2M+Na, M+2Na-H, M+Na, M+K, M+H-2H2O	C15H20O4	0	55.5	-1.93139	1401-54-3	0.00132031	6.339	6.294	6.357	6.288	6.341	6.333	6.89	6.91	6.882	6.893	6.877	6.859	6.736	6.723	6.694	6.715	6.721	6.741	6.47	6.433	6.467	6.475	6.461	6.452	6.41	6.413	6.404	6.414	6.427
pos_240	Retinoyl b-glucuronide	metab_7101	HMDB0003141;PW_C001786	B(ii)	C11061	459.237	9.7162	pos	M+H-H2O, M+H, M+H-2H2O, M+2Na	C26H36O8	0	66	-1.96565	401-10-5	0.00179219	4.308	4.321	4.355	4.365	4.328	4.332	2.862	3.04	3.027	3.233	3.291	3.344	5.181	5.118	5.165	5.177	5.193	5.161	6.006	5.962	5.98	5.994	6.005	5.973	4.907	4.907	4.902	4.925	4.905
pos_2404	Cinnamyl acetate	metab_7106	HMDB0029699	B(ii)	C12299	159.08	4.2549	pos	M+H-H2O, M+H	C11H12O2	0	38.2	-1.20098	21040-45-9;103-54-8	0.000997456	4.906	4.913	4.92	4.912	4.91	4.931	5.526	5.507	5.504	5.493	5.483	5.501	5.569	5.55	5.57	5.567	5.573	5.584	5.31	5.329	5.333	5.341	5.329	5.348	5.415	5.421	5.423	5.424	5.43
pos_2423	Scolymoside	metab_7127	HMDB0005799	B(ii)	C12630	617.147	4.2942	pos	M+Na, M+K	C27H30O15	0	78	-1.04782	25694-72-8	0.00393149	3.971	3.961	3.968	3.972	3.971	3.975	4.268	4.318	4.243	4.384	4.309	4.302	5.427	5.371	5.312	5.447	5.366	5.35	5.94	5.913	5.999	5.844	6.014	5.944	4.758	4.757	4.76	4.782	4.799
pos_2438	(+)-Rotundifolone	metab_7143	HMDB0301852	B(ii)	C09896	149.096	4.368	pos	M+H-H2O, M+Na	C10H14O2	0	31	-1.37747	-	0.00121466	5.395	5.381	5.398	5.395	5.4	5.414	5.624	5.627	5.609	5.615	5.61	5.615	5.646	5.618	5.658	5.652	5.64	5.666	5.334	5.377	5.361	5.367	5.373	5.375	5.686	5.699	5.699	5.7	5.705
pos_2445	Myricanol 5-[arabinosyl-(1->6)-glucoside]	metab_7151	HMDB0036527	B(ii)	-	686.3	4.368	pos	M+NH4, M+Na	C32H44O15	0	65.2	-2.10082	-	0.00255555	5.433	5.384	5.431	5.429	5.423	5.461	6.226	6.291	6.228	6.163	6.248	6.2	6.542	6.529	6.517	6.595	6.511	6.49	6.657	6.605	6.661	6.556	6.646	6.564	6.02	6.025	5.994	6.036	6.02
pos_2456	5-Hydroxy-7,8-dimethoxyflavonol	metab_7163	HMDB0030545	B(ii)	-	315.086	4.4048	pos	M+H-H2O, M+H	C17H14O6	0	47.7	-2.33282	22399-73-1	0.000997134	5.332	5.354	5.38	5.352	5.315	5.38	6.184	6.211	6.161	6.155	6.187	6.127	6.175	6.166	6.123	6.181	6.213	6.138	5.97	5.929	5.988	5.941	5.982	5.897	5.965	5.973	5.968	5.98	5.972
pos_2463	3-(3,4-Dihydroxyphenyl)lactic acid	metab_7171	HMDB0003503	B(ii)	C01207	163.039	4.4227	pos	M+H-2H2O, 2M+ACN+H	C9H10O5	0	42.1	-1.48297	23028-17-3	0.00378344	4.485	4.461	4.465	4.466	4.489	4.523	5.048	5.045	4.993	5.014	5.005	4.993	5.117	5.082	5.117	5.149	5.138	5.146	5.314	5.358	5.355	5.342	5.348	5.344	4.777	4.811	4.805	4.811	4.827
pos_2499	L-3-Phenyllactic acid	metab_7209	HMDB0000748;HMDB0000563	B(ii)	C05607	131.049	4.5194	pos	M+H-2H2O, 2M+Na	C9H10O3	0	52.6	-0.647201	20312-36-1;7326-19-4	0.00146453	5.07	5.07	5.073	5.125	5.055	5.087	5.214	5.219	5.217	5.216	5.209	5.209	5.292	5.287	5.275	5.256	5.263	5.289	5.153	5.178	5.149	5.149	5.21	5.211	5.151	5.164	5.163	5.162	5.172
pos_2513	(R)-Byakangelicinn 2'-(3-methylbutanoate)	metab_7226	HMDB0039068	B(ii)	-	401.159	4.5399	pos	M+H-H2O, M+H	C22H26O8	0	40.7	-1.56228	-	0.00284917	5.06	4.993	5.028	5.093	5.021	5	5.241	5.295	5.278	5.232	5.243	5.211	5.284	5.352	5.359	5.306	5.338	5.359	5.036	5.087	5.012	5.038	5.102	5.091	5.228	5.228	5.257	5.235	5.216
pos_2528	Mammea B/BC cyclo E	metab_7242	HMDB0030649	B(ii)	-	375.18	4.5816	pos	M+H-H2O, M+H	C21H26O6	0	34.6	-1.78886	30390-07-9	0.00333213	3.459	3.549	3.642	3.67	3.589	3.437	4.7	4.717	4.706	4.695	4.682	4.637	5.921	5.969	5.983	6.008	5.988	5.997	5.606	5.626	5.563	5.598	5.631	5.597	4.954	4.994	4.964	4.955	4.96
pos_2550	5,7,3'-Trihydroxy-4'-methoxyflavanone	metab_7267	HMDB0005782;HMDB0030746	B(ii)	C01709	303.086	4.6606	pos	M+H-H2O, M+H	C16H14O6	0	70.5	-2.31097	520-33-2	0.00138842	7.023	7.046	7.011	7.073	7.046	7.019	7.823	7.784	7.808	7.813	7.787	7.813	7.72	7.694	7.711	7.677	7.7	7.705	7.369	7.359	7.367	7.393	7.361	7.394	7.359	7.348	7.336	7.334	7.34
pos_2556	3-O-p-Coumaroylquinic acid	metab_7273	HMDB0029681	B(ii)	-	339.107	4.6786	pos	M+H-H2O, M+H	C16H18O8	0	53.4	-2.50282	-	0.0017194	5.58	5.583	5.566	5.595	5.569	5.569	5.483	5.459	5.499	5.492	5.488	5.486	5.599	5.602	5.574	5.568	5.582	5.596	5.01	4.958	5.013	5.001	4.965	4.932	5.264	5.263	5.267	5.259	5.244
pos_2560	Furanogermenone	metab_7278	HMDB0036766	B(ii)	C17488	250.18	4.6984	pos	M+H, M+NH4	C15H20O2	0	57.7	-2.16972	81678-18-4	0.000845758	5.129	5.106	5.121	5.125	5.123	5.108	5.209	5.187	5.176	5.21	5.179	5.162	5.323	5.283	5.288	5.303	5.291	5.294	5.094	5.078	5.117	5.123	5.161	5.124	6.511	6.512	6.511	6.508	6.499
pos_2569	Caryatin glucoside	metab_7287	HMDB0037352	B(ii)	-	489.138	4.6606	pos	M+H-H2O, M+H	C24H26O12	0	42.2	-1.98739	63713-69-9	0.00140672	5.398	5.408	5.378	5.399	5.412	5.402	6.095	6.036	6.067	6.084	6.06	6.089	5.953	5.948	5.937	5.917	5.938	5.968	5.654	5.611	5.656	5.66	5.625	5.654	5.587	5.574	5.584	5.571	5.569
pos_2588	Gancaonin C	metab_7308	HMDB0038395;LMPK12050197	B(ii)	-	355.117	4.7787	pos	M+H-H2O, M+H	C20H18O6	0	33.7	-1.79004	124596-87-8	0.000932952	5.571	5.573	5.572	5.562	5.581	5.568	5.662	5.642	5.63	5.628	5.614	5.6	5.748	5.743	5.74	5.732	5.761	5.747	5.972	5.98	5.971	5.963	5.993	5.985	5.456	5.458	5.461	5.449	5.462
pos_2589	Blumenol C glucoside	metab_7309	HMDB0040668	B(ii)	-	395.204	4.7787	pos	M+Na, M+K	C19H32O7	0	59.3	-0.967921	62512-23-6	0.000800639	5.077	5.157	5.118	5.1	5.149	5.069	5.461	5.059	5.564	4.874	5.509	5.158	5.006	5.083	5.108	5.126	5.175	5.171	5.06	5.028	5.026	5.181	4.817	5.142	5.423	5.424	5.417	5.414	5.419
pos_2599	Vanillin acetate	metab_7320	HMDB0029663	B(ii)	-	177.054	4.819	pos	M+H-H2O, M+H	C10H10O4	0	39.6	-1.45736	881-68-5	0.000755883	7.01	7.015	7.019	7.028	7.018	7.024	6.899	6.886	6.883	6.88	6.868	6.87	6.887	6.871	6.89	6.88	6.886	6.893	6.522	6.525	6.523	6.517	6.538	6.523	6.865	6.871	6.875	6.873	6.879
pos_2606	(1S,4S)-Dihydrocarvone	metab_7329	HMDB0036080;LMPR0102090039	B(ii)	C11415	135.117	4.8399	pos	M+H-H2O, M+H	C10H16O	0	58.6	-1.31859	6909-25-7	0.000656349	6.098	6.102	6.108	6.128	6.113	6.12	6.429	6.422	6.417	6.419	6.397	6.404	6.538	6.513	6.545	6.534	6.54	6.541	5.989	5.99	5.98	5.986	6.004	6.004	6.32	6.321	6.33	6.323	6.327
pos_261	Chrysaloin	metab_7333	HMDB0039379	B(ii)	-	425.12	8.646	pos	M+ACN+Na, 2M+K, 2M+Na, M+Na	C21H22O8	0	51.5	-2.20668	18262-45-8	0.000615335	6.018	6.015	6.062	5.992	5.997	6.023	4.512	4.207	4.029	3.998	3.843	3.906	4.47	4.287	4.411	4.268	4.265	4.438	4.646	5.128	4.857	4.948	4.256	4.998	5.976	5.973	5.97	5.97	5.979
pos_2621	Delta-Hexanolactone	metab_7346	HMDB0000453	B(ii)	-	115.075	4.9005	pos	M+H-H2O, M+H	C6H10O2	0	37	-0.354456	823-22-3	0.00204546	3.862	3.892	3.85	3.884	3.936	3.901	4.152	4.148	4.143	4.173	4.134	4.135	4.707	4.655	4.7	4.679	4.722	4.703	3.993	3.953	3.986	4.026	4.047	3.989	5.401	5.393	5.411	5.409	5.422
pos_2625	Trans-p-Coumaroyl beta-D-glucopyranoside	metab_7350	HMDB0302089	B(ii)	C16827	309.096	4.9203	pos	M+H-H2O, M+H	C15H18O8	0	48.8	-2.72288	-	0.00481626	4.777	4.764	4.811	4.774	4.815	4.795	3.798	3.704	3.825	3.609	3.556	3.542	3.939	3.978	3.941	3.979	3.866	3.952	4.535	4.544	4.611	4.608	4.596	4.54	4.328	4.271	4.303	4.302	4.289
pos_2629	M-Coumaric acid	metab_7354	HMDB0001713	B(i)	C12621	147.044	4.9412	pos	M+H-H2O, M+H	C9H8O3	86.5	0	-1.81876	14755-02-3	0.00171694	5.577	5.586	5.591	5.595	5.601	5.605	5.343	5.324	5.305	5.31	5.292	5.293	6.591	6.556	6.576	6.568	6.574	6.582	7.132	7.124	7.114	7.144	7.146	7.14	6.25	6.231	6.253	6.257	6.256
pos_266	Pectenotoxin 1	metab_7388	HMDB0033490	B(ii)	C16871	875.486	8.5125	pos	M+H, M+K, M+Na, M+H+Na	C47H70O15	0	64.8	7.7064	97564-90-4	0.00227807	1.131	1.122	1.128	1.132	1.131	2.324	6.047	6.096	6.114	6.107	6.126	6.136	6.126	6.172	6.188	6.187	6.193	6.217	5.396	5.414	5.398	5.405	5.44	5.422	5.614	5.588	5.617	5.61	5.62
pos_2665	N-Methylanthranilic Acid	metab_7394	HMDB0032609	B(i)	C03005	152.07	5.0824	pos	M+H-2H2O, M+H	C8H9NO2	96.6	0	-1.64714	119-68-6	0.00172987	4.341	4.395	4.404	4.414	4.395	4.403	5.678	5.682	5.645	5.647	5.665	5.661	6.006	5.979	6.014	6.003	6.009	6.027	5.223	5.261	5.255	5.273	5.283	5.28	5.237	5.219	5.239	5.238	5.242
pos_2666	Ethyl (+/-)-3-hydroxyhexanoate	metab_7395	-	B(ii)	-	161.117	5.0824	pos	M+H-H2O, M+H	C8H16O3	0	41.8	-1.79362	-	0.00103283	4.146	4.169	4.159	4.182	4.192	4.158	3.802	3.738	3.773	3.746	3.745	3.765	5.636	5.605	5.633	5.626	5.636	5.649	3.641	3.716	3.659	3.843	3.718	3.816	6.476	6.477	6.493	6.48	6.483
pos_267	Armillarilin	metab_7399	HMDB0031673	B(ii)	-	413.195	8.0262	pos	M+H-H2O, M+H, M+CH3OH+H, M+H-2H2O	C24H30O7	0	56.4	-1.78364	127500-59-8	0.000875877	4.969	5.01	5.046	4.973	4.978	5.007	4.042	3.947	3.91	3.907	4.002	3.902	5.252	5.196	5.24	5.273	5.241	5.277	6.124	6.1	6.112	6.129	6.11	6.127	5.201	5.204	5.205	5.2	5.193
pos_2679	Allixin	metab_7409	HMDB0040705	B(ii)	-	227.127	5.1458	pos	M+H-H2O, M+H	C12H18O4	0	40.4	-2.10023	125263-70-9	0.00162412	5.108	5.11	5.13	5.116	5.105	5.14	4.398	4.372	4.361	4.342	4.351	4.336	4.361	4.385	4.362	4.416	4.341	4.391	4.186	4.233	4.282	4.291	4.239	4.333	4.709	4.714	4.712	4.729	4.715
pos_2699	Eriojaposide A	metab_7429	HMDB0038028	B(ii)	C17888	525.23	5.2107	pos	M+Na, M+K	C24H38O11	0	55	-1.49691	290308-51-9	0.000965506	4.557	4.608	4.533	4.494	4.501	4.511	5.24	5.258	5.255	5.247	5.218	5.253	6.025	6.029	6.041	6.029	6.028	6.034	6.112	6.097	6.099	6.095	6.119	6.104	6.58	6.568	6.583	6.578	6.583
pos_2704	2beta,9xi-Dihydroxy-8-oxo-1(10),4,11(13)-germacratrien-12,6alpha-olide	metab_7436	HMDB0036662	B(ii)	-	261.112	5.2326	pos	M+H-H2O, M+Na	C15H18O5	0	79.2	-1.84589	-	0.000928732	4.869	4.858	4.856	4.853	4.833	4.876	4.219	4.165	4.18	4.173	4.104	4.128	4.399	4.427	4.426	4.46	4.401	4.408	4.984	5.008	5.019	5.008	5.034	5.004	4.991	4.994	4.999	4.997	5.003
pos_271	Biliverdin-IX-alpha	metab_7442	HMDB0304275	B(ii)	-	598.27	8.2689	pos	M+NH4, M+Na, M+K, M+H	C33H32N4O6-2	0	46.8	6.46606	-	0.00120965	2.959	3.364	2.807	3.349	2.705	2.487	2.917	3.353	3.352	3.371	3.141	3.185	4.393	4.441	4.467	4.517	4.526	4.463	4.4	4.307	4.365	4.368	4.409	4.371	5.55	5.554	5.56	5.545	5.56
pos_274	Armillaritin	metab_7475	HMDB0038918	B(ii)	-	383.184	7.8944	pos	M+H-H2O, M+H, M+Na, M+H-2H2O	C23H28O6	0	42.5	-2.28377	135247-96-0	0.00116635	3.951	3.935	3.929	3.88	3.874	3.836	4.503	4.526	4.52	4.479	4.492	4.522	5.436	5.437	5.424	5.428	5.432	5.442	6.096	6.082	6.108	6.105	6.092	6.107	5.137	5.139	5.128	5.142	5.142
pos_2743	Alpha-Bisabolol oxide C	metab_7479	HMDB0038138	B(ii)	-	203.179	5.4004	pos	M+H-2H2O, M+H	C15H26O2	0	46.5	-1.25101	59861-08-4	0.00110338	4.626	4.595	4.634	4.619	4.613	4.627	4.394	4.385	4.377	4.381	4.357	4.357	5.135	5.132	5.129	5.149	5.167	5.122	5.656	5.625	5.634	5.618	5.666	5.634	5.573	5.576	5.584	5.582	5.588
pos_278	3',4',5,7,8-Pentamethoxyflavanone	metab_7519	HMDB0032869	B(ii)	-	375.143	7.5804	pos	M+H, 2M+Na, M+Na, M+K	C20H22O7	0	39.9	-2.02636	-	0.00151606	6.965	7.001	6.989	6.984	6.992	6.965	5.192	5.182	5.138	5.135	5.141	5.14	5.409	5.414	5.438	5.455	5.441	5.422	4.76	4.81	4.78	4.78	4.817	4.76	6.506	6.529	6.508	6.506	6.511
pos_2781	Germacrone 4,5-epoxide	metab_7521	HMDB0035889	B(ii)	C17489	217.158	5.5881	pos	M+H-H2O, M+NH4	C15H22O2	0	56.8	-1.68722	92691-35-5	0.000722538	5.332	5.331	5.334	5.335	5.327	5.333	4.545	4.563	4.49	4.523	4.444	4.46	4.843	4.829	4.852	4.832	4.844	4.856	4.719	4.727	4.707	4.715	4.742	4.748	5.626	5.63	5.634	5.632	5.637
pos_28	Pc(16:0/0:0)	metab_7541	LMGP01050018;HMDB0010382	B(i)	C04230	496.339	13.3408	pos	M+H-H2O, 2M+H, 2M+Na, M+Na, M+K, M+H	C24H50NO7P	85.2	0	-1.49245	17364-16-8	0.00127651	6.839	6.805	6.868	6.768	6.835	6.876	8.054	8.064	8.043	8.039	8.024	8.002	7.717	7.684	7.708	7.695	7.637	7.713	7.569	7.558	7.583	7.589	7.59	7.582	7.42	7.4	7.403	7.415	7.42
pos_280	Retusin	metab_7542	HMDB0257186	B(ii)	-	359.112	7.4253	pos	M+H, 2M+Na, M+K, M+Na	C19H18O7	0	42.8	-2.24907	-	0.00134761	6.584	6.575	6.584	6.601	6.59	6.576	5.024	4.839	4.726	4.696	4.672	4.6	4.72	4.645	4.663	4.669	4.632	4.615	4.407	4.407	4.387	4.411	4.383	4.399	6.231	6.247	6.243	6.248	6.253
pos_2810	Safrole	metab_7554	HMDB0033591	B(ii)	C10490	195.101	5.693	pos	M+H-H2O, M+CH3OH+H	C10H10O2	0	41	-1.56456	94-59-7	0.00145661	4.199	4.246	4.271	4.248	4.252	4.225	6.184	6.173	6.175	6.174	6.144	6.154	6.102	6.086	6.111	6.074	6.097	6.126	5.417	5.414	5.409	5.437	5.412	5.436	5.538	5.543	5.541	5.536	5.557
pos_2843	Gallic Acid	metab_7590	HMDB0005807;MJDBOTE0000353	B(i)	C01424	153.018	5.9524	pos	M+H-H2O, M+H	C7H6O5	45.1	0	-1.28257	149-91-7	0.00253159	4.329	4.305	4.331	4.34	4.338	4.345	5.44	5.47	5.461	5.451	5.453	5.452	5.429	5.435	5.45	5.467	5.471	5.426	5.316	5.372	5.328	5.357	5.388	5.322	5.202	5.225	5.228	5.232	5.237
pos_2846	Betagarin	metab_7593	HMDB0030727;LMPK12140599	B(ii)	C09479	329.101	5.9524	pos	M+H-H2O, M+H	C18H16O6	0	69.1	-2.05402	60132-69-6	0.000700713	5.262	5.362	5.433	5.204	5.351	5.181	6.152	6.182	6.185	6.183	6.165	6.171	6.136	6.149	6.156	6.159	6.162	6.131	6.031	6.081	6.037	6.051	6.084	6.022	5.927	5.93	5.93	5.936	5.936
pos_2852	4R,5R,6S-Trihydroxy-2-hydroxymethyl-2-cyclohexen-1-one 6-(2-hydroxy-6-methylbenzoate)	metab_7600	HMDB0040692	B(ii)	-	309.096	5.9952	pos	M+H-H2O, M+H	C15H16O7	0	61.7	-2.53624	146475-71-0	0.00136763	5.789	5.812	5.819	5.828	5.809	5.818	5.74	5.755	5.71	5.727	5.73	5.723	5.682	5.655	5.682	5.704	5.68	5.679	4.952	4.979	4.927	4.988	4.974	4.956	5.596	5.605	5.585	5.601	5.602
pos_2853	Alpha-Bisabolol oxide B	metab_7601	HMDB0038197	B(ii)	C16774	221.19	5.9952	pos	M+H-H2O, M+H	C15H26O2	0	63.5	-1.84541	26184-88-3	0.00040994	4.19	4.187	4.243	4.2	4.213	4.224	4.193	4.105	4.056	4.071	4.002	4.054	4.92	4.881	4.919	4.904	4.918	4.914	4.554	4.617	4.581	4.606	4.595	4.616	5.546	5.55	5.552	5.551	5.551
pos_2854	Cis-p-Menthane-1,7,8-triol	metab_7602	HMDB0034783	B(ii)	-	189.148	5.9952	pos	M+H-H2O, M+H	C10H20O3	0	32.7	-1.49666	154843-72-8	0.00145192	3.455	3.475	3.488	3.445	3.422	3.487	3.636	3.496	3.536	3.571	3.477	3.584	4.455	4.436	4.447	4.436	4.455	4.451	3.086	3.122	3.153	3.138	3.027	3.19	5.47	5.483	5.487	5.486	5.491
pos_2860	Limonexic acid	metab_7609	HMDB0036075	B(ii)	-	520.217	6.0166	pos	M+NH4, M+Na	C26H30O10	0	64.3	-1.45503	99026-99-0	0.00104739	4.822	4.857	4.912	4.87	4.879	4.871	3.754	3.755	3.832	3.868	3.755	3.809	4.938	4.99	5.005	4.985	4.984	5.008	5.764	5.76	5.707	5.793	5.752	5.756	5.011	5.011	5.013	5.003	5.017
pos_2862	5'-Hydroxycastavinol	metab_7611	HMDB0029813	B(ii)	-	567.17	5.9524	pos	M+H, M+Na	C26H30O14	0	31.1	-1.76934	183607-17-2	0.00154153	5.255	5.239	5.258	5.222	5.241	5.263	1.547	1.551	1.554	1.55	1.539	1.543	1.612	1.61	1.634	1.62	1.62	1.631	1.482	1.499	1.485	1.494	1.489	1.492	4.673	4.674	4.676	4.667	4.658
pos_2866	Germacrenone	metab_7615	HMDB0035887	B(ii)	-	203.179	6.0831	pos	M+H-2H2O, M+ACN+H	C15H26O2	0	56.7	-1.24956	99957-12-7	0.00123492	4.338	4.305	4.337	4.335	4.315	4.368	4.001	4.041	4.052	4.058	4.016	4.035	4.837	4.805	4.823	4.82	4.833	4.822	4.804	4.825	4.813	4.824	4.844	4.823	5.513	5.521	5.526	5.528	5.53
pos_2880	4-(2,6,6-Trimethyl-1,3-cyclohexadien-1-yl)-2-butanone	metab_7631	HMDB0037139	B(ii)	-	193.159	6.1272	pos	M+H-H2O, M+H	C13H20O	0	39.3	-1.14634	20483-36-7	0.000886619	4.992	5.034	5.011	5.039	5.032	5.016	4.128	4.12	4.106	4.084	4.129	4.124	4.025	4.084	3.988	4.008	4.047	4.021	4.126	4.065	4.128	4.083	4.158	4.143	4.7	4.697	4.699	4.707	4.705
pos_29	Pe(16:0/0:0)	metab_7652	HMDB0011503;LMGP02050002	B(i)	-	454.292	13.3408	pos	M+H, 2M+H, M+2Na-H, M+K, M+Na, M+H-H2O	C21H44NO7P	87.7	0	-1.62778	53862-35-4	0.00152115	5.16	5.142	5.146	5.105	5.177	5.124	7.435	7.418	7.381	7.406	7.376	7.36	7.084	7.025	7.062	7.036	6.993	7.076	6.795	6.792	6.788	6.813	6.797	6.815	6.763	6.739	6.742	6.739	6.752
pos_2908	Myricatomentoside I	metab_7662	HMDB0031536	B(ii)	-	522.233	6.3504	pos	M+NH4, M+Na	C26H32O10	0	85.2	-1.42767	191999-61-8	0.00254567	4.531	4.599	4.579	4.586	4.6	4.619	2.708	2.98	2.746	2.857	2.633	3.015	4.31	4.38	4.385	4.332	4.369	4.353	5.767	5.76	5.715	5.749	5.759	5.748	4.821	4.802	4.83	4.822	4.833
pos_2918	Frenolicin B	metab_7673	HMDB0034109	B(ii)	-	329.101	6.4174	pos	M+H, M+Na	C18H16O6	0	72.1	-2.0818	68930-68-7	0.00198392	6.218	6.233	6.23	6.25	6.206	6.252	4.435	4.363	4.266	4.286	4.232	4.229	4.246	4.211	4.301	4.227	4.265	4.275	4.109	4.12	4.115	4.125	4.097	4.078	5.673	5.685	5.689	5.688	5.704
pos_2924	Aflatoxin ExB2	metab_7680	HMDB0038805	B(ii)	-	359.112	6.4398	pos	M+H, M+Na	C19H18O7	0	73.8	-2.16319	23402-20-2	0.00223526	6.173	6.179	6.187	6.195	6.161	6.203	4.694	4.546	4.334	4.287	4.237	4.16	4.251	4.186	4.211	4.083	4.123	4.069	3.971	4.038	3.976	4.037	4.068	3.946	5.635	5.654	5.653	5.651	5.671
pos_2936	Lucidenic acid A	metab_7693	HMDB0037611	B(ii)	-	459.273	6.462	pos	M+H-H2O, M+H	C27H38O6	0	58.3	-2.04039	95311-94-7	0.00366653	4.822	4.843	4.861	4.857	4.828	4.889	4.711	4.676	4.612	4.71	4.645	4.663	4.919	4.932	4.937	4.873	4.912	4.949	4.992	5.065	5.014	5.056	5.041	5.027	4.663	4.679	4.688	4.679	4.71
pos_2971	P-Mentha-1,3,8-triene	metab_7732	HMDB0037013	B(ii)	-	135.117	6.7751	pos	M+H, M+NH4	C10H14	0	33.9	-1.3542	18368-95-1	0.00135109	5.261	5.284	5.274	5.283	5.283	5.291	5.944	5.95	5.938	5.943	5.918	5.932	6.07	6.054	6.073	6.079	6.077	6.095	5.208	5.229	5.229	5.222	5.241	5.216	5.713	5.72	5.719	5.721	5.734
pos_2974	(-)-11-Hydroxy-9,15,16-trioxooctadecanoic acid	metab_7735	HMDB0038940	B(ii)	-	325.2	6.7751	pos	M+H-H2O, M+Na	C18H30O6	0	47.3	-3.86408	38076-39-0	0.00190742	5.085	5.109	5.066	5.087	5.064	5.082	4.094	4.182	4.153	4.014	4.126	4.137	3.356	3.631	3.52	3.684	3.698	3.488	3.987	3.9	4.015	4.006	3.935	4.023	4.654	4.65	4.652	4.635	4.659
pos_2983	Cis-Coutaric acid	metab_7745	HMDB0034620	B(ii)	-	297.06	6.8195	pos	M+H-H2O, M+H	C13H12O8	0	49.3	-2.10482	67920-37-0	0.0017118	4.472	4.457	4.496	4.494	4.477	4.435	3.981	3.938	3.879	3.864	3.822	3.859	4.254	4.25	4.226	4.274	4.252	4.286	2.469	2.066	2.691	2.656	2.62	2.27	5.179	5.178	5.182	5.182	5.199
pos_2988	Chrysoobtusin	metab_7750	HMDB0034218	B(ii)	C17669	359.112	6.8642	pos	M+H, M+Na	C19H18O7	0	36.9	-2.20771	70588-06-6	0.000831243	6.66	6.664	6.665	6.652	6.651	6.651	4.937	4.739	4.704	4.618	4.597	4.565	4.725	4.724	4.731	4.715	4.717	4.72	4.3	4.288	4.274	4.235	4.308	4.312	6.436	6.441	6.446	6.442	6.45
pos_2994	5'-Methoxycastavinol	metab_7757	HMDB0029814	B(ii)	-	581.185	6.9094	pos	M+H, M+Na	C27H32O14	0	37	-2.29631	183607-16-1	0.00166867	6.032	6.029	6.039	6.02	6.008	6.02	3.846	4.028	3.847	3.91	3.957	3.848	4.069	3.971	4.069	3.975	4.079	4.12	3.924	3.479	4.219	3.732	4.069	3.853	5.459	5.45	5.458	5.46	5.475
pos_30	Betanidin 5-[E-feruloyl-(->5)-apiosyl-(1->2)-glucoside]	metab_7764	HMDB0037052	B(ii)	-	876.275	4.1752	pos	M+NH4, M+K, M+Na, M+H, M+H-H2O, M+H-2H2O	C39H42N2O20	0	41.5	9.52869	290313-64-3	0.00122986	4.482	4.133	4.27	4.296	4.481	4.322	6.859	6.857	6.855	6.845	6.749	6.919	6.705	6.668	6.663	6.746	6.598	6.652	6.058	5.964	6.043	5.904	6.02	5.987	6.185	6.17	6.18	6.175	6.166
pos_3002	Dattelic acid	metab_7768	HMDB0033999	B(ii)	C10434	301.07	7.0213	pos	M+H-2H2O, M+CH3OH+H	C16H16O8	0	81.7	-1.96454	73263-62-4	0.000755135	6.516	6.525	6.523	6.514	6.524	6.514	4.817	4.603	4.541	4.477	4.459	4.452	4.358	4.29	4.31	4.314	4.325	4.295	5.113	5.141	5.143	5.146	5.183	5.159	5.99	5.992	5.993	5.991	6.001
pos_3013	9-Hydroxydecanoic acid	metab_7780	HMDB0033201	B(ii)	-	189.148	7.1106	pos	M+H-H2O, M+H	C10H20O3	0	48.7	-1.65699	1422-27-1	0.00150191	2.765	2.797	2.807	2.756	2.888	2.619	2.603	2.199	2.475	2.413	2.201	2.155	4.652	4.643	4.675	4.645	4.651	4.668	2.229	2.452	2.534	2.442	2.438	2.433	5.846	5.861	5.864	5.859	5.87
pos_3018	Guanosine	metab_7785	PW_C000087;HMDB0000133;MJDBOTE0000372	B(ii)	C00387	266.087	7.1327	pos	M+H-H2O, 2M+H	C10H13N5O5	0	38.1	-6.48846	118-00-3	0.00225782	4.553	4.538	4.556	4.565	4.554	4.537	4.598	4.593	4.584	4.607	4.575	4.599	4.905	4.892	4.91	4.893	4.884	4.922	4.094	4.109	4.11	4.091	4.111	4.11	4.449	4.459	4.46	4.439	4.463
pos_302	Scutellarein 6-xyloside	metab_7787	HMDB0037466;LMPK12111106	B(ii)	-	401.086	5.693	pos	M+H-H2O, M+K, M+Na, M+H-2H2O	C20H18O10	0	42.9	-1.62434	65876-68-8	0.00142679	4.765	4.706	4.782	4.689	4.772	4.775	4.645	4.615	4.584	4.583	4.593	4.58	4.987	4.969	4.939	4.934	4.982	4.999	3.172	3.642	3.557	3.561	3.111	3.534	5.855	5.86	5.85	5.857	5.873
pos_3049	Ethyl (2E,4Z,7Z)-Decatrienoate	metab_7819	HMDB0035376	B(ii)	-	159.117	7.4465	pos	M+H-2H2O, M+ACN+Na	C12H18O2	0	49.2	-1.41543	142676-19-5	0.00140937	4.456	4.447	4.48	4.449	4.477	4.471	3.746	3.813	3.761	3.785	3.757	3.732	4.06	4.048	4.044	4.082	4.053	4.073	3.981	3.96	4.047	3.973	4.021	3.927	4.407	4.408	4.41	4.415	4.422
pos_3055	Hexadecanedioate	metab_7826	HMDB0000712;HMDB0000672;HMDB0304377	B(ii)	C19615	285.205	7.4911	pos	M+H-2H2O, M+H	C16H28O4-2	0	34.8	-2.06335	42150-38-9;505-54-4	0.00105549	4.886	4.902	4.916	4.907	4.904	4.914	3.537	3.561	3.48	3.516	3.544	3.44	3.381	3.299	3.341	3.368	3.262	3.263	3.268	3.38	3.461	3.255	3.429	3.343	4.448	4.451	4.456	4.454	4.46
pos_306	Menthone lactone	metab_7831	HMDB0040330	B(ii)	C18066	135.117	5.4004	pos	M+H-2H2O, M+ACN+Na, M+H, M+H-H2O	C10H18O2	0	33.8	-1.27651	499-54-7	0.000858475	5.337	5.352	5.376	5.384	5.377	5.364	6.429	6.415	6.422	6.427	6.41	6.412	6.353	6.357	6.373	6.352	6.364	6.38	5.758	5.778	5.746	5.775	5.776	5.781	5.97	5.975	5.982	5.975	5.982
pos_3064	Neoliquiritin 2''-apioside	metab_7836	HMDB0040544	B(ii)	-	551.175	7.5804	pos	M+H, M+Na	C26H30O13	0	39	-0.988048	135432-48-3	0.00166086	5.154	5.198	5.204	5.143	5.179	5.149	2.602	2.605	2.608	2.604	2.593	2.597	3.956	4.068	4.132	3.963	3.982	4.032	4.333	4.386	4.346	4.395	4.456	4.4	4.586	4.571	4.574	4.568	4.566
pos_3074	Citbrasine	metab_7847	HMDB0037797	B(ii)	-	332.112	7.6928	pos	M+H, M+Na	C17H17NO6	0	31.7	-1.6451	86680-34-4	0.00106724	5.095	5.094	5.09	5.094	5.092	5.077	3.174	2.264	2.198	1.405	1.395	1.398	2.275	1.801	1.488	1.475	1.475	1.486	2.916	3.004	3.193	3.079	3.146	3.113	4.828	4.84	4.828	4.83	4.832
pos_308	2,2,6,7-Tetramethylbicyclo[4.3.0]nona-1(9),4-dien-8-one	metab_7853	HMDB0036685	B(ii)	-	191.143	5.3177	pos	M+H, 2M+K, M+Na, M+H-H2O	C13H18O	0	65.9	-1.75233	99901-22-1	0.0015853	5.173	5.181	5.194	5.178	5.217	5.191	6.454	6.467	6.466	6.462	6.44	6.434	6.345	6.345	6.335	6.323	6.354	6.347	5.825	5.86	5.839	5.871	5.887	5.879	6.318	6.313	6.325	6.323	6.34
pos_3092	Chrysosplenetin	metab_7867	LMPK12113009;HMDB0250217	B(ii)	C10030	375.107	7.8051	pos	M+H, M+Na	C19H18O8	0	52.1	-1.89969	603-56-5	0.000913781	4.731	4.719	4.72	4.722	4.703	4.699	4.082	3.665	3.42	3.085	2.73	2.588	3.923	3.094	3.253	2.667	3.317	2.912	2.525	2.804	2.528	2.538	3.028	2.536	5.09	5.1	5.093	5.091	5.098
pos_310	Physalin M	metab_7876	HMDB0034342	B(ii)	-	513.209	5.1458	pos	M+H, M+Na, M+K, M+2Na-H	C28H32O9	0	60.4	-5.73994	117591-92-1	0.00233753	3.395	3.255	3.092	3.425	3.201	3.272	4.258	4.103	4.044	4.201	4.214	3.99	5.784	5.885	5.803	5.87	5.844	5.785	5.564	5.572	5.605	5.555	5.645	5.551	4.747	4.754	4.739	4.748	4.769
pos_3103	Heteroflavanone B	metab_7880	LMPK12140479;HMDB0040836	B(ii)	-	429.19	7.8944	pos	M+H, M+CH3OH+H	C24H28O7	0	52.6	-1.76032	151171-29-8	0.00151665	3.94	4.015	3.932	3.952	3.879	3.984	4.454	4.313	4.439	4.348	4.32	4.46	5.621	5.597	5.599	5.597	5.598	5.596	6.255	6.253	6.276	6.272	6.273	6.267	5.262	5.282	5.265	5.266	5.268
pos_3105	Citpressine I	metab_7882	HMDB0029323	B(ii)	-	324.084	7.872	pos	M+Na, M+K	C16H15NO5	0	61.9	-2.12074	81525-58-8	0.00435197	4.603	4.541	4.596	4.497	4.579	4.58	3.505	2.62	2.596	2.592	2.58	2.584	2.655	2.653	2.677	2.664	2.664	2.675	2.522	2.539	2.524	2.534	2.529	2.532	4.475	4.437	4.43	4.429	4.434
pos_3113	Daucol	metab_7891	HMDB0035287	B(ii)	C09652	239.2	8.0481	pos	M+H, M+2Na-H	C15H26O2	0	57.5	-2.11902	887-08-1	0.00285821	2.134	2.18	2.238	3.156	2.79	2.445	3.907	3.952	3.901	3.931	4.033	3.877	4.067	4.027	4.047	4.103	4.055	4.059	4.444	4.476	4.441	4.51	4.464	4.484	4.086	4.111	4.106	4.111	4.117
pos_3115	3-Methyldioxyindole	metab_7893	HMDB0004186	B(ii)	C05834	164.07	8.0923	pos	M+H, M+CH3OH+H	C9H9NO2	0	69	-2.26919	3040-34-4	0.00316026	5.718	5.729	5.756	5.753	5.727	5.746	4.912	4.944	5.009	4.988	5.017	5.043	5.012	5.018	5.051	5.064	5.12	5.084	5.019	4.95	4.937	4.935	4.927	4.901	5.31	5.327	5.329	5.355	5.342
pos_3120	Capsicum annuum Fluorescent chlorophyll catabolite	metab_7899	HMDB0035528	B(ii)	-	629.296	8.1142	pos	M+H, M+Na	C35H40N4O7	0	31.7	-1.33436	-	0.00132742	4.632	4.624	4.629	4.581	4.574	4.525	4.632	4.57	4.632	4.603	4.619	4.582	5.035	5.034	5.077	5.043	5.018	5.052	5.653	5.689	5.662	5.674	5.705	5.696	4.838	4.831	4.84	4.837	4.848
pos_313	1-Hydroxy-3,6,7-trimethoxy-2-(2-hydroxy-3-methyl-3-butenyl)-8-(3-methyl-2-butenyl)-xanthone	metab_7909	HMDB0039919	B(ii)	-	455.205	5.063	pos	M+H-H2O, M+CH3OH+H, M+H, M+H-2H2O	C26H30O7	0	30.9	-2.00732	-	0.000880261	4.854	4.91	4.84	4.906	4.866	4.88	5.505	5.482	5.439	5.433	5.448	5.426	6.234	6.213	6.229	6.243	6.233	6.236	6.549	6.572	6.608	6.584	6.598	6.604	6.319	6.304	6.311	6.309	6.308
pos_3130	Pergillin	metab_7910	HMDB0039592	B(ii)	-	261.112	8.2471	pos	M+H-H2O, M+H	C15H16O4	0	82.4	-2.18757	74798-20-2	0.00190024	2.974	2.793	3.032	3.036	2.511	3.013	3.26	3.18	3.228	3.311	3.289	3.179	3.621	3.49	3.603	3.477	3.61	3.601	4.187	4.173	4.229	4.206	4.188	4.167	4.426	4.418	4.439	4.419	4.424
pos_3178	Pisatin	metab_7962	HMDB0033732	B(ii)	C10516	315.086	8.776	pos	M+H, M+Na	C17H14O6	0	48.7	-2.41595	469-01-2	0.000949121	6.128	6.102	6.125	6.11	6.117	6.131	4.311	3.976	3.868	3.707	3.692	3.731	3.896	3.773	3.697	3.673	3.584	3.683	3.481	3.461	3.364	3.347	3.52	3.11	5.789	5.802	5.793	5.79	5.797
pos_3196	3'-Hydroxy-4',5',7,8-tetramethoxyflavone	metab_7982	HMDB0040322	B(ii)	-	359.112	9.0847	pos	M+H, M+Na	C19H18O7	0	30.5	-2.26536	133342-98-0	0.00127846	6.06	6.069	6.07	6.111	6.077	6.079	4.93	4.746	4.66	4.554	4.575	4.543	4.652	4.415	4.448	4.45	4.419	4.394	4.286	4.32	4.329	4.308	4.294	4.304	5.739	5.74	5.738	5.74	5.723
pos_3198	Cirsilineol	metab_7984	HMDB0303612;LMPK12111249	B(ii)	C10032	345.096	9.1068	pos	M+H, M+Na	C18H16O7	0	60.2	-1.87398	41365-32-6	0.000805496	6.157	6.174	6.158	6.197	6.168	6.173	4.822	4.574	4.48	4.449	4.423	4.4	4.682	4.531	4.514	4.571	4.555	4.535	4.452	4.462	4.455	4.454	4.466	4.439	5.93	5.931	5.933	5.931	5.921
pos_32	Isocyclocalamin	metab_7986	HMDB0035222	B(ii)	-	503.226	9.5852	pos	M+H, 2M+Na, M+ACN+Na, M+K, M+Na, M+H-H2O	C27H34O9	0	67.8	-2.04534	111004-32-1	0.00740026	4.32	4.32	4.321	4.347	4.291	4.483	4.538	4.583	4.549	4.644	4.642	4.625	5.806	5.825	5.875	5.784	5.846	5.858	6.004	6.011	5.989	6.054	6.052	6.037	4.934	4.958	4.96	4.978	5.032
pos_3220	Gibberellin A32	metab_8010	HMDB0035037	B(ii)	-	361.128	9.3219	pos	M+H-H2O, 2M+K	C19H22O8	0	42.4	-1.62773	32165-30-3	0.00441448	5.213	5.251	5.251	5.242	5.242	5.243	3.876	3.504	3.132	3.004	2.672	3.12	3.123	3.058	3.005	2.533	3.044	2.438	3.05	3.292	3.215	3.109	3.277	3.145	4.587	4.589	4.59	4.589	4.544
pos_3224	Pteroside A	metab_8014	HMDB0030758	B(ii)	-	375.18	9.2366	pos	M+H-2H2O, M+ACN+Na	C21H30O8	0	59.9	-1.77451	35910-15-7	0.00553272	3.958	4.031	3.742	3.447	3.923	4.109	3.723	3.637	3.767	3.688	3.692	3.797	5.224	5.26	5.233	5.238	5.305	5.162	5.426	5.472	5.385	5.418	5.448	5.482	4.457	4.438	4.456	4.501	4.444
pos_3230	Piperochromanoic acid	metab_8021	HMDB0040634	B(ii)	-	339.195	8.7123	pos	M+H-H2O, M+H-2H2O	C22H28O4	0	41.5	-1.78394	110979-03-8	0.00144273	4.367	4.326	4.368	4.336	4.306	4.349	3.239	2.943	3.162	3.102	3.018	3.342	5.108	5.05	5.079	5.01	5.056	5.045	5.779	5.744	5.781	5.778	5.777	5.756	4.889	4.902	4.9	4.904	4.908
pos_3234	11-Methoxyyangonin	metab_8025	HMDB0030740	B(ii)	-	289.106	9.5193	pos	M+H, M+Na	C16H16O5	0	38.2	-2.29599	2743-14-8	0.00105462	6.051	6.07	6.086	6.081	6.081	6.081	4.074	4.023	4.058	3.988	3.982	4.067	4.014	3.941	4.049	3.973	4.01	4.006	4.013	4.032	3.938	3.987	4.049	3.983	5.754	5.746	5.759	5.757	5.762
pos_3250	(E)-2-Glucosyl-3,4',5-trihydroxystilbene	metab_8043	HMDB0036294	B(ii)	-	391.138	9.7602	pos	M+H, M+Na	C20H22O8	0	38.2	-1.67933	-	0.000573867	5.758	5.747	5.774	5.778	5.753	5.755	3.935	3.443	3.42	3.109	3.067	3.043	3.256	3.096	2.898	3.052	2.948	3.035	3.451	3.317	3.175	3.164	3.114	3.539	5.178	5.178	5.173	5.179	5.173
pos_3255	5,8-Dihydroxy-3,3',4',7-tetramethoxyflavone	metab_8048	HMDB0030611	B(ii)	-	375.107	9.8477	pos	M+H, M+Na	C19H18O8	0	36.3	-2.36837	7380-44-1	0.00123677	5.396	5.43	5.402	5.412	5.388	5.399	4.624	4.205	4.241	4.076	4.046	4.104	4.078	3.794	3.907	3.641	3.789	3.799	3.837	3.866	3.902	3.827	4.133	4.019	5.261	5.244	5.257	5.256	5.254
pos_3263	4'-Hydroxy-3',5,6,7,8-pentamethoxyflavone	metab_8057	HMDB0029547	B(ii)	-	406.146	9.9759	pos	M+H-H2O, M+NH4	C20H20O8	0	64.9	-9.53364	34810-62-3	0.000760188	6.599	6.521	6.572	6.623	6.587	6.615	5.198	5.24	5.237	5.21	5.238	5.243	5.128	5.119	5.143	5.144	5.143	5.129	5.185	5.173	5.153	5.179	5.193	5.192	6.368	6.358	6.356	6.358	6.359
pos_327	6''-O-(3-Hydroxy-3-methylglutaroyl)astragalin	metab_8064	HMDB0041129	B(ii)	-	593.149	4.6427	pos	M+H, M+Na, M+K, M+H-H2O	C27H28O15	0	81.4	-1.20402	157407-84-6	0.00328914	4.404	4.427	4.367	4.344	4.369	4.366	5.446	5.391	5.387	5.414	5.356	5.411	6.954	6.862	6.888	6.914	6.876	6.925	7.574	7.576	7.593	7.594	7.556	7.616	6.68	6.642	6.644	6.619	6.641
pos_3285	Indole-5,6-quinone	metab_8078	PW_C002926;HMDB0006779	B(ii)	C05579	148.039	10.4273	pos	M+H, M+CH3OH+H	C8H5NO2	0	30.6	-2.00254	582-59-2	0.00327614	5.312	5.252	5.315	5.281	5.212	5.301	4.339	4.422	4.338	4.358	4.36	4.42	4.403	4.45	4.438	4.425	4.413	4.473	4.633	4.661	4.653	4.64	4.643	4.669	5.054	5.051	5.039	5.012	5.042
pos_329	(3S,7E,9R)-4,7-Megastigmadiene-3,9-diol 9-[apiosyl-(1->6)-glucoside]	metab_8082	HMDB0029766	B(ii)	-	527.246	4.6025	pos	M+Na, M+K, M+NH4, M+H-2H2O	C24H40O11	0	57.9	-1.21451	-	0.00354612	3.647	3.496	3.463	3.648	3.488	3.451	4.364	4.587	4.657	4.546	4.518	4.611	5.609	5.58	5.584	5.525	5.556	5.591	6.166	6.204	6.155	6.18	6.201	6.224	5.082	5.095	5.126	5.083	5.087
pos_3298	Lucidone B	metab_8091	HMDB0035834	B(ii)	-	401.23	10.4919	pos	M+H-H2O, M+H	C24H32O5	0	47.2	-4.68963	97653-93-5	0.00716289	3.046	3.036	3.223	3.37	3.547	3.05	3.735	3.801	3.705	3.816	3.732	3.711	4.384	4.324	4.396	4.305	4.379	4.403	5.169	5.204	5.235	5.209	5.176	5.266	3.932	3.926	3.928	3.915	3.864
pos_33	Neohesperidin	metab_8093	LMPK12140452;HMDB0030748	B(i)	C09806	611.196	4.6606	pos	M+H, M+K, M+NH4, M+Na, M+H-H2O, M+H-2H2O	C28H34O15	74.3	0	-1.72081	13241-33-3	0.00119178	6.94	6.998	6.951	7.011	6.983	6.931	7.84	7.792	7.826	7.84	7.807	7.842	7.723	7.67	7.692	7.684	7.686	7.704	7.395	7.364	7.371	7.404	7.362	7.405	7.288	7.289	7.291	7.276	7.271
pos_3302	1,3-Dihydro-(2H)-indol-2-one	metab_8097	HMDB0061918	B(ii)	C12312	134.06	10.4494	pos	M+H-H2O, M+H	C8H7NO	0	45.7	-1.38907	59-48-3	0.00138248	6.817	6.839	6.826	6.811	6.807	6.838	4.82	4.815	4.814	4.841	4.799	4.83	4.845	4.834	4.863	4.842	4.845	4.899	5.544	5.593	5.554	5.584	5.574	5.583	6.21	6.222	6.223	6.226	6.234
pos_3305	Obacunone	metab_8100	HMDB0035858;MJDBOTE0000934	B(ii)	C08775	437.195	9.7162	pos	M+H-H2O, M+H-2H2O	C26H30O7	0	59.5	-2.41442	751-03-1	0.00194308	4.599	4.576	4.617	4.604	4.604	4.555	3.415	3.276	3.385	3.377	3.259	3.271	5.018	4.949	4.981	5.041	5.032	4.977	5.909	5.867	5.87	5.88	5.903	5.872	4.89	4.882	4.882	4.905	4.888
pos_3308	Licoricidin	metab_8103	HMDB0034183;LMPK12080045	B(ii)	C16986	425.231	9.7162	pos	M+H-H2O, M+H	C26H32O5	0	38.9	-2.10706	30508-27-1	0.00216027	3.986	3.977	4.022	3.97	3.94	3.972	3.147	3.102	3.192	3.303	2.961	2.886	4.987	4.892	4.957	4.977	4.974	4.96	5.788	5.753	5.767	5.772	5.775	5.763	4.668	4.661	4.66	4.684	4.674
pos_3312	Gibberellin A75	metab_8108	HMDB0036893	B(ii)	-	345.132	10.702	pos	M+H-2H2O, M+CH3OH+H	C19H24O8	0	59.2	-2.12571	128712-77-6	0.00125841	6.682	6.686	6.713	6.697	6.698	6.723	5.235	5.243	5.227	5.229	5.219	5.221	5.031	5.031	5.04	5.004	5.001	5.036	5.057	5.036	5.009	5.052	5.073	5.051	6.255	6.255	6.252	6.259	6.239
pos_3314	Dehydrocyanaropicrin	metab_8110	HMDB0035029	B(ii)	-	367.115	10.7206	pos	M+Na, M+K	C19H20O6	0	50.5	-2.11431	35821-02-4	0.00154165	5.54	5.562	5.555	5.576	5.581	5.597	4.382	4.404	4.359	4.39	4.317	4.359	3.944	4.052	4.033	3.992	3.906	3.979	4.112	4.174	4.031	4.005	4.045	4.072	5.43	5.43	5.411	5.426	5.432
pos_3334	Chorismate	metab_8132	HMDB0012199	B(ii)	C00251	227.054	10.8923	pos	M+H, 2M+Na	C10H10O6	0	43.2	-2.06841	617-12-9	0.000937722	5.793	5.848	5.855	5.839	5.862	5.841	4.242	4.231	4.225	4.149	4.209	4.116	3.76	3.837	3.85	3.881	3.763	3.867	4.31	4.132	4.194	4.252	4.226	4.114	5.426	5.437	5.424	5.43	5.433
pos_334	Linalool (8-hydroxydihydro-)	metab_8138	HMDB0304700	B(ii)	C06740	668.29	4.1944	pos	M+NH4, M+Na, M+K, M+H-H2O	C32H42O14	0	56.9	-1.57047	-	0.00163979	6.208	6.053	6.148	6.025	6.137	6.07	7.208	7.295	7.18	7.18	7.18	7.243	7.474	7.441	7.469	7.452	7.417	7.429	7.304	7.305	7.306	7.264	7.318	7.307	7.194	7.184	7.215	7.188	7.194
pos_3341	Kaempferol 3-arabinofuranoside 7-rhamnofuranoside	metab_8140	HMDB0037575	B(ii)	-	578.161	10.977	pos	2M+3H2O+2H, M+Na	C26H28O14	0	39.4	2.51367	27509-67-7	0.00287152	6.304	6.261	6.305	6.205	6.224	6.283	1.662	1.666	1.669	1.665	1.654	1.658	1.728	1.725	1.749	1.736	1.736	1.747	1.596	1.836	3.14	1.826	3.154	1.678	5.98	5.963	5.936	5.973	5.969
pos_3361	3-O-Acetylepisamarcandin	metab_8161	HMDB0031958	B(ii)	-	425.23	11.3196	pos	M+H-H2O, M+H	C26H34O6	0	46.5	-5.64393	61490-18-4	0.0035059	0.2229	2.767	2.686	3.329	0.0617	0.0622	4.299	4.28	4.247	4.322	4.271	4.313	4.276	4.279	4.277	4.288	4.233	4.32	5.072	5.131	5.113	5.122	5.111	5.095	4.199	4.2	4.189	4.205	4.168
pos_3363	(E)-Herclavine	metab_8163	HMDB0030242	B(ii)	-	296.164	11.1452	pos	M+H, M+Na	C19H21NO2	0	76.5	-1.93954	539-18-4	0.00160021	6.21	6.192	6.214	6.18	6.189	6.191	4.681	4.619	4.684	4.64	4.648	4.616	4.613	4.598	4.641	4.594	4.598	4.589	4.713	4.742	4.713	4.74	4.719	4.736	5.937	5.914	5.919	5.915	5.92
pos_338	Zapoterin	metab_8181	HMDB0035984	B(ii)	C08788	471.2	4.1944	pos	M+H, M+NH4, M+H-H2O, M+H-2H2O	C26H30O8	0	66.9	-1.98983	35796-71-5;23885-43-0	0.00169566	5.741	5.644	5.67	5.673	5.698	5.615	6.688	6.745	6.663	6.672	6.661	6.694	6.997	6.981	7.004	6.99	6.97	6.984	6.919	6.934	6.921	6.905	6.929	6.92	6.738	6.721	6.752	6.735	6.744
pos_3395	Valerenic acid	metab_8197	HMDB0030016;LMPR0103460001	B(ii)	C09743	199.148	11.8468	pos	M+H-2H2O, M+Na	C15H22O2	0	43.4	-1.04776	3569-10-06	0.00226712	3.767	3.687	3.737	3.688	3.673	3.781	3.135	3.237	3.325	3.012	3.042	2.973	2.169	2.809	2.933	2.873	2.828	2.773	3.116	3.065	3.067	3.155	3.288	3.142	4.537	4.518	4.513	4.511	4.516
pos_3399	Alpha-Irone	metab_8201	HMDB0035631	B(ii)	C09690	189.163	11.8468	pos	M+H-H2O, M+H	C14H22O	0	47.9	-1.21026	79-69-6;35124-13-1	0.00286977	3.779	3.65	3.768	3.78	3.704	3.731	3.432	3.42	3.478	3.373	3.438	3.36	3.236	3.237	3.259	3.266	3.284	3.198	3.249	3.257	3.377	3.309	3.512	3.316	4.018	4.019	4.021	4.045	4.03
pos_3406	Moracin P	metab_8210	HMDB0040315	B(ii)	-	327.122	12.0025	pos	M+H, M+Na	C19H18O5	0	67.6	-1.58507	102841-46-3	0.00153121	5.391	5.383	5.408	5.399	5.396	5.38	2.728	2.345	2.607	2.274	2.425	2.367	2.183	2.181	2.205	2.327	2.335	2.203	2.229	2.92	2.857	2.964	3.064	2.737	4.824	4.83	4.826	4.842	4.824
pos_3415	3-Phenylpropanal	metab_8220	HMDB0033716	B(ii)	-	135.08	12.1136	pos	M+H-H2O, M+H	C9H10O	0	47.9	-1.26712	104-53-0	0.00185751	4.949	4.914	4.938	4.939	4.96	4.967	5.518	5.514	5.536	5.513	5.521	5.518	5.534	5.549	5.547	5.54	5.545	5.542	5.524	5.517	5.505	5.521	5.516	5.522	5.273	5.273	5.271	5.28	5.295
pos_3417	(-)-erythro-Anethole glycol 2-glucoside	metab_8222	HMDB0033067	B(ii)	-	408.162	12.1136	pos	M+H-2H2O, M+ACN+Na	C16H24O8	0	51.9	-2.96274	217973-39-2	0.00182292	5.276	5.205	5.221	5.2	5.214	5.238	4.1	4.135	4.131	4.186	4.17	4.124	4.271	4.292	4.139	4.15	4.253	4.182	4.156	4.115	4.217	4.225	4.01	4.154	4.706	4.704	4.7	4.704	4.722
pos_3419	Citromitin	metab_8224	HMDB0037313	B(ii)	-	405.154	12.1344	pos	M+H, M+Na	C21H24O8	0	41.8	-0.844745	-	0.000719173	7.68	7.624	7.646	7.625	7.664	7.663	5.065	4.662	4.589	4.476	4.411	4.415	4.431	4.233	4.21	4.166	4.164	4.237	5.683	5.7	5.663	5.706	5.676	5.711	7.111	7.112	7.105	7.115	7.119
pos_3423	Rotundine A	metab_8229	HMDB0035271	B(ii)	-	232.169	12.1769	pos	M+H, 2M+NH4	C15H21NO	0	60.6	-1.80763	-	0.00168581	6.027	5.95	5.987	5.981	6.003	6.021	5.054	5.052	5.097	5.144	5.153	5.085	5.056	5.105	5.137	5.123	5.112	5.152	5.167	5.186	5.16	5.221	5.211	5.206	5.56	5.574	5.576	5.58	5.585
pos_3430	(Z)-Cinnamaldehyde	metab_8237	HMDB0032072	B(ii)	-	133.065	12.1136	pos	M+H-H2O, M+H	C9H8O	0	38	-0.609084	57194-69-1	0.00205245	4.175	4.166	4.168	4.169	4.206	4.195	4.766	4.758	4.769	4.746	4.77	4.754	4.78	4.804	4.795	4.807	4.79	4.795	4.779	4.771	4.758	4.778	4.782	4.775	4.525	4.526	4.536	4.534	4.548
pos_3434	Epioxylubimin	metab_8241	HMDB0035613	B(ii)	-	235.169	12.2855	pos	M+H-H2O, M+H	C15H24O3	0	81.2	-1.58802	69350-60-3	0.00244981	4.216	4.233	4.166	4.254	4.204	4.227	3.778	3.638	3.581	3.716	3.547	3.605	3.406	3.364	3.404	3.311	3.48	3.33	3.384	3.3	3.475	3.437	3.505	3.387	4.666	4.649	4.68	4.671	4.672
pos_3482	Dihydrocapsiate	metab_8294	HMDB0034780;HMDB0034781	B(ii)	C20203	309.206	12.617	pos	M+H, M+K	C18H28O4	0	49.9	-1.43103	-	0.00319995	4.727	4.741	4.736	4.783	4.74	4.728	4.548	4.532	4.475	4.568	4.548	4.559	4.03	4.068	3.959	4.009	3.997	3.991	3.61	3.749	3.739	3.791	3.824	3.785	5.127	5.164	5.166	5.164	5.163
pos_3485	Ganoderic acid U	metab_8297	HMDB0035962	B(ii)	-	490.389	12.6381	pos	M+H-2H2O, M+NH4	C30H48O4	0	54.3	-0.648626	86377-51-7	0.00234502	5.296	5.305	5.324	5.293	5.307	5.265	4.012	4.045	3.815	4.032	4.043	3.967	3.917	3.899	3.807	3.945	3.901	3.862	4.226	4.315	4.433	4.321	4.451	4.297	4.711	4.722	4.719	4.741	4.727
pos_3489	Pc(14:0/0:0)	metab_8301	HMDB0010379;LMGP01050012	B(i)	-	468.308	12.6608	pos	M+H, M+Na	C22H46NO7P	84.4	0	-1.20597	20559-16-4	0.00477922	4.455	4.455	4.439	4.441	4.423	4.401	5.772	5.759	5.701	5.752	5.786	5.734	5.194	5.188	5.206	5.241	5.178	5.202	4.816	4.793	4.883	4.83	4.908	4.769	4.985	5.041	5.034	5.043	5.037
pos_3529	4-Isopropyl-3-cyclohexene-1-carboxylic acid	metab_8346	HMDB0037175	B(ii)	-	337.236	12.8593	pos	M+H, 2M+H	C10H16O2	0	44.7	-5.33745	56424-87-4	0.00109147	4.721	4.725	4.726	4.746	4.746	4.759	4.87	4.816	4.86	4.776	4.779	4.788	4.7	4.702	4.737	4.697	4.661	4.713	4.655	4.589	4.612	4.592	4.588	4.615	4.867	4.87	4.874	4.87	4.881
pos_3531	Corchorifatty acid D	metab_8349	HMDB0033243	B(ii)	-	291.195	12.8593	pos	M+H-H2O, M+2Na-H	C18H28O4	0	70.6	-1.72362	-	0.00112563	5.35	5.361	5.367	5.373	5.366	5.39	4.721	4.664	4.663	4.619	4.607	4.575	4.274	4.245	4.34	4.311	4.299	4.29	3.988	4.025	3.945	4.011	3.999	3.99	5.211	5.206	5.216	5.22	5.22
pos_3532	N-Hexadecanoylpyrrolidine	metab_8350	HMDB0032740	B(ii)	-	327.336	12.8377	pos	M+H, M+NH4	C20H39NO	0	51.6	-2.05579	70974-48-0	0.00160653	4.29	4.315	4.297	4.259	4.3	4.315	6.484	6.423	6.475	6.445	6.449	6.473	6.34	6.359	6.381	6.367	6.375	6.411	5.36	5.373	5.297	5.313	5.366	5.31	5.684	5.69	5.692	5.709	5.691
pos_3559	N-(14-Methylhexadecanoyl)pyrrolidine	metab_8379	HMDB0034373	B(ii)	-	356.352	13.0124	pos	M+NH4, M+CH3OH+H	C21H41NO	0	60.1	-2.30065	260058-83-1	0.00340357	4.021	4	3.985	4.011	4.003	4.183	5.034	5.04	5.069	5.041	4.996	5.033	4.929	4.895	4.93	4.892	4.927	4.929	4.447	4.411	4.42	4.377	4.45	4.454	4.562	4.558	4.529	4.563	4.568
pos_3565	14,15-DiHETrE	metab_8386	PW_C001529;HMDB0002265	B(ii)	C14775	321.242	13.0333	pos	M+H-H2O, M+K	C20H34O4	0	49.4	-1.28841	77667-09-5	0.00221364	4.703	4.634	4.72	4.661	4.655	4.705	3.742	3.778	3.603	3.581	3.762	3.393	3.166	3.351	3.045	3.135	2.479	2.797	3.006	2.942	3.587	3.099	3.3	3.114	4.798	4.799	4.801	4.816	4.821
pos_3566	Fistulosin	metab_8387	HMDB0033637	B(ii)	-	386.341	13.0333	pos	M+H-H2O, M+H	C26H43NO	0	50.8	-1.43347	-	0.00164347	5.732	5.747	5.759	5.759	5.755	5.764	4.207	4.066	4.029	4.016	4.15	3.822	3.919	4.044	4.121	4.095	4.192	3.98	4.135	4.063	4.134	3.961	4.035	4.293	5.168	5.157	5.175	5.177	5.178
pos_3593	Withanolide A	metab_8417	HMDB0034415;LMST01160019	B(ii)	-	471.273	13.143	pos	M+H-H2O, M+H	C28H38O6	0	48.5	-1.53535	32911-62-9	0.00370967	3.964	3.882	3.993	3.917	3.932	3.822	2.241	2.862	3.063	2.379	2.091	3.049	2.304	2.891	2.596	2.102	2.374	2.446	1.982	2.677	2.199	2.017	2.926	2.471	4.272	4.25	4.267	4.249	4.233
pos_3597	Fauronyl acetate	metab_8421	HMDB0036422	B(ii)	-	263.2	13.2092	pos	M+H-H2O, M+Na	C17H28O3	0	35.1	-1.92287	2658-82-4	0.00319564	4.887	4.879	4.889	4.885	4.891	4.902	4.153	4.039	3.953	3.96	3.929	3.82	3.654	3.52	3.693	3.503	3.452	3.663	3.521	3.213	3.378	3.427	3.577	3.572	4.904	4.863	4.883	4.872	4.878
pos_3605	Quinceoxepine	metab_8431	HMDB0038107	B(ii)	-	179.143	13.252	pos	M+H-H2O, M+H	C12H18O	0	52.6	-1.46923	132925-10-1	0.00123514	5.614	5.618	5.621	5.63	5.681	5.624	5.254	5.236	5.22	5.228	5.161	5.244	4.95	4.972	4.969	4.986	4.93	4.997	4.996	4.958	4.967	4.947	5.004	4.981	5.414	5.415	5.429	5.415	5.425
pos_3617	9,10-Epoxystearic acid	metab_8444	HMDB0247617;LMFA02000326	B(ii)	C19418	331.284	13.297	pos	M+CH3OH+H, 2M+K	C18H34O3	0	61.2	-2.21298	-	0.00143433	4.351	4.529	4.451	4.491	4.595	4.428	5.018	4.821	4.803	4.797	4.747	4.756	4.506	4.382	4.435	4.446	4.368	4.45	4.509	4.532	4.491	4.529	4.51	4.506	4.399	4.412	4.407	4.405	4.396
pos_3625	Avocadenofuran	metab_8453	HMDB0030932	B(ii)	-	249.221	13.3188	pos	M+H-H2O, M+H	C17H28O	0	36.6	-1.90499	25346-24-1	0.00304028	4.76	4.732	4.784	4.728	4.783	4.789	4.364	4.399	4.404	4.319	4.349	4.303	4.033	3.982	3.999	3.954	3.95	4.051	3.96	3.988	3.872	4.024	3.983	3.945	4.476	4.472	4.474	4.473	4.504
pos_3638	Serratol	metab_8467	HMDB0039827	B(ii)	-	308.294	13.4064	pos	M+H, M+NH4	C20H34O	0	85.9	-2.46408	67814-27-1	0.00201338	4.732	4.706	4.753	4.687	4.757	4.773	5.243	5.198	5.133	5.182	5.162	5.156	5.26	5.254	5.249	5.289	5.216	5.298	5.31	5.313	5.276	5.302	5.313	5.335	5.065	5.065	5.069	5.081	5.088
pos_3640	(3beta,24(241)Z)-24-Ethylidenelanost-9(11)-en-3-ol	metab_8470	HMDB0040414	B(ii)	-	472.451	13.3846	pos	M+NH4, M+ACN+H	C32H54O	0	70.5	-1.49231	155062-80-9	0.00192366	5.513	5.499	5.493	5.556	5.511	5.525	1.565	1.569	1.572	1.568	1.557	1.561	1.63	1.628	1.652	1.638	1.638	2.736	1.5	1.517	1.502	1.512	1.507	1.51	4.964	4.96	4.984	4.965	4.965
pos_3649	Carotol	metab_8479	HMDB0036579	B(ii)	C09628	205.195	13.4947	pos	M+H-H2O, 2M+NH4	C15H26O	0	39.3	-1.34195	465-28-1	0.00138996	5.238	5.255	5.241	5.221	5.273	5.271	4.416	4.159	4.168	4.115	4.016	4.003	3.952	4.08	4.078	4.06	4.081	4.108	4.081	4.139	4.04	4.164	4.072	4.185	5.118	5.11	5.121	5.122	5.129
pos_3656	(9Z,11E,13E,15Z)-4-Oxo-9,11,13,15-octadecatetraenoic acid	metab_8487	HMDB0031098	B(ii)	-	291.195	13.5171	pos	M+H, M+Na	C18H26O3	0	50.3	-2.06773	17699-21-7	0.00451554	5.406	5.438	5.423	5.401	5.439	5.463	5.254	4.751	4.663	4.72	4.509	4.637	4.491	4.131	4.284	3.971	3.984	4.195	3.786	4.058	3.774	3.805	3.709	3.97	5.435	5.38	5.428	5.426	5.442
pos_366	Queuine	metab_8491	HMDB0001495	B(ii)	C01449	260.112	0.6844	pos	M+H, M+ACN+H, M+H-H2O	C12H15N5O3	0	62.6	-6.91479	72496-59-4	0.00222065	7.375	7.418	7.387	7.429	7.39	7.392	6.377	6.342	6.349	6.333	6.312	6.347	6.439	6.427	6.465	6.43	6.416	6.446	5.487	5.461	5.478	5.529	5.511	5.471	6.699	6.713	6.681	6.678	6.683
pos_3665	Houttuynin	metab_8497	HMDB0034561	B(ii)	C16947	249.184	13.5621	pos	M+H-2H2O, M+Na	C14H26O2	0	38.2	8.61429	56505-80-7	0.00426231	5.392	5.375	5.394	5.282	5.407	5.416	4.516	4.151	4.177	4.129	3.943	3.964	4.334	4.264	4.308	4.276	4.266	4.422	4.676	4.667	4.694	4.762	4.734	4.764	5.005	4.957	4.998	5.002	5.011
pos_3668	Flavidulol A	metab_8500	HMDB0039152	B(ii)	-	300.195	13.5621	pos	M+NH4, M+ACN+H	C17H22O2	0	39.9	-1.37583	117568-32-8	0.00625657	4.984	4.925	4.977	4.828	4.952	4.997	2.583	2.081	1.216	2.161	0.8579	2.046	1.408	0.7772	2.059	2.003	2.196	1.995	3.207	3.097	2.979	3.106	3.168	2.902	4.448	4.413	4.43	4.448	4.488
pos_3670	Dodecanol	metab_8503	HMDB0011626;LMFA05000001	B(ii)	C02277	228.232	13.5845	pos	M+Na, M+ACN+H	C12H26O	0	59.8	-2.1836	112-53-8	0.00330219	5.213	5.131	5.197	4.992	5.196	5.223	5.603	5.766	5.619	5.751	5.69	5.648	5.76	5.789	5.67	5.756	5.739	5.791	5.69	5.629	5.713	5.679	5.747	5.665	5.398	5.395	5.402	5.432	5.429
pos_3684	Pc(17:0/0:0)	metab_8518	LMGP01050024;HMDB0012108	B(i)	C04230	510.355	13.6073	pos	M+H, M+Na	C25H52NO7P	86.1	0	-1.31611	50930-23-9	0.00837899	5.096	4.93	5.023	4.878	4.985	5.059	5.816	6.16	6.053	6.176	6.23	6.035	5.841	5.887	5.679	5.889	5.834	5.846	5.869	5.76	5.878	5.826	5.893	5.802	5.361	5.36	5.363	5.465	5.396
pos_3686	Panaquinquecol 1	metab_8520	LMFA05000686;HMDB0038035	B(ii)	-	293.21	13.6297	pos	M+H, M+Na	C18H28O3	0	41.5	-2.38649	133921-57-0	0.00364604	5.363	5.407	5.417	5.416	5.42	5.435	5.498	5.105	5.007	5.067	4.846	4.958	4.793	4.412	4.688	4.353	4.389	4.553	4.16	4.401	4.205	4.465	4.239	4.489	5.416	5.375	5.42	5.401	5.423
pos_3699	Ps(18:0/18:0)	metab_8534	LMGP03010036;PW_C007907;HMDB0012378	B(ii)	C02737	756.552	13.6518	pos	M+H-2H2O, M+K	C42H82NO10P	0	32.1	-2.30883	-	0.0170783	6.294	5.548	6.33	5.733	5.193	5.206	5.866	5.943	6.374	6.977	7.013	6.737	6.829	6.337	6.547	6.975	6.706	6.924	6.875	6.518	6.802	6.455	6.482	6.585	6.661	6.597	6.466	6.764	6.699
pos_37	Tangeretin	metab_8535	LMPK12111443;HMDB0030539;MJDBOTE0001137	B(i)	C10190	373.127	8.0042	pos	M+H, 2M+Na, 2M+K, M+K, M+Na, M+NH4	C20H20O7	44.8	0	-2.03319	481-53-8	0.000404537	8.137	8.115	8.144	8.12	8.116	8.126	6.455	6.308	6.259	6.216	6.217	6.19	6.376	6.313	6.344	6.351	6.347	6.356	6.099	6.075	6.073	6.102	6.103	6.105	7.829	7.832	7.834	7.837	7.836
pos_3706	Dihomo-alpha-linolenic acid	metab_8543	HMDB0060039	B(ii)	C16522	324.289	13.6738	pos	M+H, M+NH4	C20H34O2	0	55.2	-2.26833	17046-59-2	0.00445159	6.082	5.968	6.042	5.965	6.05	6.069	6.005	6.028	5.99	6.036	5.996	5.946	6.102	6.128	6.122	6.118	6.131	6.143	7.561	7.516	7.532	7.502	7.532	7.491	6.664	6.599	6.655	6.665	6.67
pos_3719	(3S,5R,6R,7E)-3,5,6-Trihydroxy-7-megastigmen-9-one	metab_8557	HMDB0038736	B(ii)	-	225.148	13.7191	pos	M+H-H2O, M+H	C13H22O4	0	74.4	-1.88237	-	0.00623496	3.727	3.791	3.667	3.7	3.673	3.796	3.931	3.801	3.719	3.622	3.695	3.734	3.465	3.571	3.267	3.506	3.528	3.536	2.978	3.144	2.656	2.691	2.775	3.147	4.604	4.541	4.606	4.594	4.61
pos_372	Lactulose	metab_8558	HMDB0000740	B(ii)	C07064	325.112	0.8097	pos	M+H-H2O, M+NH4, M+H	C12H22O11	0	59.5	-2.16414	4618-18-2	0.00121246	6.215	6.251	6.226	6.228	6.222	6.207	7.012	7.022	7.019	7.02	6.982	7.002	6.951	6.932	6.965	6.942	6.951	6.953	6.674	6.714	6.678	6.713	6.683	6.702	6.587	6.588	6.576	6.568	6.578
pos_3720	Arachidonic acid	metab_8559	HMDB0001043;LMFA01030001;PW_C000821	B(ii)	C00219	305.247	13.7191	pos	M+H, M+Na	C20H32O2	0	38.6	-2.02515	506-32-1	0.00444424	4.915	4.909	4.922	4.905	4.956	4.948	4.882	4.764	4.677	4.74	4.681	4.596	4.445	4.403	4.41	4.381	4.344	4.429	4.368	4.438	4.316	4.398	4.381	4.423	5.397	5.352	5.394	5.404	5.415
pos_3739	3,4-Dihydrocadalene	metab_8578	HMDB0036453	B(ii)	-	201.163	13.5621	pos	M+H, M+CH3OH+H	C15H20	0	67.9	-1.59604	21391-99-1	0.00938017	5.244	5.246	5.267	5.053	5.301	5.282	4.862	4.463	4.338	4.346	4.271	4.223	4.316	4.267	4.284	4.224	4.22	4.292	4.262	4.217	4.223	4.262	4.193	4.304	4.812	4.8	4.814	4.85	4.912
pos_374	D-1,5-Anhydrofructose	metab_8579	HMDB0041561	B(ii)	-	145.049	0.8097	pos	M+H-H2O, M+H, M+NH4	C6H10O5	0	32.6	-1.85366	75414-43-6	0.000613195	6.738	6.765	6.748	6.756	6.761	6.761	7.594	7.599	7.594	7.604	7.579	7.607	7.557	7.551	7.579	7.574	7.572	7.59	7.233	7.245	7.21	7.228	7.204	7.212	7.205	7.216	7.207	7.21	7.206
pos_3745	Arctiopicrin	metab_8585	HMDB0301857	B(ii)	C09297	351.18	13.7824	pos	M+H-H2O, M+H	C19H26O6	0	41.9	-2.17132	19889-01-1	0.00350257	5.023	4.716	5.001	4.861	4.967	5.071	5.625	5.6	5.59	5.569	5.557	5.433	5.563	5.547	5.593	5.506	5.538	5.517	5.537	5.432	5.56	5.489	5.532	5.431	5.112	5.093	5.1	5.098	5.137
pos_3764	Perillyl alcohol	metab_8606	HMDB0003634;HMDB0036087	B(ii)	C02452	170.154	13.87	pos	M+H, M+NH4	C10H16O	0	47.2	-2.44948	18457-55-1;57717-97-2;536-59-4	0.0030107	4.916	4.978	4.893	4.997	4.947	4.95	5.379	5.302	5.243	5.256	5.24	5.167	5.253	5.29	5.294	5.258	5.336	5.291	5.095	5.088	5.098	5.064	5.149	5.093	5.193	5.159	5.188	5.172	5.196
pos_3769	Ganosporeric acid A	metab_8611	HMDB0033022;LMST01010393	B(ii)	C16526	527.263	13.9136	pos	M+H, M+Na	C30H38O8	0	43.5	-1.66896	135357-25-4	0.00886381	5.94	5.817	5.892	5.853	5.88	5.903	4.521	3.523	3.875	3.13	3.103	2.451	2.522	2.52	2.544	2.966	2.53	2.542	3.829	3.973	3.755	3.842	3.912	3.914	5.394	5.296	5.396	5.372	5.419
pos_3804	Antibiotic SB 202742	metab_8650	HMDB0041206	B(ii)	-	388.284	14.0858	pos	M+H, M+NH4	C24H34O3	0	40.4	-3.02136	83173-24-4	0.0160017	6.023	6.155	6.012	6.159	6.197	6.083	4.855	4.573	4.501	4.727	4.478	4.606	4.574	4.518	4.701	4.551	4.572	4.65	4.48	4.757	4.45	4.727	4.625	4.827	5.681	5.651	5.771	5.523	5.695
pos_3818	8alpha-13(16),14-Labdadien-8-ol	metab_8665	HMDB0035276	B(ii)	-	308.294	14.2164	pos	M+H, M+NH4	C20H34O	0	39.5	-2.8632	10207-79-1	0.00555116	5.057	4.934	5.07	4.974	4.913	5.095	5.314	5.444	5.377	5.36	5.309	5.341	5.355	5.32	5.447	5.347	5.311	5.356	5.19	5.294	5.234	5.353	5.369	5.377	5.243	5.203	5.26	5.263	5.28
pos_383	2,4-Dihydroxy-6,7-dimethoxy-2H-1,4-benzoxazin-3(4H)-one	metab_8678	HMDB0037548	B(ii)	-	206.045	2.2728	pos	M+H-2H2O, M+Na, M+H-H2O	C10H11NO6	0	31.8	-0.8499	67467-45-2	0.00130015	5.855	5.901	5.848	5.879	5.914	5.857	4.404	4.465	4.409	4.42	4.425	4.411	4.501	4.513	4.477	4.48	4.525	4.487	4.302	4.332	4.319	4.256	4.323	4.239	5.359	5.362	5.357	5.345	5.36
pos_3861	(3R, 6'Z)-3,4-Dihydro-8-hydroxy-3-(6-pentadecenyl)-1H-2-benzopyran-1-one	metab_8712	HMDB0041301	B(ii)	-	390.299	14.4598	pos	M+H, M+NH4	C24H36O3	0	36.1	-2.45701	158627-94-2	0.0177093	5.726	5.708	5.742	5.638	5.704	5.75	4.047	3.535	2.986	3.156	0.684	2.772	0.7446	0.7429	0.8731	0.7513	0.7513	0.7607	0.6378	0.6514	0.64	0.6474	0.6433	2.901	5.156	4.97	5.186	5.066	5.169
pos_3863	Camelledionol	metab_8714	HMDB0035730	B(ii)	-	473.36	14.4598	pos	M+Na, M+CH3OH+H	C29H44O3	0	48	-4.95889	81426-90-6	0.0128852	5.5	4.863	5.612	5.489	4.928	5.613	5.179	4.761	4.623	4.836	4.38	4.801	4.409	3.661	3.937	3.721	4.105	3.791	3.555	3.606	3.754	3.275	4.252	3.477	4.937	4.778	4.855	4.824	4.901
pos_3883	Geranylcitronellol	metab_8736	HMDB0032147	B(ii)	-	310.31	14.6139	pos	M+H, M+NH4	C20H36O	0	52.8	-2.65906	36237-66-8	0.00459771	6.4	6.159	6.421	6.271	6.193	6.4	6.781	7.147	7.039	6.88	7.01	6.805	6.925	7.013	6.947	7.055	6.977	6.874	6.899	6.785	6.964	6.861	7.009	6.869	6.779	6.732	6.798	6.787	6.814
pos_3890	Zeta-Carotene epoxide	metab_8744	HMDB0032126	B(ii)	-	557.466	14.6591	pos	M+H, M+K	C40H60O	0	54.6	-9.54517	93861-35-9	0.0197947	5.255	5.086	5.284	5.196	4.961	5.325	4.772	4.703	5.005	4.32	4.508	3.364	5.182	5.083	5.041	4.972	5.105	5.005	5.51	5.605	5.626	5.686	5.814	5.727	4.839	4.815	4.831	4.842	5.046
pos_3904	Schleicherastatin 3	metab_8760	HMDB0035512	B(ii)	-	411.361	14.8159	pos	M+H-2H2O, M+H	C29H50O3	0	53.7	-2.1092	256445-53-1	0.032959	5.021	4.889	5.255	4.92	5.324	5.173	5.397	5.799	5.558	5.681	5.507	5.395	4.955	5.092	4.984	4.899	4.84	5.141	4.744	4.729	4.195	4.377	4.44	4.387	4.927	4.968	4.598	4.93	4.988
pos_3914	(3beta,5alpha,6beta,22E,24R)-23-Methylergosta-7,22-diene-3,5,6-triol	metab_8771	HMDB0033633	B(ii)	-	445.367	14.7939	pos	M+H-H2O, M+H	C29H48O3	0	32.2	-2.05109	243449-54-9	0.0176771	5.2	5.117	5.442	5.036	5.74	5.239	5.607	6.255	5.068	5.259	4.804	5.044	5.044	4.507	4.797	4.515	4.535	5.071	4.295	4.005	4.384	4.09	4.637	4.104	4.833	4.654	4.849	4.786	4.862
pos_3923	6alpha-hydroxy-castasterone	metab_8781	HMDB0304235	B(ii)	C15803	431.351	15.022	pos	M+H-2H2O, M+H	C28H50O5	0	44.7	-1.65067	-	0.0175393	5.335	5.122	5.368	5.303	5.255	5.405	5.482	5.571	5.438	5.062	5.285	4.887	5.177	4.874	4.753	4.815	4.85	4.751	4.613	4.556	4.7	4.681	4.804	4.73	4.891	4.895	4.814	4.997	5.026
pos_3947	Annomutacin	metab_8807	HMDB0031749	B(ii)	-	647.486	15.2948	pos	M+NH4, M+Na	C37H68O7	0	36.5	-0.272082	170900-29-5	0.0202031	3.074	3.448	3.049	3.151	3.318	3.104	5.845	5.139	5.345	5.764	4.795	5.47	5.072	4.485	4.809	4.328	4.957	5.108	3.925	4.31	4.096	4.751	4.25	4.846	5.013	4.789	4.902	4.781	4.814
pos_4	Limonin	metab_8865	HMDB0035921;HMDB0302538;MJDBOTE0000799	B(i)	C03514	471.2	9.2366	pos	M+H, M+ACN+H, 2M+Na, M+NH4, M+Na, M+ACN+Na, M+K, M+H-H2O, M+H-2H2O	C26H30O8	73.7	0	-1.85305	1180-71-8	0.00206521	6.501	6.452	6.421	6.358	6.484	6.503	6.274	6.243	6.28	6.217	6.218	6.291	7.492	7.485	7.491	7.498	7.502	7.437	7.639	7.662	7.593	7.634	7.65	7.67	6.889	6.89	6.902	6.924	6.895
pos_400	(S)-Multifidol 2-[apiosyl-(1->6)-glucoside]	metab_8867	HMDB0039930	B(ii)	-	522.217	2.6596	pos	M+NH4, M+Na, M+K	C22H32O13	0	32.8	-1.84049	467437-62-3	0.00385644	4.973	4.969	4.927	4.922	4.909	4.945	5.347	5.268	5.335	5.206	5.254	5.21	5.217	5.248	5.304	5.256	5.285	5.218	4.859	4.859	4.713	4.908	4.756	4.846	5.277	5.277	5.28	5.234	5.282
pos_403	Isosyringinoside	metab_8900	HMDB0040814	B(ii)	-	557.184	2.816	pos	M+NH4, M+Na, M+K	C23H34O14	0	33.5	-0.962842	152686-85-6	0.00164792	4.584	4.628	4.364	4.615	4.494	4.441	5.651	5.571	5.602	5.647	5.531	5.646	5.693	5.676	5.705	5.589	5.72	5.69	5.321	5.38	5.277	5.459	5.329	5.347	5.546	5.566	5.563	5.547	5.552
pos_4083	8,11-Heptadecadienal	metab_8958	HMDB0041334	B(ii)	-	268.263	13.9136	pos	M+H, M+NH4	C17H30O	0	51.7	-3.01807	56797-42-3	0.00755104	4.477	4.384	4.414	4.415	4.479	4.49	4.928	5.034	5.088	5.089	4.977	4.988	5.129	5.037	5.06	5.008	5.14	5.074	4.786	4.767	4.778	4.796	4.872	4.83	4.721	4.721	4.736	4.723	4.804
pos_4091	(E)-5,8-Megastigmadien-4-one	metab_8967	HMDB0034671	B(ii)	-	175.148	13.8481	pos	M+H-H2O, M+NH4	C13H20O	0	61	-1.54386	67401-26-7	0.00661412	4.872	4.856	4.882	4.844	4.935	4.923	5.263	5.286	5.241	5.24	5.224	5.159	5.242	5.233	5.217	5.201	5.285	5.201	5.047	5.075	5.068	5.065	5.127	5.109	5.019	4.961	5.037	5.021	5.046
pos_41	Diketogulonic acid	metab_8976	HMDB0005971;HMDB0006511	B(ii)	C04575	175.023	0.8809	pos	M+H-H2O, M+NH4, M+H, M+K, M+H-2H2O, M+Na	C6H8O7	0	35.8	-1.45144	3409-57-2;3445-22-5	0.00205641	4.529	4.6	4.599	4.64	4.635	4.605	6.935	6.825	6.885	6.908	6.783	6.917	6.838	6.736	6.857	6.756	6.785	6.856	6.276	6.367	6.271	6.374	6.276	6.366	6.36	6.361	6.364	6.339	6.337
pos_4115	Ursolic acid (cis-3-O-hydroxycinnamoyl-)	metab_8994	HMDB0304747	B(ii)	-	620.436	13.3188	pos	M+NH4, M+Na	C39H54O5	0	52.5	7.82853	-	0.00887227	4.186	3.891	4.004	3.97	3.979	4.129	3.893	3.552	3.736	3.612	3.358	3.624	4.215	4.025	4.133	3.995	4.151	4.104	4.272	4.51	4.01	4.412	4.298	4.463	3.806	3.824	3.774	3.808	3.867
pos_4120	Solavetivone	metab_9000	HMDB0035657	B(ii)	C09737	251.2	13.252	pos	M+CH3OH+H, 2M+NH4	C15H22O	0	33.5	-2.11199	54878-25-0	0.00335155	4.838	4.904	4.843	4.909	4.933	4.865	4.693	4.461	4.442	4.449	4.406	4.388	4.413	4.444	4.412	4.405	4.375	4.426	4.305	4.343	4.299	4.333	4.34	4.345	4.597	4.598	4.634	4.603	4.61
pos_4136	Zerumbone	metab_9017	HMDB0245523;HMDB0036667	B(ii)	C20262	219.174	12.8154	pos	M+H-H2O, M+H	C15H22O	0	72	-1.6104	471-05-6	0.00143733	5.66	5.712	5.673	5.714	5.717	5.699	5.226	5.078	5.116	5.09	5.055	5.089	5.078	5.047	5.098	5.057	5.057	5.101	4.872	4.932	4.864	4.925	4.87	4.93	6.173	6.169	6.176	6.154	6.174
pos_414	Licoagroside B	metab_9021	HMDB0036523	B(ii)	-	433.134	3.2696	pos	M+H, M+K, M+Na	C18H24O12	0	81.9	-0.344347	-	0.00152929	3.763	3.836	3.813	3.826	3.769	3.952	4.154	4.156	4.185	4.139	4.102	4.318	4.936	5.045	4.967	5.011	4.942	5.01	5.478	5.568	5.486	5.461	5.555	5.494	4.896	4.893	4.911	4.894	4.902
pos_4151	6''-O-Acetylholocalin	metab_9034	HMDB0036331	B(ii)	-	318.097	8.2689	pos	M+H-2H2O, M+Na	C16H19NO8	0	73.5	-1.8021	-	0.0012209	4.234	4.252	4.269	4.205	4.242	4.276	3.077	2.11	2.449	2.109	2.161	2.101	2.923	2.17	2.194	2.18	2.18	2.192	2.039	2.057	2.042	2.051	2.046	2.05	4.753	4.766	4.756	4.767	4.76
pos_4191	3-Hydroxybenzaldehyde	metab_9077	-	B(i)	C03067	105.034	6.8195	pos	M+H-H2O, M+H	C7H6O2	78.3	0	1.3498	100-83-4	0.0057627	4.131	4.121	4.17	4.18	4.177	4.159	4.327	4.217	4.272	4.254	4.252	4.241	4.325	4.335	4.325	4.357	4.36	4.381	4.163	4.139	4.098	4.093	4.102	4.165	4.572	4.623	4.633	4.617	4.64
pos_4194	Aloe emodin w-acetate	metab_9080	HMDB0033915	B(ii)	-	313.07	6.4174	pos	M+H, M+Na	C17H12O6	0	48.8	-2.05131	65615-58-9	0.00186307	5.051	5.025	5.101	5.049	5.056	5.125	3.04	3.007	2.613	2.194	2.672	2.284	2.258	2.714	2.279	2.402	2.397	2.681	2.796	2.579	2.726	2.826	2.851	2.432	4.499	4.5	4.496	4.483	4.506
pos_4199	D-Arabinose 5-phosphate	metab_9085	HMDB0011734	B(ii)	C01112	272.055	6.0831	pos	M+H, M+ACN+H	C5H11O8P	0	35	8.18194	13137-52-5	0.00332281	4.803	4.789	4.788	4.886	4.806	4.88	3.345	3.302	2.895	2.895	3.128	2.933	3.191	3.401	3.28	3.344	3.448	3.202	2.638	2.34	2.734	2.726	2.99	2.177	4.742	4.717	4.719	4.698	4.717
pos_4223	Oroselone	metab_9113	HMDB0033925	B(ii)	-	244.096	5.6287	pos	M+H, M+NH4	C14H10O3	0	39.2	-1.81911	1760-27-6	0.00357834	4.407	4.384	4.448	4.382	4.455	4.411	4.069	4.106	4.125	4.074	4.043	4.094	4.051	4.005	4.126	4.066	4.08	4.056	3.297	3.25	3.366	3.152	3.236	3.322	3.963	3.987	3.996	3.991	4
pos_4259	Glycinoeclepin C	metab_9152	HMDB0037036	B(ii)	-	532.295	5.063	pos	M+NH4, M+Na	C29H38O8	0	45.6	9.6322	-	0.00480639	5.57	5.569	5.544	5.529	5.505	5.581	6.213	6.171	6.15	6.133	6.118	6.119	6.145	6.111	6.146	6.131	6.118	6.147	6.008	6.055	6.021	6.063	6.029	6.07	5.887	5.867	5.891	5.864	5.82
pos_43	Citrusin E	metab_9197	HMDB0039234	B(ii)	-	395.131	3.0346	pos	M+NH4, 2M+Na, M+K, M+Na, M+H	C17H24O9	0	47.5	-1.59328	134860-03-0	0.00148139	5.364	5.329	5.344	5.289	5.307	5.348	6.482	6.594	6.492	6.597	6.573	6.509	6.503	6.567	6.517	6.579	6.54	6.515	6.172	6.14	6.222	6.156	6.194	6.189	5.793	5.792	5.793	5.799	5.812
pos_4303	Armillyl orsellinate	metab_9202	HMDB0035774	B(ii)	-	385.2	4.7787	pos	M+H-H2O, M+H	C23H30O6	0	38.7	-2.53741	82105-51-9	0.00245872	3.953	3.776	3.933	3.719	3.903	3.962	4.724	4.581	4.637	4.708	4.603	4.635	5.341	5.299	5.341	5.363	5.38	5.348	5.537	5.545	5.512	5.51	5.524	5.556	4.791	4.785	4.762	4.769	4.774
pos_432	Viburtinal	metab_9220	HMDB0036073	B(ii)	-	193.086	3.4126	pos	M+H, M+CH3OH+H, M+H-H2O	C10H8O2	0	35.3	-1.10601	63661-79-0	0.000551551	5.358	5.347	5.335	5.356	5.367	5.328	6.602	6.595	6.583	6.62	6.554	6.59	6.576	6.531	6.557	6.535	6.55	6.574	6.108	6.125	6.085	6.111	6.127	6.135	6.292	6.299	6.292	6.293	6.29
pos_4323	3-[3-Carboxy-2,3-dihydro-2-(4-hydroxy-3-methoxyphenyl)-7-methoxy-5-benzofuranyl]-2-propenoic acid	metab_9224	HMDB0041277	B(ii)	-	369.096	4.6606	pos	M+H-H2O, M+H	C20H18O8	0	42.4	-1.84049	160169-55-1	0.00190365	5.566	5.574	5.554	5.617	5.568	5.543	6.379	6.334	6.362	6.362	6.339	6.385	6.263	6.254	6.256	6.227	6.247	6.253	5.945	5.921	5.928	5.965	5.913	5.95	5.882	5.883	5.885	5.858	5.88
pos_4324	Nevadensin	metab_9225	LMPK12111442;HMDB0255572	B(ii)	C10111	345.096	4.6606	pos	M+H-H2O, M+H	C18H16O7	0	64	-2.19615	10176-66-6	0.000576645	6.107	6.134	6.097	6.156	6.121	6.109	6.906	6.862	6.89	6.895	6.867	6.904	6.793	6.773	6.784	6.749	6.775	6.773	6.449	6.433	6.447	6.471	6.441	6.477	6.407	6.41	6.403	6.4	6.406
pos_4333	Pteroside Z	metab_9235	HMDB0032587	B(ii)	-	377.195	4.6237	pos	M+H-H2O, M+H	C21H30O7	0	43.2	-2.73687	35943-37-4	0.00124985	4.209	4.157	4.247	4.152	4.234	4.22	4.992	4.854	5.028	5.055	4.97	5.062	5.639	5.569	5.621	5.581	5.626	5.641	5.915	5.939	5.914	5.97	5.931	5.951	5.298	5.301	5.284	5.292	5.297
pos_4363	Physapubescin	metab_9268	HMDB0033796	B(ii)	-	548.327	4.5194	pos	M+NH4, M+Na	C30H42O8	0	51.4	9.48919	74747-52-7	0.00563896	4.783	4.827	4.83	4.883	4.827	4.832	5.499	5.514	5.523	5.494	5.496	5.5	5.511	5.563	5.545	5.501	5.494	5.546	5.451	5.506	5.436	5.472	5.507	5.5	5.216	5.242	5.267	5.245	5.295
pos_4366	(E)-1-O-Cinnamoyl-beta-D-glucose	metab_9271	HMDB0030293	B(ii)	-	333.095	4.5194	pos	M+Na, M+K	C15H18O7	0	51.1	1.04762	40004-96-4	0.00218373	5.37	5.378	5.383	5.409	5.377	5.381	4.238	4.273	4.3	4.288	4.205	4.252	4.44	4.44	4.403	4.452	4.463	4.393	3.925	3.976	4.173	4.069	3.984	4.009	4.959	4.968	4.972	4.969	4.988
pos_4374	Zedoarondiol	metab_9280	HMDB0036448	B(ii)	-	235.169	4.4801	pos	M+H-H2O, M+H	C15H24O3	0	89.5	-1.89167	98644-24-7	0.000741225	5.349	5.349	5.361	5.359	5.358	5.362	5.311	5.285	5.286	5.266	5.268	5.272	5.784	5.782	5.779	5.776	5.784	5.792	5.236	5.261	5.258	5.255	5.276	5.276	6.365	6.373	6.372	6.372	6.379
pos_4377	Perlolyrine	metab_9283	HMDB0030327	B(ii)	C09231	265.097	4.4602	pos	M+H, 2M+H	C16H12N2O2	0	58.3	-1.95343	29700-20-7	0.000542209	6.191	6.193	6.203	6.212	6.186	6.191	4.671	4.658	4.506	4.544	4.62	4.534	4.726	4.671	4.654	4.613	4.739	4.697	3.864	3.735	3.789	4.002	4.047	3.981	5.606	5.609	5.611	5.607	5.603
pos_4389	Epsilon-Caprolactone	metab_9296	HMDB0000453;HMDB0060476	B(ii)	C01880	115.075	4.4227	pos	M+H-H2O, M+H	C6H10O2	0	43.1	-0.381582	502-44-3;823-22-3	0.00303288	4.015	4.067	4.083	4.094	4.051	4.103	4.542	4.554	4.494	4.498	4.477	4.464	4.975	4.971	4.95	4.981	4.992	4.958	4.237	4.289	4.301	4.292	4.311	4.281	5.592	5.628	5.625	5.629	5.634
pos_4399	1-Methoxy-4-[5-(4-methoxyphenoxy)-3-penten-1-ynyl]benzene	metab_9305	HMDB0041305	B(ii)	-	327.158	4.368	pos	M+H, M+CH3OH+H	C19H18O3	0	52.2	-4.36679	166762-96-5	0.00231132	4.976	4.914	4.935	4.949	4.967	4.986	4.966	4.97	4.949	4.963	4.957	4.951	5.121	5.074	5.019	5.091	5.073	5.057	5.487	5.481	5.53	5.459	5.537	5.49	4.755	4.776	4.774	4.785	4.778
pos_4401	Gibberellin A37 glucosyl ester	metab_9309	HMDB0038611	B(ii)	-	491.227	4.3499	pos	M+H-H2O, M+H	C26H36O10	0	66.5	-1.12992	36702-72-4	0.00379648	5.896	5.808	5.846	5.841	5.856	5.883	6.113	6.133	6.07	6.043	6.091	6.062	6.318	6.287	6.315	6.388	6.322	6.323	6.38	6.314	6.392	6.295	6.419	6.333	5.929	5.937	5.887	5.937	5.943
pos_4405	Panaquinquecol 5	metab_9313	HMDB0039356	B(ii)	-	203.143	4.3499	pos	M+H-H2O, M+H	C14H18O	0	38.5	-1.42288	122122-03-6	0.00140059	4.302	4.245	4.291	4.283	4.287	4.333	4.937	4.973	4.916	4.913	4.92	4.954	5.079	5.041	5.066	5.055	5.033	5.062	4.697	4.735	4.712	4.71	4.726	4.717	5.325	5.33	5.316	5.33	5.335
pos_4407	3-(4-Methoxyphenyl)-2-propenal	metab_9315	HMDB0032611	B(ii)	C10475	163.075	4.3499	pos	M+H-H2O, M+H	C10H10O2	0	31.1	-1.90739	24680-50-0	0.00159456	5.224	5.218	5.225	5.223	5.227	5.246	5.722	5.701	5.703	5.703	5.691	5.706	5.717	5.711	5.715	5.707	5.721	5.724	5.485	5.51	5.494	5.508	5.522	5.505	5.601	5.619	5.616	5.62	5.625
pos_4417	Germacrone-13-al	metab_9326	HMDB0036881	B(ii)	-	233.153	4.2345	pos	M+H-H2O, M+H	C15H20O2	0	67.6	-1.63709	129673-85-4	0.000952794	4.844	4.828	4.831	4.836	4.843	4.841	5.153	5.061	5.138	5.096	5.086	5.126	5.152	5.169	5.17	5.19	5.188	5.2	4.928	4.982	4.941	4.919	4.94	4.951	5.426	5.44	5.429	5.434	5.433
pos_4437	Eupatorin	metab_9348	LMPK12111239;HMDB0252128	B(ii)	-	345.096	4.1752	pos	M+H-H2O, M+H	C18H16O7	0	41.2	-1.32106	-	0.00112408	4.333	4.23	4.325	4.284	4.339	4.333	5.72	5.7	5.696	5.694	5.637	5.719	5.592	5.586	5.584	5.597	5.548	5.585	4.891	4.889	4.881	4.848	4.886	4.882	5.281	5.285	5.288	5.284	5.296
pos_4438	Gibberellin A7	metab_9349	LMPR0104170024;HMDB0303475	B(ii)	C11867	331.153	4.1752	pos	M+H-H2O, M+H	C19H22O5	0	33.6	-2.08901	510-75-8	0.00144404	4.937	4.898	4.906	4.889	4.928	4.937	4.967	4.946	4.959	4.952	4.932	4.983	5.154	5.165	5.136	5.162	5.083	5.116	5.57	5.584	5.562	5.548	5.586	5.576	4.754	4.746	4.737	4.744	4.752
pos_4451	3,4-dihydroxyphenylacetic Acid	metab_9364	HMDB0001336;MJDBSJD0000081	B(i)	C01161	151.039	4.1387	pos	M+H-H2O, M+H	C8H8O4	32.1	0	-1.43823	102-32-9	0.00148473	5.414	5.404	5.403	5.419	5.449	5.383	5.927	5.861	5.864	5.894	5.834	5.886	5.813	5.799	5.817	5.798	5.796	5.845	5.298	5.307	5.279	5.32	5.311	5.305	5.305	5.32	5.319	5.32	5.326
pos_4453	Bovolide	metab_9366	HMDB0039159	B(ii)	-	163.112	4.1387	pos	M+H-H2O, M+Na	C11H16O2	0	36.4	-1.47492	774-64-1	0.0010939	4.891	4.878	4.866	4.886	4.898	4.905	5.288	5.287	5.285	5.255	5.254	5.269	5.376	5.359	5.351	5.364	5.375	5.372	5.168	5.143	5.186	5.126	5.182	5.128	5.404	5.413	5.415	5.411	5.421
pos_446	Furaneol 4-(6-malonylglucoside)	metab_9373	HMDB0029778	B(ii)	-	399.089	3.2496	pos	M+Na, M+K, M+H	C15H20O11	0	80.1	-0.825262	-	0.00136952	4.387	4.409	4.315	4.38	4.382	4.384	5.626	5.636	5.657	5.559	5.608	5.574	5.62	5.737	5.668	5.697	5.691	5.694	5.442	5.493	5.48	5.42	5.498	5.437	4.929	4.946	4.936	4.93	4.936
pos_448	Ethyl (S)-3-hydroxybutyrate glucoside	metab_9395	HMDB0031693	B(ii)	-	295.138	3.1877	pos	M+H, M+NH4, M+H-2H2O	C12H22O8	0	52	-2.33192	-	0.00123569	5.513	5.494	5.514	5.493	5.468	5.511	6.342	6.393	6.385	6.343	6.381	6.325	6.316	6.359	6.329	6.329	6.346	6.312	5.906	5.901	5.911	5.872	5.929	5.868	5.934	5.953	5.937	5.938	5.941
pos_4485	(+)-cis-abscisic aldehyde	metab_9401	HMDB0303940	B(ii)	C13455	231.137	3.9623	pos	M+H-H2O, 2M+ACN+Na	C15H20O3	0	64.3	-1.81072	-	0.000791266	4.279	4.25	4.283	4.256	4.297	4.287	4.927	4.983	4.948	4.9	4.899	4.905	4.984	4.997	4.929	4.97	5.006	4.996	5.246	5.254	5.201	5.268	5.272	5.274	4.904	4.906	4.908	4.9	4.91
pos_4488	Rotundifolone	metab_9403	HMDB0037044;HMDB0301852	B(ii)	C09896	167.106	3.9623	pos	M+H, M+ACN+H	C10H14O2	0	30.3	-1.48797	3564-96-3;5945-46-0	0.000761545	5.526	5.522	5.531	5.526	5.547	5.544	5.6	5.581	5.597	5.572	5.564	5.581	5.675	5.669	5.677	5.681	5.68	5.682	5.249	5.241	5.256	5.229	5.246	5.212	5.805	5.817	5.811	5.809	5.809
pos_4489	Cinnamaldehyde	metab_9404	HMDB0003441;HMDB0258628;HMDB0245299;MJDBOTE0001083	B(ii)	C00903	133.065	3.9623	pos	M+H-H2O, M+H	C9H8O	0	48.3	-0.84695	104-55-2	0.00222942	5.018	5.02	5.025	5.042	5.04	5.039	5.748	5.748	5.758	5.742	5.73	5.749	5.732	5.738	5.752	5.761	5.765	5.761	5.481	5.476	5.485	5.484	5.488	5.482	5.593	5.615	5.617	5.62	5.626
pos_4501	Secoisolariciresinol	metab_9419	HMDB0013692;HMDB0252297	B(ii)	C18167	345.169	3.9036	pos	M+H, M+H-H2O	C20H26O6	0	53.5	-1.75444	29388-59-8	0.00044676	4.596	4.532	4.554	4.603	4.624	4.584	5.171	5.173	5.225	5.171	5.159	5.176	5.224	5.232	5.214	5.249	5.223	5.21	5.597	5.661	5.648	5.664	5.609	5.615	4.841	4.841	4.841	4.842	4.836
pos_4523	Rubraflavone B	metab_9443	HMDB0030629;LMPK12110053	B(ii)	-	457.24	3.8416	pos	M+H-H2O, M+H	C30H34O5	0	38.7	5.80849	54835-68-6	0.000832349	4.573	4.649	4.722	4.51	4.642	4.691	5.204	5.179	5.186	5.21	5.104	5.14	5.374	5.384	5.372	5.396	5.401	5.388	5.254	5.231	5.23	5.242	5.285	5.247	5.839	5.839	5.837	5.836	5.827
pos_4551	6-Hydroxyshogaol	metab_9474	HMDB0041249	B(ii)	-	331.128	3.6225	pos	M+K, M+ACN+H	C17H24O4	0	40.7	-7.64633	143114-93-6	0.00221209	5.366	5.339	5.374	5.327	5.357	5.373	4.276	4.335	4.342	4.316	4.326	4.231	4.476	4.596	4.469	4.428	4.461	4.529	3.904	3.862	3.785	3.883	3.895	3.843	4.95	4.954	4.952	4.977	4.957
pos_4554	Beta-Thujaplicin	metab_9477	HMDB0035213	B(ii)	C09904	197.117	3.6225	pos	M+CH3OH+H, M+ACN+H	C10H12O2	0	56	-1.20919	499-44-5	0.00126965	5.204	5.168	5.207	5.162	5.189	5.203	5.248	5.265	5.247	5.225	5.202	5.211	5.297	5.308	5.287	5.306	5.286	5.287	5.121	5.107	5.103	5.061	5.124	5.087	5.146	5.153	5.152	5.163	5.158
pos_4563	Geijerone	metab_9487	HMDB0038194	B(ii)	-	161.132	3.5683	pos	M+H-H2O, M+H	C12H18O	0	43	-1.38171	41411-01-2	0.00131824	5.459	5.418	5.454	5.386	5.431	5.446	5.259	5.311	5.244	5.286	5.253	5.266	5.468	5.431	5.458	5.439	5.434	5.464	5.22	5.23	5.203	5.217	5.229	5.242	5.821	5.811	5.824	5.825	5.832
pos_4586	4-Hydroxy-2,6,6-trimethyl-3-oxo-1,4-cyclohexadiene-1-carboxaldehyde	metab_9512	HMDB0037602	B(ii)	-	213.112	3.4501	pos	M+CH3OH+H, M+ACN+Na	C10H12O3	0	60.7	-1.717	35692-95-6	0.000699747	5.3	5.265	5.27	5.277	5.307	5.276	5.597	5.605	5.612	5.618	5.586	5.591	5.798	5.781	5.799	5.797	5.803	5.816	5.113	5.105	5.088	5.08	5.088	5.106	5.347	5.353	5.345	5.344	5.349
pos_4621	(-)-trans-3,4-Dihydro-4,8-dihydroxy-3-methyl-1H-2-benzopyran-1-one	metab_9552	HMDB0030765	B(ii)	-	227.091	3.2696	pos	M+NH4, M+CH3OH+H	C10H10O4	0	65.2	-1.8214	70287-70-6	0.00289829	5.273	5.305	5.284	5.317	5.285	5.306	5.215	5.212	5.22	5.202	5.212	5.192	5.367	5.381	5.369	5.365	5.373	5.383	5.493	5.507	5.497	5.51	5.508	5.478	5.164	5.196	5.198	5.191	5.202
pos_4632	4-Methoxybenzaldehyde	metab_9564	HMDB0029686	B(ii)	C10761	137.06	3.1696	pos	M+H, 2M+H	C8H8O2	0	34.5	-1.03243	123-11-5	0.00200792	5.138	5.165	5.173	5.138	5.144	5.172	5.349	5.332	5.353	5.353	5.349	5.361	5.402	5.392	5.397	5.397	5.405	5.399	5.42	5.422	5.428	5.43	5.389	5.421	5.21	5.228	5.23	5.233	5.238
pos_4645	1,2-Dihydronaphthalene-1,2-diol	metab_9578	HMDB0060335	B(ii)	C06205	204.102	3.1301	pos	M+ACN+H, 2M+ACN+H	C10H10O2	0	65.6	-1.18145	-	0.00123043	5.46	5.433	5.442	5.455	5.432	5.465	4.912	4.889	4.9	4.855	4.893	4.847	4.68	4.655	4.65	4.669	4.705	4.693	4.376	4.447	4.282	4.333	4.327	4.367	5.224	5.208	5.214	5.209	5.216
pos_4669	Gamma-Glutamylphenylalanine	metab_9604	HMDB0000594	B(ii)	-	277.118	2.8563	pos	M+H-H2O, M+H	C14H18N2O5	0	40.3	-1.51588	7432-24-8	0.00143248	5.149	5.128	5.149	5.165	5.168	5.167	5.588	5.586	5.572	5.6	5.536	5.594	5.17	5.137	5.184	5.192	5.182	5.165	5.132	5.133	5.141	5.122	5.14	5.103	5.187	5.184	5.183	5.17	5.19
pos_470	3-Ethyl-1,2-cyclopentanedione	metab_9638	HMDB0031222	B(ii)	-	109.065	2.897	pos	M+H, M+CH3OH+H, M+H-H2O	C7H10O2	0	37.3	1.05295	-	0.00285153	4.731	4.71	4.713	4.764	4.778	4.762	4.839	4.855	4.896	4.847	4.894	4.837	4.935	4.967	4.929	4.967	4.963	4.924	4.788	4.766	4.778	4.789	4.702	4.734	4.963	4.993	4.991	4.994	4.999
pos_4726	Pseudooxynicotine	metab_9666	HMDB0001240	B(ii)	C20361	161.107	2.2728	pos	M+H-H2O, M+H	C10H14N2O	0	33.4	-1.03645	2055-23-4	0.00116366	5.654	5.683	5.657	5.679	5.7	5.671	5.902	5.856	5.862	5.873	5.838	5.874	5.749	5.712	5.744	5.728	5.726	5.765	4.936	5.009	4.95	4.995	4.942	5.012	5.428	5.439	5.431	5.422	5.429
pos_4772	1-(2-Furanyl)-1-butanone	metab_9717	HMDB0039802	B(ii)	-	139.075	0.4368	pos	M+H	C8H10O2	0	33	-1.79106	4208-57-5	0.0153471	4.089	4.424	4.489	4.54	4.547	4.583	5.143	4.984	4.903	4.858	4.831	4.8	4.819	4.745	4.735	4.733	4.763	4.733	4.682	4.68	4.662	4.657	4.574	4.626	4.335	4.488	4.457	4.486	4.502
pos_481	Indoleacrylic acid	metab_9758	HMDB0000734	B(ii)	-	188.07	2.6786	pos	M+H, M+NH4, M+H-H2O	C11H9NO2	0	38.9	-1.29883	29953-71-7	0.000587767	5.348	5.34	5.349	5.361	5.367	5.382	7.123	7.106	7.117	7.088	7.092	7.112	7.126	7.1	7.138	7.111	7.12	7.144	7.057	7.082	7.043	7.083	7.048	7.077	6.888	6.892	6.898	6.889	6.895
pos_483	5-Hydroxy-6-methoxycoumarin 7-glucoside	metab_9777	HMDB0039774	B(ii)	-	353.084	2.6196	pos	M+H-H2O, M+2Na-H, M+H-2H2O	C16H18O10	0	32.8	-6.57013	141238-32-6	0.00232727	4.529	4.49	4.451	4.502	4.403	4.458	5.659	5.735	5.737	5.511	5.703	5.571	5.584	5.635	5.577	5.694	5.684	5.548	5.337	5.214	5.301	5.212	5.408	5.165	5.192	5.175	5.201	5.199	5.206
pos_4836	7-Hydroxy-6-methyl-8-ribityl lumazine	metab_9783	HMDB0004256;PW_C002109	B(ii)	C05995	361.137	0.5741	pos	M+CH3OH+H	C12H16N4O7	0	31.4	3.42267	2184-54-5	0.0153221	4.658	4.641	4.576	4.671	4.661	4.637	4.167	4.272	4.238	4.117	4.435	4.184	3.84	3.657	3.582	3.758	3.9	3.923	2.984	3.209	2.987	2.996	3.116	2.994	4.059	4.013	4.028	4.167	4.032
pos_4844	Histidinal	metab_9792	HMDB0012234	B(ii)	C01929	157.108	0.5929	pos	M+NH4	C6H9N3O	0	40.9	-1.16451	23784-15-8	0.00393943	3.682	3.672	3.679	3.683	3.681	3.685	4.48	4.597	4.593	4.577	4.535	4.584	4.56	4.526	4.5	4.553	4.592	4.51	3.879	3.921	3.986	4.061	3.986	3.992	4.522	4.49	4.474	4.491	4.487
pos_4865	Homo-L-arginine	metab_9815	HMDB0000670	B(ii)	C01924	189.134	0.6112	pos	M+H	C7H16N4O2	0	46.7	-1.70258	156-86-5	0.00425914	4.519	4.509	4.516	4.52	4.518	4.522	4.867	5.107	5.15	5.08	5.076	5.104	5.068	4.993	4.937	4.888	5.082	5.003	4.847	4.777	4.822	4.729	4.908	4.756	4.876	4.832	4.824	4.833	4.85
pos_487	(+/-)-Camphoric acid	metab_9818	HMDB0034491	B(ii)	-	165.091	2.5388	pos	M+H-2H2O, M+Na, M+H-H2O	C10H16O4	0	31.5	-0.666326	5394-83-2	0.00106991	4.682	4.653	4.678	4.643	4.66	4.702	5.319	5.354	5.338	5.32	5.331	5.295	5.502	5.5	5.482	5.517	5.482	5.497	5.009	5.036	5.05	5.038	5.058	5.066	4.955	4.955	4.957	4.966	4.964
pos_4873	N-(1-Deoxy-1-fructosyl)alanine	metab_9821	HMDB0038662	B(ii)	-	234.097	0.629	pos	M+H-H2O	C9H17NO7	0	71.5	-2.06041	16124-24-6	0.00486537	6.556	6.564	6.58	6.54	6.553	6.593	5.445	5.438	5.455	5.465	5.393	5.454	5.571	5.526	5.614	5.53	5.469	5.567	4.736	4.794	4.899	4.961	4.865	4.954	5.753	5.722	5.71	5.707	5.676
pos_4889	(R)-2,3-Dihydroxy-isovalerate	metab_9835	HMDB0012141;LMFA01050453	B(ii)	C04272	176.091	0.7022	pos	M+ACN+H	C5H10O4	0	43.2	-2.23954	19451-56-0	0.00755066	5.09	5.131	5.095	5.146	5.133	5.155	5.409	5.396	5.404	5.37	5.365	5.365	5.4	5.364	5.393	5.393	5.302	5.356	5.345	5.406	5.359	5.372	5.37	5.361	4.957	4.987	4.948	4.946	4.884
pos_4911	Aminoadipic acid	metab_9859	LMFA01170098;HMDB0000510;HMDB0302754;PW_C000390	B(ii)	C00956	126.055	0.8276	pos	M+H-2H2O	C6H11NO4	0	77	-0.164746	542-32-5;1118-90-7	0.00240113	6.129	6.16	6.14	6.179	6.156	6.154	5.558	5.538	5.518	5.533	5.499	5.547	5.501	5.494	5.522	5.523	5.488	5.544	5.32	5.322	5.333	5.357	5.313	5.377	5.636	5.651	5.673	5.646	5.651
pos_4913	Dimethylethanolamine	metab_9861	HMDB0032231	B(ii)	C04308	72.0813	0.8454	pos	M+H-H2O	C4H11NO	0	32.1	6.37883	108-01-0	0.00178386	4.36	4.408	4.405	4.428	4.409	4.431	5.726	5.714	5.72	5.701	5.701	5.719	5.589	5.593	5.617	5.612	5.575	5.625	5.8	5.803	5.804	5.791	5.808	5.818	5.304	5.319	5.328	5.314	5.325
pos_4915	5-Aminopentanoic acid	metab_9863	LMFA01100040;HMDB0003355	B(ii)	C00431	118.086	0.8454	pos	M+H	C5H11NO2	0	63.8	-0.343302	660-88-8	0.00229756	5.222	5.227	5.245	5.221	5.244	5.268	6.072	6.037	6.079	6.047	6.032	6.059	5.987	5.976	6.014	5.978	6.016	5.999	6.404	6.427	6.415	6.417	6.4	6.417	5.775	5.807	5.778	5.776	5.781
pos_4916	Ecgonine	metab_9864	HMDB0006548	B(i)	C10858	186.112	0.8454	pos	M+H	C9H15NO3	68.4	0	-1.63374	481-37-8	0.00343816	5.518	5.576	5.531	5.559	5.535	5.523	4.056	3.585	3.901	3.632	3.933	3.967	3.805	4.201	4.086	4.049	3.832	3.677	3.958	3.912	3.137	3.134	3.799	3.259	4.847	4.856	4.886	4.848	4.848
pos_493	Syringic Acid	metab_9877	HMDB0002085;HMDB0254615;MJDBOTE0000394	B(i)	C10833	216.087	2.4573	pos	M+H, 2M+H, M+NH4	C9H10O5	88.6	0	-0.736545	530-57-4	0.00234092	4.944	4.928	4.914	4.894	4.925	4.938	5.176	5.241	5.145	5.18	5.208	5.162	5.256	5.294	5.245	5.264	5.265	5.279	5.371	5.347	5.365	5.33	5.38	5.323	4.886	4.886	4.891	4.913	4.9
pos_4967	Gynocardin	metab_9914	HMDB0029913	B(ii)	C08331	286.091	1.0231	pos	M+H-H2O	C12H17NO8	0	71.6	-1.9089	14332-17-3	0.00298151	5.479	5.529	5.482	5.498	5.483	5.493	5.615	5.591	5.544	5.594	5.546	5.556	5.702	5.684	5.711	5.681	5.679	5.698	4.768	4.804	4.667	4.787	4.698	4.665	5.617	5.62	5.62	5.582	5.602
pos_497	Raphanatin	metab_9915	HMDB0032000	B(ii)	-	404.152	2.3754	pos	M+H, M+Na, M+K	C16H23N5O6	0	48.2	-4.81863	38165-56-9	0.00366222	5.071	5.061	5.069	5.048	5.112	5.032	5.975	5.998	5.859	5.956	5.849	5.919	6.12	6.109	6.153	6.171	6.043	6.145	6.227	6.264	6.253	6.274	6.252	6.266	5.624	5.624	5.627	5.608	5.578
pos_4983	Calystegin A3	metab_9929	HMDB0038593	B(ii)	C10850	341.17	1.0588	pos	2M+Na	C7H13NO3	0	45.8	5.59541	131580-36-4	0.000707226	6.155	6.188	6.164	6.161	6.149	6.156	2.951	3.441	3.73	2.722	3.507	3.877	0.3921	2.285	2.522	0.397	0.397	0.5034	0.3174	2.7	0.3189	2.016	1.166	3.25	5.652	5.645	5.654	5.646	5.651
pos_4991	Bufotenine O-glucoside	metab_9938	HMDB0029564	B(ii)	-	367.186	1.0766	pos	M+H	C18H26N2O6	0	50.1	-1.61802	64656-15-1	0.00133426	6.205	6.238	6.202	6.198	6.171	6.188	5.12	5.001	5.016	5.037	4.994	5.125	6.777	6.775	6.9	6.807	6.74	6.868	7.461	7.564	7.495	7.588	7.512	7.59	6.826	6.818	6.819	6.803	6.808
pos_4992	Biflorin	metab_9939	HMDB0002336	B(ii)	C08996	396.128	1.0766	pos	M+ACN+H	C16H18O9	0	74.6	-2.04491	89701-85-9	0.00239731	5.838	5.886	5.857	5.881	5.813	5.832	5.369	5.373	5.376	5.372	5.361	5.365	5.436	5.434	5.458	5.444	5.444	5.456	5.302	5.319	5.305	5.314	5.309	5.313	5.411	5.39	5.392	5.377	5.383
pos_4996	Eugenol	metab_9943	HMDB0005809;MJDBOTE0000375	B(ii)	C10453	206.117	1.0947	pos	M+ACN+H	C10H12O2	0	34.4	-1.67184	97-53-0	0.0020346	5.562	5.602	5.571	5.57	5.558	5.543	3.33	2.946	2.585	2.84	2.57	2.772	3.162	3.069	2.666	2.732	3.385	2.737	3.461	3.305	2.514	3.136	3.268	3.154	4.913	4.913	4.927	4.907	4.9
pos_4999	Geniposidic acid	metab_9946	LMPR0102070043;HMDB0034942	B(ii)	C11673	416.154	1.0947	pos	M+ACN+H	C16H22O10	0	83.1	-1.87757	27741-01-1	0.00242668	6.721	6.765	6.741	6.776	6.724	6.729	5.779	5.648	5.606	5.623	5.55	5.751	5.792	5.831	5.983	5.826	5.79	5.929	4.84	4.979	4.849	4.968	4.863	4.951	6.445	6.434	6.438	6.404	6.43
pos_5029	Vulgaxanthin I	metab_9979	HMDB0029840	B(ii)	C08568	322.106	1.2836	pos	M+H-H2O	C14H17N3O7	0	55.2	8.03083	904-62-1	0.00152328	4.062	4.003	4.021	4.085	3.958	4.045	5.418	5.382	5.345	5.36	5.346	5.396	5.44	5.423	5.473	5.404	5.436	5.474	3.934	3.85	3.93	3.968	3.88	3.899	4.72	4.72	4.715	4.716	4.703
pos_5031	3-Hydroxyanthranilic Acid	metab_9982	PW_C001137;HMDB0001476;MJDBSJD0000090	B(i)	C00632	154.05	1.3026	pos	M+H	C7H7NO3	33.7	0	-2.02689	548-93-6	0.000840702	5.407	5.422	5.41	5.408	5.428	5.398	5.735	5.687	5.68	5.701	5.657	5.721	5.657	5.628	5.712	5.647	5.634	5.693	5.521	5.622	5.548	5.55	5.549	5.593	5.395	5.401	5.398	5.389	5.399
pos_5051	3-Oxoadipic acid	metab_10004	HMDB0000398	B(ii)	C00846	202.071	1.42	pos	M+ACN+H	C6H8O5	0	48.8	-1.42177	689-31-6	0.00116853	5.777	5.778	5.794	5.786	5.753	5.786	4.736	4.743	4.773	4.731	4.755	4.738	4.744	4.755	4.72	4.735	4.774	4.714	4.314	4.372	4.39	4.329	4.457	4.369	5.408	5.422	5.423	5.417	5.412
pos_5053	Xanthurenic Acid	metab_10006	PW_C000703;HMDB0000881;MJDBOTE0001103	B(i)	C02470	206.045	1.4407	pos	M+H	C10H7NO4	56.5	0	-0.695902	59-00-7	0.00181099	5.22	5.198	5.228	5.201	5.215	5.227	5.024	5.032	5.067	5.056	5.054	5.04	4.942	4.994	4.982	4.984	4.981	5.013	3.254	3.447	3.36	3.403	3.558	3.686	4.802	4.823	4.818	4.82	4.822
pos_5071	4-Amino-2-methylenebutanoic acid	metab_10026	HMDB0030409	B(ii)	-	98.0603	1.5586	pos	M+H-H2O	C5H9NO2	0	56	2.51459	65370-67-4	0.00544808	5.254	5.242	5.243	5.244	5.256	5.261	5.143	5.156	5.149	5.149	5.162	5.138	5.106	5.132	5.156	5.16	5.127	5.144	4.922	4.948	4.89	4.909	4.9	4.925	5.042	5.09	5.041	5.089	5.095
pos_5083	L-galactono-1,4-lactone	metab_10039	HMDB0304401	B(ii)	C01115	143.034	1.6381	pos	M+H-2H2O	C6H10O6	0	41.9	-0.33738	1668-08-2	0.00284877	5.675	5.694	5.685	5.711	5.708	5.71	6.495	6.468	6.458	6.475	6.497	6.491	6.46	6.459	6.468	6.449	6.464	6.491	6.164	6.176	6.147	6.156	6.155	6.17	6.126	6.142	6.134	6.145	6.172
pos_5088	Phenylmethyl butanoate	metab_10044	HMDB0033376	B(ii)	-	220.133	1.6984	pos	M+ACN+H	C11H14O2	0	30.7	-1.82197	103-37-7	0.00227593	5.411	5.418	5.401	5.412	5.406	5.415	2.938	2.221	2.224	2.22	2.209	2.213	2.284	2.282	2.305	2.292	2.292	2.669	3.868	4.204	3.864	4.021	3.824	4.035	4.821	4.839	4.827	4.81	4.831
pos_509	4-(2-Aminophenyl)-2,4-dioxobutanoic acid	metab_10046	HMDB0000978;PW_C000778	B(ii)	C01252	208.06	2.1742	pos	M+H-H2O, M+H, M+H-2H2O	C10H9NO4	0	47.5	-1.08628	90924-76-8	0.000809313	4.632	4.662	4.63	4.689	4.667	4.646	5.076	5.049	5.051	5.049	5.037	5.031	5.869	5.848	5.893	5.834	5.873	5.886	6.335	6.341	6.309	6.36	6.35	6.353	5.458	5.46	5.461	5.456	5.45
pos_5090	Spermidine	metab_10047	PW_C000971;HMDB0001257	B(i)	C00315	146.165	1.7184	pos	M+H	C7H19N3	49.8	0	-1.83597	124-20-9	0.00654916	4.485	4.475	4.482	4.486	4.484	4.488	5.15	5.189	5.15	5.113	5.144	5.091	5.293	5.328	5.279	5.291	5.248	5.246	5.293	5.285	5.305	5.283	5.354	5.303	4.835	4.769	4.76	4.775	4.763
pos_5092	5-Hydroxyindoleacetic acid	metab_10049	HMDB0000763;PW_C000609	B(ii)	C05635	233.092	1.7184	pos	M+ACN+H	C10H9NO3	0	72.3	-1.74238	54-16-0	0.00125607	6.007	5.998	5.993	6.001	5.988	6.006	3.603	3.625	3.595	3.575	3.466	3.618	2.871	3.195	3.346	2.909	3.138	3.122	2.737	3.171	3.482	3.306	3.353	2.796	5.563	5.576	5.559	5.564	5.572
pos_5095	5-Methoxytryptamine	metab_10051	HMDB0004095;MJDBOTE0000675	B(ii)	C05659	191.118	1.76	pos	M+H	C11H14N2O	0	77.2	-1.36411	608-07-1	0.00126537	3.82	3.861	3.716	3.816	3.857	3.807	5.489	5.476	5.508	5.48	5.473	5.459	6.974	6.985	6.969	6.976	6.997	6.969	7.271	7.267	7.28	7.274	7.28	7.268	6.618	6.629	6.616	6.619	6.606
pos_5096	3-Epinobilin	metab_10052	HMDB0036690	B(ii)	-	379.212	1.76	pos	M+CH3OH+H	C20H26O5	0	52.6	1.50582	-	0.0025011	4.248	4.286	4.23	4.255	4.266	4.214	5.365	5.364	5.344	5.333	5.317	5.317	5.447	5.461	5.468	5.445	5.48	5.487	6.133	6.109	6.134	6.12	6.138	6.123	4.869	4.893	4.863	4.864	4.867
pos_5097	Metyrosine	metab_10053	HMDB0247174;HMDB0014903	B(ii)	C07921	160.076	1.7782	pos	M+H-2H2O	C10H13NO3	0	54.5	-0.979811	672-87-7	0.000525447	4.773	4.775	4.753	4.767	4.798	4.772	6.057	6.067	6.088	6.064	6.081	6.046	7.524	7.532	7.514	7.532	7.546	7.523	7.876	7.863	7.881	7.867	7.89	7.86	7.147	7.151	7.148	7.156	7.154
pos_51	Narirutin 4'-glucoside	metab_10055	LMPK12140253;HMDB0037584	B(ii)	-	760.264	3.5683	pos	M+NH4, M+K, M+Na, M+H, M+H-H2O	C33H42O19	0	32.5	-1.91634	17257-22-6	0.00287459	5.451	5.393	5.462	5.276	5.366	5.409	6.544	6.624	6.534	6.6	6.515	6.629	6.648	6.571	6.608	6.601	6.506	6.591	6.392	6.344	6.327	6.299	6.355	6.297	6.408	6.399	6.39	6.4	6.36
pos_5108	(2S,2'S)-Pyrosaccharopine	metab_10064	HMDB0038676	B(ii)	-	223.107	1.8405	pos	M+H-2H2O	C11H18N2O5	0	72.9	-1.19196	38495-84-0	0.000336902	6.008	5.983	5.993	5.999	5.996	5.996	4.499	4.461	4.419	4.476	4.458	4.483	4.318	4.345	4.246	4.293	4.06	4.309	4.165	4.301	3.844	4.286	3.983	4.312	5.602	5.603	5.599	5.603	5.6
pos_5116	2'-Deoxymugineic acid	metab_10073	HMDB0033909	B(ii)	C15485	269.112	1.8803	pos	M+H-2H2O	C12H20N2O7	0	47.1	-2.78593	74235-24-8	0.00216546	5.257	5.202	5.24	5.23	5.243	5.223	4.877	4.929	5.002	4.979	4.965	4.944	4.684	4.535	4.667	4.602	4.641	4.652	4.769	4.761	4.748	4.801	4.798	4.748	4.775	4.755	4.757	4.747	4.753
pos_5117	Trans-Chlorogenic acid	metab_10074	HMDB0003164;HMDB0032849	B(ii)	C00852	396.128	1.8803	pos	M+ACN+H	C16H18O9	0	52.4	-1.55342	202650-88-2	0.00100952	5.913	5.905	5.896	5.914	5.903	5.896	4.313	4.275	4.288	4.293	4.327	4.224	4.3	4.144	4.26	4.264	4.232	4.346	3.587	3.77	3.45	3.669	3.601	3.484	5.491	5.491	5.489	5.492	5.478
pos_5125	Bufotenine	metab_10083	HMDB0041842	B(i)	C08299	205.133	1.9193	pos	M+H	C12H16N2O	85.3	0	-1.20069	487-93-4	0.00123481	4.235	4.19	4.215	4.257	4.277	4.254	5.345	5.366	5.349	5.337	5.344	5.309	6.875	6.877	6.857	6.888	6.874	6.846	7.412	7.383	7.412	7.379	7.421	7.382	6.506	6.506	6.498	6.52	6.509
pos_5128	Artemidiol	metab_10086	HMDB0030648	B(ii)	-	276.123	1.9372	pos	M+ACN+H	C13H14O4	0	38.1	-1.67564	54963-30-3	0.00164688	5.706	5.681	5.698	5.684	5.705	5.699	3.241	1.688	2.86	2.776	3.083	2.823	3.524	3.437	3.457	3.462	3.616	3.574	0.4636	0.7871	0.4655	0.7866	0.4683	1.182	5.2	5.192	5.203	5.214	5.211
pos_513	(S)-5-Amino-3-oxohexanoate	metab_10088	HMDB0012131	B(ii)	C03656	110.06	0.8809	pos	M+H-2H2O, M+Na, M+H	C6H11NO3	0	37	0.449784	19355-90-9	0.00253645	6.254	6.291	6.262	6.29	6.296	6.256	6.126	6.09	6.096	6.104	6.081	6.105	6.098	6.072	6.106	6.089	6.062	6.113	5.995	6.006	5.978	6.01	5.976	6.016	5.935	5.935	5.94	5.93	5.902
pos_514	Phenylephrine	metab_10099	HMDB0002182;MJDBOTE0000816	B(i)	C07441	150.091	0.8632	pos	M+H-2H2O, M+H-H2O, M+H	C9H13NO2	91.2	0	-2.0474	59-42-7	0.00107929	7.534	7.566	7.538	7.582	7.568	7.541	7.838	7.792	7.823	7.815	7.766	7.811	7.79	7.753	7.8	7.776	7.775	7.804	7.247	7.275	7.243	7.265	7.25	7.288	7.529	7.529	7.532	7.521	7.512
pos_5140	Squamolone	metab_10100	HMDB0029874	B(ii)	-	161.092	1.9961	pos	M+CH3OH+H	C5H8N2O2	0	37.4	-1.30057	40451-67-0	0.00590416	0.0257	0.0251	0.0374	0.0257	0.3443	0.0325	5.058	5.119	5.109	5.101	5.107	5.06	4.657	4.695	4.649	4.708	4.629	4.593	4.34	4.385	4.36	4.321	4.29	4.278	4.087	4.14	4.143	4.145	4.138
pos_5178	3,4-Dihydroxyhydrocinnamic acid	metab_10138	HMDB0000423	B(ii)	C10447	200.091	2.1162	pos	M+NH4	C9H10O4	0	49.1	-1.11482	1078-61-1	0.00313544	4.588	4.577	4.593	4.619	4.561	4.606	5.162	5.161	5.186	5.145	5.184	5.146	5.167	5.208	5.201	5.204	5.172	5.21	4.876	4.91	4.819	4.87	4.861	4.868	4.776	4.815	4.79	4.803	4.803
pos_518	Cis-p-Coumaric acid	metab_10140	HMDB0030677	B(ii)	C06738	182.081	0.9698	pos	M+H, M+NH4, M+H-H2O	C9H8O3	0	34.6	-1.38073	4501-31-9	0.000566176	6.384	6.423	6.4	6.403	6.409	6.398	6.836	6.861	6.827	6.794	6.824	6.803	6.76	6.78	6.809	6.807	6.769	6.78	6.989	6.96	6.998	6.926	6.996	6.943	6.602	6.604	6.611	6.603	6.609
pos_5180	(E)-10-Hydroxy-2-decene-4,6-diynoic acid	metab_10141	HMDB0038965	B(ii)	-	220.097	2.1162	pos	M+ACN+H	C10H10O3	0	57.8	-1.16845	-	0.00252821	5.061	5.068	5.021	5.098	5.009	5.066	3.469	3.58	3.699	3.611	3.691	3.698	3.562	3.785	3.727	3.886	3.872	3.84	3.496	3.336	3.382	2.958	3.067	2.956	4.561	4.581	4.55	4.57	4.569
pos_5199	Herculin	metab_10161	LMFA08020180;HMDB0030275	B(ii)	-	274.212	2.1955	pos	M+Na	C16H29NO	0	40.5	-8.2153	-	0.00147124	4.677	4.667	4.674	4.678	4.676	4.68	5.965	5.954	5.982	5.936	5.969	5.96	5.55	5.565	5.586	5.523	5.556	5.59	5.144	5.181	5.117	5.153	5.155	5.17	4.957	4.968	4.951	4.949	4.955
pos_52	Oxidihydroartocarpesin	metab_10162	LMPK12110893;HMDB0037508	B(ii)	-	373.127	10.977	pos	M+H, 2M+K, 2M+Na, M+K, M+Na	C20H20O7	0	35.5	-1.87303	23806-62-4	0.000355624	8.837	8.841	8.831	8.818	8.832	8.838	7.725	7.723	7.729	7.697	7.69	7.692	7.439	7.421	7.443	7.406	7.436	7.447	7.638	7.645	7.628	7.618	7.646	7.64	8.638	8.634	8.632	8.63	8.635
pos_5207	L-Galactose	metab_10171	HMDB0033704	B(ii)	C01825	145.049	2.2166	pos	M+H-2H2O	C6H12O6	0	52.5	-0.651296	12772-65-5;15572-79-9	0.00201503	5.436	5.456	5.479	5.492	5.479	5.502	6.493	6.513	6.512	6.519	6.531	6.522	6.536	6.538	6.554	6.556	6.572	6.571	6.199	6.172	6.145	6.136	6.149	6.113	6.16	6.183	6.169	6.189	6.187
pos_5223	Fusaric Acid	metab_10189	HMDB0252556	B(i)	C10146	197.128	2.2728	pos	M+NH4	C10H13NO2	59.9	0	-0.769476	536-69-6	0.00115418	5.054	5.066	5.04	5.054	5.071	5.058	5.619	5.607	5.585	5.583	5.562	5.571	5.269	5.272	5.28	5.273	5.275	5.286	4.935	4.947	4.921	4.932	4.93	4.93	5.046	5.049	5.06	5.047	5.047
pos_524	Erinapyrone C	metab_10206	HMDB0041026	B(ii)	-	228.086	1.0054	pos	M+H, M+ACN+H, M+ACN+Na	C8H10O5	0	62.4	-2.43795	157207-53-9	0.00186537	5.539	5.589	5.53	5.567	5.58	5.55	5.932	5.95	5.935	5.922	5.91	5.922	6.069	6.052	6.092	6.085	6.038	6.094	5.433	5.56	5.465	5.509	5.471	5.537	5.596	5.581	5.583	5.573	5.569
pos_5241	4-Pyridoxolactone	metab_10208	HMDB0003454	B(ii)	C00971	166.05	2.3142	pos	M+H	C8H7NO3	0	35.4	-0.638356	4753-19-9	0.00493921	5.237	5.239	5.247	5.237	5.251	5.242	4.769	4.809	4.775	4.789	4.802	4.807	4.805	4.819	4.816	4.836	4.84	4.849	4.576	4.507	4.505	4.526	4.577	4.523	4.867	4.913	4.915	4.922	4.927
pos_5292	Gamma-Glutamylisoleucine	metab_10262	HMDB0011170	B(ii)	-	243.134	2.4573	pos	M+H-H2O	C11H20N2O5	0	58.4	-1.19449	23632-83-9	0.00142618	4.415	4.493	4.399	4.398	4.462	4.401	6.075	6.076	6.057	6.049	6.035	6.044	5.529	5.543	5.554	5.528	5.54	5.564	5.527	5.546	5.526	5.529	5.538	5.544	5.405	5.418	5.422	5.421	5.424
pos_530	N-Acetyl-L-glutamate 5-semialdehyde	metab_10270	HMDB0006488	B(ii)	C01250	206.102	1.0231	pos	M+CH3OH+H, M+ACN+H, M+NH4	C7H11NO4	0	49.8	-1.89967	13074-21-0	0.00223014	4.985	5.041	5.02	4.996	5.017	4.989	5.682	5.707	5.708	5.707	5.692	5.664	5.598	5.584	5.603	5.606	5.574	5.61	5.582	5.663	5.627	5.647	5.618	5.639	5.221	5.205	5.204	5.188	5.204
pos_5317	3,4-Dihydroxymandelic acid	metab_10289	PW_C001240;HMDB0001866	B(ii)	C05580	226.071	2.5188	pos	M+ACN+H	C8H8O5	0	55.6	-1.49964	775-01-9	0.00158865	4.476	4.42	4.492	4.417	4.446	4.465	5.394	5.458	5.432	5.407	5.441	5.382	5.449	5.428	5.413	5.437	5.454	5.43	4.599	4.657	4.683	4.611	4.687	4.641	4.922	4.918	4.908	4.924	4.929
pos_5324	(E)-Casimiroedine	metab_10297	HMDB0030274	B(ii)	C10577	481.204	2.5188	pos	M+ACN+Na	C21H27N3O6	0	70.2	-5.28835	5853-02-01	0.00340695	4.457	4.526	4.456	4.413	4.45	4.39	5.032	5.179	5.084	5.11	5.159	5.05	5.224	5.257	5.156	5.234	5.232	5.216	5.023	5.001	5.035	4.992	5.119	4.96	4.98	4.946	4.962	4.981	4.986
pos_5340	Dopamine quinone	metab_10315	HMDB0012219	B(ii)	C17755	152.071	2.5589	pos	M+H	C8H9NO2	0	58.1	-0.928316	50673-96-6	0.00195281	5.487	5.473	5.51	5.473	5.496	5.519	5.045	5.094	5.054	5.056	5.063	5.04	5.079	5.07	5.066	5.112	5.131	5.12	4.944	4.903	4.878	4.854	4.909	4.838	5.173	5.188	5.188	5.195	5.199
pos_5350	Astin I	metab_10325	HMDB0041419	B(ii)	C00373	574.198	2.5796	pos	M+Na	C25H34ClN5O7	0	47.5	-9.88353	161162-22-7	0.00285758	3.74	3.769	3.835	3.822	3.81	3.843	2.4	2.113	2.522	2.188	2.187	2.606	3.489	2.237	2.11	2.039	3.32	3.246	1.898	1.916	1.901	1.911	1.905	1.909	5.129	5.123	5.106	5.13	5.147
pos_5354	Tetrahydroharmine	metab_10329	HMDB0254015	B(ii)	C09243	217.133	2.5997	pos	M+H	C13H16N2O	0	45.2	-1.32263	17019-01-1	0.00120952	3.87	3.919	3.878	3.903	3.982	3.91	4.814	4.804	4.788	4.807	4.774	4.795	5.323	5.315	5.277	5.314	5.28	5.271	6.801	6.775	6.817	6.795	6.824	6.784	5.796	5.793	5.803	5.809	5.806
pos_5360	5-Hydroxyindoleacetaldehyde	metab_10336	HMDB0004073;PW_C002047	B(ii)	C05634	193.097	2.6196	pos	M+NH4	C10H9NO2	0	49.3	-0.964616	1892-21-3	0.0018127	5.144	5.127	5.139	5.15	5.093	5.156	3.766	3.71	3.711	3.788	3.773	3.717	3.719	3.717	3.703	3.767	3.54	3.71	3.517	3.358	3.578	3.535	3.705	3.686	4.671	4.671	4.691	4.683	4.677
pos_5364	Capsiate	metab_10340	HMDB0034780;HMDB0034781	B(ii)	C20203	329.17	2.6196	pos	M+Na	C18H26O4	0	39.7	-7.23043	205687-01-0	0.00128493	6.161	6.156	6.137	6.161	6.131	6.156	5.228	5.249	5.223	5.143	5.197	5.161	4.596	4.651	4.577	4.577	4.616	4.647	4.476	4.515	4.524	4.563	4.606	4.564	5.758	5.756	5.761	5.743	5.761
pos_5414	3-Hydroxy-2-oxoindole	metab_10393	HMDB0240741	B(ii)	C11130	150.055	2.7572	pos	M+H	C8H7NO2	0	42.8	0.493446	-	0.00413328	4.863	4.871	4.871	4.897	4.909	4.902	4.088	4.113	4.187	4.317	4.124	4.262	4.345	4.341	4.385	4.351	4.409	4.379	4.199	4.359	4.34	4.298	4.241	4.24	4.498	4.515	4.524	4.549	4.529
pos_5431	(E)-2-Methyl-2-buten-1-ol O-beta-D-Glucopyranoside	metab_10412	HMDB0033064	B(ii)	-	231.122	2.7976	pos	M+H-H2O	C11H20O6	0	73.1	-1.47674	-	0.00211118	5.157	5.171	5.222	5.173	5.212	5.219	2.316	2.32	2.323	2.813	2.308	2.544	3.025	3.436	2.761	2.827	3.227	2.622	2.249	2.267	2.252	2.262	2.665	2.26	4.637	4.653	4.64	4.629	4.629
pos_5441	5-Hydroxyconiferyl alcohol	metab_10423	HMDB0060398	B(ii)	C12205	229.107	2.816	pos	M+CH3OH+H	C10H12O4	0	43.1	-1.4114	1782-47-4	0.002519	3.57	3.56	3.443	3.445	3.434	3.512	4.951	4.883	4.955	4.936	4.907	4.965	5.093	5.094	5.103	5.062	5.131	5.102	4.317	4.304	4.229	4.316	4.321	4.341	4.219	4.244	4.23	4.219	4.233
pos_5451	Trans-cinnamoyl-beta-D-glucoside	metab_10434	HMDB0304505	B(ii)	C04164	352.139	2.8351	pos	M+ACN+H	C15H18O7	0	61.3	-1.658	-	0.00414346	4.934	4.954	4.899	4.972	4.947	4.922	5.215	5.184	5.146	5.219	5.157	5.221	5.401	5.344	5.397	5.389	5.38	5.405	4.922	4.949	4.95	4.959	4.936	4.918	4.82	4.82	4.823	4.778	4.826
pos_5496	Putrescine	metab_10478	HMDB0001414;PW_C001092;MJDBOTE0000722	B(i)	C00134	89.1077	2.9528	pos	M+H	C4H12N2	75.3	0	3.96836	110-60-1	0.00382105	2.975	2.966	2.972	2.976	2.975	2.979	3.434	3.541	3.493	3.487	3.433	3.499	3.996	3.998	4.015	4	3.951	3.976	3.197	3.204	3.249	3.185	3.267	3.227	4.435	4.467	4.475	4.467	4.478
pos_55	Pc(p-16:0/2:0)	metab_10481	LMGP01030009	B(i)	-	522.355	13.4504	pos	M+H, 2M+H, M+K, M+Na, M+H-H2O	C26H52NO7P	69.7	0	-1.38512	-	0.00275585	6.175	6.085	6.125	5.987	6.135	6.131	8.22	8.232	8.189	8.211	8.219	8.203	7.851	7.841	7.818	7.849	7.791	7.843	7.42	7.414	7.389	7.422	7.428	7.428	7.494	7.456	7.485	7.494	7.513
pos_5510	Dihydroconiferyl alcohol	metab_10492	HMDB0303757	B(ii)	C10448	183.101	2.9933	pos	M+H	C10H14O3	0	58.9	-1.29221	2305-13-7	0.00106307	4.983	4.979	4.961	4.977	4.962	4.974	5.167	5.135	5.146	5.17	5.136	5.154	5.188	5.189	5.203	5.198	5.18	5.18	4.856	4.888	4.892	4.881	4.824	4.883	4.968	4.975	4.979	4.978	4.981
pos_5511	Bracteatin	metab_10493	LMPK12130044	B(i)	C08577	303.049	2.9933	pos	M+H	C15H10O7	70	0	-2.70411	3260-50-2	0.00140616	4.032	3.999	3.988	4.057	4.09	4.027	4.118	4.116	4.066	4.118	4.036	4.101	4.428	4.41	4.405	4.434	4.388	4.361	3.717	3.731	3.802	3.805	3.8	3.834	4.597	4.602	4.606	4.59	4.603
pos_5538	5,6-dhet	metab_10519	PW_C001579;HMDB0002343	B(ii)	C14772	377.206	3.0346	pos	M+K	C20H34O4	0	31.9	-7.2209	213382-49-1	0.00171895	5.558	5.552	5.521	5.541	5.554	5.551	4.513	4.439	4.5	4.566	4.467	4.576	3.925	3.822	4.05	4.052	4.133	3.942	4.067	4.088	4.074	4.17	4.077	4.178	5.054	5.057	5.059	5.039	5.06
pos_5566	8-Hydroxy-7-methoxy-2H-1-benzopyran-2-one	metab_10550	HMDB0030692	B(ii)	-	193.049	3.0918	pos	M+H	C10H8O4	0	44.7	-0.504504	19492-03-6	0.00335203	5.342	5.34	5.327	5.352	5.307	5.342	5.188	5.171	5.173	5.211	5.166	5.154	5.259	5.283	5.302	5.271	5.298	5.299	5.192	5.194	5.172	5.16	5.174	5.162	5.152	5.153	5.155	5.19	5.179
pos_5578	Hexahydrocurcumin	metab_10563	HMDB0302135	B(ii)	C17826	416.206	3.1117	pos	M+ACN+H	C21H26O6	0	31.8	-1.151	-	0.00819442	5.168	5.18	5.181	5.143	5.135	5.218	4.653	4.596	4.282	4.635	4.378	4.609	4.722	4.575	4.758	4.543	4.252	4.76	3.825	4.017	3.888	3.944	3.875	4.034	4.774	4.775	4.777	4.689	4.778
pos_5581	4-Hydroxy-6-methyl-3-(1-oxobutyl)-2H-pyran-2-one	metab_10567	HMDB0040637	B(ii)	-	179.07	3.1301	pos	M+H-H2O	C10H12O4	0	58.1	-1.27462	22073-85-4	0.00300121	4.611	4.612	4.616	4.642	4.598	4.649	5.255	5.298	5.288	5.262	5.262	5.248	5.298	5.29	5.295	5.304	5.285	5.278	5.317	5.305	5.323	5.302	5.318	5.301	4.839	4.839	4.848	4.84	4.873
pos_5588	(4S,8R)-8,9-Dihydroxy-p-menth-1(6)-en-2-one	metab_10574	HMDB0039052	B(ii)	-	167.106	3.1494	pos	M+H-H2O	C10H16O3	0	46.5	-1.20422	402593-42-4	0.000556721	5.112	5.126	5.142	5.13	5.123	5.16	5.689	5.733	5.751	5.679	5.708	5.677	5.686	5.668	5.648	5.679	5.695	5.652	5.312	5.27	5.315	5.278	5.311	5.273	5.316	5.323	5.32	5.318	5.323
pos_560	Dihydrocoumarin	metab_10587	HMDB0036626;MJDBOTE0000711	B(i)	C02274	166.086	1.9574	pos	M+H-H2O, M+NH4, M+H	C9H8O2	42.9	0	-1.26352	119-84-6	0.00100024	5.762	5.783	5.755	5.789	5.773	5.775	7.048	7.074	7.067	7.06	7.059	7.032	6.995	6.989	6.994	7.001	7.001	6.976	7.083	7.095	7.089	7.08	7.091	7.092	6.689	6.704	6.692	6.696	6.688
pos_5606	Oryzalide B	metab_10594	HMDB0037592	B(ii)	-	343.186	3.1877	pos	M+Na	C19H28O4	0	37.3	-6.8837	134885-94-2	0.00200199	5.485	5.46	5.5	5.458	5.443	5.472	4.697	4.734	4.579	4.718	4.689	4.71	4.293	4.242	4.218	4.175	4.132	4.212	4.177	4.143	4.239	4.115	4.153	4.204	5	5.021	5.025	5.018	5.023
pos_5613	N-Acetyl-L-phenylalanine	metab_10602	HMDB0000512	B(ii)	C03519	190.086	3.2297	pos	M+H-H2O	C11H13NO3	0	60.9	-0.89782	2018-61-3	0.00144972	5.203	5.194	5.201	5.21	5.186	5.201	4.98	4.961	4.987	4.965	4.96	4.944	5.02	5.011	5.024	5.007	5.03	5.032	5.336	5.333	5.326	5.334	5.327	5.344	4.996	5.004	5.009	5.007	5.016
pos_5620	2-Hydroxyphenylacetic Acid	metab_10609	HMDB0000669;MJDBOTE0000611	B(i)	C05852	153.054	3.2496	pos	M+H	C8H8O3	69.3	0	-1.25075	614-75-5	0.00144659	4.663	4.71	4.707	4.712	4.66	4.701	5.076	5.052	5.052	5.066	5.047	5	5.108	5.129	5.112	5.112	5.127	5.104	5.028	5.018	5.002	5.026	4.982	5.018	4.829	4.83	4.832	4.839	4.846
pos_5646	3 Hydroxycoumarin	metab_10636	HMDB0002149	B(ii)	-	163.039	3.3112	pos	M+H	C9H6O3	0	33.4	-1.34427	939-19-5	0.0026616	4.317	4.309	4.257	4.304	4.275	4.284	5.045	4.97	5.03	5.006	4.978	5.035	5.039	4.977	4.973	4.982	4.974	4.99	4.44	4.663	4.619	4.547	4.561	4.608	4.588	4.606	4.615	4.613	4.618
pos_5651	P-Hydroxyphenylacetic acid	metab_10642	PW_C000013;HMDB0000020	B(ii)	C00642	117.034	3.3319	pos	M+H-2H2O	C8H8O3	0	32.3	0.396064	156-38-7	0.00948587	4.343	4.358	4.358	4.372	4.363	4.388	5.029	5.011	5.072	5.053	5.009	5.042	4.982	5.002	5.021	4.994	5.002	5.024	4.412	4.467	4.434	4.435	4.442	4.423	4.563	4.662	4.664	4.662	4.656
pos_5652	Umbelliferone	metab_10643	HMDB0029865;MJDBOTE0000399	B(ii)	C09315	195.065	3.3319	pos	M+CH3OH+H	C9H6O3	0	72	-1.1464	93-35-6	0.00103702	5.498	5.516	5.489	5.521	5.504	5.508	6.13	6.111	6.113	6.112	6.088	6.093	6.071	6.085	6.099	6.065	6.094	6.095	5.62	5.642	5.62	5.648	5.626	5.632	5.712	5.727	5.718	5.714	5.719
pos_5670	Allyl crotonate	metab_10663	HMDB0032067	B(ii)	-	91.0546	3.3717	pos	M+H-2H2O	C7H10O2	0	34.6	2.98571	5453-44-1	0.0028641	4.331	4.367	4.351	4.387	4.338	4.349	4.736	4.734	4.734	4.774	4.731	4.74	4.8	4.784	4.813	4.787	4.77	4.808	4.412	4.485	4.434	4.451	4.43	4.481	4.497	4.511	4.509	4.507	4.532
pos_5676	Rotundone	metab_10669	HMDB0036443	B(ii)	C17501	201.163	3.3921	pos	M+H-H2O	C15H22O	0	44.8	-1.07093	18374-76-0	0.00110186	4.075	4.103	4.023	4.07	4.09	4.047	3.549	3.435	3.257	3.274	3.055	3.247	4.386	4.42	4.335	4.352	4.402	4.337	4.941	4.834	4.933	4.844	4.856	4.859	4.878	4.87	4.868	4.871	4.88
pos_5691	Beta-Tyrosine	metab_10686	HMDB0003831	B(ii)	C04368	164.07	3.4314	pos	M+H-H2O	C9H11NO3	0	59.6	-0.904663	-	0.00847736	4.892	4.954	4.9	4.919	4.929	4.923	4.676	4.722	4.747	4.753	4.754	4.759	4.777	4.806	4.815	4.808	4.852	4.849	4.679	4.679	4.657	4.669	4.611	4.638	4.672	4.763	4.752	4.762	4.768
pos_570	7-Epi-12-hydroxyjasmonic acid glucoside	metab_10696	HMDB0040706	B(ii)	-	411.162	3.4698	pos	M+Na, M+K, M+NH4	C18H28O9	0	39.2	-1.34947	124649-25-8	0.00339675	4.98	4.899	4.956	4.933	4.871	4.954	5.208	5.258	5.18	5.262	5.217	5.262	5.526	5.474	5.451	5.45	5.487	5.52	5.874	5.958	5.858	5.94	5.87	5.957	4.898	4.908	4.901	4.865	4.896
pos_5724	Bisbynin	metab_10720	HMDB0041324	B(ii)	-	265.143	3.5099	pos	M+H-H2O	C15H22O5	0	71.6	-0.698903	163365-14-8	0.000527865	5.48	5.403	5.48	5.349	5.437	5.459	6.241	6.236	6.223	6.259	6.18	6.259	6.266	6.201	6.23	6.227	6.212	6.251	6.064	6.049	6.068	6.046	6.047	6.052	5.759	5.765	5.765	5.76	5.766
pos_5750	4-Ethyl-2-hydroxy-3-methyl-2-cyclopenten-1-one	metab_10747	HMDB0039673	B(ii)	-	123.08	3.5683	pos	M+H-H2O	C8H12O2	0	60.3	-0.126535	71387-71-8	0.00264577	5.448	5.417	5.448	5.392	5.443	5.446	5.34	5.38	5.356	5.376	5.347	5.345	5.495	5.465	5.484	5.478	5.454	5.491	4.958	4.962	4.956	4.975	4.973	4.98	5.77	5.796	5.805	5.803	5.808
pos_5751	1-Methoxy-4-(2-propenyl)benzene	metab_10748	HMDB0034121	B(ii)	C10452	131.085	3.5683	pos	M+H-H2O	C10H12O	0	41.3	-0.397884	140-67-0	0.00147916	4.842	4.856	4.856	4.858	4.844	4.849	5.246	5.251	5.26	5.242	5.206	5.22	5.333	5.332	5.337	5.322	5.344	5.352	5.174	5.193	5.174	5.179	5.213	5.214	5.083	5.095	5.1	5.095	5.103
pos_577	Rubrofusarin 6-[glucosyl-(1->3)-glucosyl-(1->6)-glucoside]	metab_10765	HMDB0034569	B(ii)	-	741.222	3.529	pos	M+H-H2O, M+NH4, M+H	C33H42O20	0	97.2	-1.84827	-	0.00532407	5.356	5.402	5.315	5.3	5.339	5.308	6.386	6.41	6.392	6.395	6.346	6.347	6.529	6.519	6.504	6.485	6.491	6.564	6.212	6.091	6.209	6.184	6.115	6.181	5.964	5.911	5.949	5.964	5.999
pos_5788	Tricetin	metab_10785	HMDB0029620;LMPK12110847	B(i)	C10192	303.049	3.6407	pos	M+H	C15H10O7	67.8	0	-1.76191	520-31-0	0.00247488	4.165	4.165	4.168	4.1	4.118	4.177	3.536	3.495	3.57	3.608	3.766	3.585	4.138	4.025	4.064	4.138	4.127	4.059	3.861	3.95	3.9	3.675	3.778	3.853	4.779	4.789	4.788	4.81	4.8
pos_58	9-OxoODE	metab_10796	LMFA02000274;LMFA02000251;HMDB0004669	B(ii)	C14766	277.216	13.252	pos	M+H-H2O, M+H, M+K, M+Na, M+H-2H2O	C18H30O3	0	58.8	-1.73739	-	0.00333659	6.724	6.73	6.735	6.706	6.787	6.727	6.448	6.436	6.364	6.389	6.33	6.399	6.078	6.008	6.053	6.06	5.947	6.092	5.973	5.959	5.919	5.95	5.982	6.002	6.536	6.489	6.539	6.53	6.543
pos_582	Neoisoliquiritin	metab_10819	HMDB0037317;LMPK12120022	B(ii)	-	419.133	3.5683	pos	M+H-H2O, M+H, M+H-2H2O	C21H22O9	0	69.1	-1.92367	59122-93-9	0.000809592	5.039	5.003	5.051	4.915	4.983	4.986	6.112	6.146	6.111	6.15	6.079	6.16	6.205	6.121	6.142	6.128	6.063	6.169	5.892	5.854	5.85	5.818	5.862	5.841	6.02	6.014	6.013	6.015	6.025
pos_5825	Pelargonic acid	metab_10825	HMDB0000847;LMFA01010009	B(ii)	C01601	123.117	3.7427	pos	M+H-2H2O	C9H18O2	0	30.5	-0.177663	112-05-0	0.00200556	5.603	5.598	5.617	5.598	5.614	5.621	5.812	5.801	5.8	5.807	5.772	5.797	5.878	5.858	5.871	5.873	5.861	5.883	5.57	5.575	5.572	5.567	5.584	5.584	5.809	5.834	5.831	5.834	5.838
pos_5829	2-Methylpropyl glucosinolate	metab_10829	HMDB0038421	B(ii)	C17256	393.102	3.7427	pos	M+NH4	C11H21NO9S2	0	46.2	6.68305	38226-91-4	0.00149433	3.671	3.78	3.757	3.515	3.718	3.623	3.761	3.706	3.617	3.782	3.799	3.708	4.844	4.806	4.793	4.795	4.853	4.807	4.378	4.275	4.322	4.315	4.347	4.274	5.676	5.678	5.674	5.677	5.658
pos_5845	Picrocrocin	metab_10847	HMDB0005796	B(ii)	C17055	331.174	3.7808	pos	M+H	C16H26O7	0	39.9	-2.33862	138-55-6	0.000427417	5.062	5.025	5.04	5.054	5.047	5.071	4.5	4.554	4.49	4.437	4.523	4.449	4.826	4.839	4.807	4.829	4.847	4.799	3.65	3.677	3.588	3.608	3.667	3.795	5.622	5.622	5.619	5.617	5.617
pos_5848	Kelampayoside A	metab_10850	HMDB0038714	B(ii)	-	461.162	3.7808	pos	M+H-H2O	C20H30O13	0	44.1	-6.47926	87562-76-3	0.000871826	4.516	4.266	4.379	4.267	4.444	4.406	3.93	3.778	3.949	3.981	3.559	3.919	4.693	4.666	4.674	4.703	4.659	4.62	3.978	3.551	3.892	4.003	4.008	3.847	5.434	5.44	5.433	5.431	5.427
pos_5853	8-Amino-7-oxononanoic acid	metab_10856	HMDB0240687;LMFA01060168	B(ii)	C01092	170.117	3.8002	pos	M+H-H2O	C9H17NO3	0	60.7	-0.917147	682799-71-9	0.00251481	4.516	4.494	4.508	4.541	4.496	4.542	4.967	4.973	5.004	4.922	4.962	4.927	5.113	5.125	5.132	5.134	5.149	5.114	5.1	5.079	5.119	5.08	5.104	5.099	4.805	4.833	4.803	4.814	4.812
pos_588	Benzyl O-[arabinofuranosyl-(1->6)-glucoside]	metab_10883	HMDB0041514	B(ii)	-	425.142	3.6225	pos	M+NH4, M+K, M+Na	C18H26O10	0	50.4	0.759914	88510-11-6	0.00158915	4.864	4.797	4.81	4.743	4.8	4.817	5.619	5.727	5.595	5.648	5.627	5.654	5.621	5.623	5.594	5.604	5.536	5.56	5.477	5.484	5.43	5.366	5.462	5.481	5.122	5.114	5.116	5.134	5.128
pos_5885	6-Hydroxymelatonin	metab_10889	PW_C002052;HMDB0004081	B(ii)	C05643	213.102	3.8621	pos	M+H-2H2O	C13H16N2O3	0	57.9	-1.35039	2208-41-5	0.00081877	4.875	4.838	4.837	4.866	4.852	4.849	2.526	2.811	2.81	2.528	2.782	2.521	2.592	2.59	2.614	2.6	2.6	2.612	2.458	2.476	2.461	2.471	2.485	2.469	4.234	4.235	4.237	4.235	4.228
pos_5889	(2R,5S)-3-Benzoyloxy-8-methyl-8-azabicyclo[3.2.1]octane-2-carboxylic acid	metab_10893	HMDB0242697	B(ii)	-	290.138	3.8823	pos	M+H	C16H19NO4	0	32.7	-1.99033	-	0.000390432	5.425	5.405	5.397	5.404	5.438	5.427	5.574	5.578	5.573	5.578	5.554	5.576	5.514	5.478	5.493	5.507	5.507	5.511	5.113	5.106	5.122	5.104	5.104	5.091	5.224	5.225	5.227	5.222	5.222
pos_589	Eremopetasinorone A	metab_10894	HMDB0029669	B(ii)	-	207.138	3.5683	pos	M+H-H2O, M+H, M+H-2H2O	C13H18O2	0	70.2	-1.51839	182127-76-0	0.000702617	6.475	6.446	6.473	6.405	6.463	6.468	6.291	6.324	6.294	6.317	6.275	6.298	6.426	6.386	6.416	6.401	6.358	6.421	5.863	5.868	5.848	5.845	5.875	5.846	6.706	6.705	6.711	6.709	6.717
pos_5898	Phloretin xylosyl-galactoside	metab_10902	HMDB0029252	B(ii)	-	601.21	3.9036	pos	M+CH3OH+H	C26H32O14	0	30.4	-5.23323	-	0.00207708	2.827	3.049	2.692	3.163	1.616	1.589	4.036	3.927	4.015	4.051	3.971	4.049	4.603	4.522	4.491	4.606	4.517	4.633	2.274	3.024	2.879	2.662	3.111	3.055	5.004	5.004	5.018	5.012	4.99
pos_5910	Biochanin A 7-(6-malonylglucoside)	metab_10916	HMDB0030640	B(ii)	C12625	565.154	3.9623	pos	M+CH3OH+H	C25H24O13	0	84	-1.6031	34232-17-2	0.000622196	5.349	5.319	5.323	5.315	5.344	5.295	5.063	5.128	5.099	5.053	5.033	5.013	5.73	5.713	5.696	5.749	5.725	5.695	4.696	4.85	4.739	4.738	4.785	4.749	6.401	6.404	6.411	6.404	6.402
pos_5915	Quercetin	metab_10921	LMPK12110004;HMDB0005794;MJDBOTE0001650	B(i)	C00389	303.049	3.9811	pos	M+H	C15H10O7	86.7	0	-1.98248	117-39-5	0.00240454	5.044	5.03	5.042	5.06	5.058	5.017	5.01	5.001	5	4.975	4.964	4.972	5.082	5.116	5.126	5.17	5.162	5.126	5.314	5.301	5.235	5.295	5.275	5.308	5.22	5.252	5.224	5.226	5.232
pos_5919	Aflatoxin B1exo-8,9-epoxide-GSH	metab_10924	LMPK10000005;HMDB0060431	B(ii)	C11278	653.17	3.9811	pos	M+NH4	C27H29N3O13S	0	60.9	-8.83104	68385-50-2	0.00558424	3.768	3.978	3.916	3.749	3.994	3.919	4.131	4.32	3.909	4.063	4.094	3.956	5.019	5.004	5.031	5.032	5.104	5.06	5.657	5.622	5.556	5.643	5.608	5.626	4.588	4.647	4.581	4.596	4.601
pos_5928	P-Xylene	metab_10932	HMDB0059924	B(ii)	C06756	107.086	4.02	pos	M+H	C8H10	0	43.2	1.33522	106-42-3	0.00481128	5.388	5.397	5.412	5.429	5.448	5.442	5.577	5.56	5.58	5.561	5.552	5.578	5.647	5.63	5.666	5.654	5.665	5.666	5.239	5.266	5.261	5.248	5.254	5.251	5.627	5.686	5.688	5.686	5.691
pos_5929	Pyridoxine	metab_10933	HMDB0000239;PW_C000161;HMDB0301760;MJDBOTE0000424	B(i)	C00314	152.07	4.02	pos	M+H-H2O	C8H11NO3	78.7	0	-1.31478	65-23-6;58-56-0	0.00158662	5.3	5.349	5.332	5.357	5.378	5.347	4.609	4.683	4.61	4.612	4.607	4.632	4.706	4.678	4.644	4.632	4.763	4.735	4.51	4.421	4.471	4.471	4.477	4.4	4.917	4.935	4.927	4.93	4.936
pos_5956	(2E)-Decenoyl-ACP	metab_10961	HMDB0062225	B(ii)	C03969	112.076	4.0785	pos	M+H-H2O	C6H11NO2	0	57.9	0.53173	52-52-8	0.00593352	4.881	4.937	4.917	4.931	4.975	4.919	4.499	4.579	4.535	4.498	4.489	4.515	4.57	4.514	4.538	4.518	4.594	4.59	4.38	4.324	4.353	4.344	4.36	4.403	4.574	4.633	4.636	4.633	4.639
pos_5957	(E)-2,6-Dimethyl-2,5-heptadienoic acid	metab_10962	HMDB0035135	B(ii)	-	137.096	4.0785	pos	M+H-H2O	C9H14O2	0	37.9	-1.14535	261949-42-2	0.0012262	5.333	5.334	5.336	5.337	5.349	5.344	5.881	5.868	5.886	5.871	5.845	5.859	5.902	5.893	5.901	5.901	5.899	5.914	5.507	5.512	5.513	5.504	5.517	5.515	5.875	5.888	5.89	5.889	5.894
pos_5964	Azacridone A	metab_10970	HMDB0040367	B(ii)	-	680.254	4.0785	pos	2M+ACN+Na	C18H16N2O3	0	55	9.56107	150050-14-9	0.00192828	5.557	5.59	5.62	5.573	5.651	5.583	5.466	5.441	5.499	5.488	5.43	5.508	5.514	5.422	5.458	5.496	5.496	5.509	4.804	4.884	4.728	4.792	4.815	4.845	5.334	5.334	5.328	5.309	5.331
pos_5966	20-Hydroxy-3,7,11,15,23-pentaoxolanost-8-en-26-oic acid	metab_10972	HMDB0035895	B(ii)	-	573.244	4.0982	pos	M+2Na-H	C30H40O8	0	46.7	0.355562	110241-21-9	0.00316841	0.0362	3.017	2.931	3.119	0.5193	3.145	3.513	3.275	3.535	3.311	3.423	3.663	5.522	5.417	5.434	5.467	5.544	5.528	5.791	5.799	5.725	5.774	5.763	5.773	5.142	5.136	5.138	5.101	5.128
pos_5971	Trans-Cinnamyl alcohol	metab_10978	HMDB0029698	B(ii)	C02394	135.08	4.1178	pos	M+H	C9H10O	0	40.2	-1.04467	4407-36-7	0.000963488	4.593	4.612	4.615	4.602	4.64	4.619	5.431	5.377	5.397	5.403	5.35	5.403	5.353	5.33	5.325	5.329	5.31	5.352	5.056	5.023	5.054	5.019	5.056	5.014	5.071	5.072	5.075	5.08	5.082
pos_598	(3S)-3-hydroxycyclocitral	metab_10986	HMDB0303972	B(ii)	C19731	169.122	3.7427	pos	M+H, M+ACN+H, M+H-H2O	C10H16O2	0	68.5	-1.33304	-	0.00115349	6.021	6.002	6.021	6.025	6.007	6.035	5.923	5.928	5.928	5.92	5.905	5.903	6.104	6.093	6.108	6.105	6.106	6.103	5.346	5.384	5.377	5.358	5.39	5.375	6.66	6.669	6.668	6.681	6.672
pos_5981	Xi-2-Hexyl-5-methyl-3(2H)-furanone	metab_10988	HMDB0038005	B(ii)	-	147.117	4.1387	pos	M+H-2H2O	C11H18O2	0	35.7	-1.41991	-	0.00185938	5.122	5.122	5.138	5.137	5.136	5.153	5.533	5.527	5.541	5.535	5.504	5.526	5.602	5.576	5.596	5.598	5.591	5.605	5.444	5.44	5.442	5.442	5.452	5.43	5.624	5.643	5.647	5.646	5.651
pos_6041	Fisetin	metab_11053	LMPK12111566;MJDBOTE0001471	B(i)	C10041	287.055	4.2942	pos	M+H	C15H10O6	66.8	0	-1.94286	528-48-3	0.00361958	4.561	4.603	4.633	4.587	4.655	4.564	5.248	5.239	5.263	5.269	5.24	5.272	6.199	6.183	6.19	6.207	6.215	6.207	6.722	6.733	6.754	6.702	6.755	6.735	5.867	5.901	5.903	5.909	5.925
pos_6045	(3S)-3-Azaniumyl-5-Methylhexanoate	metab_11057	-	B(i)	-	146.117	4.313	pos	M+H	C7H15NO2	38.9	0	-1.68815	-	0.00820846	1.775	1.765	1.772	1.776	1.775	1.911	5	4.997	5	5.002	5.005	5.011	4.549	4.556	4.555	4.586	4.544	4.564	4.689	4.706	4.703	4.683	4.721	4.699	4.178	4.257	4.251	4.258	4.255
pos_6047	(+)-cis-5,6-Dihydro-5-hydroxy-4-methoxy-6-(2-phenylethyl)-2H-pyran-2-one	metab_11059	HMDB0029575	B(ii)	-	249.112	4.313	pos	M+H	C14H16O4	0	46.7	-1.93843	52247-81-1	0.00166187	5.163	5.098	5.151	5.101	5.155	5.134	5.254	5.259	5.251	5.244	5.217	5.229	5.246	5.218	5.229	5.228	5.223	5.244	5.216	5.251	5.24	5.234	5.238	5.242	5.175	5.178	5.163	5.181	5.185
pos_6087	Isoeriocitrin	metab_11099	HMDB0302534	B(ii)	C09805	579.17	4.4048	pos	M+H-H2O	C27H32O15	0	93.7	-1.41673	-	0.00170774	5.751	5.766	5.806	5.773	5.772	5.803	6.919	6.909	6.828	6.843	6.862	6.802	6.902	6.899	6.886	6.936	6.92	6.909	6.933	6.966	6.946	6.937	6.932	6.904	6.386	6.382	6.365	6.393	6.388
pos_6090	Butanal	metab_11103	HMDB0003543	B(i)	C01412	73.0653	4.4227	pos	M+H	C4H8O	54.7	0	7.66672	123-72-8	0.00532874	1.674	2.2	2.185	2.223	2.055	2.257	2.869	2.875	2.777	2.617	2.9	2.608	3.339	3.261	3.36	3.31	3.339	3.363	2.734	2.904	3.059	2.948	2.93	2.865	3.9	3.946	3.937	3.946	3.952
pos_6098	3-Methyl-1,2-cyclohexanedione	metab_11110	HMDB0034080	B(ii)	-	109.065	4.4602	pos	M+H-H2O	C7H10O2	0	42.2	0.7237	3008-43-3	0.00475433	4.565	4.549	4.598	4.585	4.617	4.621	5.15	5.151	5.152	5.136	5.15	5.145	5.142	5.114	5.141	5.149	5.137	5.146	4.703	4.729	4.728	4.742	4.724	4.741	4.989	5.034	5.039	5.043	5.048
pos_6099	Xi-2,2,6-Trimethyl-1,4-cyclohexanedione	metab_11111	HMDB0038697	B(ii)	-	137.096	4.4602	pos	M+H-H2O	C9H14O2	0	51	-1.34896	-	0.001709	5.036	5.037	5.063	5.074	5.051	5.068	5.97	5.978	5.981	5.971	5.988	5.953	5.908	5.891	5.894	5.902	5.912	5.899	5.293	5.307	5.302	5.312	5.318	5.304	5.69	5.71	5.709	5.711	5.714
pos_611	Dihydrosuberenol	metab_11124	HMDB0030691	B(ii)	-	263.127	3.8621	pos	M+H-H2O, M+H, M+H-2H2O	C15H18O4	0	43	-1.44292	81892-79-7	0.00118531	4.163	4.142	4.199	4.164	4.242	4.241	5.026	5.005	5.03	4.993	4.971	4.991	5.1	5.069	5.117	5.085	5.094	5.126	4.545	4.542	4.549	4.548	4.542	4.522	5.113	5.126	5.128	5.126	5.127
pos_614	Puddumin A	metab_11155	LMPK12140538;HMDB0033741	B(ii)	-	449.143	3.8823	pos	M+H-H2O, M+H, M+H-2H2O	C22H24O10	0	60.5	-1.85929	110187-26-3	0.00082223	5.635	5.587	5.589	5.644	5.594	5.605	6.295	6.304	6.343	6.356	6.271	6.279	6.245	6.223	6.224	6.255	6.213	6.233	5.606	5.675	5.637	5.66	5.645	5.671	5.925	5.931	5.934	5.922	5.931
pos_6143	Caffeic acid ester	metab_11159	HMDB0302344	B(ii)	C10484	326.138	4.6025	pos	M+ACN+H	C17H16O4	0	41.4	-2.85732	-	0.00140546	5.684	5.683	5.696	5.735	5.693	5.689	5.435	5.444	5.401	5.44	5.404	5.439	5.475	5.461	5.461	5.473	5.46	5.468	4.975	5.039	4.967	4.99	5.009	5.048	5.377	5.392	5.395	5.391	5.395
pos_6150	Dopaxanthin	metab_11167	HMDB0012221	B(ii)	C08543	781.217	4.6237	pos	2M+H	C18H18N2O8	0	40.9	-4.15959	71199-31-0	0.00167212	5.942	5.943	6.001	6.014	5.958	5.92	3.809	3.293	3.63	2.275	2.942	3.423	3.838	3.717	2.36	3.876	4.062	3.941	2.205	3.754	2.208	2.217	2.212	2.215	5.491	5.498	5.503	5.493	5.479
pos_6168	Spinacetin 3-Gentiobioside	metab_11183	LMPK12112901;HMDB0037469	B(i)	-	653.17	4.6786	pos	M+H-H2O	C29H34O18	56.8	0	-1.7045	101021-29-8	0.00266198	4.625	4.557	4.613	4.652	4.594	4.541	4.795	4.727	4.757	4.967	4.71	4.932	5.686	5.663	5.653	5.653	5.68	5.63	6.245	6.195	6.213	6.258	6.228	6.184	5.451	5.451	5.454	5.441	5.419
pos_6173	Aflatoxin B1 diol	metab_11188	HMDB0060430	B(ii)	C19588	347.075	4.6984	pos	M+H	C17H14O8	0	66	-2.40036	50668-79-6	0.000727046	4.721	4.686	4.731	4.696	4.701	4.701	5.016	5.017	4.988	5.057	4.957	4.971	5.672	5.679	5.681	5.685	5.67	5.644	6.198	6.184	6.192	6.205	6.184	6.183	5.489	5.483	5.485	5.482	5.478
pos_6191	4-Methylumbelliferone glucuronide	metab_11208	HMDB0240464	B(ii)	C11584	317.065	4.7388	pos	M+H-2H2O	C16H16O9	0	84.1	-1.84688	6160-80-1	0.000854699	4.499	4.516	4.523	4.514	4.556	4.541	4.651	4.569	4.704	4.598	4.641	4.722	5.264	5.262	5.272	5.285	5.273	5.255	5.867	5.885	5.862	5.866	5.88	5.875	5.055	5.066	5.06	5.056	5.059
pos_6195	Violet-leaf aldehyde	metab_11212	HMDB0033857	B(ii)	C08499	121.101	4.7587	pos	M+H-H2O	C9H14O	0	37.7	-0.343056	557-48-2	0.00223065	5.189	5.191	5.2	5.205	5.207	5.216	5.209	5.223	5.189	5.199	5.192	5.187	5.262	5.225	5.249	5.261	5.246	5.262	5.054	5.059	5.058	5.055	5.071	5.074	5.348	5.37	5.372	5.367	5.38
pos_6196	1,4-Ipomeadiol	metab_11213	HMDB0030471	B(ii)	-	135.08	4.7587	pos	M+H-2H2O	C9H14O3	0	69.9	-1.02252	53011-73-7	0.00237401	4.781	4.79	4.781	4.798	4.786	4.8	5.008	4.983	4.975	4.952	4.96	4.969	5.011	4.977	5.029	5.03	5.014	5.014	4.762	4.747	4.742	4.77	4.782	4.784	5.053	5.06	5.063	5.056	5.084
pos_6199	Ethylbenzene	metab_11216	HMDB0059905	B(ii)	C07111	107.086	4.7787	pos	M+H	C8H10	0	61.7	1.07626	100-41-4	0.00519189	5.46	5.481	5.492	5.519	5.51	5.521	5.901	5.913	5.908	5.918	5.904	5.909	6.054	6.027	6.058	6.051	6.058	6.069	5.559	5.553	5.551	5.551	5.572	5.575	5.786	5.852	5.854	5.852	5.857
pos_6214	1,2-Cyclohexanediol, 1-methyl-4-(1-methylethenyl)-	metab_11234	HMDB0256048	B(ii)	C18020	171.138	4.8399	pos	M+H	C10H18O2	0	59.6	-1.84709	-	0.00282573	4.324	4.347	4.313	4.326	4.352	4.344	5.047	5.047	5.023	5.025	5.004	5.011	5.181	5.155	5.209	5.187	5.192	5.196	4.655	4.66	4.637	4.645	4.665	4.666	4.89	4.89	4.908	4.885	4.87
pos_6221	3,4',5,6,7,8-Hexahydroxyflavone	metab_11242	HMDB0303817	B(ii)	-	351.07	4.8612	pos	M+CH3OH+H	C15H10O8	0	34.1	-2.5078	-	0.00320782	5.012	5.024	4.999	4.997	5.056	5.015	4.2	4.06	4.066	4.036	3.986	4.043	3.891	3.625	3.877	3.887	3.779	3.868	2.63	2.543	2.629	2.537	2.532	3.429	4.462	4.434	4.437	4.426	4.431
pos_6228	1,3-Butanediol	metab_11249	HMDB0031320	B(ii)	C20335	73.0653	4.9005	pos	M+H-H2O	C4H10O2	0	39.1	6.18833	107-88-0	0.00316312	2.274	2.246	2.292	2.012	2.424	2.346	2.958	3.03	2.978	2.967	3.005	2.845	3.231	3.17	3.216	3.13	3.282	3.281	2.784	2.733	2.981	2.829	2.829	2.878	3.707	3.72	3.728	3.728	3.739
pos_6240	10beta-12,13-Dinor-8-oxo-6-eremophilen-11-al	metab_11260	HMDB0037604	B(ii)	-	248.164	4.9412	pos	M+ACN+H	C13H18O2	0	56.8	-2.30502	348119-86-8	0.0033534	4.402	4.468	4.439	4.447	4.459	4.449	3.307	3.404	3.422	3.353	3.266	3.312	3.853	3.868	3.935	3.896	3.838	3.807	2.848	2.865	3.259	3.076	3.132	3.046	4.667	4.65	4.693	4.661	4.667
pos_6270	Xenognosin B	metab_11292	LMPK12050081;HMDB0031720	B(ii)	C02920	302.102	5.0034	pos	M+NH4	C16H12O5	0	43.6	-2.37471	1890-99-9	0.00233425	5.217	5.246	5.239	5.235	5.237	5.245	2.594	2.463	0.7119	0.7084	0.6995	0.7026	0.7607	0.7589	0.7788	0.7674	0.7674	0.7769	1.525	0.6666	1.867	2.455	2.047	2.235	4.723	4.715	4.742	4.724	4.716
pos_6281	2-Phenylethyl beta-D-glucopyranoside	metab_11301	HMDB0029819	B(ii)	-	249.112	5.0231	pos	M+H-2H2O	C14H20O6	0	65.2	-1.73919	18997-54-1	0.000967705	5.064	5.068	5.063	5.049	5.071	5.101	4.793	4.786	4.785	4.775	4.791	4.729	4.736	4.733	4.749	4.745	4.767	4.749	5.104	5.12	5.135	5.135	5.119	5.138	4.821	4.82	4.813	4.822	4.825
pos_629	Phenethyl rutinoside	metab_11310	HMDB0032622	B(ii)	-	448.217	4.0398	pos	M+NH4, M+Na, M+H+Na	C20H30O10	0	32.7	-1.73785	88510-08-1	0.00166127	4.546	4.6	4.575	4.644	4.606	4.548	4.859	5.038	4.967	4.859	5.039	4.875	5.035	5.029	4.998	5.018	5.123	5.049	5.357	5.381	5.213	5.401	5.345	5.431	4.774	4.785	4.776	4.766	4.784
pos_6301	3-Polyprenyl-4-hydroxy-5-methoxybenzoate	metab_11324	HMDB0060379	B(ii)	C17559	322.201	5.1238	pos	M+NH4	C18H24O4	0	42.8	-1.97641	-	0.00230572	4.599	4.573	4.598	4.603	4.597	4.579	3.968	4.065	4.017	3.902	3.934	4.002	4.233	4.32	4.281	4.299	4.237	4.189	4.355	4.36	4.395	4.408	4.374	4.362	4.801	4.784	4.81	4.806	4.811
pos_6309	Genipin	metab_11329	HMDB0035830;MJDBOTE0001654	B(ii)	C09780	209.081	5.1458	pos	M+H-H2O	C11H14O5	0	69.1	-1.40432	6902-77-8	0.0015142	4.632	4.713	4.652	4.686	4.681	4.666	4.464	4.445	4.447	4.461	4.435	4.424	4.646	4.648	4.648	4.662	4.599	4.69	4.939	5.002	4.994	4.971	4.988	5.028	4.519	4.525	4.523	4.536	4.53
pos_6313	Alpha-[3-[(Hydroxymethyl)nitrosoamino]propyl]-3-pyridinemethanol	metab_11334	HMDB0062444	B(ii)	C19580	473.216	5.1458	pos	2M+Na	C10H15N3O3	0	37.6	9.55359	-	0.00116324	4.369	4.331	4.373	4.406	4.285	4.403	5.625	5.623	5.586	5.551	5.605	5.574	6.546	6.601	6.551	6.581	6.567	6.536	6.453	6.484	6.499	6.469	6.515	6.491	5.953	5.941	5.956	5.952	5.959
pos_6315	1-(5-Acetyl-2-hydroxyphenyl)-3-methyl-1-butanone	metab_11336	HMDB0032589	B(ii)	-	203.106	5.167	pos	M+H-H2O	C13H16O3	0	36	-1.50953	62458-64-4	0.00182473	3.533	3.66	3.53	3.593	3.583	3.549	3.649	3.496	3.418	3.494	3.464	3.386	3.959	3.928	3.804	3.808	3.783	3.864	3.728	3.769	3.699	3.562	3.751	3.795	4.253	4.242	4.259	4.254	4.263
pos_6327	2,5-Dimethoxy-4-(2-propenyl)phenol	metab_11348	HMDB0031984	B(ii)	-	195.101	5.2107	pos	M+H	C11H14O3	0	31.8	-1.28695	90377-06-3	0.0013445	4.501	4.494	4.512	4.533	4.524	4.539	5.345	5.329	5.325	5.37	5.34	5.335	5.378	5.385	5.377	5.365	5.365	5.377	5.055	5.046	5.071	5.057	5.1	5.046	4.81	4.811	4.819	4.824	4.823
pos_6328	Dhelwangin	metab_11349	HMDB0030703	B(ii)	-	207.101	5.2107	pos	M+H-H2O	C12H16O4	0	41.9	-1.59752	23800-56-8	0.00110902	5.247	5.244	5.268	5.265	5.23	5.277	4.542	4.529	4.528	4.557	4.518	4.472	4.594	4.594	4.548	4.56	4.544	4.619	4.371	4.422	4.394	4.341	4.35	4.46	4.85	4.851	4.853	4.857	4.863
pos_6349	Homoferreirin	metab_11371	HMDB0030111;LMPK12050502	B(ii)	C10457	317.101	5.2545	pos	M+H	C17H16O6	0	62.5	-2.02057	482-01-9	0.00180722	5.468	5.442	5.421	5.456	5.419	5.487	5.962	5.983	5.973	5.982	5.978	5.921	5.974	5.99	5.992	5.954	5.999	6.006	5.963	5.979	5.963	5.966	5.974	6.007	5.652	5.665	5.667	5.671	5.68
pos_636	Isolimonic acid	metab_11383	HMDB0038170	B(ii)	-	529.208	4.0785	pos	M+Na, 2M+Na, M+K	C26H34O10	0	82.9	6.48451	-	0.00334188	3.815	3.693	3.581	3.745	3.483	3.639	4.535	4.662	4.474	4.593	4.538	4.601	5.633	5.467	5.558	5.559	5.58	5.64	5.729	5.803	5.666	5.803	5.724	5.835	4.773	4.757	4.738	4.736	4.74
pos_6366	Piperitenone	metab_11390	HMDB0036999;LMPR0102090056	B(ii)	C01951	133.101	5.3177	pos	M+H-H2O	C10H14O	0	42.7	-1.00226	491-09-8	0.00116453	5.562	5.583	5.587	5.59	5.59	5.584	6.017	6.02	6.026	6.017	6.001	5.993	5.95	5.947	5.946	5.931	5.96	5.961	5.468	5.488	5.473	5.49	5.514	5.497	5.967	5.972	5.978	5.977	5.985
pos_6367	2-Propylphenol	metab_11391	HMDB0032624	B(ii)	-	137.096	5.3177	pos	M+H	C9H12O	0	48.7	-1.76294	644-35-9	0.00132642	4.903	4.938	4.928	4.956	4.946	4.938	5.827	5.827	5.826	5.822	5.8	5.798	5.728	5.715	5.723	5.705	5.737	5.735	5.252	5.297	5.269	5.303	5.303	5.314	5.693	5.693	5.7	5.698	5.711
pos_6370	Santamarin	metab_11395	HMDB0302709	B(ii)	C09544	231.137	5.3177	pos	M+H-H2O	C15H20O3	0	56.6	-2.08555	4290-13-5	0.00122584	4.528	4.514	4.555	4.523	4.518	4.525	4.843	4.873	4.872	4.873	4.863	4.835	4.846	4.856	4.843	4.843	4.863	4.854	4.761	4.801	4.809	4.818	4.858	4.811	4.715	4.718	4.705	4.716	4.719
pos_638	8-Deoxy-11,13-dihydroxygrosheimin	metab_11405	HMDB0041144	B(ii)	-	263.127	4.0785	pos	M+H-H2O, 2M+ACN+Na, M+H	C15H20O5	0	87.7	-1.55147	83551-03-5	0.00173688	4.664	4.681	4.672	4.663	4.684	4.679	4.692	4.668	4.696	4.647	4.589	4.71	4.896	4.875	4.883	4.893	4.884	4.931	4.528	4.546	4.534	4.469	4.507	4.503	5.227	5.228	5.225	5.21	5.234
pos_6382	Beta-D-Glucopyranosyl anthranilate	metab_11408	HMDB0041517	B(ii)	-	300.11	5.3594	pos	M+H	C13H17NO7	0	49.2	6.97826	-	0.0421092	4.356	4.4	4.324	4.372	4.367	4.321	2.494	2.498	2.501	2.497	2.486	2.49	2.561	2.559	2.582	2.746	2.649	2.58	2.893	3.417	3.066	3.397	3.047	3.555	3.3	3.271	3.259	2.984	3.308
pos_6388	3-Hexen-1-ol	metab_11414	HMDB0302313;HMDB0030003;HMDB0302264	B(ii)	C08492	101.096	5.3799	pos	M+H	C6H12O	0	31.3	2.06876	928-96-1	0.00207445	2.455	2.373	2.538	2.68	2.552	2.723	3.276	3.171	3.244	3.242	3.083	3.094	3.237	3.338	3.28	3.195	3.383	3.334	3.075	3.149	3.202	3.094	3.314	3.125	4.308	4.32	4.323	4.323	4.333
pos_6390	Caproic acid	metab_11417	LMFA01010006;PW_C000412;HMDB0000535	B(ii)	C01585	233.174	5.3799	pos	2M+H	C6H12O2	0	32.4	-2.12171	142-62-1	0.00170589	3.754	3.751	3.754	3.737	3.744	3.775	3.16	3.163	3.166	3.162	3.151	3.155	3.365	3.224	3.356	3.316	3.296	3.42	3.092	3.11	3.095	3.104	3.099	3.103	5.317	5.32	5.328	5.321	5.34
pos_6398	Citroside A	metab_11425	HMDB0030370	B(ii)	-	409.183	5.4212	pos	M+Na	C19H30O8	0	73.2	-1.77991	120330-44-1	0.0204992	4.474	4.537	4.478	4.6	4.604	4.481	3.538	3.185	3.532	3.646	2.699	3.459	2.222	1.83	2.031	2.648	2.204	1.9	3.654	3.577	2.77	3.769	3.508	3.585	3.931	3.932	3.936	3.75	3.903
pos_641	Kaempferide 7-glucoside	metab_11437	HMDB0038455	B(ii)	-	463.123	4.2747	pos	M+H, M+Na, M+H-H2O	C22H22O11	0	72.7	-1.91788	16290-08-7	0.000928372	6.803	6.731	6.773	6.749	6.791	6.787	6.233	6.216	6.246	6.247	6.206	6.226	6.234	6.202	6.227	6.248	6.267	6.238	5.808	5.821	5.841	5.776	5.858	5.846	6.408	6.418	6.417	6.42	6.424
pos_6424	M-Xylene	metab_11453	HMDB0059810	B(ii)	C07208	107.086	5.5463	pos	M+H	C8H10	0	45.2	1.18085	108-38-3	0.00643507	5.164	5.177	5.201	5.213	5.226	5.23	5.952	5.95	5.958	5.962	5.942	5.952	5.946	5.942	5.957	5.947	5.958	5.97	5.371	5.385	5.368	5.386	5.386	5.392	5.598	5.674	5.68	5.678	5.684
pos_6451	Beta-Ionone	metab_11480	HMDB0036565	B(ii)	C12287	175.148	5.6733	pos	M+H-H2O	C13H20O	0	43.4	-1.28227	79-77-6	0.000710981	3.828	3.894	3.96	3.927	3.886	3.876	4.172	4.15	4.144	4.142	4.128	4.133	4.238	4.213	4.277	4.215	4.263	4.271	4.054	4.161	4.121	4.212	4.109	4.173	4.63	4.63	4.632	4.624	4.632
pos_6468	R-4'-Hydroxywarfarin	metab_11498	HMDB0013882	B(ii)	-	325.106	5.7365	pos	M+H	C19H16O5	0	59.6	-3.08416	-	0.00289594	4.766	4.767	4.796	4.766	4.805	4.783	4.608	4.497	4.53	4.51	4.5	4.531	4.602	4.576	4.562	4.566	4.613	4.609	4.422	4.516	4.423	4.471	4.444	4.487	4.386	4.355	4.362	4.355	4.361
pos_6482	Acteoside	metab_11514	HMDB0259785;HMDB0034843	B(ii)	C10501	669.18	5.779	pos	M+2Na-H	C29H36O15	0	61.6	6.00867	61276-17-3	0.00160879	5.041	4.978	4.997	5.014	5.019	5.036	2.742	2.745	2.749	2.744	2.733	2.737	2.808	2.806	2.83	2.816	2.841	2.828	3.682	3.099	3.14	3.495	3.467	3.197	4.621	4.636	4.618	4.617	4.623
pos_6491	Casticin	metab_11524	LMPK12113010;HMDB0030660	B(i)	-	375.107	5.8238	pos	M+H	C19H18O8	67.2	0	-2.30301	479-91-4	0.00456852	4.834	4.828	4.826	4.838	4.856	4.824	4.462	4.392	4.394	4.409	4.388	4.404	4.412	4.345	4.363	4.369	4.344	4.377	3.458	3.735	3.565	3.601	3.84	3.798	4.272	4.311	4.301	4.322	4.316
pos_6494	Cyperolone	metab_11527	HMDB0036680	B(ii)	C16946	237.184	5.8454	pos	M+H	C15H24O2	0	60.4	-2.08867	13741-46-3	0.00112102	4.913	4.913	4.923	4.918	4.922	4.912	4.699	4.638	4.621	4.665	4.635	4.597	4.976	4.933	4.952	4.935	4.946	4.971	4.681	4.723	4.691	4.712	4.695	4.731	5.503	5.514	5.517	5.515	5.518
pos_6507	1,9-Heptadecadiene-4,6-diyne-3,8-diol, (3S,8S,9Z)-	metab_11541	HMDB0244257	B(ii)	-	278.211	5.9117	pos	M+NH4	C17H24O2	0	37.5	-1.91552	-	0.00190691	5.949	5.919	5.961	5.916	5.927	5.949	3.307	2.733	2.233	2.318	2.674	2.334	0.4597	0.4583	0.4741	2.254	0.6304	0.4725	0.9519	0.783	1.329	1.466	1.691	1.25	5.337	5.353	5.356	5.359	5.365
pos_651	24,25-Epoxywithanolide D	metab_11544	HMDB0034193	B(ii)	-	504.3	4.368	pos	M+NH4, M+Na, M+H	C28H38O7	0	72.2	9.99231	-	0.00358261	4.984	5.043	4.959	5.001	5.028	5.055	5.745	5.735	5.687	5.658	5.71	5.74	5.749	5.677	5.74	5.775	5.678	5.772	5.638	5.716	5.68	5.653	5.689	5.694	5.469	5.499	5.468	5.495	5.513
pos_6512	4-p-Coumaroylquinic acid	metab_11546	HMDB0302093;HMDB0301710	B(ii)	C10441	339.107	5.9324	pos	M+H	C16H18O8	0	81	-2.31178	93451-44-6	0.00137222	4.974	4.914	4.954	4.895	4.926	4.962	3.824	3.892	3.818	3.745	3.781	3.869	4.02	3.797	3.735	3.863	3.975	3.881	3.364	3.196	3.018	3.394	3.538	2.986	4.405	4.394	4.407	4.406	4.409
pos_6520	5,7-Dihydroxyflavone	metab_11555	LMPK12110189;HMDB0036619	B(ii)	C10028	287.091	5.9524	pos	M+CH3OH+H	C15H10O4	0	42.7	-2.49147	480-40-0	0.000559884	5.887	5.869	5.871	5.876	5.845	5.899	7.052	7.093	7.092	7.079	7.071	7.074	7.045	7.055	7.063	7.068	7.083	7.046	6.935	6.988	6.945	6.963	6.992	6.933	6.827	6.828	6.83	6.834	6.836
pos_6522	3-Hydroxyphenylacetic Acid	metab_11557	HMDB0000440	B(i)	C05593	135.044	5.9746	pos	M+H-H2O	C8H8O3	38.4	0	-1.15681	621-37-4	0.00746961	4.194	4.183	4.233	4.224	4.258	4.276	4.591	4.496	4.501	4.49	4.432	4.453	4.452	4.42	4.426	4.435	4.435	4.427	4.167	4.271	4.208	4.192	4.265	4.224	4.193	4.265	4.251	4.264	4.27
pos_6525	Niveusin C	metab_11560	HMDB0034474	B(ii)	C09517	401.159	5.9746	pos	M+Na	C20H26O7	0	64.6	4.47956	75680-27-2	0.00180055	4.797	4.635	4.699	4.637	4.655	4.865	3.797	4.124	3.974	3.988	3.966	4.016	3.992	3.98	3.992	3.888	4.021	3.948	4.361	4.282	4.286	4.358	4.37	4.333	4.226	4.214	4.232	4.23	4.232
pos_6545	5-Hydroxy-p-mentha-6,8-dien-2-one	metab_11582	HMDB0037011	B(ii)	-	167.106	6.0608	pos	M+H	C10H14O2	0	53.2	-1.6283	56423-48-4	0.000808522	4.172	4.141	4.195	4.074	4.16	4.179	4.495	4.45	4.478	4.459	4.486	4.443	4.912	4.923	4.948	4.95	4.949	4.933	4.212	4.168	4.165	4.211	4.234	4.243	4.532	4.535	4.539	4.538	4.541
pos_655	Floribundoside	metab_11587	LMPK12140238;HMDB0033739	B(ii)	-	435.128	4.4048	pos	M+H-H2O, M+H, M+H-2H2O	C21H22O10	0	70.9	-1.81296	529-41-9	0.00116524	5.539	5.526	5.592	5.544	5.503	5.588	6.739	6.761	6.689	6.708	6.74	6.664	6.724	6.709	6.652	6.736	6.766	6.686	6.508	6.483	6.524	6.467	6.52	6.448	6.488	6.496	6.491	6.508	6.495
pos_6554	Dihydrojasmonic acid	metab_11592	HMDB0033601	B(ii)	-	235.132	6.1272	pos	M+Na	C12H20O3	0	59	8.38232	98674-52-3	0.00351233	3.93	3.875	3.897	3.876	3.922	3.944	4.711	4.712	4.712	4.693	4.705	4.688	4.595	4.593	4.599	4.587	4.583	4.566	4.184	4.118	4.151	4.149	4.189	4.155	4.097	4.123	4.125	4.136	4.123
pos_656	Naringenin 5-rhamnoside	metab_11598	HMDB0037581	B(ii)	-	419.133	4.4048	pos	M+H-2H2O, M+H-H2O, M+H	C21H22O9	0	79	-1.98965	83697-42-1	0.000705104	5.963	5.951	6.019	5.968	5.925	6.019	7.162	7.19	7.127	7.135	7.171	7.103	7.157	7.14	7.09	7.163	7.197	7.116	6.958	6.943	6.965	6.933	6.961	6.902	6.931	6.935	6.934	6.938	6.943
pos_6567	Methyl dihydrojasmonate	metab_11606	HMDB0031740	B(ii)	-	227.164	6.1713	pos	M+H	C13H22O3	0	37	-1.99232	24851-98-7	0.00132057	3.729	3.732	3.72	3.782	3.767	3.758	3.848	3.801	3.788	3.846	3.84	3.799	3.451	3.422	3.477	3.369	3.519	3.346	3.699	3.731	3.694	3.747	3.758	3.68	4.282	4.286	4.288	4.287	4.274
pos_6587	4-oxo-Retinoic acid	metab_11628	PW_C002706;HMDB0006285	B(ii)	C16678	332.221	6.2605	pos	M+NH4	C20H26O3	0	44.1	-2.25126	38030-57-8	0.000687254	4.141	4.139	4.14	4.16	4.056	4.151	2.983	3.215	3.194	3.198	3.011	3.166	0.7664	0.7646	0.7846	2.701	0.7732	2.263	0.6583	0.73	0.6605	1.449	0.9044	0.9143	4.675	4.676	4.675	4.677	4.669
pos_66	Isovitexin 2''-O-glucoside	metab_11642	LMPK12110217;HMDB0029484;HMDB0302583	B(ii)	C04199	595.165	3.3717	pos	M+H, M+Na, M+K, M+H-H2O, M+H-2H2O	C27H30O15	0	74.2	-1.26367	60767-80-8	0.00206339	6.764	6.802	6.739	6.811	6.803	6.754	7.34	7.334	7.301	7.355	7.264	7.301	7.346	7.289	7.354	7.345	7.333	7.309	6.957	6.969	6.944	6.96	6.96	7.005	7.093	7.088	7.121	7.088	7.086
pos_6630	Indole-3-acetylglutamic acid	metab_11676	HMDB0038665	B(ii)	-	327.097	6.462	pos	M+Na	C15H16N2O5	0	57.7	5.61269	57105-48-3	0.0015394	5.247	5.247	5.252	5.255	5.221	5.245	0.607	0.4618	0.4639	0.461	0.4538	0.4563	0.504	0.5025	0.5191	0.5096	0.5096	0.5175	0.4164	0.4274	0.4182	0.4242	0.4209	0.4231	4.567	4.571	4.569	4.568	4.584
pos_6638	Ethyl (Z,Z)-5,8-tetradecadienoate	metab_11684	HMDB0039131	B(ii)	-	316.226	6.5073	pos	M+ACN+Na	C16H28O2	0	38.7	6.91134	28369-25-7	0.00243347	3.361	3.228	3.343	3.414	3.278	3.396	3.504	3.507	3.51	3.506	3.495	3.499	4.105	4.042	4.045	4.088	4.012	4.016	3.436	3.454	3.439	3.448	3.443	3.447	4.936	4.937	4.939	4.965	4.943
pos_6646	Trans-Piceid	metab_11693	HMDB0030564	B(ii)	C10275	391.138	6.5523	pos	M+H	C20H22O8	0	42.2	-1.91506	27208-80-6	0.00108069	4.932	4.95	4.955	4.95	4.931	4.942	3.785	3.297	2.72	2.799	1.835	2.572	2.849	2.949	2.916	2.774	2.408	2.887	1.777	2.242	2.342	2.546	1.784	1.788	4.332	4.333	4.335	4.343	4.34
pos_665	Spinacetin 3-glucoside	metab_11697	HMDB0037468;LMPK12112900	B(ii)	-	509.128	4.4997	pos	M+H, M+Na, M+K	C23H24O13	0	47.6	-2.16586	81563-84-0	0.00275383	4.571	4.514	4.547	4.502	4.513	4.522	5.333	5.372	5.351	5.305	5.322	5.327	5.742	5.802	5.751	5.72	5.799	5.774	6.224	6.226	6.18	6.23	6.256	6.233	5.307	5.342	5.31	5.308	5.319
pos_6662	Isocyperol	metab_11710	HMDB0035718	B(ii)	C16974	221.19	6.6414	pos	M+H	C15H24O	0	58	-1.97842	20085-00-1	0.00104528	4.527	4.541	4.543	4.56	4.523	4.573	3.913	3.968	3.903	3.845	3.815	3.854	4.316	4.282	4.343	4.328	4.334	4.338	4.011	4.041	3.984	4.083	4.036	4.05	5.107	5.109	5.119	5.108	5.115
pos_6669	2-(3,4-Dihydroxyphenyl)-5,6-dihydroxy-7-methoxy-4H-1-benzopyran-4-one	metab_11717	HMDB0030804	B(ii)	C10119	299.054	6.6858	pos	M+H-H2O	C16H12O7	0	56.1	-1.93914	22384-63-0	0.00379915	5.036	5.06	5.03	5.097	5.048	5.101	2.901	2.336	2.387	2.486	2.587	2.759	2.145	2.5	2.167	2.555	2.245	2.267	2.957	2.977	2.854	2.991	2.838	3.141	4.603	4.569	4.563	4.562	4.567
pos_6674	7-Hydroxycostol	metab_11723	HMDB0035040	B(ii)	-	269.211	6.7083	pos	M+CH3OH+H	C15H24O2	0	50.7	-2.39695	86703-05-1	0.00219604	4.364	4.405	4.385	4.376	4.394	4.386	3.443	3.207	3.301	3.117	3.075	2.99	3.149	2.383	2.97	2.783	3.021	2.982	3.051	3.075	3.103	3.221	3.162	3.247	3.819	3.808	3.822	3.825	3.831
pos_6679	Geranyl hexanoate	metab_11728	HMDB0029351	B(ii)	-	316.226	6.7306	pos	M+ACN+Na	C16H28O2	0	60.5	7.02905	10032-02-7	0.00228398	3.456	3.409	3.617	3.433	3.34	3.348	3.498	3.626	3.616	3.495	3.605	3.525	4.108	4.09	4.04	4.09	4.065	4.05	3.589	3.589	3.672	3.573	3.66	3.541	4.785	4.786	4.799	4.788	4.81
pos_6702	4-Megastigmene-6a,9R-diol 9-[apiosyl-(1->6)-glucoside]	metab_11755	HMDB0041580	B(ii)	-	471.256	6.8642	pos	M+H-2H2O	C24H42O11	0	73.8	-6.36211	177261-74-4	0.0026139	4.99	5.015	4.97	4.96	4.992	4.974	2.9	3.226	2.945	3.112	2.875	2.503	3.527	3.583	3.683	3.523	3.571	3.521	2.452	2.824	3.101	2.931	2.628	2.517	4.708	4.696	4.705	4.707	4.729
pos_6704	(S)-Angelicain	metab_11757	HMDB0030120	B(ii)	-	356.113	6.8868	pos	M+ACN+Na	C15H16O6	0	50.7	6.94962	49624-66-0	0.00214017	4.889	4.88	4.916	4.855	4.85	4.886	3.276	2.461	1.82	1.816	1.805	1.809	1.879	1.877	2.016	2.045	2.42	1.898	3.158	3.216	3.243	3.231	3.349	3.322	4.233	4.24	4.247	4.258	4.247
pos_6719	Sambucus nigra Degraded cyanogenic glycosides (2'-Epimer)	metab_11773	HMDB0035502	B(ii)	-	318.097	7.0438	pos	M+H-2H2O	C16H19NO8	0	31.3	-1.68062	-	0.00183056	4.948	4.94	4.933	4.935	4.929	4.936	3.205	2.557	2.539	1.596	1.363	1.367	1.712	1.775	2.268	1.443	1.443	2.477	1.307	1.324	1.31	2.292	1.314	2.242	4.648	4.664	4.662	4.666	4.67
pos_6722	Ryanodine	metab_11777	HMDB0257371	B(ii)	C08705	458.216	7.0438	pos	M+H-2H2O	C25H35NO9	0	77.1	-2.13765	15662-33-6	0.00396103	5.472	5.492	5.49	5.498	5.466	5.487	0.1367	0.1377	0.1386	0.1374	0.1344	2.134	1.723	1.846	1.944	0.1582	1.324	1.152	2.523	2.114	2.055	2.266	1.93	2.535	4.764	4.754	4.725	4.723	4.729
pos_6723	(S)-2,3-Dihydro-7-hydroxy-2-methyl-4-oxo-4H-1-benzopyran-5-acetic acid	metab_11778	HMDB0040407	B(ii)	-	237.075	7.0662	pos	M+H	C12H12O5	0	72.5	-1.927	94356-37-3	0.000917476	5.469	5.486	5.475	5.478	5.484	5.47	3.972	3.9	3.887	3.883	3.82	3.806	3.828	3.816	3.846	3.858	3.855	3.91	3.872	3.901	3.813	3.877	3.861	3.863	4.963	4.964	4.963	4.963	4.973
pos_6728	(S)-17-Hydroxy-9,11,13,15-octadecatetraynoic acid	metab_11783	HMDB0038995	B(ii)	-	302.174	7.1106	pos	M+NH4	C18H20O3	0	42.4	-3.54523	123154-43-8	0.00226465	3.521	3.481	3.597	3.627	3.517	3.581	4.909	4.895	4.948	4.886	4.879	4.898	4.241	4.246	4.282	4.246	4.283	4.263	3.023	3.544	3.035	3.596	3.235	3.327	3.894	3.894	3.915	3.9	3.9
pos_6747	Safynol	metab_11803	LMFA05000697;HMDB0036460	B(ii)	C08458	242.117	7.2455	pos	M+ACN+H	C13H12O2	0	62.9	-2.63606	27978-14-9	0.00724517	4.52	4.476	4.516	4.507	4.508	4.526	3.265	3.194	3.068	3.28	3.151	3.208	3.156	2.916	3.146	3.022	3.038	3.145	3.156	3.219	3.208	3.344	3.202	3.248	4.132	4.16	4.17	4.176	4.216
pos_6758	Humuladienone	metab_11815	HMDB0038208	B(ii)	-	203.179	7.2906	pos	M+H-H2O	C15H24O	0	66	-1.42954	24405-90-1	0.00133967	4.186	4.203	4.171	4.222	4.225	4.159	3.538	3.479	3.534	3.515	3.433	3.474	4.318	4.301	4.335	4.323	4.301	4.343	4.279	4.358	4.276	4.367	4.296	4.362	5.004	5.012	5.007	4.994	5.008
pos_6765	Glucoliquiritin	metab_11823	HMDB0039508	B(ii)	-	603.17	7.3135	pos	M+Na	C27H32O14	0	35.9	2.1582	93446-18-5	0.00299969	3.658	3.746	3.134	3.174	3.723	3.694	3.01	2.64	2.864	3.258	2.628	3.128	4.396	4.409	4.446	4.44	4.381	4.566	5.272	5.3	5.144	5.447	5.224	5.378	4.321	4.353	4.331	4.322	4.328
pos_6773	2-(6'-methylthio)hexylmalate	metab_11832	HMDB0304053	B(ii)	C17226	285.075	7.3584	pos	M+Na	C11H18O5S-2	0	57.7	-6.11139	-	0.00638561	4.599	4.595	4.57	4.627	4.586	4.594	3.706	3.486	3.407	3.552	3.431	3.575	3.782	3.832	3.804	3.874	3.877	3.779	4.669	4.684	4.667	4.567	4.669	4.611	4.486	4.512	4.487	4.557	4.516
pos_6778	(1R,2R,4S)-p-Menthane-1,2,8-triol	metab_11837	HMDB0039893	B(ii)	-	171.138	7.403	pos	M+H-H2O	C10H20O3	0	40.8	-1.60575	103665-38-9	0.00198055	2.47	2.585	2.5	2.34	2.741	2.577	2.909	2.833	2.841	2.931	2.848	2.757	3.752	3.81	3.746	3.759	3.795	3.782	2.305	2.084	1.851	2.022	2.325	1.744	4.841	4.837	4.822	4.841	4.847
pos_6786	Pimpinellidine	metab_11846	HMDB0301764	B(ii)	C09285	288.086	7.4686	pos	M+ACN+H	C13H10O5	0	63.2	-1.96949	131-12-4	0.0012439	6.149	6.156	6.149	6.175	6.161	6.157	4.652	4.393	4.308	4.294	4.25	4.23	4.216	4.146	4.134	4.108	4.1	4.194	3.918	3.988	3.945	3.974	3.969	3.9	5.73	5.744	5.746	5.746	5.748
pos_680	L-rhamnofuranose	metab_11862	HMDB0304405	B(ii)	C02431	129.054	4.6606	pos	M+H-2H2O, M+K, M+H-H2O	C6H12O5	0	32.7	-0.85416	-	0.00217548	5.081	5.104	5.094	5.15	5.125	5.106	5.889	5.842	5.886	5.873	5.865	5.888	5.799	5.78	5.809	5.77	5.8	5.81	5.517	5.5	5.486	5.526	5.496	5.528	5.425	5.454	5.444	5.443	5.453
pos_6801	Diacetone alcohol	metab_11864	HMDB0031511	B(ii)	-	296.185	7.603	pos	2M+ACN+Na	C6H12O2	0	33.8	7.97568	123-42-2	0.0014476	5.206	5.21	5.211	5.194	5.207	5.193	2.102	2.106	2.109	2.105	2.094	2.097	2.168	2.166	2.19	2.176	2.176	2.188	2.035	2.187	2.242	2.654	2.82	2.046	4.662	4.677	4.663	4.661	4.669
pos_6821	N-(3-Methylbut-2-EN-1-YL)-9H-purin-6-amine	metab_11886	HMDB0245646	B(ii)	C04083	242.081	7.7378	pos	M+K	C10H13N5	0	33.8	1.827	-	0.000885283	5.059	5.07	5.058	5.061	5.068	5.05	3.856	3.545	3.493	3.488	3.283	3.443	3.464	3.204	3.444	3.299	3.177	3.315	3.261	3.382	3.413	3.243	3.358	3.319	4.728	4.738	4.727	4.729	4.731
pos_6833	3-O-Methylkaempferol	metab_11899	HMDB0302564	B(ii)	C05902	318.097	7.8051	pos	M+NH4	C16H12O6	0	68.9	-2.14021	-	0.00194462	4.647	4.643	4.619	4.615	4.623	4.601	3.104	2.966	1.462	1.458	1.447	1.703	1.52	1.518	2.311	1.755	1.528	1.539	1.39	1.407	1.393	1.402	1.651	1.827	4.865	4.87	4.868	4.889	4.877
pos_6836	6-Angeloylfuranofukinol	metab_11902	HMDB0036146	B(ii)	-	374.232	7.8272	pos	M+ACN+H	C20H28O4	0	32	-2.14768	-	0.00447868	4.883	4.855	4.852	4.859	4.859	4.828	2.315	2.318	2.321	2.317	2.306	2.31	2.381	2.379	2.403	2.389	2.389	2.4	2.247	2.265	2.25	2.26	2.254	2.258	4.187	4.203	4.176	4.175	4.152
pos_6837	4-(Methylnitrosamino)-1-(3-pyridyl)-1-butanone	metab_11903	HMDB0246622;HMDB0011603	B(ii)	C16453	415.211	7.8272	pos	2M+H	C10H13N3O2	0	42.6	4.26138	64091-91-4	0.00158214	5.311	5.344	5.253	5.32	5.312	5.244	5.163	5.146	5.148	5.104	5.113	5.186	5.118	5.097	5.106	5.12	5.138	5.125	5.38	5.384	5.372	5.38	5.366	5.417	4.94	4.938	4.927	4.943	4.948
pos_6843	Ginkgolide J	metab_11910	HMDB0029605;LMPR0104540004	B(ii)	C07604	447.128	7.872	pos	M+Na	C20H24O10	0	59.9	4.20915	107438-79-9	0.000570173	5.668	5.625	5.651	5.619	5.636	5.619	3.722	3.313	3.368	3.358	3.293	3.244	3.65	3.649	3.539	3.637	3.503	3.504	3.013	3.031	3.016	3.025	3.02	3.024	5.145	5.151	5.144	5.144	5.146
pos_685	Hesperetin 7-glucoside	metab_11915	HMDB0030747	B(ii)	-	465.138	4.6606	pos	M+H-H2O, M+H, M+H-2H2O	C22H24O11	0	76.5	-1.96737	2500-68-7	0.00055521	6.528	6.571	6.523	6.588	6.544	6.516	7.367	7.321	7.352	7.359	7.328	7.364	7.263	7.224	7.244	7.223	7.239	7.251	6.933	6.904	6.925	6.953	6.909	6.949	6.863	6.864	6.859	6.855	6.86
pos_6857	7-Demethyltangeretin	metab_11922	HMDB0303147	B(ii)	-	381.094	7.9602	pos	M+Na	C19H18O7	0	41.5	-2.20063	-	0.0033837	4.661	4.597	4.67	4.607	4.605	4.675	3.933	3.799	3.82	3.861	3.809	3.799	3.941	3.904	3.963	4.02	3.941	3.964	3.248	3.18	3.385	3.489	3.072	3.105	4.674	4.668	4.677	4.708	4.69
pos_6866	Crispolide	metab_11932	HMDB0036695	B(ii)	-	245.117	8.0262	pos	M+H-2H2O	C15H20O5	0	65.5	-1.98362	83217-86-1	0.00155444	4.514	4.501	4.538	4.508	4.465	4.509	3.961	3.985	3.912	3.964	3.922	3.994	4.736	4.694	4.72	4.741	4.708	4.74	5.499	5.483	5.489	5.503	5.492	5.504	4.687	4.703	4.684	4.692	4.694
pos_6867	Desoxylimonin	metab_11933	HMDB0035031	B(ii)	C10897	437.195	8.0262	pos	M+H-H2O	C26H30O7	0	50.9	-1.9135	-	0.000750822	4.725	4.652	4.702	4.681	4.634	4.591	3.787	3.744	3.696	3.706	3.676	3.701	4.881	4.807	4.889	4.905	4.88	4.897	5.736	5.714	5.726	5.734	5.72	5.749	4.869	4.87	4.869	4.87	4.862
pos_6874	Mycorradicin	metab_11940	HMDB0302033	B(ii)	C20426	271.096	8.0923	pos	M+Na	C14H16O4	0	42.8	7.48163	160162-46-9	0.0027726	4.922	4.921	4.954	4.969	4.906	4.936	4.11	3.953	3.867	3.787	3.923	3.9	4.39	4.37	4.415	4.4	4.401	4.384	4.79	4.781	4.822	4.809	4.83	4.803	4.764	4.77	4.767	4.771	4.739
pos_6880	(2R,6S,7S,10Z)-beta-Santala-3(15),10-dien-12-ol	metab_11947	HMDB0030232	B(ii)	C09720	203.179	8.1142	pos	M+H-H2O	C15H24O	0	35.8	-1.44747	-	0.000963303	4.069	3.965	4.084	4.048	4.062	4.067	3.387	3.403	3.293	3.206	3.309	3.29	4.409	4.387	4.406	4.43	4.427	4.408	3.663	3.778	3.785	3.859	3.816	3.8	5.205	5.206	5.208	5.215	5.215
pos_689	Neryl propionate	metab_11955	LMFA07010976;HMDB0038258	B(ii)	-	175.148	4.7787	pos	M+H-H2O, M+H, M+H-2H2O	C13H22O2	0	41.2	-1.29	105-91-9	0.000353028	5.365	5.378	5.386	5.371	5.395	5.383	5.056	5.012	5.051	5.004	5.005	4.984	5.179	5.178	5.2	5.194	5.216	5.182	5.147	5.115	5.107	5.093	5.136	5.103	5.587	5.586	5.587	5.586	5.582
pos_6890	Thymol	metab_11956	HMDB0001878;LMPR0102090029;MJDBOTE0000490	B(i)	C09908	151.112	8.2026	pos	M+H	C10H14O	66.1	0	-1.72448	89-83-8	0.00203403	5.903	5.939	5.944	5.939	5.92	5.961	4.354	4.33	4.321	4.304	4.301	4.287	4.409	4.431	4.445	4.415	4.452	4.436	4.937	4.929	4.934	4.943	4.965	4.942	5.438	5.42	5.449	5.442	5.444
pos_69	Sinensetin	metab_11966	HMDB0036633;LMPK12111250;MJDBOTE0001259	B(i)	C10186	373.127	8.9528	pos	M+H, M+K, 2M+Na, 2M+K, M+Na	C20H20O7	64.3	0	-2.08244	2306-27-6	0.000637201	8.276	8.265	8.273	8.286	8.253	8.27	6.685	6.528	6.502	6.474	6.461	6.443	6.704	6.632	6.651	6.633	6.618	6.649	6.416	6.441	6.411	6.428	6.426	6.446	8.196	8.191	8.198	8.197	8.205
pos_6905	5-Aminoimidazole ribonucleotide	metab_11972	PW_C000955;HMDB0001235	B(ii)	C03373	359.071	8.3135	pos	M+ACN+Na	C8H14N3O7P	0	47.1	-5.43073	25635-88-5	0.00287128	5.057	5.069	5.053	5.072	5.048	5.059	3.524	3.58	3.467	3.516	3.586	3.489	2.867	2.452	2.807	2.967	3.123	3.099	3.251	2.383	2.949	2.67	2.958	2.689	4.659	4.684	4.69	4.684	4.693
pos_6906	Ethyl cinnamate	metab_11973	HMDB0033834	B(ii)	C06359	391.128	8.3135	pos	2M+K	C11H12O2	0	41.2	-8.11723	4192-77-2;103-36-6	0.0144469	6.229	5.98	6.24	6.125	5.944	6.192	4.49	4.561	4.558	4.599	4.46	4.656	4.332	4.244	4.181	4.4	4.282	4.272	4.345	4.22	4.343	4.369	4.333	4.305	5.545	5.56	5.664	5.735	5.679
pos_6910	7-Hydroxy-5-(4-hydroxy-2-oxopentyl)-2-methylchromone 7-glucoside	metab_11978	HMDB0034698	B(ii)	-	421.148	8.3792	pos	M+H-H2O	C21H26O10	0	58.3	-2.36941	128701-05-3	0.00182232	5.372	5.371	5.346	5.395	5.349	5.346	3.652	3.683	3.736	3.663	3.742	3.676	3.707	3.787	3.783	3.838	3.771	3.769	2.834	3.074	2.891	3.067	3.092	3.363	4.838	4.821	4.839	4.84	4.844
pos_6921	2,6-Nonadien-1-ol	metab_11990	HMDB0031262	B(ii)	-	182.154	8.4901	pos	M+ACN+H	C9H16O	0	31.9	-1.68328	7786-44-9	0.00196707	5.26	5.254	5.287	5.251	5.283	5.262	3.054	2.721	2.747	2.682	2.524	2.125	2.178	2.149	2.248	2.143	2.294	1.888	3.191	3.214	3.161	3.198	3.159	3.132	4.753	4.753	4.775	4.755	4.759
pos_6931	Linalool	metab_12001	HMDB0036100	B(i)	C03985	196.169	8.5571	pos	M+ACN+H	C10H18O	38.8	0	-1.75138	78-70-6	0.00248324	4.939	4.947	4.954	4.936	4.954	4.948	3.379	3.132	2.894	2.872	2.58	2.633	2.315	2.017	2.793	1.867	2.309	1.925	2.631	2.698	2.672	2.533	2.702	2.746	4.45	4.447	4.473	4.447	4.452
pos_6942	6,8-Di-O-methylaverufin	metab_12012	HMDB0035465	B(ii)	-	441.094	8.6674	pos	M+2Na-H	C22H20O7	0	36.2	3.95322	61470-56-2	0.00176623	5.016	5.015	5.067	4.997	5.003	5.038	2.659	2.336	2.339	2.335	2.324	2.328	2.399	2.397	2.585	2.407	2.623	2.418	2.265	2.283	2.268	2.278	2.272	2.276	5.081	5.064	5.065	5.064	5.081
pos_6952	Aflatoxin B1	metab_12023	HMDB0006552;LMPK10000006	B(ii)	C06800	345.096	8.776	pos	M+CH3OH+H	C17H12O6	0	61.5	-2.01729	1162-65-8	0.001202	5.801	5.772	5.787	5.779	5.788	5.803	4.115	3.754	3.646	3.553	3.442	3.517	3.542	3.077	2.956	3.146	2.35	3.214	2.208	2.226	2.211	2.221	2.891	2.219	5.189	5.204	5.194	5.197	5.203
pos_6966	4-p-Coumaroyl-1,5-quinolactone	metab_12037	HMDB0029293	B(ii)	-	343.077	8.9528	pos	M+Na	C16H16O7	0	79.7	-6.98885	-	0.00149867	5.379	5.372	5.362	5.396	5.358	5.397	3.617	3.633	3.571	3.309	3.646	3.39	3.719	3.708	3.733	3.616	3.684	3.741	3.35	3.388	3.286	3.399	3.284	3.223	5.268	5.277	5.271	5.263	5.283
pos_6968	6-beta-D-Glucopyranosyl-8-beta-D-ribopyranosylapigenin	metab_12039	HMDB0035895;HMDB0033571	B(ii)	-	578.161	8.9528	pos	2M+3H2O+2H	C26H28O14	0	31.2	2.13071	207461-10-7;110241-21-9	0.00534518	5.456	5.433	5.531	5.5	5.488	5.457	1.421	1.424	1.427	1.423	1.412	1.416	1.485	1.483	1.506	1.493	1.493	1.504	2.62	2.753	2.606	2.736	2.676	2.951	4.904	4.844	4.844	4.845	4.86
pos_6969	Spinosin B	metab_12040	HMDB0037464	B(ii)	-	829.199	8.9528	pos	M+2Na-H	C38H40O18	0	44.7	8.61362	77690-92-7	0.00627281	5.119	5.155	5.12	5.165	5.084	5.08	4.866	4.87	4.873	4.869	4.857	4.861	4.933	4.931	4.954	4.941	4.941	4.952	4.798	4.816	4.801	4.811	4.806	4.809	4.955	4.873	4.903	4.89	4.906
pos_6970	4-Hydroxybenzyl isothiocyanate rhamnoside	metab_12042	HMDB0032801	B(ii)	-	312.089	8.9745	pos	M+H	C14H17NO5S	0	46.4	-3.99128	73255-40-0	0.00448824	4.222	4.328	4.155	4.214	3.946	4.243	2.333	2.078	2.125	2.541	2.162	2.242	2.141	2.296	2.541	2.686	2.502	2.562	2.328	2.392	2.011	2.286	2.015	2.392	4.13	4.14	4.175	4.131	4.137
pos_6974	2-Polyprenyl-6-methoxy-1,4-benzoquinone	metab_12046	HMDB0060354	B(ii)	C17560	297.148	9.0188	pos	M+Na	C17H22O3	0	51.1	7.37833	-	0.00188244	4.344	4.424	4.443	4.445	4.47	4.467	2.074	2.078	2.081	2.076	2.065	2.069	2.14	2.294	2.162	2.148	2.222	2.433	3.543	3.492	3.644	3.54	3.632	3.533	4.048	4.067	4.05	4.058	4.052
pos_6984	3-Methylellagic acid 8-rhamnoside	metab_12056	HMDB0037079	B(ii)	-	427.068	9.1495	pos	M+H-2H2O	C21H18O12	0	61.3	3.74322	-	0.00840659	4.598	4.81	4.627	4.681	4.663	4.67	2.288	2.465	2.539	2.923	2.554	2.947	2.354	2.352	2.376	2.362	2.362	2.373	2.22	2.238	2.223	2.233	2.227	2.231	4.525	4.526	4.514	4.527	4.439
pos_6987	4',5,6,7-Tetramethoxyflavone	metab_12059	HMDB0030575	B(i)	C14472	343.117	9.1715	pos	M+H	C19H18O6	61.1	0	-2.03768	1168-42-9	0.000414261	8.164	8.167	8.162	8.17	8.167	8.169	6.415	6.321	6.306	6.289	6.284	6.273	6.414	6.373	6.375	6.389	6.363	6.388	6.189	6.196	6.207	6.213	6.201	6.201	7.879	7.88	7.886	7.881	7.885
pos_6990	Marshrin	metab_12062	HMDB0033783	B(ii)	-	313.066	9.193	pos	M+Na	C15H14O6	0	48.2	-6.33387	-	0.000354296	5.6	5.617	5.606	5.621	5.599	5.626	3.776	3.746	3.625	3.66	3.681	3.652	3.713	3.717	3.706	3.773	3.842	3.771	3.362	3.37	3.471	3.449	3.387	3.487	5.352	5.352	5.355	5.354	5.356
pos_7009	6-[2,3-Dihydroxy-1-(hydroxymethyl)propyl]-1,2-dihydro-7-hydroxy-9-methoxy-cyclopenta[c][1]benzopyran-3,4-dione	metab_12082	HMDB0062427	B(ii)	C19590	315.086	9.301	pos	M+H-2H2O	C17H18O8	0	79.7	-1.90534	-	0.00098304	5.626	5.642	5.63	5.63	5.623	5.623	4.202	3.724	3.508	3.258	3.138	3.047	3.442	3.261	2.815	2.981	3.163	2.928	3.23	2.85	2.854	3.349	3.264	3.082	5.233	5.225	5.23	5.225	5.219
pos_7019	Arborinine	metab_12093	HMDB0030177	B(ii)	C10643	286.107	9.3869	pos	M+H	C16H15NO4	0	44.8	-2.13135	5489-57-6	0.000783512	5.929	5.928	5.942	5.923	5.939	5.934	4.705	4.332	4.168	4.102	3.881	3.871	4.183	3.909	3.883	3.871	3.865	3.971	3.754	3.789	3.754	3.708	3.734	3.768	5.555	5.561	5.563	5.565	5.565
pos_7021	Ononin	metab_12096	HMDB0033987;LMPK12050014	B(ii)	C10509	395.109	9.3869	pos	M+H-2H2O	C22H22O9	0	79	-7.40768	486-62-4	0.000769878	6.108	6.1	6.13	6.1	6.11	6.118	5.362	4.916	4.894	4.744	4.659	4.679	4.864	4.691	4.662	4.695	4.618	4.641	4.32	4.213	4.268	4.279	4.227	4.2	6.245	6.233	6.235	6.236	6.242
pos_7027	4-O-(Indole-3-acetyl)-D-glucopyranose	metab_12102	HMDB0301785	B(ii)	C04197	302.102	9.4307	pos	M+H-2H2O	C16H19NO7	0	57.5	-1.81776	52703-89-6	0.000430289	6.328	6.325	6.341	6.337	6.335	6.328	4.636	4.27	4.113	3.951	3.871	3.884	4.046	3.783	3.691	3.641	3.636	3.549	4.041	4.035	4.017	4.061	4.048	4.11	5.963	5.964	5.969	5.965	5.964
pos_7036	(-)-Dihydrocarveol	metab_12112	HMDB0035825;HMDB0302262	B(ii)	C11396	137.132	9.4971	pos	M+H-H2O	C10H18O	0	35	-1.39333	20549-47-7	0.00160273	4.721	4.739	4.733	4.747	4.754	4.734	4.4	4.308	4.348	4.335	4.35	4.371	4.316	4.299	4.364	4.374	4.329	4.392	4.329	4.318	4.283	4.325	4.332	4.309	4.465	4.478	4.48	4.479	4.484
pos_704	3-Sinapoylquinic acid	metab_12116	HMDB0301716	B(ii)	-	416.154	5.1238	pos	M+NH4, M+Na, M+K	C18H22O10	0	61.4	-1.68218	-	0.00100584	4.438	4.445	4.443	4.442	4.436	4.483	5.379	5.372	5.353	5.303	5.337	5.312	5.446	5.496	5.448	5.49	5.461	5.483	5.019	5.085	5.02	5.05	5.061	5.085	4.705	4.706	4.71	4.711	4.699
pos_7062	Dihydromethysticin	metab_12138	HMDB0030791	B(ii)	C09926	277.106	9.7817	pos	M+H	C15H16O5	0	41.1	-2.02412	19902-91-1	0.00338411	4.49	4.5	4.514	4.505	4.476	4.493	2.145	2.201	0.0777	0.4777	0.2269	2.048	0.0881	0.0877	0.0922	0.5298	2.669	2.751	0.0664	0.0689	2.397	0.0681	0.0674	2.995	3.975	3.975	3.977	4.007	3.987
pos_7069	Bn-NCC-2	metab_12145	HMDB0038230	B(ii)	-	831.281	9.8477	pos	M+K	C40H48N4O13	0	64.3	-5.38377	173740-47-1	0.0012434	6.05	6.116	5.987	6.06	6.108	6.082	3.962	4.123	4.045	3.885	4.01	3.968	3.427	3.566	3.096	3.714	3.558	3.472	2.935	2.934	3.607	3.139	3.486	2.779	5.784	5.785	5.787	5.771	5.789
pos_7072	4''-O-Acetylmyricitrin	metab_12149	HMDB0039923	B(ii)	-	489.106	9.8687	pos	M+H-H2O	C23H22O13	0	52.8	6.22319	-	0.00407112	4.903	4.967	4.914	4.943	4.947	4.934	3.294	3.405	3.296	3.294	3.164	3.224	3.072	3.003	2.475	3.177	3.085	2.955	2.378	2.786	2.748	2.502	2.326	2.494	4.557	4.557	4.56	4.516	4.553
pos_7080	Tangeritin	metab_12158	HMDB0030539	B(ii)	C10190	767.23	10.0602	pos	2M+Na	C20H20O7	0	57	-1.89601	481-53-8	0.00161316	6.816	6.808	6.803	6.796	6.833	6.804	4.956	4.863	4.812	4.681	4.875	4.772	4.797	4.782	4.71	4.694	4.747	4.746	4.801	4.798	4.819	4.837	4.87	4.838	6.827	6.806	6.801	6.8	6.805
pos_7082	5,7-Dihydroxy-3',4',5'-trimethoxyflavone	metab_12160	LMPK12110880;HMDB0037692	B(ii)	C19807	327.083	10.0809	pos	M+H-H2O	C18H16O7	0	63	-8.60685	18103-42-9	0.00143218	4.318	4.391	4.421	4.379	4.477	4.426	1.608	1.611	2.576	2.743	1.599	1.603	2.81	2.406	2.841	2.714	2.53	1.692	1.542	2.467	1.545	2.817	1.549	1.552	4.521	4.53	4.533	4.522	4.536
pos_7086	Xi-8-Hydroxyhexadecanedioic acid	metab_12163	HMDB0037831	B(ii)	-	267.195	10.21	pos	M+H-2H2O	C16H30O5	0	59.9	-2.46355	-	0.00401391	4.379	4.456	4.411	4.462	4.398	4.433	3.557	3.47	3.422	3.347	3.383	3.412	3.172	3.27	3.369	3.241	2.866	3.153	2.997	3.348	3.243	3.198	3.101	3.427	4.166	4.204	4.167	4.165	4.17
pos_7106	3,3'-Dihydroxy-4',5,7-trimethoxyflavan	metab_12183	HMDB0030664	B(ii)	-	315.122	10.3396	pos	M+H-H2O	C18H20O6	0	36.2	-1.75547	105330-59-4	0.00226773	4.824	4.841	4.836	4.832	4.837	4.871	3.227	3.212	3.239	3.216	3.259	3.196	2.75	3.053	3.233	3.071	3.188	3.118	3.171	3.496	3.366	3.329	3.333	3.451	4.462	4.474	4.473	4.489	4.482
pos_711	Glycinoeclepin B	metab_12187	HMDB0037035	B(ii)	-	576.322	5.2326	pos	M+NH4, M+ACN+Na, M+Na	C31H42O9	0	33.5	8.52223	103847-17-2	0.0034256	5.408	5.392	5.356	5.347	5.344	5.383	6.015	6.064	6.009	6.055	6.027	5.955	5.991	5.967	5.97	5.945	5.933	5.963	5.809	5.887	5.839	5.861	5.841	5.864	5.632	5.633	5.625	5.634	5.589
pos_7116	Prulaurasin	metab_12194	HMDB0034934;HMDB0035022	B(ii)	C00844	328.141	10.4273	pos	M+CH3OH+H	C14H17NO6	0	83.7	7.06639	99-18-3;138-53-4	0.0187292	5.172	5.161	5.073	5.032	5.121	5.107	3.782	3.786	3.789	3.785	3.774	3.778	3.849	3.847	3.871	3.857	3.857	3.869	3.715	3.732	3.718	3.727	3.722	3.726	3.968	3.966	3.924	3.79	3.936
pos_7120	Agnuside	metab_12199	HMDB0036561	B(ii)	C09765	431.133	10.4919	pos	M+H-2H2O	C22H26O11	0	36.8	-1.89227	11027-63-7	0.00176236	6.022	6.026	6.011	6.024	5.99	6.037	4.229	4.27	4.316	4.181	4.321	4.155	4.144	4.056	4.137	4.022	4.111	4.09	3.997	4.004	4.044	4.058	4.046	4.192	5.478	5.5	5.478	5.476	5.482
pos_7129	Kaempferol 3-rhamnoside-7-glucoside	metab_12207	LMPK12111864;HMDB0304571	B(ii)	C10627	418.124	10.5555	pos	M+ACN+Na	C20H18O6	0	37.3	-6.87543	-	0.00054413	5.854	5.85	5.87	5.872	5.824	5.878	4.131	4.088	4.186	4.11	4.115	4.132	3.88	3.734	3.936	3.921	3.844	3.742	4.207	4.186	4.212	4.206	4.189	4.239	5.634	5.636	5.631	5.635	5.639
pos_7134	Franguloside	metab_12213	HMDB0036408	B(ii)	C10346	449.143	10.5963	pos	M+CH3OH+H	C21H20O9	0	69.3	-3.02706	521-62-0	0.00278166	5.819	5.81	5.793	5.856	5.803	5.803	4.196	4.17	4.049	3.966	3.899	3.911	3.738	3.629	3.588	3.681	3.781	3.499	3.858	4.029	3.919	4.038	3.883	4.007	5.566	5.526	5.539	5.533	5.538
pos_7142	Harmalol	metab_12220	HMDB0029838	B(ii)	C06537	418.221	10.6808	pos	2M+NH4	C12H12N2O	0	37.8	-5.75846	525-57-5	0.00186118	4.654	4.737	4.76	4.811	4.713	4.807	6.464	6.508	6.476	6.524	6.464	6.498	6.484	6.488	6.504	6.461	6.489	6.5	6.438	6.448	6.395	6.43	6.441	6.442	5.807	5.808	5.805	5.808	5.783
pos_7143	(1R,3R,4R,5S,6S,8x)-1-Acetoxy-8-angeloyloxy-3,4-epoxy-5-hydroxy-7(14),10-bisaboladien-2-one	metab_12221	HMDB0039971	B(ii)	-	448.232	10.6808	pos	M+ACN+H	C22H30O7	0	42.2	-2.46124	348113-03-1	0.0115816	3.906	3.896	3.903	3.907	3.906	3.91	5.22	5.338	5.352	5.376	5.37	5.395	5.271	5.308	5.308	5.281	5.306	5.326	5.166	5.211	5.127	5.154	5.174	5.161	4.18	4.29	4.237	4.179	4.186
pos_7145	Gardenin B	metab_12223	HMDB0302154;LMPK12111451	B(ii)	C15109	359.112	10.702	pos	M+H	C19H18O7	0	39.4	-1.75262	2798-20-1	0.00107388	7.004	7.008	7.035	7.023	7.02	7.045	5.403	5.13	5.006	4.938	4.913	4.867	4.992	4.846	4.823	4.796	4.74	4.794	4.834	4.788	4.756	4.789	4.82	4.732	6.702	6.702	6.687	6.703	6.705
pos_7166	(-)-medicarpin-3-O-glucoside	metab_12242	HMDB0303948	B(ii)	C16223	496.159	10.8497	pos	M+ACN+Na	C22H24O9	0	38.3	3.42339	-	0.00143336	5.731	5.754	5.76	5.736	5.756	5.758	4.243	3.697	3.419	3.092	2.414	2.947	3.322	3.131	2.511	2.869	2.556	2.509	3.231	3.256	3.112	3.063	3.296	3.168	5.269	5.277	5.261	5.274	5.279
pos_7177	Cassiaside	metab_12250	HMDB0033913	B(ii)	-	422.141	10.8705	pos	M+NH4	C20H20O9	0	83.7	-8.29289	123914-49-8	0.00264858	4.512	4.555	4.58	4.575	4.6	4.545	3.395	2.833	2.424	2.42	2.409	2.412	2.484	2.481	2.505	2.492	2.492	2.503	2.35	2.367	2.411	2.362	2.357	2.36	3.985	4.012	3.988	3.997	3.992
pos_7179	Delphinidin 3-lathyroside 5-(6-acetylglucoside)	metab_12252	HMDB0037091	B(ii)	-	843.246	10.8705	pos	M+ACN+H	C34H41O22+	0	60.7	3.75278	-	0.0051352	4.92	5.058	4.975	4.975	5.037	5.031	2.749	2.753	2.756	2.751	2.74	2.744	2.815	2.813	2.837	2.823	2.823	2.835	2.681	2.699	2.684	2.694	2.688	2.692	4.583	4.558	4.6	4.619	4.606
pos_7180	Dihydroceramide	metab_12254	HMDB0006752;HMDB0011761;PW_C002905	B(ii)	C12126	362.326	10.8923	pos	M+CH3OH+H	C19H39NO3	0	48.4	-2.36853	2304-80-5	0.00380246	4.947	4.866	4.953	4.927	4.936	4.942	5.216	5.25	5.225	5.227	5.199	5.205	5.122	5.108	5.067	5.135	5.12	5.138	5.122	5.134	5.13	5.115	5.17	5.154	5.025	5.041	4.99	5.008	5.013
pos_7183	Gamma-Glutamyl-S-methylcysteinyl-beta-alanine	metab_12257	HMDB0039504	B(ii)	-	380.085	10.9557	pos	M+2Na-H	C12H21N3O6S	0	76.5	-3.52774	102148-91-4	0.0191924	4.649	4.543	4.602	4.513	4.756	4.654	4.136	4.187	4.124	4.139	4.058	4.166	3.793	3.911	3.72	3.739	3.886	3.815	4.058	4.086	4.007	3.982	4.08	3.952	4.555	4.757	4.742	4.775	4.746
pos_7186	(R)-Apiumetin glucoside	metab_12259	HMDB0039039	B(ii)	-	371.112	10.977	pos	M+H-2H2O	C20H22O9	0	84.4	-1.63699	115356-05-3	0.00939718	5.037	5.024	4.944	4.91	5.019	5.005	4.09	4.231	4.239	4.246	4.16	4.173	3.982	3.912	3.889	3.973	3.904	4.042	4.032	4.01	4.055	3.978	4.095	4.025	4.797	4.785	4.694	4.802	4.79
pos_7189	Cyclokievitone	metab_12262	HMDB0033983;LMPK12050493	B(ii)	C10207	355.117	10.9973	pos	M+H	C20H18O6	0	78.7	-1.55315	74175-82-9	0.0329611	2.147	2.137	2.144	2.148	2.146	2.15	2.41	2.414	2.417	2.413	2.402	2.406	2.477	3.065	2.911	3.181	2.875	3.145	5.504	5.512	5.492	5.49	5.521	5.511	3.018	2.792	2.89	2.799	2.822
pos_719	Gamma-Ionone	metab_12263	HMDB0034979	B(ii)	-	193.158	5.4004	pos	M+H-H2O, M+Na, M+H	C13H20O	0	44.1	-1.3211	79-76-5	0.000960836	4.585	4.561	4.572	4.59	4.587	4.564	5.385	5.377	5.378	5.366	5.345	5.333	5.303	5.304	5.303	5.303	5.307	5.333	4.981	4.956	4.971	4.961	5	4.978	5.305	5.308	5.31	5.3	5.314
pos_7191	Daphnoretin methyl ether	metab_12265	HMDB0039046	B(ii)	-	384.106	11.0172	pos	M+NH4	C20H14O7	0	62.8	-5.91335	3749-38-0	0.003089	5.043	5.032	4.946	4.94	5.109	5.075	3.428	2.901	3.104	3.393	2.972	2.954	2.577	2.575	2.599	2.585	2.585	2.596	2.443	2.999	2.446	2.455	2.45	2.97	4.593	4.565	4.577	4.593	4.599
pos_7195	Berberine	metab_12269	HMDB0003409;MJDBOTE0001023	B(ii)	C00757	359.112	11.1668	pos	M+Na	C20H18NO4+	0	31.5	-2.56254	2086-83-1	0.000404524	6.913	6.911	6.932	6.904	6.916	6.911	5.69	5.35	5.209	5.093	5.036	4.983	5.14	4.93	4.887	4.837	4.797	4.804	4.984	5.03	4.996	5.021	4.999	5.022	6.596	6.591	6.594	6.593	6.598
pos_72	3b,6a-Dihydroxy-alpha-ionol 9-[apiosyl-(1->6)-glucoside]	metab_12274	HMDB0041577	B(ii)	-	543.24	4.1944	pos	M+H-H2O, M+NH4, M+K, M+Na, M+H-2H2O	C24H40O12	0	49.3	-1.71458	177261-72-2	0.0014275	4.503	4.381	4.395	4.466	4.522	4.494	5.577	5.554	5.553	5.508	5.543	5.556	5.968	5.96	5.965	5.97	5.983	5.959	5.638	5.67	5.632	5.623	5.69	5.656	6.405	6.411	6.428	6.406	6.411
pos_7203	Isocolumbin	metab_12279	HMDB0036837	B(ii)	C17508	391.174	11.2538	pos	M+CH3OH+H	C20H22O6	0	30.7	-3.59924	471-54-5	0.00437219	4.837	4.841	4.844	4.873	4.84	4.831	2.957	2.334	2.815	2.384	2.676	2.814	2.169	2.167	2.191	2.477	2.177	2.188	2.788	2.676	2.559	3.011	2.782	2.047	4.466	4.51	4.466	4.464	4.47
pos_7214	Chrysophanein	metab_12291	HMDB0039098	B(ii)	C10316	381.094	11.4081	pos	M+H-2H2O	C21H20O9	0	49.5	-7.51976	13241-28-6	0.0031279	4.685	4.664	4.684	4.618	4.655	4.672	4.264	3.859	3.528	3.248	2.927	2.878	3.513	2.631	2.318	2.305	2.305	2.316	2.163	2.482	2.166	2.53	2.881	2.608	4.754	4.755	4.757	4.776	4.787
pos_7221	1-Dehydro-[6]-gingerdione	metab_12298	HMDB0302131	B(ii)	C17746	323.185	11.475	pos	M+CH3OH+H	C17H22O4	0	35.1	-1.25823	-	0.00803271	4.323	4.292	4.359	4.346	4.362	4.347	2.733	3.022	3.021	2.994	2.267	2.736	2.956	2.641	2.645	2.198	2.788	2.209	2.425	2.87	2.484	2.619	2.064	2.828	3.21	3.219	3.221	3.22	3.161
pos_7222	Catechin 7-xyloside	metab_12299	HMDB0302573	B(ii)	C09617	405.117	11.475	pos	M+H-H2O	C20H22O10	0	53.9	-1.76635	-	0.000728198	5.973	5.974	5.972	5.959	5.992	5.967	4.587	4.264	4.103	3.873	3.775	3.727	3.698	3.361	3.244	3.121	3.15	2.739	3.642	3.61	3.617	3.643	3.613	3.58	5.414	5.415	5.417	5.421	5.423
pos_7225	2,4,6,8-Decatetraenoic acid dehydropiperidide	metab_12302	HMDB0033531	B(ii)	-	230.154	11.4974	pos	M+H	C15H19NO	0	42.4	-1.72986	43110-68-5	0.000908562	4.677	4.675	4.655	4.652	4.676	4.674	2.826	2.83	2.833	2.829	2.818	2.821	2.893	2.89	2.914	2.901	2.901	2.912	2.856	2.947	2.9	2.771	2.767	2.984	4.149	4.155	4.156	4.154	4.147
pos_7227	4'-O-Methyl-(-)-epicatechin 3'-O-glucuronide	metab_12304	HMDB0041674	B(ii)	-	513.164	11.5852	pos	M+CH3OH+H	C22H24O12	0	32.2	8.5213	-	0.00178168	5.318	5.295	5.324	5.324	5.283	5.313	3.997	3.25	2.882	2.878	2.867	2.871	2.942	2.94	2.964	2.95	2.95	2.961	2.808	2.825	2.811	2.82	2.815	2.819	4.461	4.465	4.468	4.472	4.482
pos_7238	Glutamine-betaxanthin	metab_12316	HMDB0304684	B(ii)	C08568	340.117	11.6723	pos	M+H	C14H17N3O7	0	73.1	9.89165	-	0.000871206	7.148	7.139	7.138	7.148	7.154	7.157	6.338	6.005	5.798	5.68	5.542	5.475	5.608	5.369	5.24	5.193	5.131	5.093	5.201	5.206	5.159	5.17	5.156	5.093	6.639	6.645	6.643	6.653	6.651
pos_7239	Trans-Grandmarin	metab_12317	HMDB0039030	B(ii)	-	356.112	11.6723	pos	M+ACN+Na	C15H16O6	0	82.5	5.95624	119239-48-4	0.000805805	5.374	5.381	5.379	5.428	5.421	5.391	4.571	4.181	3.893	3.741	3.586	3.466	3.62	3.125	2.895	2.698	2.831	2.835	2.714	3.078	2.952	2.934	3.031	2.648	4.93	4.933	4.937	4.939	4.939
pos_724	Deacetylnomilin	metab_12318	HMDB0035684	B(ii)	-	455.205	5.4619	pos	M+H-H2O, M+NH4, M+H-2H2O	C26H32O8	0	75.9	-2.21354	3264-90-2	0.000880089	4.807	4.742	4.795	4.696	4.774	4.763	5.09	5.073	5.126	5.09	5.074	5.097	6.169	6.108	6.162	6.156	6.17	6.134	6.687	6.746	6.688	6.738	6.753	6.765	5.998	5.998	6.007	5.992	5.998
pos_725	Myricanene B 5-[arabinosyl-(1->6)-glucoside]	metab_12328	HMDB0039348	B(ii)	-	652.295	5.4619	pos	M+NH4, M+K, M+Na	C32H42O13	0	58.6	-1.76858	-	0.00350968	4.629	4.66	4.597	4.53	4.659	4.514	4.97	4.853	4.929	4.947	4.848	4.909	6.214	6.118	6.21	6.197	6.193	6.179	6.682	6.77	6.686	6.757	6.782	6.781	5.977	5.978	6.016	5.961	5.971
pos_7254	Vitamin A2	metab_12333	HMDB0013117	B(ii)	C21797	326.248	11.8468	pos	M+ACN+H	C20H28O	0	36	-0.907474	79-80-1	0.0030776	4.605	4.538	4.589	4.553	4.571	4.583	2.611	2.574	3.137	2.567	2.639	2.654	2.258	2.311	2.279	2.266	2.266	2.277	2.203	2.142	2.127	2.137	2.354	2.155	3.889	3.883	3.892	3.883	3.862
pos_7265	Sterculic acid	metab_12345	LMFA01140018;HMDB0304490;HMDB0258495	B(ii)	C08366	336.289	11.9354	pos	M+ACN+H	C19H34O2	0	58.2	-1.73499	738-87-4	0.0040817	4.507	4.519	4.504	4.494	4.492	4.412	3.832	3.835	3.838	3.834	3.823	3.827	3.898	3.896	3.92	3.906	3.906	3.918	3.764	3.782	3.767	3.776	3.771	3.775	3.846	3.855	3.849	3.883	3.844
pos_7270	(2E,4E)-2,4-Dodecadienal	metab_12351	HMDB0039590	B(ii)	-	222.185	11.9805	pos	M+ACN+H	C12H20O	0	36.1	-1.75068	21662-16-8	0.00293582	4.783	4.78	4.797	4.771	4.784	4.776	2.513	1.799	1.802	1.798	1.787	1.791	1.861	1.859	2.027	2.046	2.299	2.536	2.363	2.58	2.888	2.953	2.966	2.896	4.192	4.197	4.194	4.223	4.203
pos_7290	9-Octadecenamide	metab_12373	HMDB0247607;HMDB0002117	B(ii)	C19670	299.305	12.1769	pos	M+NH4	C18H35NO	0	66.5	-2.38452	301-02-0	0.00414806	3.029	2.734	3.138	3.007	2.914	2.685	5.76	5.734	5.762	5.804	5.806	5.776	5.624	5.648	5.688	5.664	5.671	5.686	4.651	4.69	4.675	4.741	4.724	4.702	5.027	5.058	5.074	5.072	5.078
pos_7291	Marmesin rhamnoside	metab_12374	HMDB0039564	B(ii)	-	357.133	12.1769	pos	M+H-2H2O	C20H24O8	0	59.4	-1.35581	142347-99-7	0.00288291	5.205	5.162	5.164	5.207	5.208	5.187	2.378	2.382	2.385	2.381	2.37	2.373	2.445	2.442	2.466	2.453	2.453	2.464	2.311	2.483	2.821	2.323	2.334	2.578	4.556	4.563	4.561	4.59	4.57
pos_7294	Dodecylbenzene	metab_12377	HMDB0251572	B(ii)	-	288.268	12.1978	pos	M+ACN+H	C18H30	0	66.6	-2.28706	-	0.000494076	6.164	6.155	6.162	6.192	6.177	6.171	3.858	3.482	3.376	3.486	3.413	3.268	3.086	3.014	3.11	2.954	3.116	3.063	3.403	3.453	3.537	3.542	3.512	3.535	5.515	5.522	5.52	5.519	5.52
pos_7295	Flusilazole	metab_12378	HMDB0039815	B(i)	C18733	316.107	12.1978	pos	M+H	C16H15F2N3Si	37.5	0	-1.40257	85509-19-9	0.0051667	4.554	4.5	4.55	4.589	4.581	4.586	1.701	1.843	1.521	1.595	1.562	1.783	1.235	1.392	1.919	1.316	1.743	1.254	1.889	1.284	1.668	1.7	1.565	2.408	4.031	4.049	4.052	4.05	4.003
pos_7327	W Hydroxy testosterone	metab_12414	HMDB0060089	B(ii)	C05294	305.211	12.3741	pos	M+H	C19H28O3	0	49.7	-1.65737	-	0.00277097	4.634	4.685	4.669	4.712	4.671	4.698	3.246	3.061	3.212	3.327	2.95	3.093	2.454	2.647	2.715	2.275	2.194	2.205	2.479	2.598	2.767	2.531	2.753	2.709	4.133	4.156	4.136	4.14	4.126
pos_7330	Cembrene	metab_12418	LMPR0104190002;HMDB0036845	B(ii)	C11893	314.283	12.3958	pos	M+ACN+H	C20H32	0	50	-5.64725	1898-13-1	0.00122419	5.613	5.569	5.601	5.6	5.632	5.618	4.523	4.319	4.315	4.319	4.274	4.34	4.412	3.997	3.95	3.898	3.942	4.006	3.607	4.586	4.707	4.64	4.75	4.476	4.959	4.969	4.967	4.972	4.975
pos_7336	3beta,7alpha-Dihydroxy-5-cholestenoate	metab_12423	HMDB0012454;PW_C007981	B(ii)	C17335	474.357	12.4182	pos	M+ACN+H	C27H44O4	0	49.9	-2.29122	115538-84-6	0.000857392	5.481	5.448	5.462	5.489	5.475	5.474	3.179	2.415	1.887	2.526	2.516	2.827	2.825	2.771	2.275	2.743	2.642	2.68	3.346	3.547	3.374	3.434	3.532	3.435	4.808	4.818	4.808	4.81	4.812
pos_7339	15-Keto-prostaglandin F2a	metab_12426	HMDB0004240	B(ii)	C05960	335.219	12.4401	pos	M+H-H2O	C20H32O5	0	30.7	-8.64726	35850-13-6	0.00247508	5.817	5.768	5.793	5.815	5.759	5.803	6.007	5.975	5.983	6.021	6	6.02	5.521	5.509	5.501	5.506	5.498	5.533	5.318	5.387	5.327	5.396	5.361	5.391	6.036	6.068	6.071	6.069	6.069
pos_7341	Cardanoldiene	metab_12429	HMDB0029816	B(ii)	-	364.262	12.4623	pos	M+ACN+Na	C21H32O	0	54.5	4.61018	51546-63-5	0.00397598	4.738	4.783	4.735	4.767	4.74	4.752	2.449	2.837	2.311	2.375	2.295	2.424	2.471	2.368	2.392	2.609	2.378	2.389	2.601	2.254	2.239	2.249	2.244	2.247	4.063	4.108	4.089	4.08	4.089
pos_7353	Glyceollin II	metab_12442	HMDB0034087	B(ii)	C10422	356.149	12.5516	pos	M+NH4	C20H18O5	0	34.4	-2.15125	67314-98-1	0.00212708	5.308	5.319	5.367	5.369	5.342	5.325	4.219	3.781	3.46	3.334	2.911	3.057	3.321	2.735	2.776	2.319	2.44	2.343	3.337	3.327	3.493	3.446	3.336	3.447	4.803	4.822	4.831	4.822	4.825
pos_7354	2-Heptadecylfuran	metab_12443	HMDB0033608	B(ii)	-	370.31	12.5516	pos	M+ACN+Na	C21H38O	0	38.4	6.21135	208329-97-9	0.00106302	5.195	5.171	5.24	5.192	5.227	5.205	3.043	2.95	2.926	1.564	2.883	2.534	2.618	2.383	1.363	2.645	2.378	1.821	2.523	2.463	2.072	2.649	2.973	2.396	4.519	4.51	4.515	4.523	4.518
pos_7356	Hexyl benzoate	metab_12445	HMDB0040431	B(ii)	C14716	189.127	12.5731	pos	M+H-H2O	C13H18O2	0	38.3	-1.19687	6789-88-4	0.00295271	4.355	4.336	4.401	4.398	4.333	4.391	3.77	3.556	3.534	3.7	3.509	3.639	3.395	3.427	3.472	3.306	3.404	3.463	3.149	3.143	3.093	3.288	3.302	3.213	3.959	3.983	3.973	3.983	3.988
pos_7359	(2E,4E,6Z)-2,4,6-Decatrienoic acid dehydropiperidide	metab_12448	HMDB0033530	B(ii)	-	232.169	12.5957	pos	M+H	C15H21NO	0	33	-1.47501	43110-67-4	0.000638742	5.932	5.938	5.942	5.973	5.906	5.945	3.3	3.076	3.096	2.866	2.709	2.902	2.571	2.556	2.79	2.796	2.756	2.852	4.289	4.34	4.317	4.32	4.324	4.351	5.451	5.459	5.457	5.452	5.457
pos_7361	17alpha-Estradiol	metab_12451	HMDB0000429	B(ii)	C02537	273.184	12.617	pos	M+H	C18H24O2	0	43.5	-1.71734	57-91-0	0.001947	4.729	4.758	4.788	4.787	4.75	4.745	4.462	4.437	4.459	4.491	4.405	4.472	3.879	3.753	3.711	3.834	3.799	3.818	3.451	3.585	3.607	3.621	3.602	3.592	4.652	4.667	4.664	4.677	4.667
pos_7365	Wyerol	metab_12455	HMDB0039142	B(ii)	-	324.123	12.6381	pos	M+ACN+Na	C15H16O4	0	77.8	7.0088	20450-52-6	0.00199841	6.897	6.905	6.9	6.916	6.892	6.862	5.333	4.871	4.642	4.526	4.431	4.325	4.715	4.453	4.349	4.372	4.312	4.354	4.535	4.571	4.58	4.599	4.625	4.594	6.362	6.39	6.392	6.391	6.39
pos_7387	Ceanothenic acid	metab_12477	HMDB0036850	B(ii)	-	518.323	12.728	pos	M+ACN+Na	C29H42O4	0	55.2	-1.25542	-	0.0012091	5.927	5.93	6.004	5.961	6.001	5.915	6.887	6.885	6.843	6.851	6.883	6.844	6.539	6.511	6.476	6.552	6.476	6.542	6.047	6.12	6.158	6.124	6.181	6.114	6.254	6.259	6.261	6.269	6.272
pos_740	Laurenobiolide	metab_12490	HMDB0036771;HMDB0302705	B(ii)	C09492	291.158	5.89	pos	M+H-H2O, M+H, M+H-2H2O	C17H22O4	0	38.1	-4.18139	35001-25-3	0.00202754	4.482	4.427	4.459	4.408	4.484	4.454	3.387	3.339	3.434	3.39	3.287	3.321	4	3.974	3.909	3.92	3.871	3.866	3.714	3.792	3.913	3.733	3.932	3.83	4.826	4.846	4.848	4.847	4.849
pos_7405	Isoamberboin	metab_12496	HMDB0034719	B(ii)	-	328.154	12.7946	pos	M+ACN+Na	C15H20O4	0	35.1	6.40609	30825-69-5	0.0034991	4.503	4.522	4.507	4.517	4.494	4.486	2.342	2.346	2.349	2.344	2.466	2.337	2.408	2.406	2.43	2.416	2.416	2.473	2.435	2.298	2.278	2.333	2.327	2.323	3.983	3.999	3.976	3.984	3.961
pos_7412	Vindoline	metab_12504	HMDB0259814;MJDBOTE0000982	B(ii)	C01626	474.259	12.8377	pos	M+NH4	C25H32N2O6	0	70.9	-2.69899	2182-14-1	0.00259805	3.287	3.082	3.377	3.174	3.442	2.965	5.44	5.473	5.44	5.408	5.388	5.416	4.907	4.928	4.921	4.93	4.914	4.961	4.285	4.321	4.286	4.204	4.266	4.271	4.689	4.689	4.688	4.69	4.662
pos_7414	5-Eicosyne	metab_12506	HMDB0041107	B(ii)	-	342.315	12.8593	pos	M+ACN+Na	C20H38	0	49.3	6.14963	74685-31-7	0.00276848	5.87	5.863	5.902	5.873	5.868	5.907	1.342	3.18	2.907	3.191	1.334	2.544	3.164	3.001	3.171	3.007	2.882	3.297	3.065	3.138	3.948	4.174	4.148	4.267	5.256	5.257	5.259	5.291	5.263
pos_7418	Euscaphic acid	metab_12509	HMDB0253726;HMDB0036651	B(ii)	C17890	453.335	12.8593	pos	M+H-2H2O	C30H48O5	0	34.4	-1.80627	53155-25-2	0.00317613	3.874	3.65	3.78	3.753	3.49	3.732	5.43	5.374	5.41	5.344	5.367	5.377	4.232	4.166	4.236	4.183	4.225	4.227	2.44	2.458	2.93	2.532	2.648	2.542	4.175	4.168	4.2	4.169	4.174
pos_7434	(E)-Arachidin II	metab_12527	HMDB0038784	B(ii)	-	593.292	12.9034	pos	2M+H	C19H20O3	0	49.7	4.51748	61517-87-1	0.0111163	3.429	3.402	3.327	3.516	3.506	3.784	4.232	4.273	4.165	3.994	4.038	3.917	3.664	3.68	3.262	2.868	3.646	3.345	4.296	4.27	4.31	4.072	4.122	4.042	4.622	4.729	4.7	4.763	4.708
pos_7452	Theaspirone A	metab_12546	HMDB0035228	B(ii)	-	209.153	13.0124	pos	M+H	C13H20O2	0	30.7	-1.59088	24399-19-7	0.00204247	4.714	4.722	4.733	4.743	4.74	4.728	4.525	4.485	4.518	4.449	4.458	4.443	4.287	4.274	4.31	4.302	4.267	4.275	4.278	4.309	4.279	4.293	4.29	4.328	4.478	4.496	4.501	4.498	4.499
pos_7454	9-Octadecenamide, N-(2-hydroxyethyl)-, (9Z)-	metab_12548	HMDB0247608	B(ii)	-	358.331	13.0124	pos	M+CH3OH+H	C20H39NO2	0	58.6	-2.83756	-	0.00412491	3.066	3.494	3.063	3.517	3.357	3.07	4.735	4.658	4.673	4.74	4.601	4.684	4.562	4.472	4.596	4.509	4.536	4.523	4.909	5.013	4.904	4.98	4.965	5.048	4.225	4.226	4.26	4.258	4.232
pos_7483	(E)-2-Tridecene-4,6,8-triyn-1-ol	metab_12579	HMDB0030931	B(ii)	-	219.138	13.1653	pos	M+CH3OH+H	C13H14O	0	41	-1.59584	-	0.000840677	3.885	3.854	3.831	3.908	3.857	3.919	3.555	3.224	3.298	3.082	2.938	2.918	3.063	2.691	3.014	2.963	3.022	3.04	2.784	2.477	2.723	2.625	2.372	2.657	3.988	3.982	3.982	3.98	3.986
pos_7491	Pralidoxime	metab_12587	HMDB0014871	B(ii)	C07400	313.106	13.1864	pos	2M+K	C7H9N2O+	0	38.2	0.903025	6735-59-7	0.00173718	4.972	4.924	4.958	4.965	4.986	4.963	3.806	3.103	2.552	2.4	2.389	2.529	2.675	2.462	2.486	2.472	2.472	2.483	2.33	2.348	2.333	2.343	2.404	2.703	4.45	4.445	4.465	4.457	4.457
pos_7493	Taxine B	metab_12589	HMDB0258750	B(ii)	C19989	616.345	13.1864	pos	M+CH3OH+H	C33H45NO8	0	35.2	-5.6818	1361-51-9	0.00153195	5.636	5.615	5.605	5.642	5.652	5.658	5.946	5.973	6.001	5.941	5.936	5.972	5.647	5.652	5.642	5.693	5.645	5.683	4.885	4.951	4.891	4.916	4.994	4.982	5.3	5.3	5.308	5.32	5.306
pos_7496	19(s)-hete	metab_12592	PW_C006775;HMDB0011136	B(ii)	C14749	303.231	13.2092	pos	M+H-H2O	C20H32O3	0	57.4	-1.68971	79551-85-2	0.00382695	4.864	4.862	4.883	4.869	4.883	4.893	4.402	4.165	4.111	4.087	3.818	3.816	3.921	3.856	3.948	3.925	3.894	3.905	3.944	3.887	3.861	3.891	3.79	3.946	4.999	4.964	5.007	5.005	5.01
pos_7508	Alpha-Dimorphecolic acid	metab_12606	LMFA02000188;HMDB0004670	B(ii)	C14767	329.268	13.2741	pos	M+CH3OH+H	C18H32O3	0	75.1	-2.10371	73543-67-6	0.00242179	3.712	3.73	3.616	3.805	3.814	3.727	4.879	4.885	4.887	4.902	4.857	4.915	4.595	4.636	4.624	4.616	4.64	4.649	4.106	4.062	4.109	4.118	4.147	4.126	4.272	4.275	4.298	4.276	4.278
pos_751	Trans-O-Methylgrandmarin	metab_12608	HMDB0039031	B(ii)	-	329.101	6.1713	pos	M+Na, 2M+Na, M+2Na-H	C16H18O6	0	46.3	5.4806	-	0.000701088	6.359	6.358	6.34	6.36	6.377	6.357	4.716	4.787	4.748	4.678	4.755	4.688	4.756	4.815	4.692	4.737	4.817	4.75	4.652	4.568	4.485	4.591	4.707	4.559	5.912	5.917	5.92	5.918	5.91
pos_7513	Docosapentaenoic acid (22n-3)	metab_12612	PW_C002795;HMDB0006528	B(ii)	C16513	363.289	13.297	pos	M+CH3OH+H	C22H34O2	0	35.1	-2.07863	24880-45-3	0.0305522	4.679	4.378	4.679	4.398	4.407	4.697	3.072	2.512	3.021	2.336	2.584	2.442	2.022	2.02	2.106	2.249	2.431	2.041	4.212	2.384	4.062	2.032	4.097	2.702	3.734	3.734	3.739	3.887	3.989
pos_7521	Dihydrozeatin-9-N-glucoside-O-glucoside	metab_12620	HMDB0012212	B(ii)	-	590.201	13.3408	pos	M+2Na-H	C22H35N5O11	0	37.9	-6.19577	619326-04-4	0.00528517	5.054	5.12	5.1	4.997	5.109	5.06	4.529	4.532	4.535	4.531	4.52	4.524	4.595	4.593	4.617	4.603	4.603	4.615	4.461	4.478	4.464	4.473	4.468	4.472	4.578	4.536	4.538	4.58	4.584
pos_7526	24,25-Dihydrolanosterol	metab_12625	PW_C002962;HMDB0006839;LMST01010087	B(ii)	C05109	446.435	13.3618	pos	M+NH4	C30H52O	0	70.8	-2.0417	79-62-9	0.00254741	5.907	5.904	5.915	5.932	5.932	5.944	3.751	3.227	2.863	2.858	2.847	2.851	2.923	2.92	2.944	2.931	2.931	2.942	2.788	3.087	2.791	2.801	2.796	2.799	5.394	5.366	5.397	5.4	5.395
pos_7534	(R)-Cryptone	metab_12633	HMDB0035929	B(ii)	-	156.138	13.4281	pos	M+NH4	C9H14O	0	38.6	-1.72139	2158-61-4	0.00297438	3.932	3.86	3.925	3.846	3.845	3.93	4.23	4.144	4.169	4.087	4.087	4.124	4.464	4.393	4.472	4.452	4.432	4.484	4.44	4.43	4.403	4.414	4.453	4.512	4.152	4.135	4.163	4.161	4.166
pos_7559	Murrayenol	metab_12660	HMDB0029345	B(ii)	-	471.347	13.5621	pos	M+H	C30H46O4	0	37.2	-0.695526	-	0.00522648	3.953	3.989	3.89	4.273	4.034	3.947	5.437	5.38	5.381	5.415	5.359	5.357	4.603	4.586	4.686	4.587	4.518	4.665	3.695	3.793	3.726	3.693	3.788	3.904	4.449	4.399	4.439	4.436	4.461
pos_7571	Isokobusone	metab_12674	HMDB0036791	B(ii)	C16977	264.195	13.6073	pos	M+ACN+H	C14H22O2	0	49.8	-1.4755	24173-72-6	0.010627	4.701	4.619	4.69	4.575	4.699	4.697	3.346	3.087	2.788	2.24	2.229	2.233	2.864	2.302	2.442	2.664	2.322	3.193	2.526	3.23	2.173	2.983	3.144	2.8	4.203	4.111	4.196	4.219	4.217
pos_7588	1-Triacontanol	metab_12692	LMFA05000006;HMDB0244015	B(ii)	C08392	502.498	13.6518	pos	M+ACN+Na	C30H62O	0	84.3	3.68128	593-50-0	0.00300326	5.369	5.306	5.315	5.225	5.252	5.309	3.304	3.308	3.311	3.307	3.296	3.299	3.371	3.369	3.393	3.379	3.379	3.39	3.237	3.254	3.239	3.249	3.244	3.247	4.724	4.732	4.739	4.762	4.735
pos_7589	27-Hydroxyisomangiferolic acid	metab_12693	HMDB0036064	B(ii)	C17568	536.371	13.6518	pos	M+ACN+Na	C30H48O4	0	41.2	-0.0275807	123563-64-4	0.00650158	4.032	3.588	3.467	3.432	3.498	3.578	5.056	5.569	5.292	5.444	5.684	5.216	5.013	5.175	4.815	5.162	4.995	4.976	5.125	4.685	4.914	4.802	4.965	4.73	4.6	4.603	4.585	4.652	4.646
pos_759	Sucrose 1',4'-(4,4'-dihydroxy-3,3'-dimethoxy-b-truxinate)	metab_12694	HMDB0036978	B(ii)	-	695.217	6.4398	pos	M+H, M+Na, M+K	C32H38O17	0	36.9	-1.79574	-	0.00138485	5.071	5.094	5.046	5.123	4.995	5.102	3.272	3.29	3.283	3.293	3.193	3.329	3.874	4.089	4.133	3.967	3.966	4.033	0.616	2.607	2.858	2.726	0.8956	2.454	5.572	5.578	5.58	5.564	5.583
pos_7614	Tetrahydrodeoxycorticosterone	metab_12719	LMST05030013;HMDB0000879	B(ii)	C13713	376.284	13.6965	pos	M+ACN+H	C21H34O3	0	33.9	-2.17923	567-03-3	0.00862956	5.113	5.04	5.059	5.046	5.051	5.09	4.68	3.093	3.248	3.066	2.665	1.259	2.51	0.3738	0.3878	0.3798	2.589	0.3865	0.3026	2.753	1.084	0.6515	1.307	0.7163	4.584	4.494	4.582	4.586	4.577
pos_7657	3-Pentadecenal	metab_12765	HMDB0040377	B(ii)	-	242.247	13.8257	pos	M+NH4	C15H28O	0	38.7	-2.09048	140899-08-7	0.00798687	4.133	3.928	4.119	4.006	4.072	4.144	4.539	4.746	4.586	4.58	4.623	4.503	4.614	4.661	4.562	4.685	4.778	4.546	4.56	4.433	4.534	4.437	4.594	4.494	4.319	4.317	4.323	4.348	4.399
pos_766	Abscisic alcohol	metab_12768	HMDB0039635	B(ii)	C13456	233.153	6.6858	pos	M+H-2H2O, M+H-H2O, M+H	C15H22O3	0	59.5	-1.77854	113472-20-1	0.000957718	4.712	4.748	4.704	4.725	4.726	4.724	4.327	4.273	4.262	4.235	4.218	4.255	4.264	4.218	4.295	4.246	4.266	4.291	4.125	4.161	4.152	4.167	4.179	4.113	4.991	4.987	4.994	4.99	5
pos_7667	Anacardic acid	metab_12775	HMDB0029683;HMDB0031059;LMPK15040001;HMDB0247824;HMDB0033896	B(ii)	C10759	386.268	13.87	pos	M+ACN+H	C22H32O3	0	34.7	-2.94827	103904-74-1;16611-84-0;103904-73-0	0.00687426	6.185	6.348	6.19	6.296	6.366	6.193	4.254	3.264	3.462	2.92	2.909	2.913	2.984	2.982	3.006	2.992	2.992	3.338	4.323	4.252	4.246	4.344	4.334	4.368	5.66	5.577	5.663	5.627	5.67
pos_7670	Typhasterol	metab_12778	HMDB0304522;LMST01030130;HMDB0034423	B(ii)	C15793	413.341	13.9136	pos	M+H-2H2O	C28H48O4	0	47.1	-2.0401	87734-68-7	0.00529533	5.425	5.261	5.423	5.306	5.336	5.42	4.787	4.439	4.409	4.163	3.862	4.04	3.463	2.649	3.249	2.191	2.191	3.073	2.952	3.585	3.489	3.486	3.316	3.563	4.979	4.944	4.983	4.992	5.017
pos_7690	3,5,5-Trimethyl-2-cyclohexen-1-one	metab_12799	HMDB0031195	B(ii)	C14743	171.138	14.0003	pos	M+CH3OH+H	C9H14O	0	49.7	-2.58256	78-59-1	0.00661539	3.753	3.9	3.903	3.974	3.935	3.86	3.547	2.935	2.977	2.851	2.832	3.245	2.989	2.966	3.229	2.578	3.133	3.143	4.579	4.772	4.639	4.856	4.713	4.845	3.898	3.907	3.91	3.847	3.895
pos_7698	Dgdg(2:0/9:0)	metab_12807	-	B(i)	-	621.27	14.0218	pos	M+Na	C26H46O15	39.6	0	-5.53333	-	0.0104911	4.48	4.784	4.591	4.651	4.711	4.62	4.46	3.887	3.665	4.096	3.65	3.916	5.138	5.018	5.767	4.946	5.019	5.603	5.79	6.528	5.785	6.522	6.117	6.5	5.408	5.354	5.428	5.291	5.414
pos_7699	Glycerol 2-(9Z,12Z-octadecadienoate) 1-hexadecanoate 3-O-[alpha-D-galactopyranosyl-(1->6)-beta-D-galactopyranoside]	metab_12808	HMDB0041511	B(ii)	-	934.643	14.0218	pos	M+NH4	C49H88O15	0	62	-3.56829	145033-48-3	0.0207087	4.115	4.864	4.314	3.534	3.453	3.457	4.653	4.378	5.56	4.854	6.054	5.823	3.785	6.067	5.91	5.649	5.626	5.106	5.577	5.964	4.9	5.868	5.385	6.086	5.599	5.573	5.675	5.378	5.479
pos_77	Kaempferol 3-alpha-L-arabinofuranoside	metab_12809	HMDB0029502	B(ii)	-	383.075	6.4174	pos	M+H-2H2O, M+Na, M+K, M+2Na-H, M+H-H2O	C20H18O10	0	54.4	-1.76553	5041-67-8	0.00125669	4.939	4.962	4.949	4.968	4.937	4.984	4.774	4.777	4.75	4.767	4.753	4.707	5.078	5.083	5.122	5.071	5.096	5.091	3.577	3.55	3.283	3.418	3.432	3.363	5.922	5.923	5.928	5.924	5.94
pos_772	7-Hydroxy-3,4',8-trimethoxyflavone	metab_12832	HMDB0041544	B(ii)	-	329.101	7.0662	pos	M+H, M+K, M+Na	C18H16O6	0	47.4	-2.2031	-	0.000992846	6.171	6.157	6.173	6.16	6.158	6.161	4.843	4.643	4.575	4.494	4.438	4.417	4.661	4.588	4.568	4.598	4.564	4.586	4.356	4.3	4.374	4.364	4.336	4.427	6.019	6.028	6.02	6.028	6.033
pos_7731	5alpha-Androstane-3beta,17beta-diol	metab_12844	HMDB0000493	B(ii)	C12525	293.247	14.239	pos	M+H	C19H32O2	0	47.5	-2.57915	571-20-0	0.0379738	4.02	4.608	4.024	4.28	4.603	3.983	4.405	3.875	3.42	3.9	2.457	3.158	2.673	2.414	2.598	2.458	2.442	2.566	2.322	2.894	2.346	3.07	2.618	2.863	3.877	3.954	3.883	3.577	3.834
pos_774	2-Feruloyl-1-sinapoylgentiobiose	metab_12853	HMDB0030334	B(ii)	-	725.227	7.1555	pos	M+H, M+K, M+Na	C33H40O18	0	41.3	-1.70671	-	0.00226751	6.529	6.529	6.514	6.542	6.544	6.545	5.011	4.958	5.022	4.954	4.956	4.968	5.202	5.221	5.264	5.198	5.204	5.257	4.645	4.733	4.647	4.625	4.593	4.615	5.998	5.996	5.996	5.969	6.005
pos_7745	Ethyl oleate	metab_12858	LMFA07010880;HMDB0034451	B(ii)	C03425	328.32	14.2825	pos	M+NH4	C20H38O2	0	39.9	-2.33042	111-62-6	0.0262361	4.352	3.927	4.35	3.983	3.851	4.353	3.67	4.015	3.906	3.805	3.758	3.807	3.882	3.767	3.934	3.831	3.601	3.711	5.04	5.388	5.176	5.457	5.372	5.433	4.468	4.207	4.473	4.436	4.477
pos_7748	Reticulatain 2	metab_12861	HMDB0034302	B(ii)	-	615.497	14.2825	pos	M+Na	C37H68O5	0	64.6	1.69179	166022-36-2	0.021058	4.574	4.38	3.352	4.499	4.226	3.359	5.454	5.355	5.928	6.088	5.044	5.999	5.517	5.599	6.272	5.584	5.388	6.182	5.234	6.011	5.335	6.075	5.128	6.097	4.44	4.38	4.388	4.232	4.472
pos_7765	4-Hydroxy-3-(16-methylheptadecyl)-2H-pyran-2-one	metab_12878	HMDB0032093	B(ii)	-	406.329	14.3498	pos	M+ACN+H	C23H40O3	0	63.9	-8.30135	203300-23-6	0.0238789	4.699	4.074	4.762	4.434	4.369	4.798	4.453	5.158	4.942	3.503	4.659	4.005	4.658	4.819	4.595	4.602	4.569	4.118	4.501	4.327	4.616	3.955	4.984	4.002	4.705	4.494	4.698	4.566	4.762
pos_7770	Stearic acid	metab_12884	HMDB0000827;PW_C000661;HMDB0303352;HMDB0303351;LMFA01010018	B(ii)	C01530	307.262	14.3724	pos	M+Na	C18H36O2	0	56.4	5.9025	1957-11-04	0.0281712	3.637	3.811	3.693	4.004	3.815	3.707	4.283	3.632	3.368	3.624	3.143	3.579	2.588	2.585	3.537	2.596	2.596	3.428	2.454	3.179	2.457	2.466	2.461	2.842	4.119	4.075	4.126	3.848	4.038
pos_7772	Isofucosterol	metab_12886	HMDB0002374;LMST01040145	B(ii)	C08821	395.366	14.3724	pos	M+H-H2O	C29H48O	0	37.3	-1.95455	481-14-1	0.0258155	3.649	4.337	4.038	4.118	4.245	4.205	5.281	5.095	5.187	5.357	5.068	5.538	4.889	4.599	5.179	4.671	4.576	4.962	4.447	4.868	4.304	4.754	4.312	4.696	4.433	4.599	4.419	4.281	4.476
pos_7775	Biliverdin	metab_12889	PW_C000797;HMDB0001008	B(ii)	C00500	565.244	14.3932	pos	M+H-H2O	C33H34N4O6	0	49.4	-1.54666	114-25-0	0.0238011	5.08	5.199	5.155	4.995	5.143	5.137	4.424	4.255	3.872	4.024	3.322	3.695	3.288	3.128	3.152	3.138	3.138	3.149	2.996	3.013	2.999	3.008	3.003	3.052	4.679	4.43	4.681	4.648	4.687
pos_7783	Delta-Tocotrienol	metab_12898	LMPR02020056;HMDB0030008	B(ii)	C14156	429.336	14.4383	pos	M+CH3OH+H	C27H40O2	0	49.4	-1.6826	25612-59-3	0.0186171	5.142	5.082	5.124	4.932	5.206	5.115	4.581	4.239	4.039	3.786	2.989	3.507	3.755	1.366	2.842	2.804	0.9909	1.001	3.309	2.049	3.78	3.417	4.241	3.535	4.631	4.566	4.791	4.599	4.638
pos_7796	Cathasterone	metab_12911	HMDB0304285;LMST01030132	B(ii)	C15790	415.356	14.5049	pos	M+H-H2O	C28H48O3	0	36.1	-1.86272	-	0.00994183	4.785	5.168	4.806	5.362	5.204	4.846	4.896	4.64	4.326	4.446	4.006	4.052	3.863	2.678	3.236	2.688	2.688	3.475	2.546	3.378	2.549	2.82	2.553	2.709	4.844	4.801	4.848	4.733	4.779
pos_7797	3a,7a-Dihydroxy-5b-cholestane	metab_12912	HMDB0006893;PW_C002995	B(ii)	C05452	427.356	14.5049	pos	M+Na	C27H48O2	0	35.1	3.90101	3862-26-8	0.0117085	4.183	4.962	4.543	4.687	4.957	4.522	5.119	4.739	4.845	4.831	4.563	4.892	4.32	4.528	4.792	4.414	4.412	4.681	4.505	4.646	4.64	4.816	4.71	4.835	4.491	4.385	4.447	4.363	4.398
pos_780	(10Z,14E,16E)-10,14,16-Octadecatrien-12-ynoic acid	metab_12916	LMFA01030919;HMDB0035963	B(ii)	-	275.2	7.4686	pos	M+H-H2O, M+H, M+H-2H2O	C18H26O2	0	55.6	-2.06838	-	0.000859902	6.123	6.117	6.13	6.135	6.119	6.123	5.289	5.297	5.258	5.28	5.245	5.245	5.557	5.552	5.548	5.566	5.563	5.552	5.531	5.529	5.543	5.535	5.552	5.533	5.887	5.89	5.884	5.891	5.897
pos_7802	Gamma-Caprolactone	metab_12919	LMFA07040010;HMDB0003843	B(ii)	-	229.143	14.5262	pos	2M+H	C6H10O2	0	32.3	-1.97361	695-06-7	0.0146916	3.064	3.214	3.219	3.272	3.247	3.116	4.834	4.599	4.66	4.935	4.429	4.938	4.491	4.17	4.682	4.164	4.124	4.533	4.311	4.53	4.323	4.579	4.38	4.607	4.455	4.423	4.465	4.303	4.425
pos_7810	Sphinganine	metab_12927	LMSP01020001;PW_C000184;HMDB0242634;HMDB0000269	B(ii)	C00836	284.294	14.5926	pos	M+H-H2O	C18H39NO2	0	85.9	-2.43582	764-22-7	0.00702565	6.129	5.89	6.168	5.984	5.935	6.168	6.493	6.836	6.711	6.552	6.69	6.49	6.58	6.647	6.605	6.781	6.65	6.548	6.625	6.502	6.691	6.566	6.735	6.578	6.446	6.432	6.468	6.448	6.546
pos_7813	Eicosadienoic acid	metab_12930	HMDB0005060	B(ii)	C16525	291.268	14.6139	pos	M+H-H2O	C20H36O2	0	49.6	-1.73647	5598-38-9	0.0187589	4.141	3.736	4.14	3.95	3.943	4.188	3.619	4.576	3.934	3.97	4.148	2.897	4.217	4.189	2.999	4.16	4.05	2.708	3.974	2.714	4.092	2.649	4.178	2.533	3.875	3.797	3.717	3.881	3.878
pos_7836	(3beta,22R,23R,24S)-3,22,23-Trihydroxystigmastan-6-one	metab_12954	HMDB0039713	B(ii)	-	463.377	14.8388	pos	M+H	C29H50O4	0	73.4	-2.15936	90524-90-6	0.00856245	5.154	5.387	5.145	5.319	5.389	5.186	5.005	4.525	4.536	4.57	3.879	4.375	4.356	2.652	4.115	2.972	3.558	4.088	2.52	4.284	2.671	4.451	2.886	4.499	4.771	4.694	4.721	4.666	4.74
pos_7894	Glabranin	metab_13005	LMPK12140164;HMDB0032104	B(ii)	C09752	645.47	15.3175	pos	M+Na	C37H66O7	0	90.3	-0.613542	41983-91-9	0.012632	4.365	3.722	3.977	3.772	3.493	4.073	5.595	5.482	5.664	5.206	5.16	5.088	4.981	4.477	4.702	4.381	4.901	4.246	3.678	3.977	3.663	4.145	4.107	4.652	5.168	5.108	5.169	5.011	5.121
pos_791	Glycinoeclepin A	metab_13023	HMDB0037037	B(ii)	C08765	429.226	8.0262	pos	M+H-H2O, M+H, M+H-2H2O	C25H34O7	0	69.8	-1.83027	83216-10-8	0.000715789	5.38	5.328	5.387	5.357	5.324	5.358	4.272	4.274	4.265	4.24	4.261	4.221	5.524	5.472	5.511	5.532	5.532	5.534	6.39	6.362	6.383	6.394	6.371	6.388	5.498	5.496	5.5	5.506	5.502
pos_80	Armillasin	metab_13123	HMDB0038742	B(ii)	-	355.19	6.9766	pos	M+H-2H2O, M+2Na-H, M+Na, M+H, M+H-H2O	C22H28O5	0	33.5	-2.00332	139051-16-4	0.00222047	3.391	3.589	3.57	3.624	3.547	3.625	4.43	4.384	4.405	4.411	4.389	4.398	4.905	4.898	4.95	4.885	4.937	4.938	5.712	5.738	5.687	5.743	5.768	5.762	4.739	4.74	4.742	4.717	4.742
pos_812	Alpha-Mangostin	metab_13255	HMDB0035796	B(ii)	C10080	443.206	9.2366	pos	M+H, M+CH3OH+H, M+H-H2O	C24H26O6	0	64.8	-1.51463	6147-11-01	0.004056	4.011	3.888	3.866	3.743	4.134	4.067	3.78	3.686	3.893	3.848	3.741	3.814	5.405	5.439	5.407	5.421	5.47	5.335	5.674	5.681	5.622	5.668	5.676	5.695	4.613	4.636	4.638	4.663	4.624
pos_814	Methylgingerol	metab_13277	HMDB0029852	B(ii)	-	291.195	9.826	pos	M+H-H2O, M+H, M+H-2H2O	C18H28O4	0	32.6	-1.97379	-	0.00149983	5.963	5.997	5.972	5.983	5.974	5.973	4.795	4.824	4.781	4.814	4.772	4.815	4.476	4.458	4.429	4.479	4.486	4.434	4.271	4.234	4.303	4.217	4.33	4.328	5.445	5.445	5.448	5.464	5.456
pos_8171	Pc(16:0/16:0)	metab_13312	HMDB0000564;LMGP01010564;PW_C000440	B(ii)	C00157	778.535	15.386	pos	M+2Na-H	C40H80NO8P	0	82.3	1.7984	63-89-8	0.0102735	5.139	5.348	4.972	4.587	5.007	4.109	5.129	5.893	5.78	6.067	5.906	6.016	5.453	5.566	5.996	5.512	5.474	5.863	5.565	5.721	5.534	5.628	5.589	5.653	5.48	5.459	5.339	5.422	5.392
pos_8185	Pe(p-16:0/7:0)	metab_13327	-	B(i)	-	550.386	15.386	pos	M+H	C28H56NO7P	47.2	0	-1.63592	-	0.00494114	3.49	3.3	3.253	3.303	3.506	3.21	5.847	5.517	5.68	5.766	5.456	5.83	5.218	4.937	5.47	4.933	4.818	5.26	4.41	4.922	4.579	4.874	4.568	4.905	4.914	4.918	4.917	4.867	4.879
pos_819	Deacetylnomilinic acid	metab_13332	HMDB0035073	B(ii)	-	455.205	10.2316	pos	M+H-2H2O, M+H, M+H-H2O	C26H34O9	0	72.6	-1.78553	35930-21-3	0.000529334	4.102	4.237	4.137	4.225	4.019	4.141	4.24	4.262	4.236	4.263	4.221	4.23	5.87	5.892	5.89	5.875	5.839	5.864	6.672	6.667	6.66	6.688	6.672	6.678	5.69	5.691	5.693	5.685	5.69
pos_8219	(E)-2-Penten-1-ol	metab_13365	HMDB0031604	B(ii)	-	104.107	15.386	pos	M+NH4	C5H10O	0	31.7	1.20488	1576-96-1	0.0168233	3.632	3.706	3.632	3.941	3.778	3.706	5.159	4.834	5.07	4.586	4.635	4.699	4.187	4.437	4.714	4.282	4.359	4.332	4.429	4.681	4.434	4.633	4.526	4.754	4.373	4.416	4.504	4.303	4.369
pos_8254	6-Deoxocastasterone	metab_13403	HMDB0033984;LMST01030127	B(ii)	C15802	473.361	15.2948	pos	M+Na	C28H50O4	0	57.4	2.45373	87833-54-3	0.0138366	4.408	4.149	4.387	4.417	4.137	4.421	4.23	4.519	4.991	3.678	4.331	3.577	3.004	3.458	2.932	3.349	3.512	2.929	2.776	2.793	2.779	2.788	2.783	2.786	3.843	3.907	3.859	3.902	3.982
pos_8263	Muricin E	metab_13412	HMDB0036974	B(ii)	-	533.417	15.249	pos	M+H-2H2O	C33H60O7	0	33.2	-5.2956	-	0.0282422	4.379	3.903	4.42	4.139	3.559	4.437	5.132	4.126	4.365	5.26	4.059	4.986	3.947	4.71	3.953	4.663	4.814	4.235	5.046	3.525	5.135	3.513	5.288	3.444	4.3	4.3	4.329	4.048	4.333
pos_827	Hydroxystrobilurin D	metab_13418	HMDB0034760	B(ii)	-	459.237	10.1243	pos	M+H-H2O, M+H, M+H-2H2O	C26H34O7	0	61.6	-2.51706	113489-65-9	0.0024228	4.175	4.177	4.056	4.021	4.226	4.215	4.089	4.115	4.111	4.133	4.093	4.107	5.157	5.142	5.153	5.123	5.178	5.105	6.139	6.136	6.105	6.139	6.116	6.129	4.863	4.877	4.872	4.848	4.875
pos_8286	Squamocin L	metab_13433	HMDB0030940	B(ii)	-	589.482	15.1348	pos	M+H-H2O	C37H66O6	0	73.8	-1.34996	98767-45-4	0.00679634	4.967	4.407	3.503	4.147	4.363	3.445	5.716	5.946	6.172	6.123	5.751	5.904	5.985	5.43	5.507	5.398	5.919	5.601	5.252	4.868	4.939	5.131	5.042	5.188	4.823	4.747	4.792	4.746	4.774
pos_8309	Muricatenol	metab_13457	HMDB0035900	B(ii)	-	591.497	15.022	pos	M+H-H2O	C37H68O6	0	38.8	-1.75864	-	0.0205272	5.128	4.459	4.406	4.241	4.316	4.38	5.451	6.141	5.672	6.185	6.045	6.011	5.91	5.84	5.778	5.865	5.375	5.901	5.708	5.501	5.653	5.676	5.786	5.742	4.505	4.553	4.395	4.506	4.652
pos_8335	5alpha-cholesta-8,24-dien-3-one	metab_13484	HMDB0001093;LMST01010168;HMDB0304222	B(ii)	C22136	415.356	14.9079	pos	M+CH3OH+H	C27H42O	0	34.6	-2.1727	-	0.0154411	4.997	4.347	4.977	4.304	4.435	5.007	4.959	4.63	4.384	4.709	4.082	4.443	4.908	2.975	4.205	2.896	3.172	4.435	2.753	3.414	2.756	3.77	3.066	3.788	4.347	4.256	4.287	4.404	4.403
pos_8352	Hypogeic acid	metab_13501	HMDB0002186;LMFA01030808	B(ii)	-	531.44	14.8159	pos	2M+Na	C16H30O2	0	50.8	2.49897	2416-19-5	0.0110034	4.995	5.022	4.995	5.19	5.047	5.025	4.608	2.93	0.1636	1.332	0.1588	1.133	0.6133	0.1825	0.1909	0.186	0.186	2.893	2.932	3.146	0.1423	3.5	3.431	3.582	4.5	4.478	4.519	4.392	4.493
pos_8355	4-Hydroxycitrulline	metab_13504	HMDB0029384	B(ii)	-	400.217	14.8159	pos	2M+NH4	C6H13N3O4	0	56.3	4.80626	3618-90-4	0.00302717	5.681	5.792	5.751	5.772	5.808	5.775	6.392	6.3	6.248	6.294	6.179	6.26	6.321	6.177	6.281	6.148	6.178	6.258	6.074	6.213	6.128	6.273	6.205	6.291	6.046	6.002	6.016	6.002	6.009
pos_8374	Neryl glucoside	metab_13523	HMDB0029346	B(ii)	-	281.174	14.7717	pos	M+H-2H2O	C16H28O6	0	35.1	-2.03499	22850-13-1	0.0164538	3.141	2.908	3.155	3.29	3.052	3.191	3.559	3.289	3.287	3.491	2.922	3.237	3.075	2.486	2.51	2.496	2.533	2.508	2.374	2.572	2.357	2.966	2.745	2.488	4.197	4.204	4.2	4.046	4.129
pos_8380	22-Hydroxydocosanoic acid	metab_13529	HMDB0304091;HMDB0302963	B(ii)	C19623	379.32	14.7485	pos	M+Na	C22H44O3	0	84.6	4.28118	-	0.0185917	4.014	3.828	4.007	3.8	3.832	4.05	3.536	3.805	3.46	2.923	3.197	0.547	0.5993	2.731	0.6157	2.637	0.6054	1.27	0.5029	1.531	3.002	0.5115	3.249	1.41	4.235	4.134	4.282	4.099	4.244
pos_8385	Panatellin	metab_13533	HMDB0032094	B(ii)	-	587.466	14.7045	pos	M+Na	C35H64O5	0	64	2.52488	205439-32-3	0.0140129	4.185	4.381	4.161	4.532	4.313	4.13	5.51	5.253	5.631	5.704	5.148	5.554	5.431	4.599	5.045	4.659	4.879	4.96	3.84	4.435	3.872	4.559	4.12	4.656	4.811	4.771	4.833	4.66	4.765
pos_8422	Aceteugenol	metab_13570	HMDB0034122	B(ii)	C14567	207.101	14.5703	pos	M+H	C12H14O3	0	52.3	-1.74638	93-28-7	0.0228826	4.956	4.646	4.952	4.43	4.578	4.968	4.441	3.803	3.379	3.623	2.755	3.321	3.502	2.437	3.162	2.339	2.339	2.35	2.197	2.956	2.2	2.836	2.804	3.025	4.512	4.28	4.478	4.516	4.517
pos_8485	Beta-Santalol	metab_13632	HMDB0036716;LMPR0103800003	B(ii)	C09720	262.216	14.4153	pos	M+ACN+H	C15H24O	0	43.8	-1.66551	77-42-9	0.0144056	4.415	4.579	4.424	4.403	4.524	4.57	2.905	2.303	1.717	2.079	1.81	2.002	1.804	1.567	1.53	1.642	0.8075	1.962	1.342	1.051	1.533	1.075	1.753	1.645	4.546	4.393	4.453	4.389	4.463
pos_849	Alpha-Crocetin glucosyl ester	metab_13637	HMDB0039120	B(ii)	-	455.205	9.7162	pos	M+H-H2O, M+H, M+H-2H2O	C26H34O9	0	81	-1.94666	58050-17-2	0.00401452	5.203	5.179	5.216	5.196	5.187	5.16	3.99	3.843	3.959	3.915	3.858	3.979	5.464	5.395	5.436	5.466	5.475	5.466	6.384	6.355	6.355	6.366	6.371	6.34	5.413	5.405	5.374	5.435	5.411
pos_8498	3-(2-Heptenyloxy)-2-hydroxypropyl undecanoate	metab_13646	HMDB0034031	B(ii)	-	379.284	14.3724	pos	M+Na	C21H40O4	0	60.8	4.41572	-	0.0158002	4.951	5.111	4.988	5.006	5.07	5.019	5.107	5.114	5.068	5.209	4.87	5.231	4.572	4.287	4.786	4.186	4.096	4.821	3.545	4.504	3.609	4.514	3.667	4.617	4.893	4.872	4.896	4.721	4.901
pos_8504	Ganoderiol A	metab_13653	HMDB0035326	B(ii)	-	507.404	14.3498	pos	M+CH3OH+H	C30H50O4	0	30.4	-1.59303	-	0.00636585	4.315	4.875	4.284	4.805	4.746	4.357	5.141	4.738	5.376	5.374	4.739	5.358	5.126	4.562	5.153	4.598	4.942	5.035	4.475	5.174	4.476	5.249	4.621	5.262	4.937	4.909	4.937	4.867	4.941
pos_851	13-L-Hydroperoxylinoleic acid	metab_13659	HMDB0003871	B(ii)	C04717	295.226	12.2628	pos	M+NH4, M+K, M+H-H2O	C18H32O4	0	69.5	-1.77932	33964-75-9	0.00134144	5.448	5.435	5.465	5.455	5.437	5.462	5.596	5.57	5.59	5.602	5.591	5.59	5.026	5.014	5.042	5.011	5.047	5.052	4.92	4.958	4.915	4.979	4.98	4.983	5.608	5.619	5.621	5.623	5.628
pos_8539	Alpha-Elemolic acid	metab_13691	HMDB0034964	B(ii)	C08623	439.356	14.2825	pos	M+H-H2O	C30H48O3	0	61.2	-1.90786	28282-27-1	0.0100011	4.004	3.914	4.207	4.209	4.008	4.111	5.144	5.516	5.483	5.191	5.38	5.334	4.603	4.695	4.716	4.602	4.589	4.537	2.97	3.406	3.298	3.365	3.427	2.947	4.576	4.511	4.577	4.552	4.637
pos_854	(S)-p-Mentha-1,8-dien-10-yl acetate	metab_13692	HMDB0037018	B(ii)	-	195.138	12.2855	pos	M+H, 2M+NH4, M+ACN+Na	C12H18O2	0	30.7	-1.09316	15111-97-4	0.00142824	5.135	5.158	5.183	5.177	5.161	5.152	4.719	4.674	4.67	4.675	4.661	4.654	4.297	4.317	4.313	4.316	4.321	4.365	4.778	4.803	4.755	4.809	4.81	4.825	4.896	4.915	4.902	4.9	4.902
pos_8541	2-Pentadecylfuran	metab_13694	HMDB0033609	B(ii)	-	296.294	14.2825	pos	M+NH4	C19H34O	0	43.9	-2.40494	59958-20-2	0.00487971	4.64	4.332	4.622	4.536	4.252	4.654	4.776	5.066	4.976	4.814	4.852	4.875	4.964	4.93	5.096	4.842	4.783	4.927	4.587	4.932	4.764	5.036	4.899	5.031	4.785	4.767	4.812	4.785	4.825
pos_8542	Pentadecanol	metab_13695	HMDB0013299	B(ii)	-	270.279	14.2825	pos	M+ACN+H	C15H32O	0	40.7	-2.23105	629-76-5	0.0117706	4.317	4.088	4.323	4.188	4.077	4.391	4.676	4.926	4.876	4.785	4.825	4.767	4.877	4.866	4.914	4.801	4.793	4.845	4.723	4.72	4.716	4.841	4.862	4.828	4.612	4.611	4.616	4.637	4.739
pos_8543	2-Methyl-5-vinylpyrazine	metab_13696	HMDB0037282	B(ii)	-	138.102	14.2825	pos	M+NH4	C7H8N2	0	31.6	-2.59516	13925-08-1	0.0203293	5.006	5.043	5.002	5.009	5.165	4.956	5.728	5.25	5.268	5.786	5.235	5.763	5.741	5.309	5.67	5.318	5.326	5.736	5.157	5.626	5.146	5.726	5.152	5.714	5.239	5.235	5.177	4.986	5.119
pos_8558	Curcumenone	metab_13709	HMDB0033253;LMPR0103400001	B(ii)	C17492	469.328	14.239	pos	2M+H	C15H22O2	0	53.3	-6.54256	100347-96-4	0.00558952	5.733	5.114	5.741	5.752	5.158	5.781	4.47	4.602	4.365	4.567	4.449	4.443	3.516	3.409	3.774	3.396	3.614	3.645	3.162	3.764	2.994	3.722	3.685	3.911	5.263	5.201	5.266	5.229	5.268
pos_8568	Ganoderic acid F	metab_13720	HMDB0035988	B(ii)	-	615.256	14.1948	pos	M+2Na-H	C32H42O9	0	79.7	4.13758	98665-15-7	0.0190789	5.087	3.524	5.075	4.692	4.007	5.064	2.963	3.857	3.089	2.965	2.954	2.958	3.029	3.027	3.051	3.047	3.037	3.049	5.026	4.041	5.12	3.819	5.426	3.787	4.431	4.472	4.468	4.56	4.643
pos_8571	N-Acetylputrescine	metab_13724	HMDB0002064	B(ii)	C02714	113.107	14.1948	pos	M+H-H2O	C6H14N2O	0	37.9	-0.153444	5699-41-2;18233-70-0	0.0162551	4.905	4.917	4.92	4.917	5.039	4.892	5.632	5.233	5.263	5.648	5.166	5.638	5.612	5.251	5.557	5.284	5.275	5.605	5.106	5.518	5.123	5.606	5.122	5.619	5.15	5.154	5.133	4.959	5.14
pos_8603	7-Dehydrodesmosterol	metab_13760	HMDB0003896;PW_C001989	B(ii)	C05107	415.356	14.0858	pos	M+CH3OH+H	C27H42O	0	62.5	-2.52129	1715-86-2	0.00604331	4.81	4.8	4.85	4.77	4.799	4.812	4.902	4.612	3.831	3.746	3.239	3.832	3.459	2.793	3.155	2.803	2.803	2.98	2.661	2.679	2.664	2.674	2.669	3.312	4.481	4.42	4.442	4.412	4.436
pos_8607	(3S,6E,10E)-1,6,10,14-Phytatetraen-3-ol	metab_13764	HMDB0035083	B(ii)	-	332.294	14.0858	pos	M+ACN+H	C20H34O	0	51.4	-3.71086	-	0.0160184	4.625	4.751	4.713	4.673	4.824	4.712	3.187	3.976	2.701	3.834	2.686	3.523	4.162	3.725	2.783	2.769	3.936	2.781	2.627	2.976	3.81	2.899	3.933	2.638	4.132	4.075	4.137	4.108	4.251
pos_8609	(E)-6,10-Dimethyl-9-methylene-5-undecen-2-one	metab_13766	HMDB0035862	B(ii)	-	226.216	14.0858	pos	M+NH4	C14H24O	0	45.7	-2.68928	64854-44-0	0.00215823	4.528	4.578	4.583	4.609	4.584	4.584	5.142	5.193	5.2	5.167	5.12	5.202	5.133	5.111	5.214	5.134	5.095	5.196	4.989	5.091	5.001	5.18	5.097	5.176	4.949	4.948	4.966	4.949	4.97
pos_8618	Cyclopamine	metab_13775	HMDB0250664	B(ii)	C10798	429.346	14.0652	pos	M+NH4	C27H41NO2	0	44.8	-3.60759	4449-51-8	0.024913	4.091	3.876	4.235	3.974	4.274	3.994	2.596	2.927	2.5	2.275	2.264	2.268	3.925	3.829	4.46	4.02	3.535	4.348	4.673	5.131	4.77	5.114	4.949	5.234	4.096	3.912	4.184	4.036	4.106
pos_8648	Erinacine P	metab_13806	HMDB0036313	B(ii)	-	531.234	14.0003	pos	M+K	C27H40O8	0	40.1	-2.26482	291532-17-7	0.00491896	5.996	5.627	5.972	5.877	5.686	5.988	3.015	3.019	3.022	3.017	3.128	3.01	3.082	3.079	3.103	3.09	3.09	3.101	3.096	3.839	3.014	3.544	3.844	3.656	5.297	5.253	5.304	5.277	5.32
pos_8672	Sclareol	metab_13831	LMPR0104030010;HMDB0036827;MJDBOTE0001479	B(ii)	C09183	326.305	13.9783	pos	M+NH4	C20H36O2	0	85.2	-2.72894	515-03-7	0.00380755	5.262	5.027	5.255	5.096	5.156	5.24	5.583	5.728	5.84	5.774	5.734	5.726	5.797	5.671	5.756	5.636	5.775	5.801	6.541	6.6	6.502	6.664	6.68	6.697	5.76	5.759	5.777	5.761	5.811
pos_8683	Beta-Elemonic acid	metab_13842	HMDB0034963	B(ii)	C16927	455.351	13.9566	pos	M+H	C30H46O3	0	53.7	-1.95782	28282-25-9	0.00592814	4.035	4.376	4.271	4.642	4.537	4.187	5.908	5.944	6.06	6.012	5.966	5.966	5.206	5.074	5.337	5.048	5.18	5.295	4.338	5.19	4.234	5.149	4.321	5.238	5.001	4.942	5.012	4.996	5.016
pos_869	Armexifolin	metab_13849	HMDB0035596	B(ii)	-	245.117	9.7162	pos	M+H-H2O, M+H, M+H-2H2O	C15H18O4	0	62.8	-1.97544	64929-15-3	0.00107415	4.292	4.286	4.291	4.291	4.314	4.295	3.591	3.608	3.605	3.597	3.509	3.538	4.877	4.824	4.838	4.852	4.883	4.858	5.662	5.639	5.643	5.654	5.667	5.645	4.657	4.661	4.656	4.667	4.666
pos_8707	2,3-Dihydrowithanolide E	metab_13869	HMDB0034057	B(ii)	-	533.25	13.9136	pos	M+2Na-H	C28H40O7	0	36.9	2.90813	38253-76-8	0.0059507	5.563	5.292	5.498	5.428	5.305	5.49	4.318	2.512	2.891	2.737	2.5	2.62	2.575	2.718	2.597	2.583	2.583	2.594	2.441	3.517	3.338	2.454	3.335	3.107	4.806	4.774	4.841	4.773	4.813
pos_8716	3-Dehydrosphinganine	metab_13879	LMSP01020002;HMDB0001480;PW_C001139	B(ii)	C02934	300.289	13.9136	pos	M+H	C18H37NO2	0	80.6	-2.12562	16105-69-4	0.00526854	5.446	5.366	5.389	5.311	5.47	5.397	4.782	4.908	4.929	4.892	4.864	4.836	4.943	4.911	4.921	4.885	4.971	4.872	5.835	5.837	5.904	5.807	5.888	5.877	5.257	5.207	5.271	5.269	5.274
pos_8718	Lucidenic acid E2	metab_13881	HMDB0036434	B(ii)	-	561.245	13.87	pos	M+2Na-H	C29H40O8	0	41.3	2.66685	98665-17-9	0.00442979	5.7	5.374	5.566	5.582	5.436	5.591	3.202	3.206	3.209	3.205	3.193	3.197	3.269	3.266	3.29	3.277	3.277	3.288	3.134	3.152	3.137	3.147	3.519	3.214	5.026	5.001	5.045	5.019	5.058
pos_8726	5,8-Epoxy-5,8-dihydro-10'-apo-b,y-carotene-3,10'-diol	metab_13890	HMDB0039020	B(ii)	-	443.315	13.87	pos	M+CH3OH+H	C27H38O3	0	81.2	-2.04883	53905-15-0	0.00662565	5.761	5.618	5.721	5.631	5.736	5.731	4.255	3.754	3.672	3.808	3.628	3.694	2.817	2.948	2.479	2.973	2.869	3.062	2.577	2.861	2.506	3.08	3.025	3.249	5.213	5.134	5.2	5.204	5.219
pos_8728	7-Oxomatairesinol	metab_13892	HMDB0301740	B(ii)	-	405.154	13.87	pos	M+CH3OH+H	C20H20O7	0	31.5	-1.76915	-	0.0166974	5.066	4.976	4.982	4.357	5.023	5.039	0.6263	0.6292	0.6316	0.6283	0.6198	0.6227	0.6781	0.6764	0.6954	0.6845	0.6846	0.6936	0.5757	0.5887	0.5778	0.5849	0.5809	0.5835	4.37	4.251	4.275	4.421	4.378
pos_873	3-Oxo-2-(2-entenyl)cyclopentaneoctanoic acid	metab_13894	HMDB0301805	B(ii)	C04780	277.216	12.8154	pos	M+H-H2O, M+2Na-H, M+H-2H2O	C18H30O3	0	74.2	-1.5501	204135-86-4	0.000618035	6.411	6.475	6.457	6.448	6.455	6.43	5.96	5.919	5.927	5.912	5.911	5.914	5.602	5.6	5.6	5.612	5.6	5.627	5.61	5.643	5.616	5.643	5.646	5.643	6.129	6.13	6.137	6.132	6.137
pos_8736	2-Hydroxy-2,6,6-trimethylcyclohexanone	metab_13901	HMDB0037023	B(ii)	-	121.101	13.87	pos	M+H-2H2O	C9H16O2	0	41.9	-0.40936	7500-42-7	0.0043782	4.914	4.958	4.939	4.879	5.003	4.992	4.992	4.843	4.798	4.804	4.778	4.726	4.733	4.704	4.804	4.716	4.762	4.802	4.636	4.682	4.638	4.669	4.679	4.704	4.882	4.862	4.901	4.884	4.918
pos_8741	Psi-Taraxasteryl acetate	metab_13907	HMDB0035806	B(ii)	-	510.43	13.8481	pos	M+ACN+H	C32H52O2	0	37.4	-1.69921	4586-65-6	0.00596997	3.676	4.042	3.548	3.574	3.9	3.252	6.031	5.932	5.909	6.085	5.941	6.067	6.268	6.238	6.334	6.238	6.24	6.363	5.004	5.449	4.773	5.487	4.811	5.506	5.738	5.67	5.758	5.728	5.745
pos_8746	Trans-p-Menth-2-ene-1,4-diol	metab_13912	HMDB0037021	B(ii)	-	341.266	13.8481	pos	2M+H	C10H18O2	0	41.6	-6.772	21473-37-0	0.00689332	4.188	4.096	4.186	4.178	4.134	4.176	3.944	4.032	4.107	3.998	3.886	3.84	3.804	3.708	3.787	3.617	3.828	3.769	3.597	3.29	3.753	3.587	3.634	3.62	4.549	4.477	4.537	4.534	4.556
pos_8747	Androstenol	metab_13913	HMDB0005935	B(ii)	-	307.262	13.8481	pos	M+CH3OH+H	C19H30O	0	51.1	-3.53934	1153-51-1	0.00475963	3.785	3.719	3.736	3.789	3.924	3.806	4.241	4.288	4.198	4.247	4.047	4.126	3.934	3.798	3.557	3.764	3.809	3.568	3.852	3.688	3.76	4.057	4.316	4.044	4.801	4.801	4.812	4.817	4.857
pos_875	Phytosphingosine	metab_13916	LMSP01030001;HMDB0004610	B(ii)	C12144	300.289	12.8593	pos	M+H-H2O, M+2Na-H, M+Na	C18H39NO3	0	73.4	-1.66183	554-62-1	0.00154397	4.285	4.377	4.346	4.374	4.41	4.359	6	5.992	6.015	5.976	5.959	5.986	5.847	5.845	5.867	5.859	5.865	5.892	5.232	5.218	5.205	5.17	5.253	5.202	5.257	5.265	5.273	5.273	5.277
pos_8750	Carvone	metab_13917	HMDB0034974;HMDB0035824;HMDB0004487	B(ii)	C11383	151.112	13.8481	pos	M+H	C10H14O	0	55.4	-1.8884	22327-39-5;2244-16-8;33375-08-5	0.00344388	5.02	5.114	5.025	5.088	5.143	5.049	5.157	4.768	4.74	4.765	4.676	4.732	4.692	4.555	4.69	4.583	4.637	4.69	4.525	4.591	4.445	4.539	4.545	4.618	5.078	5.067	5.088	5.042	5.074
pos_8751	2-Methylcyclododecanone	metab_13918	HMDB0041404	B(ii)	-	179.179	13.8481	pos	M+H-H2O	C13H24O	0	32	-1.95332	16837-94-8	0.00548486	4.388	4.337	4.346	4.354	4.396	4.412	4.94	5.013	4.966	4.961	4.963	4.871	4.992	5.002	4.983	4.989	5.07	4.973	4.877	4.882	4.872	4.867	4.919	4.887	4.718	4.683	4.723	4.706	4.754
pos_8752	Nepetalactam	metab_13919	HMDB0038597	B(ii)	-	166.122	13.8481	pos	M+H	C10H15NO	0	30.6	-1.86123	115421-73-3	0.00493197	3.954	4.015	3.962	3.979	3.995	4	3.132	3.264	3.096	3.355	2.511	3.198	3.511	3.401	3.519	3.4	3.527	3.548	3.231	3.164	2.727	2.977	3.212	3.097	4.541	4.508	4.544	4.501	4.548
pos_8753	(Z,Z)-3,6-Dodecadien-1-ol	metab_13920	LMFA05000573;HMDB0031102	B(ii)	-	165.163	13.8481	pos	M+H-H2O	C12H22O	0	32.3	-1.7824	29125-78-8	0.0056232	4.512	4.47	4.489	4.481	4.541	4.564	5.063	5.143	5.091	5.099	5.073	5.059	5.127	5.116	5.118	5.094	5.171	5.083	4.967	4.983	4.977	4.984	5.042	5.004	4.824	4.787	4.844	4.832	4.86
pos_8754	Undecanoic acid	metab_13921	LMFA01010011;HMDB0000947	B(ii)	C17715	151.148	13.8481	pos	M+H-2H2O	C11H22O2	0	33.5	-1.69087	112-37-8	0.00504531	4.211	4.182	4.197	4.222	4.207	4.238	4.686	4.773	4.726	4.723	4.723	4.664	4.73	4.75	4.764	4.727	4.806	4.771	4.573	4.572	4.577	4.539	4.65	4.591	4.483	4.449	4.501	4.485	4.507
pos_8758	Medicagenic acid	metab_13924	LMPR0106150034;HMDB0304417;HMDB0034551	B(ii)	-	485.324	13.8257	pos	M+H-H2O	C30H46O6	0	42.9	-5.08484	599-07-5	0.00349831	5.593	5.305	5.556	5.432	5.378	5.577	4.257	4.259	4.051	4.265	4.219	4.238	3.856	3.858	4.004	3.768	4.008	3.8	2.884	3.703	3.515	3.297	3.55	3.439	4.969	4.936	4.942	4.938	4.971
pos_8767	(E,E)-11,13-Octadecadien-9-ynoic acid	metab_13934	HMDB0034382	B(ii)	-	309.242	13.8038	pos	M+CH3OH+H	C18H28O2	0	70.4	-2.36532	-	0.00408964	5.386	5.2	5.363	5.24	5.308	5.407	4.336	4.284	4.328	4.35	4.18	4.051	3.818	3.748	3.941	3.809	3.938	3.748	3.959	3.965	4.003	3.846	4.072	3.975	5.118	5.109	5.118	5.128	5.163
pos_8771	2-Acetyl-4-methylpyridine	metab_13939	HMDB0037071	B(ii)	-	118.065	13.8038	pos	M+H-H2O	C8H9NO	0	40.2	-0.427595	59576-26-0	0.00248846	4.504	4.583	4.542	4.592	4.635	4.627	4.952	4.803	4.762	4.823	4.787	4.736	4.701	4.655	4.831	4.693	4.77	4.851	4.707	4.712	4.652	4.687	4.716	4.682	4.802	4.79	4.818	4.79	4.809
pos_8776	Huperzine b	metab_13944	HMDB0253233	B(ii)	C09866	530.347	13.7824	pos	2M+NH4	C16H20N2O	0	43.1	-4.54439	103548-82-9	0.0144154	5.204	4.715	5.271	5.141	4.943	5.379	5.608	6.027	6.065	5.623	5.87	5.432	5.778	5.972	5.534	5.835	6.008	5.649	5.801	5.347	5.92	5.478	5.892	5.477	5.316	5.313	5.344	5.324	5.495
pos_8788	(2'E,4'Z,7'Z,8E)-Colnelenic acid	metab_13957	HMDB0030996	B(ii)	C16320	275.2	13.7824	pos	M+H-H2O	C18H28O3	0	72.1	-1.77775	52591-16-9	0.00445564	5.371	5.439	5.415	5.405	5.499	5.456	5.458	4.9	4.78	4.854	4.692	4.654	4.67	4.361	4.393	4.285	4.324	4.422	3.968	4.089	3.866	4.125	4.037	4.148	5.563	5.508	5.562	5.554	5.57
pos_8789	Ethyl trans-p-methoxycinnamate	metab_13958	HMDB0030762	B(ii)	C10476	207.101	13.7824	pos	M+H	C12H14O3	0	70	-1.78473	24393-56-4	0.00470602	5.517	5.395	5.514	5.421	5.476	5.521	5.443	4.026	3.618	3.536	3.098	3.329	3.86	2.815	2.981	2.336	2.644	2.919	3.121	3.27	3.406	3.379	3.247	3.398	5.088	5.043	5.08	5.089	5.108
pos_879	(E)-Suberenol	metab_13959	HMDB0030690	B(ii)	-	243.101	12.8377	pos	M+H-H2O, 2M+Na, M+H	C15H16O4	0	48.6	-1.59401	18529-47-0	0.00308781	3.831	3.844	3.95	3.878	3.833	3.869	0.8596	0.8628	0.8655	0.8618	0.8522	0.8555	3.538	3.475	3.493	3.541	3.495	3.52	3.941	4.036	3.903	3.923	3.948	3.931	4.523	4.495	4.526	4.524	4.529
pos_8795	(S)-Carvone	metab_13964	HMDB0004487	B(ii)	C11383	133.101	13.7824	pos	M+H-H2O	C10H14O	0	67.7	-1.27556	2244-16-8	0.00324693	5.583	5.387	5.586	5.476	5.588	5.629	6.161	6.099	6.087	6.076	6.049	5.954	6.052	6.029	6.083	6.006	6.021	6.019	6.006	5.928	6.039	5.998	6.038	5.931	5.693	5.654	5.684	5.682	5.704
pos_88	Isolimonic acid 16->17-lactone	metab_13969	HMDB0039364	B(ii)	-	471.2	4.5816	pos	M+H-H2O, M+K, M+Na, M+NH4, 2M+Na	C26H32O9	0	73.1	-1.77255	74729-97-8	0.00105207	4.027	3.886	3.959	3.855	4.043	3.897	5.49	5.504	5.521	5.471	5.461	5.475	6.823	6.87	6.86	6.859	6.875	6.867	6.505	6.52	6.461	6.473	6.495	6.495	5.897	5.913	5.905	5.898	5.904
pos_8840	Dihydroandrosterone	metab_14011	HMDB0000554	B(ii)	-	293.247	13.7191	pos	M+H	C19H32O2	0	35.1	-2.35283	1852-53-5	0.005832	4.925	4.664	4.862	4.677	4.864	4.906	4.111	3.968	4.019	3.956	3.835	3.855	3.707	3.748	3.805	3.564	3.688	3.757	4.287	4.273	4.227	4.177	4.329	4.231	4.602	4.543	4.597	4.603	4.608
pos_8841	4-Hydroxy-3-methoxy-2,10-bisaboladien-9-one	metab_14012	HMDB0033917	B(ii)	-	231.174	13.7191	pos	M+H-2H2O	C16H26O3	0	64.6	-1.64728	-	0.0118274	3.627	3.754	3.649	3.667	3.801	3.703	3.781	3.522	3.386	3.563	3.391	3.263	3.239	3.317	2.869	3.123	2.933	2.878	2.515	2.102	2.661	2.218	2.795	2.444	3.884	3.807	3.886	3.916	3.922
pos_8842	Trans-Jasmone	metab_14013	HMDB0031454	B(ii)	-	197.153	13.7191	pos	M+CH3OH+H	C11H16O	0	40.1	-1.6655	6261-18-3	0.00395972	4.151	4.206	4.205	4.168	4.229	4.226	4.185	3.864	3.886	3.782	3.658	3.79	3.587	2.858	3.778	3.412	3.667	3.786	3.535	3.864	3.242	3.712	3.671	3.855	4.59	4.552	4.593	4.582	4.597
pos_8843	Protoanemonin	metab_14014	HMDB0060503	B(ii)	C07090	193.049	13.7191	pos	2M+H	C5H4O2	0	53	-1.4388	108-28-1	0.015456	2.69	2.985	3.135	2.74	3.2	3.035	3.505	3.734	3.547	3.743	3.679	3.607	5.227	5.28	5.271	5.244	5.265	5.235	3.516	2.818	3.331	2.872	2.854	2.36	4.148	4.031	4.174	4.157	4.195
pos_8853	3beta-Cycloartane-3,29-diol	metab_14025	HMDB0040753	B(ii)	-	508.414	13.6965	pos	M+ACN+Na	C30H52O2	0	43.8	3.79315	157772-00-4	0.00693672	2.895	3.716	3.315	3.462	4.146	3.239	5.051	5.05	5.034	5.127	5.048	5.141	5.373	5.412	5.429	5.413	5.374	5.513	3.73	2.956	3.047	2.951	2.946	3.211	4.884	4.825	4.875	4.92	4.879
pos_8859	Ricinoleic acid	metab_14031	LMFA02000184;HMDB0034297	B(ii)	C08365	331.283	13.6965	pos	M+CH3OH+H	C18H34O3	0	78.8	-2.91104	141-22-0	0.00578466	4.235	4.027	4.185	3.993	4.278	4.222	4.845	4.985	4.848	4.976	4.95	4.826	4.437	4.452	4.393	4.436	4.423	4.391	4.737	4.637	4.701	4.65	4.712	4.661	4.349	4.298	4.335	4.361	4.355
pos_8867	GPEtn(19:0/15:0)	metab_14040	-	B(i)	-	742.536	13.6738	pos	M+Na	C39H78NO8P	39.9	0	0.898696	-	0.0149903	5.524	5.531	5.331	5.381	4.985	4.403	4.772	4.609	5.904	5.938	6.244	6.076	6.099	6.199	5.868	6.087	6.286	6.039	6.196	6.051	6.156	6.04	5.948	5.81	5.873	5.945	5.754	5.941	5.973
pos_8880	Dolichosterone	metab_14053	HMDB0034336	B(ii)	-	427.319	13.6738	pos	M+H-2H2O	C28H46O5	0	61.1	-2.89371	85797-15-5	0.00309188	4.704	4.896	4.794	4.748	4.92	4.773	4.343	4.1	3.959	4.257	4.155	4.258	3.644	3.547	3.614	3.585	3.433	3.793	3.903	3.852	3.559	4.097	3.725	3.698	4.483	4.455	4.479	4.454	4.46
pos_8910	(all-Z)-8,11,14-Heptadecatrienal	metab_14087	HMDB0041333	B(ii)	C16343	290.247	13.6518	pos	M+ACN+H	C17H28O	0	63.3	-2.07424	56797-44-5	0.00561306	4.978	4.936	4.968	4.923	4.962	4.974	3.111	2.837	2.286	2.352	2.271	2.275	2.346	2.344	2.368	2.354	2.354	2.365	2.212	2.66	2.215	2.297	2.441	2.223	4.494	4.445	4.449	4.428	4.467
pos_8915	Galactosylsphingosine	metab_14092	LMSP07000001;HMDB0242640;HMDB0000648	B(ii)	C01747	479.372	13.6297	pos	M+NH4	C24H47NO7	0	53.4	6.84935	2238-90-6	0.0497779	3.125	4.609	3.584	4.59	3.545	3.498	5.399	3.881	4.452	4.153	4.054	4.536	3.302	3.618	3.814	3.352	3.916	3.885	3.067	3.65	2.64	3.521	2.644	3.773	3.079	3.047	3.021	2.712	2.989
pos_8922	13-Hydroxy-9-methoxy-10-oxo-11-octadecenoic acid	metab_14099	HMDB0040901	B(ii)	-	307.226	13.6297	pos	M+H-2H2O	C19H34O5	0	56.8	-1.80381	150147-08-3	0.00412301	5.352	5.292	5.344	5.237	5.346	5.372	4.306	3.942	3.898	3.965	3.831	3.822	3.774	3.502	3.575	3.432	3.471	3.81	3.776	3.792	3.757	3.788	3.635	3.819	4.965	4.919	4.957	4.955	4.972
pos_8928	Glycosides	metab_14105	HMDB0031448	B(ii)	C01443	623.249	13.6073	pos	M+K	C29H44O12	0	68.4	4.12323	-	0.00751747	5.525	5.482	5.498	5.422	5.452	5.53	4.517	4.343	3.882	3.527	3.521	3.156	2.745	2.743	2.766	2.753	2.753	2.764	3.181	2.628	2.614	2.623	3.242	2.695	4.994	4.958	4.997	5.022	5.06
pos_8934	Xi-3-Methylheptacosane	metab_14112	HMDB0038308	B(ii)	-	458.471	13.6073	pos	M+ACN+Na	C28H58	0	64.4	4.32461	-	0.000816592	5.098	5.093	5.091	5.046	5.067	5.085	2.735	2.653	2.656	2.652	2.641	2.645	2.716	2.714	2.738	2.724	2.724	2.735	2.582	2.6	2.585	2.594	2.589	2.593	4.606	4.615	4.609	4.611	4.606
pos_8955	Delta8,14-Sterol	metab_14134	HMDB0006928	B(ii)	C11508	411.361	13.5845	pos	M+H	C29H46O	0	54.1	-1.77229	74635-33-9	0.0211331	5.042	5.136	5.084	5.075	5.098	5.086	4.629	4.728	5.553	4.943	5.29	5.604	4.092	4.645	5.143	5.113	5.153	4.325	5.102	5.162	3.314	3.809	3.764	3.779	5.182	5.278	5.032	5.292	5.279
pos_896	Eremopetasitenin D1	metab_14139	HMDB0032773	B(ii)	-	379.211	8.5793	pos	M+H, M+Na, M+H-H2O	C21H30O6	0	38.9	-1.9416	-	0.000933022	2.936	3.331	3.26	3.039	3.076	3.141	2.81	2.901	2.333	2.94	2.331	2.615	2.373	3.218	3.2	2.227	3.123	2.239	3.765	3.669	3.424	3.702	3.374	3.72	4.593	4.585	4.593	4.585	4.59
pos_897	Sagittariol	metab_14150	HMDB0036835	B(ii)	-	339.289	13.3188	pos	M+H-H2O, M+ACN+H, M+CH3OH+H	C20H34O2	0	30.8	-1.9193	56497-92-8	0.0026942	5.453	5.201	5.193	5.119	5.194	5.158	6.365	6.441	6.39	6.44	6.445	6.405	6.184	6.189	6.097	6.179	6.028	6.139	6.021	5.995	6.127	5.926	6.123	5.942	5.808	5.783	5.802	5.809	5.827
pos_8975	(24R)-5b,8b-Epidioxyergosta-6,22E-dien-3b-ol 3-glucoside	metab_14156	HMDB0037956	B(ii)	-	629.349	13.5398	pos	M+K	C34H54O8	0	73.3	7.33541	348144-81-0	0.0134585	4.599	4.346	4.646	4.351	4.614	4.666	4.627	4.855	4.702	4.758	4.716	4.44	4.529	4.462	4.423	4.606	4.554	4.074	4.704	4.26	4.678	4.373	4.751	4.578	4.718	4.577	4.717	4.717	4.721
pos_8983	Persicachrome	metab_14164	HMDB0036425	B(ii)	-	367.262	13.5398	pos	M+H-H2O	C25H36O3	0	43.4	-2.20309	80931-31-3	0.00461184	5.128	5.08	5.101	5.005	5.141	5.11	4.389	4.415	4.331	4.427	4.358	4.393	4.175	4.13	4.082	4.032	4.098	4.102	3.817	3.74	3.723	3.742	3.805	3.842	4.712	4.663	4.703	4.701	4.718
pos_8991	Pc(16:0/18:2(9z,12z))	metab_14173	HMDB0007973;PW_C004022;LMGP01010594	B(ii)	C00157	780.551	13.5171	pos	M+Na	C42H80NO8P	0	86	-0.367646	6931-84-6;17708-90-6	0.00794025	5.701	5.737	5.379	5.198	4.817	4.75	5.419	5.503	6.613	6.296	6.781	6.771	6.217	6.493	6.6	6.485	6.564	6.228	6.523	6.479	6.367	6.251	6.379	6.296	6.254	6.326	6.251	6.358	6.254
pos_8995	(2E,11Z)-Wyerone acid	metab_14176	HMDB0030946	B(ii)	-	506.18	13.5171	pos	2M+NH4	C14H12O4	0	34.8	-1.42286	-	0.00529571	5.355	5.357	5.376	5.281	5.358	5.371	3.711	2.976	2.783	2.779	2.864	2.841	2.843	2.841	2.865	2.851	2.851	2.986	2.813	3.155	2.985	3.113	2.746	3.071	4.797	4.776	4.791	4.843	4.792
pos_8999	Zanthosimuline	metab_14180	HMDB0040368	B(ii)	-	310.18	13.5171	pos	M+H	C20H23NO2	0	60.4	-1.97119	155416-20-9	0.00432728	5.226	5.222	5.242	5.179	5.213	5.25	2.855	2.859	2.862	2.858	2.847	2.851	2.922	2.92	2.944	2.93	2.93	2.941	2.835	3.041	3.175	3.199	2.904	3.148	4.755	4.706	4.718	4.706	4.712
pos_900	Linoelaidic acid	metab_14183	HMDB0247706;HMDB0006270;LMFA01030123;HMDB0000673	B(ii)	C01595	298.273	13.4281	pos	M+H, M+NH4, M+H-2H2O	C18H32O2	0	81.3	-2.2773	60-33-3;506-21-8	0.00279555	5.567	5.557	5.575	5.533	5.579	5.588	5.987	5.94	5.918	5.931	5.899	5.913	6.157	6.128	6.155	6.149	6.099	6.167	6.202	6.237	6.19	6.243	6.251	6.276	5.863	5.828	5.866	5.858	5.869
pos_9004	2-Methoxyestradiol	metab_14188	HMDB0000405;MJDBOTE0001036	B(ii)	C05302	285.184	13.4947	pos	M+H-H2O	C19H26O3	0	65.6	-1.81024	362-07-2	0.00451512	4.92	4.909	4.937	4.874	4.923	4.967	4.166	4.029	4.107	4.009	4.02	3.923	3.874	3.924	4.03	3.798	3.932	3.968	3.825	3.914	3.779	3.936	3.865	3.779	4.458	4.408	4.45	4.438	4.454
pos_9010	5-Androstenediol	metab_14195	HMDB0244754;HMDB0003818	B(ii)	C04295	291.231	13.4947	pos	M+H	C19H30O2	0	42.1	-2.21739	521-17-5	0.00198887	5.5	5.465	5.495	5.353	5.483	5.549	4.522	4.504	4.123	3.99	3.889	3.836	3.861	3.642	3.546	3.706	3.546	3.684	4.11	4.092	4.046	4.09	4.12	4.112	5.034	5.033	5.036	5.052	5.053
pos_9011	Xanthotoxol	metab_14196	HMDB0029457	B(ii)	C00841	203.034	13.4947	pos	M+H	C11H6O4	0	56.3	-1.76265	2009-24-7	0.0117181	2.08	2.07	2.077	2.081	2.079	2.083	3.717	3.748	3.294	3.54	3.448	3.527	4.713	4.639	4.664	4.677	4.575	4.727	2.702	2.672	2.289	2.575	2.283	2.501	3.655	3.581	3.642	3.645	3.7
pos_9015	1-Hexacosene	metab_14200	HMDB0040527;LMFA11000320	B(ii)	-	428.424	13.473	pos	M+ACN+Na	C26H52	0	59.9	4.21774	18835-33-1	0.00184788	5.22	5.223	5.216	5.217	5.211	5.219	2.919	2.984	0.819	2.911	2.791	2.929	1.394	1.577	1.289	1.61	1.033	1.632	0.9504	1.616	1	0.7669	0.7625	1.198	4.684	4.705	4.698	4.696	4.686
pos_9020	Beta-Sesquiphellandrene	metab_14206	HMDB0036163	B(ii)	C16776	426.408	13.4504	pos	2M+NH4	C15H24	0	39.5	-3.30272	20307-83-9	0.00905238	4.966	4.994	4.978	4.989	4.974	5.014	3.556	3.516	0.9707	2.945	3.189	3.297	3.487	3.577	3.524	3.454	3.014	3.521	0.9048	0.9202	0.9073	1.274	0.9111	0.9142	4.528	4.547	4.53	4.517	4.443
pos_9021	Buntanine	metab_14207	HMDB0038590	B(ii)	C10653	338.138	13.4504	pos	M+H-H2O	C20H21NO5	0	64	-2.0026	119116-85-7	0.00365114	4.798	4.756	4.793	4.708	4.732	4.829	3.147	3.151	3.154	3.15	3.139	3.143	3.214	3.212	3.236	3.222	3.222	3.233	3.08	3.097	3.083	3.092	3.087	3.09	4.248	4.211	4.238	4.236	4.25
pos_9031	Oryzalexin A	metab_14218	HMDB0301859	B(ii)	C09148	320.255	13.4281	pos	M+NH4	C20H30O2	0	53.6	-9.59892	85394-31-6	0.0088225	5.135	5.09	5.161	5.012	5.158	5.176	5.349	5.448	5.305	5.332	5.311	5.243	5.795	5.74	5.708	5.781	5.652	5.741	5.765	5.67	5.674	5.699	5.758	5.769	5.369	5.24	5.309	5.307	5.331
pos_9039	Pe(17:0/0:0)	metab_14225	LMGP02050030;HMDB0061691	B(i)	-	468.308	13.4064	pos	M+H	C22H46NO7P	31.6	0	-1.99058	-	0.00977276	3.574	3.503	3.62	3.592	3.506	3.579	5.482	5.488	5.489	5.486	5.469	5.44	5.015	5.049	5.02	4.992	4.944	5.012	4.82	4.443	4.785	4.452	4.749	4.751	4.607	4.519	4.608	4.624	4.63
pos_9040	25-Methyl-1-hexacosanol	metab_14227	HMDB0029994	B(ii)	-	460.45	13.4064	pos	M+ACN+Na	C27H56O	0	88.8	4.04653	75382-95-5	0.00346218	5.432	5.356	5.378	5.441	5.343	5.457	2.646	2.65	2.653	2.649	2.638	2.641	2.713	2.71	2.734	2.721	2.721	2.732	2.579	2.816	2.582	2.591	2.586	2.589	4.924	4.908	4.904	4.902	4.877
pos_9047	Isopentacosane	metab_14234	HMDB0031069	B(ii)	-	416.424	13.3846	pos	M+ACN+Na	C25H52	0	37.6	4.42137	1560-78-7	0.00340848	4.916	4.905	4.89	4.986	4.918	4.921	4.347	4.351	4.354	4.35	4.339	4.343	4.414	4.412	4.436	4.422	4.422	4.434	4.28	4.297	4.283	4.292	4.287	4.291	4.388	4.379	4.4	4.389	4.36
pos_9051	(2S,4R)-p-Mentha-1(7),5-dien-2-ol acetate	metab_14239	HMDB0035801	B(ii)	-	227.164	13.3846	pos	M+CH3OH+H	C12H18O2	0	39.8	-2.4311	-	0.00882855	3.497	3.601	3.427	3.623	3.569	3.497	3.211	2.755	2.704	2.813	2.135	2.726	2.209	2.207	2.231	2.486	2.217	2.229	2.113	2.85	2.812	2.296	2.598	2.635	4.007	3.927	4	4.008	4.007
pos_9052	Alpha-L-Rhamnopyranosyl-(1->3)-alpha-D-galactopyranosyl-(1->3)-L-fucose	metab_14240	HMDB0039741	B(ii)	-	536.191	13.3618	pos	M+ACN+Na	C18H32O14	0	69.1	-9.1733	71144-75-7	0.00297833	5.053	5.083	5.131	5.11	5.106	5.147	4.539	4.543	4.546	4.541	4.53	4.534	4.605	4.603	4.627	4.614	4.614	4.625	4.471	4.489	4.474	4.484	4.478	4.482	4.545	4.565	4.583	4.568	4.57
pos_9053	Dehydrocarpaine I	metab_14241	HMDB0030271	B(ii)	-	499.347	13.3618	pos	M+Na	C28H48N2O4	0	30.8	-6.90663	72362-02-8	0.00435512	4.472	4.408	4.492	4.369	4.436	4.524	5.684	5.689	5.692	5.682	5.672	5.636	5.369	5.323	5.354	5.34	5.262	5.342	5.247	5.237	5.241	5.266	5.237	5.248	5.063	5.022	5.003	5.03	5.039
pos_9059	4-Trimethylammoniobutanoic acid	metab_14247	PW_C000899;HMDB0001161	B(ii)	C01181	184.073	13.3618	pos	M+K	C7H15NO2	0	44.9	-2.5253	407-64-7	0.0106575	4.886	4.846	4.871	4.832	4.8	4.777	6.146	6.182	6.177	6.205	6.247	6.206	6.002	5.998	5.941	6.006	5.999	5.986	5.871	5.817	5.847	5.814	5.797	5.748	5.571	5.652	5.636	5.739	5.659
pos_9067	(3beta,4beta,5alpha)-4-Methylergosta-7,24(28)-dien-3-ol	metab_14256	HMDB0033495	B(ii)	C11523	444.419	13.3408	pos	M+NH4	C30H50O	0	69.9	-1.75193	474-40-8	0.00130223	5.491	5.52	5.522	5.496	5.537	5.548	1.663	1.666	1.669	1.665	1.654	1.658	1.728	1.726	1.749	1.736	1.736	1.747	1.596	1.614	2.009	1.609	1.603	1.607	4.959	4.963	4.965	4.963	4.949
pos_9081	4'-O-Methylkanzonol W	metab_14271	HMDB0032602	B(ii)	-	368.149	13.3188	pos	M+NH4	C21H18O5	0	70.2	-2.01513	-	0.00123163	5.715	5.713	5.739	5.689	5.748	5.756	3.883	3.01	2.816	2.812	2.801	2.805	3.318	2.874	2.898	2.884	2.884	2.895	2.883	3.11	3.054	3.213	2.749	3.077	5.071	5.057	5.061	5.059	5.069
pos_9085	Annosquamosin B	metab_14275	HMDB0031379	B(ii)	-	309.242	13.3188	pos	M+H	C19H32O3	0	59.3	-2.22846	177742-56-2	0.00402705	4.593	4.578	4.604	4.563	4.597	4.632	4.082	3.977	3.99	3.991	3.991	4.052	3.769	3.581	3.689	3.396	3.546	3.705	3.862	3.932	3.86	3.901	3.861	3.921	4.553	4.517	4.548	4.554	4.565
pos_9086	3-Isovalidene-3alpha,4-dihydrophthalide	metab_14276	HMDB0031661	B(ii)	-	205.122	13.3188	pos	M+H	C13H16O2	0	52.4	-1.3428	-	0.00115239	5.023	5.004	5.02	5.019	5.05	5.017	4.11	3.875	3.924	3.834	3.658	3.837	3.68	3.559	3.698	3.589	3.663	3.633	3.359	3.098	3.376	3.339	3.416	3.386	4.635	4.635	4.643	4.642	4.647
pos_9093	24-Methylcholesterol	metab_14284	HMDB0002869;HMDB0034224;HMDB0245658	B(ii)	C01789	418.404	13.297	pos	M+NH4	C28H48O	0	61.5	-2.01838	474-62-4;4651-51-8	0.00366091	5.909	5.884	5.881	5.888	5.937	5.921	3.636	2.906	2.674	2.67	2.659	2.663	2.734	2.732	2.756	2.742	2.742	2.754	3.228	3.022	2.862	3.063	2.643	3.021	5.281	5.324	5.319	5.324	5.328
pos_9108	Capsidiol	metab_14298	LMPR0103250002;HMDB0002352	B(ii)	C09627	269.211	13.2741	pos	M+CH3OH+H	C15H24O2	0	50.7	-2.32921	37208-05-2	0.00222329	4.801	4.822	4.82	4.838	4.865	4.819	4.111	3.48	3.534	3.554	3.611	3.386	3.391	3.417	3.382	3.333	3.29	3.495	3.57	3.516	3.501	3.382	3.516	3.589	4.354	4.355	4.354	4.359	4.377
pos_9123	6alpha-Carissanol	metab_14314	HMDB0035313;HMDB0035309	B(ii)	-	235.169	13.252	pos	M+H-H2O	C15H24O3	0	85.5	-1.66736	99957-10-5	0.00232652	4.752	4.798	4.735	4.856	4.854	4.786	4.406	4.187	4.257	4.252	4.173	4.201	3.92	3.83	3.921	3.939	3.933	3.908	3.894	3.926	3.85	3.883	3.93	3.921	4.582	4.588	4.596	4.594	4.611
pos_9133	10-Hydroxymyristic acid methyl ester	metab_14325	HMDB0031061	B(ii)	-	281.211	13.2308	pos	M+Na	C15H30O3	0	48.2	7.42192	-	0.0028255	4.569	4.566	4.551	4.52	4.582	4.618	3.592	3.291	2.829	3.279	2.888	3.219	3.014	2.793	2.802	2.804	3.078	3.27	2.934	3.267	3.128	2.976	3.216	2.766	4.413	4.382	4.394	4.383	4.388
pos_9140	5alpha-Cholest-8-en-3beta-ol	metab_14333	HMDB0006841;LMST01010096	B(ii)	C03845	404.388	13.2092	pos	M+NH4	C27H46O	0	41.8	-1.91036	566-97-2	0.00714607	5.281	5.283	5.266	5.274	5.253	5.331	1.829	1.894	1.518	1.514	1.503	1.907	1.576	1.574	1.598	1.584	1.584	1.595	1.446	1.463	1.449	1.458	1.453	1.457	4.598	4.665	4.671	4.672	4.678
pos_9167	Methyl benzoate	metab_14361	HMDB0033968	B(ii)	C20645	169.086	13.1653	pos	M+CH3OH+H	C8H8O2	0	37.1	-1.65075	93-58-3	0.00349429	4.271	4.304	4.307	4.309	4.327	4.293	3.556	3.454	3.496	3.497	3.479	3.546	3.457	3.436	3.38	3.478	3.359	3.387	3.468	3.354	3.41	3.416	3.432	3.457	3.845	3.856	3.881	3.852	3.857
pos_9177	Alpha-Linolenic acid	metab_14372	LMFA01030152;HMDB0001388;PW_C001073	B(ii)	C06427	296.258	13.143	pos	M+NH4	C18H30O2	0	75.8	-2.0191	463-40-1	0.000842222	5.894	5.916	5.913	5.922	5.93	5.917	6.596	6.584	6.607	6.592	6.565	6.581	6.629	6.616	6.65	6.639	6.634	6.649	6.595	6.621	6.597	6.601	6.628	6.646	6.353	6.351	6.364	6.357	6.359
pos_9178	12,13-EpOME	metab_14373	HMDB0004702	B(ii)	C14826	279.231	13.143	pos	M+H-H2O	C18H32O3	0	60.8	-1.72097	-	0.000625769	6.184	6.212	6.206	6.217	6.229	6.2	6.315	6.293	6.287	6.281	6.253	6.27	6.164	6.159	6.18	6.177	6.159	6.182	6.175	6.205	6.175	6.188	6.2	6.221	6.125	6.126	6.129	6.13	6.135
pos_9181	16(r)-hete	metab_14377	PW_C002172;HMDB0004680	B(ii)	C14778	353.268	13.1204	pos	M+CH3OH+H	C20H32O3	0	71	-2.26097	-	0.0011007	5.932	5.92	5.955	5.921	5.981	5.979	6.097	6.094	6.113	6.077	6.08	6.091	5.873	5.853	5.909	5.896	5.889	5.897	5.954	5.959	5.941	5.947	5.953	5.984	5.749	5.735	5.749	5.747	5.75
pos_9196	5,7-Dimethoxyflavone	metab_14391	HMDB0036620;LMPK12110188	B(ii)	C10029	315.122	13.0991	pos	M+CH3OH+H	C17H14O4	0	34.7	-1.85785	21392-57-4	0.00214711	5.025	5.066	5.04	5.089	5.065	5.02	3.055	3.059	3.062	3.058	3.047	3.051	3.122	3.12	3.144	3.13	3.13	3.141	2.988	3.005	2.991	3	2.995	2.998	4.492	4.492	4.496	4.515	4.502
pos_9200	(17alpha,23S)-Epoxy-28,29-dihydroxy-27-norlanost-8-ene-3,24-dione	metab_14397	HMDB0035624	B(ii)	-	536.334	13.0778	pos	M+ACN+Na	C29H44O5	0	42.1	-1.08295	-	0.00251023	4.46	4.587	4.523	4.663	4.578	4.553	5.391	5.417	5.424	5.421	5.322	5.353	5.002	4.918	4.965	4.954	4.969	4.954	4.781	4.877	4.912	4.741	4.804	4.894	4.612	4.621	4.641	4.613	4.618
pos_9203	Cyclocalopin E	metab_14400	HMDB0039814	B(ii)	-	261.112	13.0778	pos	M+H-2H2O	C15H20O6	0	37.8	-1.3223	-	0.00200553	3.146	2.958	2.938	2.798	3.025	3.03	2.814	2.818	2.821	2.816	2.805	2.809	3.319	3.204	3.344	3.152	2.889	3.249	2.963	3.129	3.243	3.133	3.267	2.778	4.214	4.205	4.221	4.217	4.228
pos_9207	Macrophorin C	metab_14404	HMDB0030455	B(ii)	-	409.256	13.0555	pos	M+CH3OH+H	C22H32O5	0	65.7	-7.2466	85764-11-0	0.0112943	5.265	5.361	5.266	5.364	5.383	5.295	3.778	3.903	3.698	1.673	3.734	3.461	2.649	3.514	3.333	2.94	3.05	3.237	4.181	3.956	4.734	4.561	4.589	4.715	4.487	4.464	4.582	4.463	4.47
pos_9209	11h-14,15-eeta	metab_14406	HMDB0004693;PW_C002180	B(ii)	C14813	369.263	13.0555	pos	M+CH3OH+H	C20H32O4	0	40.7	-2.53668	219535-29-2	0.00170114	5.901	5.918	5.911	5.955	5.947	5.914	4.973	4.959	4.984	4.923	4.984	4.951	4.568	4.67	4.67	4.681	4.678	4.605	4.774	4.751	4.746	4.715	4.769	4.768	5.018	4.997	5	5.002	4.998
pos_9210	Crispanone	metab_14408	HMDB0035286	B(ii)	-	367.247	13.0555	pos	M+CH3OH+H	C20H30O4	0	33.4	-2.64872	11053-21-7	0.002814	5.076	5.089	5.108	5.139	5.146	5.129	4.163	4.227	4.174	4.136	3.997	4.107	3.576	3.784	3.635	3.699	3.503	3.815	3.674	3.326	3.28	3.61	3.406	3.685	4.253	4.254	4.25	4.254	4.226
pos_9218	Pc(15:0/0:0)	metab_14416	HMDB0010375;HMDB0010381;LMGP01050016	B(i)	C04230	504.304	13.0333	pos	M+Na	C23H48NO7P	95.5	0	-3.46822	-	0.00572339	3.742	3.617	3.581	3.753	3.797	3.626	5.365	5.472	5.378	5.329	5.402	5.389	4.857	4.987	4.94	5.009	4.921	4.899	4.517	4.444	4.583	4.406	4.423	4.526	4.536	4.477	4.531	4.538	4.535
pos_9221	N-(p-Hydroxyphenyl)ethyl p-hydroxycinnamide	metab_14420	HMDB0039521	B(ii)	-	347.138	13.0333	pos	M+ACN+Na	C17H17NO3	0	30.2	5.42945	36417-86-4	0.00239491	4.962	4.988	4.959	5.018	5.015	4.951	4	3.405	3.954	3.958	3.402	3.961	3.891	3.599	4.002	3.219	3.82	3.945	3.319	4.072	3.186	4.019	3.107	3.961	4.47	4.45	4.445	4.443	4.449
pos_9225	Aesculetin	metab_14424	HMDB0030819	B(ii)	C09263	211.06	13.0333	pos	M+CH3OH+H	C9H6O4	0	37.3	-1.60916	305-01-1	0.0015769	5.155	5.196	5.163	5.213	5.217	5.171	3.725	3.11	3.032	3.193	2.366	3.031	3.194	2.958	3.093	2.835	2.816	3.008	3.326	3.259	3.471	3.296	3.226	3.376	4.667	4.671	4.673	4.676	4.687
pos_9227	Heteroxanthin	metab_14426	HMDB0036873;HMDB0001991	B(ii)	C16353	583.414	13.0124	pos	M+H-H2O	C40H56O4	0	82.4	-1.18043	552-62-5;29488-00-4	0.00193295	2.891	0.7648	0.7705	0.7738	0.7726	3.199	4.004	4.158	3.845	3.703	3.93	3.723	4.439	4.607	4.472	4.663	4.537	4.471	4.996	5.04	4.965	4.988	5.064	5.078	4.961	4.944	4.964	4.962	4.947
pos_9239	Linoleic acid	metab_14438	HMDB0006270;PW_C000530;HMDB0247706;LMFA01030120;HMDB0000673	B(ii)	C01595	245.226	13.0124	pos	M+H-2H2O	C18H32O2	0	70.6	-1.46994	60-33-3;506-21-8	0.00100057	4.746	4.703	4.688	4.691	4.718	4.688	5.453	5.391	5.405	5.416	5.422	5.408	5.36	5.368	5.366	5.381	5.353	5.379	5.626	5.694	5.727	5.682	5.756	5.712	5.14	5.141	5.149	5.147	5.152
pos_9247	11Z-Eicosenoic acid	metab_14447	HMDB0002231;LMFA01030085	B(ii)	C16526	328.32	12.9898	pos	M+NH4	C20H38O2	0	63.3	-2.0787	5561-99-9	0.00398391	4.163	4.224	4.146	4.202	4.228	4.169	4.945	4.947	4.971	4.941	4.912	4.906	4.109	4.246	4.296	4.235	4.296	4.247	4.301	4.281	4.236	4.251	4.275	4.303	4.23	4.204	4.226	4.231	4.251
pos_9248	Vaccenic acid	metab_14448	HMDB0244344;HMDB0003231;HMDB0240219	B(ii)	C08367	305.247	12.9898	pos	M+Na	C18H34O2	0	76.8	6.64183	506-17-2;693-72-1	0.00247288	5.204	5.183	5.219	5.209	5.219	5.191	4.164	4.067	3.907	3.972	3.817	3.889	3.943	3.919	3.9	4.005	3.864	3.946	3.847	3.954	3.809	3.872	3.788	3.884	4.692	4.704	4.715	4.713	4.722
[truncated: 1,079 more rows]
