# Supplementary material for: Antioxidant Effects and Potential Mechanisms of Citrus reticulata ‘Chachi’ Components: An Integrated Approach of Network Pharmacology and Metabolomics
Source: Foods. 2024 Dec 12;13(24):4018. doi: 10.3390/foods13244018 (PMC11675786; doi:10.3390/foods13244018)
Supplement: Supplementary file 1 [file foods-13-04018-s001.zip › Supplementary materials/Table S13. a total of 112 overlapping targets of flavonoid active ingredients with oxidative damage.csv]

node_name	MCC	DMNC	MNC	Degree	EPC	BottleNeck	EcCentricity	Closeness	Radiality	Betweenness	Stress	ClusteringCoefficient
MT-ND4	4.0	0.30898	3.0	3.0	3.303	1.0	0.33333	54.66667	1.93694	0.35365	6.0	0.66667
PPP5C	10.0	0.32413	5.0	5.0	4.477	1.0	0.33333	53.16667	1.81982	0.70602	10.0	0.5
PLK1	9.388467648E10	0.98764	17.0	17.0	12.897	1.0	0.33333	62.66667	2.11712	1.80418	30.0	0.89706
MMP12	1542240.0	0.84459	14.0	14.0	10.512	1.0	0.33333	61.33333	2.0991	4.63132	82.0	0.82418
MMP8	367920.0	0.83801	10.0	10.0	8.561	1.0	0.33333	58.16667	2.0	0.52991	6.0	0.93333
POLB	294.0	0.58315	8.0	8.0	4.834	1.0	0.33333	50.33333	1.61261	3.21433	30.0	0.71429
TDP1	264.0	0.62199	7.0	7.0	4.346	1.0	0.33333	49.16667	1.56757	1.70147	16.0	0.80952
MPG	54.0	0.52304	6.0	6.0	4.228	1.0	0.33333	53.5	1.81982	5.45266	134.0	0.73333
ALOX15	146.0	0.51223	7.0	7.0	4.094	1.0	0.33333	52.83333	1.76577	4.48756	32.0	0.66667
PLA2G2A	170.0	0.45346	9.0	9.0	5.785	1.0	0.33333	57.66667	1.99099	16.08691	226.0	0.52778
ALOX12	145.0	0.61814	6.0	7.0	3.734	1.0	0.33333	52.66667	1.75676	4.80667	26.0	0.61905
PIK3CB	1.872468E8	0.87216	22.0	22.0	16.037	1.0	0.33333	64.33333	2.11712	8.23789	152.0	0.72294
ITGB3	5.843140032E9	0.73373	27.0	27.0	17.271	1.0	0.33333	68.5	2.25225	55.10161	650.0	0.56695
CCNA2	8.271611187846001E12	0.96653	29.0	29.0	19.841	1.0	0.33333	69.66667	2.27928	55.59187	986.0	0.72906
PGF	1.2378504E7	0.77865	18.0	18.0	14.299	1.0	0.33333	62.0	2.06306	8.19966	120.0	0.69281
PRKAB1	5.0	0.30898	3.0	4.0	3.636	1.0	0.33333	54.0	1.88288	1.64576	14.0	0.33333
CASP1	7.96436928E9	0.81484	27.0	27.0	18.41	1.0	0.33333	68.83333	2.27027	25.21884	366.0	0.62963
IKBKB	1.55724408E9	0.90353	18.0	18.0	14.154	1.0	0.33333	64.0	2.17117	4.41001	100.0	0.80392
EPHX2	1507.0	0.43429	13.0	14.0	7.355	1.0	0.33333	61.83333	2.12613	81.60126	666.0	0.37363
PIK3CG	1.4515716E8	0.8535	21.0	21.0	14.614	1.0	0.33333	64.0	2.11712	9.63933	144.0	0.71905
PRMT1	126726.0	0.70252	13.0	13.0	11.081	1.0	0.33333	61.16667	2.10811	5.01042	84.0	0.70513
COL18A1	1.931328E7	0.87947	16.0	16.0	11.923	1.0	0.33333	60.83333	2.03604	4.02962	52.0	0.81667
PTK2	9.741737496961E12	1.0502	28.0	29.0	18.396	1.0	0.33333	69.83333	2.28829	55.63909	868.0	0.74631
NOS2	9555966.0	0.71851	20.0	20.0	13.228	2.0	0.33333	65.0	2.18919	26.92996	230.0	0.61579
INSR	4.866636E7	0.83382	17.0	17.0	14.166	1.0	0.33333	63.16667	2.14414	6.82017	166.0	0.75735
MMP3	9.4061520006E10	0.81948	25.0	25.0	16.873	1.0	0.33333	67.66667	2.24324	37.5031	464.0	0.65
CCNE1	4.79816664768E12	1.0143	26.0	26.0	18.509	1.0	0.33333	68.0	2.24324	10.48094	206.0	0.79385
MMP13	1.2124224E8	0.90639	16.0	16.0	12.922	1.0	0.33333	62.5	2.12613	4.25175	74.0	0.84167
PDGFRA	7.968450027E12	0.96233	27.0	27.0	20.05	1.0	0.33333	68.66667	2.26126	16.7468	348.0	0.74359
CCNB1	1.396486453824E13	0.99121	31.0	31.0	20.059	1.0	0.33333	70.66667	2.2973	20.85711	376.0	0.73118
ODC1	144.0	0.61814	6.0	6.0	5.64	1.0	0.33333	57.16667	2.01802	0.30952	4.0	0.86667
CSNK2A1	40992.0	0.58558	14.0	14.0	10.317	1.0	0.33333	61.16667	2.09009	12.16431	154.0	0.57143
CYP19A1	8.4552288E7	0.74378	19.0	19.0	13.141	1.0	0.33333	64.83333	2.1982	25.53925	304.0	0.64912
PTGS1	81656.0	0.49382	17.0	17.0	11.292	2.0	0.33333	63.33333	2.15315	79.19677	928.0	0.44853
AKR1C1	8.0	0.46346	3.0	5.0	2.448	1.0	0.33333	44.16667	1.33333	5.90196	22.0	0.4
AKR1C3	278.0	0.43896	10.0	10.0	6.099	1.0	0.33333	58.0	1.99099	34.80594	344.0	0.48889
PGD	10.0	0.32413	5.0	5.0	4.153	1.0	0.33333	55.33333	1.93694	25.21503	242.0	0.5
GLO1	256.0	0.39905	10.0	10.0	4.664	1.0	0.33333	58.66667	2.02703	48.46085	322.0	0.44444
AKR1A1	120.0	0.64826	5.0	5.0	3.426	1.0	0.33333	54.66667	1.9009	0.0	0.0	1.0
ESR2	3.2692229576E10	0.71898	27.0	27.0	17.807	1.0	0.33333	68.66667	2.26126	88.62023	1036.0	0.55556
AHR	54.0	0.52304	6.0	6.0	4.488	1.0	0.33333	53.0	1.79279	1.1342	8.0	0.73333
ARG1	897276.0	0.66382	17.0	17.0	12.853	1.0	0.33333	63.33333	2.15315	30.09726	204.0	0.60294
ADORA2A	316.0	0.51877	10.0	10.0	7.894	1.0	0.33333	59.0	2.04505	6.08722	56.0	0.57778
ACHE	460158.0	0.75661	18.0	18.0	13.21	1.0	0.33333	63.83333	2.16216	13.48961	162.0	0.6732
XDH	1487574.0	0.65667	19.0	19.0	12.679	1.0	0.33333	64.33333	2.17117	28.76902	248.0	0.5731
F2	388.0	0.52506	9.0	11.0	7.825	1.0	0.33333	57.66667	1.95495	22.51016	156.0	0.4
PLG	2.93107284E9	0.78586	25.0	25.0	15.855	2.0	0.33333	67.16667	2.21622	53.85529	802.0	0.62333
PDE5A	20.0	0.38039	6.0	6.0	5.11	1.0	0.33333	56.16667	1.96396	3.2722	34.0	0.53333
EDNRA	41.0	0.34989	8.0	9.0	6.458	1.0	0.33333	57.5	1.98198	12.87446	94.0	0.33333
MAOA	211296.0	0.63868	20.0	20.0	12.469	1.0	0.33333	65.0	2.18919	46.00276	382.0	0.54737
MAOB	522362.0	0.63306	21.0	21.0	11.814	2.0	0.33333	65.5	2.1982	58.19904	420.0	0.53333
BACE1	700560.0	0.8346	16.0	16.0	12.101	1.0	0.33333	62.66667	2.13514	5.52687	86.0	0.775
F7	120.0	0.64826	5.0	5.0	4.301	1.0	0.33333	51.0	1.7027	0.0	0.0	1.0
AKR1B1	6632.0	0.5237	13.0	13.0	8.353	1.0	0.33333	61.16667	2.10811	27.57947	228.0	0.52564
FGF2	1.9431879315024E13	0.8542	42.0	42.0	23.822	1.0	0.33333	76.0	2.38739	86.62947	1132.0	0.57027
TYR	823764.0	0.65377	18.0	18.0	13.017	1.0	0.33333	64.16667	2.18018	19.17551	206.0	0.5817
NOX4	2.04120576E9	0.90275	20.0	20.0	15.668	1.0	0.33333	64.66667	2.17117	7.53567	96.0	0.77368
ALDH2	974.0	0.47511	11.0	11.0	6.205	1.0	0.33333	59.66667	2.06306	17.40341	138.0	0.50909
TTR	10326.0	0.62782	11.0	11.0	9.775	1.0	0.33333	59.16667	2.03604	5.9514	88.0	0.67273
SERPINE1	2.70955001904E11	0.7734	32.0	32.0	19.19	1.0	0.33333	71.0	2.2973	94.38232	1238.0	0.56452
ACE	9.4926805582E10	0.65886	31.0	31.0	17.425	1.0	0.33333	70.5	2.28829	155.58856	1296.0	0.48602
NTRK1	5.37614386128E11	0.84803	27.0	27.0	19.596	1.0	0.33333	68.16667	2.23423	34.7288	376.0	0.65527
CDK5	9959760.0	0.78398	19.0	19.0	13.804	1.0	0.33333	63.66667	2.13514	13.17776	142.0	0.68421
PIK3R1	3.50359519176E12	0.90211	36.0	36.0	22.306	1.0	0.33333	73.0	2.33333	38.70352	606.0	0.63333
HRAS	1.617881583099E13	0.9171	41.0	41.0	23.869	1.0	0.33333	75.83333	2.3964	86.37523	1136.0	0.61707
ALOX5	300.0	0.47511	11.0	11.0	7.334	1.0	0.33333	59.0	2.02703	23.35877	276.0	0.50909
SYK	2.470853952E10	0.93715	25.0	25.0	17.464	1.0	0.33333	67.33333	2.22523	12.50008	226.0	0.74333
RAF1	1.9405008006E10	0.86485	24.0	24.0	17.05	2.0	0.33333	67.16667	2.23423	31.70061	484.0	0.69565
AR	9.17736305979E12	0.90197	34.0	34.0	20.928	1.0	0.33333	72.33333	2.33333	80.93424	966.0	0.64528
CHEK1	1.98298685247E12	0.85383	30.0	30.0	18.758	1.0	0.33333	69.83333	2.27027	88.80426	1480.0	0.63678
CDK1	8.24727407628E12	0.91078	35.0	35.0	20.876	1.0	0.33333	72.5	2.32432	39.29076	578.0	0.64538
PTPN1	2.441255064E9	0.80179	24.0	24.0	17.857	1.0	0.33333	66.66667	2.20721	19.62276	226.0	0.64493
STAT1	1.374311353536E13	0.89026	40.0	40.0	22.267	1.0	0.33333	75.33333	2.38739	59.11797	814.0	0.60385
DNMT1	3.48386299128E12	0.98076	27.0	27.0	18.444	1.0	0.33333	68.33333	2.24324	13.22177	204.0	0.75783
MAPT	6.58949766E8	0.69585	26.0	26.0	16.478	2.0	0.33333	67.83333	2.23423	97.13531	656.0	0.54462
TERT	6.47919449868E12	0.94369	33.0	33.0	22.569	1.0	0.33333	71.5	2.30631	33.3547	448.0	0.68182
APP	1.49833384992E12	0.78641	33.0	33.0	20.804	1.0	0.33333	71.5	2.30631	63.08908	668.0	0.56818
NTRK2	1.42466766E8	0.72282	25.0	25.0	16.847	1.0	0.33333	66.83333	2.1982	34.04168	348.0	0.57333
CDK2	5.591678340409E12	0.87651	38.0	39.0	22.187	1.0	0.33333	74.83333	2.37838	101.76796	1128.0	0.57355
CDK6	5.951429172E11	0.89082	30.0	30.0	19.203	1.0	0.33333	69.83333	2.27027	26.59528	400.0	0.66437
PDGFRB	1.4025971353116002E13	0.88402	36.0	36.0	21.894	1.0	0.33333	73.0	2.33333	58.26919	840.0	0.62063
MPO	1.3480515E8	0.71944	26.0	26.0	15.74	1.0	0.33333	67.83333	2.23423	46.74302	502.0	0.56308
AURKA	1.99201243248E12	0.86876	31.0	31.0	19.039	1.0	0.33333	70.5	2.28829	32.73677	444.0	0.64086
CYP1B1	2100.0	0.53647	13.0	13.0	8.413	1.0	0.33333	60.83333	2.09009	57.16106	612.0	0.53846
IGF1R	3.665715786444E13	0.91857	42.0	42.0	23.895	1.0	0.33333	76.33333	2.40541	57.49834	1000.0	0.61324
AKT1	4.6376084849122E13	0.60694	82.0	82.0	29.538	8.0	0.5	96.5	2.77477	938.08663	7054.0	0.32761
TOP2A	1.93041683304E11	0.78828	24.0	24.0	16.149	1.0	0.33333	66.83333	2.21622	55.04509	808.0	0.63406
ESR1	4.6426550523588E13	0.64534	70.0	70.0	28.571	8.0	0.5	90.5	2.66667	745.83371	6178.0	0.36605
ABCC1	720.0	0.71324	6.0	6.0	6.523	1.0	0.33333	56.66667	1.99099	0.0	0.0	1.0
BCL2	4.62685863162E13	0.71069	69.0	69.0	28.205	1.0	0.5	90.0	2.65766	370.89912	4164.0	0.40494
GAPDH	4.6469838289702E13	0.55362	88.0	88.0	30.424	21.0	0.5	99.5	2.82883	1662.59002	9862.0	0.29232
CYP1A1	406020.0	0.59096	17.0	17.0	10.674	3.0	0.33333	63.5	2.16216	118.54689	1318.0	0.53676
SRC	4.068709833108E13	0.74096	59.0	59.0	27.271	7.0	0.33333	84.83333	2.55856	322.98333	2842.0	0.4436
ABL1	1.81656011046E11	0.82701	38.0	38.0	21.378	2.0	0.33333	74.33333	2.36937	84.36739	1024.0	0.57041
MMP9	4.0684711194144E13	0.75678	58.0	58.0	26.703	7.0	0.33333	84.33333	2.54955	227.83759	2674.0	0.45554
MCL1	1.1223948486266E13	0.85367	41.0	41.0	22.769	2.0	0.33333	75.83333	2.3964	126.35079	1214.0	0.57439
PTGS2	2.7089848953524E13	0.613	63.0	63.0	27.038	7.0	0.5	87.0	2.6036	694.0528	5546.0	0.35945
PARP1	2.6424786034026E13	0.80134	48.0	48.0	23.885	2.0	0.33333	79.33333	2.45946	307.50359	3578.0	0.51241
TOP1	19110.0	0.5923	16.0	16.0	10.493	3.0	0.33333	61.83333	2.09009	39.8622	624.0	0.55
FN1	2.5557915717266E13	0.71902	56.0	56.0	26.179	3.0	0.5	83.5	2.54054	394.1409	3670.0	0.43766
CYP1A2	463.0	0.43429	13.0	16.0	8.775	1.0	0.33333	62.5	2.12613	84.95925	622.0	0.29167
GSK3B	2.0179847865384E13	0.79257	52.0	52.0	26.409	1.0	0.33333	81.33333	2.4955	165.08846	1890.0	0.49397
MET	2.3772091392743996E13	0.89774	37.0	37.0	22.46	1.0	0.33333	73.83333	2.36036	60.00195	844.0	0.62462
CASP3	4.6461028192872E13	0.70919	69.0	69.0	28.912	2.0	0.5	90.0	2.65766	377.37415	4040.0	0.40409
MGMT	6.231786152E9	0.68278	23.0	23.0	14.546	1.0	0.33333	66.33333	2.20721	81.10188	960.0	0.55731
KIT	8.57002609512E12	0.92689	34.0	34.0	21.277	1.0	0.33333	72.33333	2.33333	34.39874	638.0	0.6631
EGFR	4.5874714768596E13	0.67292	72.0	72.0	28.308	2.0	0.5	91.5	2.68468	641.31961	5744.0	0.37833
KDR	1.742413353408E13	0.87514	40.0	40.0	22.607	1.0	0.33333	75.33333	2.38739	62.74292	1132.0	0.59359
MMP2	1.9358244995196E13	0.778	46.0	46.0	25.112	1.0	0.33333	78.33333	2.44144	151.39653	1758.0	0.50435
APEX1	12890.0	0.59088	15.0	15.0	9.544	1.0	0.33333	61.66667	2.0991	61.10661	698.0	0.5619
CFTR	49.0	0.58344	5.0	6.0	5.816	1.0	0.33333	56.5	1.98198	5.93098	50.0	0.6
ABCB1	7.847962989888E12	0.75559	28.0	28.0	18.646	1.0	0.5	69.5	2.28829	72.5823	772.0	0.57672
