# Supplementary material for: Antioxidant Effects and Potential Mechanisms of Citrus reticulata ‘Chachi’ Components: An Integrated Approach of Network Pharmacology and Metabolomics
Source: Foods. 2024 Dec 12;13(24):4018. doi: 10.3390/foods13244018 (PMC11675786; doi:10.3390/foods13244018)
Supplement: Supplementary file 1 [file foods-13-04018-s001.zip › Supplementary materials/Table S12. 1760 potential targets associated with oxidative damage from GeneCards and OMIM databases.xlsx]

## Sheet: Sheet1
Oxidative damage
AIF
APOLMT
ATP5A
ATP5A1
ATPM
ATPSB
C11orf82
C12orf65
C17orf42
C19orf70
C20orf126
C20orf155
C3orf31
C3orf5
C6orf149
C8orf1
CHOP10
CMM5
CMTX4
CORD21
COSPD57
COWCK
COXPD1
COXPD10
COXPD11
COXPD12
COXPD13
COXPD14
COXPD15
COXPD16
COXPD17
COXPD18
COXPD19
COXPD2
COXPD20
COXPD21
COXPD22
COXPD23
COXPD24
COXPD25
COXPD27
COXPD28
COXPD29
COXPD3
COXPD30
COXPD31
COXPD32
COXPD33
COXPD34
COXPD35
COXPD36
COXPD38
COXPD4
COXPD40
COXPD41
COXPD42
COXPD43
COXPD44
COXPD46
COXPD47
COXPD48
COXPD49
COXPD5
COXPD50
COXPD51
COXPD52
COXPD53
COXPD54
COXPD55
COXPD56
COXPD58
COXPD59
COXPD6
COXPD7
COXPD8
COXPD9
CRIF1
DAMAGE
DFNB70
DFNB94
DFNX5
EFG1
EFG2
EFTU
FARS1
GADD153
GADD45
GATA
GCD10
GFM
GRP17
HABP1
HPC2
HUMOP2
IPT
ISD11
KIAA0170
KIAA0391
KIAA0971
KIAA1270
KIAA1587
KIAA1885
KIAA1970
LINC00657
LKENP
MC1DN27
MC5DN4B
MIC13
MID49
MRL3
MRPL5
MRPP1
MRPS12
MRPS35
MSS1
MTALARS
MTRX
MYD118
NFBD1
NIFS
NOXIN
ODG7
OKL38
OLD35
ORM
PDCD8
PDRG
PET112
PRG6
QIL1
RAM41
REDD1
REDD2
RG9MTD1
RPML12
RRF
RTP801
SAMC
SCA25
SHEP2
SMCR7
SPAX3
SPG55
SPG77
TIM22
TMEM77
TRX2
WHIKERS
XPCC
AARS2
AIFM1
ATP5B
ATP5F1A
C1QBP
C2orf69
CARS2
CRLS1
DDB1
DDB2
DDI1
DDI2
DDIAS
DDIT1
DDIT3
DDIT4
DDIT4L
DRAM1
DRAM2
EARS2
ELAC2
FARS2
FASTKD2
GADD45B
GADD45G
GADD45GIP1
GATB
GATC
GFM1
GFM2
GTPBP3
LYRM4
MAGEE1
MARS2
MC1R
MDC1
MEIF2
MICOS13
MIPEP
MRPL12
MRPL3
MRPL39
MRPL44
MRPS14
MRPS16
MRPS2
MRPS22
MRPS23
MRPS25
MRPS28
MRPS34
MRPS7
MTFMT
MTO1
MTRFR
NARS2
NFS1
NORAD
NSUN3
OSGIN1
OSGIN2
OSR1
PANDAR
PDRG1
PNPT1
POLRMT
PRORP
PTCD3
QRSL1
RMND1
SFXN4
SLC25A26
TAMM41
TARS2
TEFM
TIMM22
TRIT1
TRMT10C
TSFM
TUFM
TXN2
VARS2
XPC
NOS3
TP53
NOS1
CAT
SOD1
ATM
SOD2-OT1
TNF
POLR1C
HMOX1
OGG1
BRCA1
RAB33A
SOD2
XPA
GADD45A
NFE2L2
CYCS
OLR1
CHEK2
GSR
IL6
LINC01672
PCNA
TXN
SIRT1
CPT2
CDKN1A
BDNF-AS
XRCC1
MAPK14
HADHA
IL1B
ATR
IFNG
GSTM1
PON1
ACADVL
G6PD
MAPK1
BRCA2
GSTP1
ACADM
MAPK8
H2AX
HADHB
ERCC2
RAD51
NBN
MDM2
INS
ALB
TGFB1
EDN1
MUTYH
TP53BP1
GSTT1
CPT1A
CCL2
GPX1
RPA1
TMX2-CTNND1
CRP
PARK7
NQO1
JUN
PRKDC
CP
NFKB1
CERNA3
CYP2E1
IL10
CASP9
CYP3A4
BAX
CXCL8
SLC25A20
HBG2
OXSR1
WRN
HMGB1
APOE
FANCD2
NDUFS4
CD36
PRKN
VCP
ACADS
ERCC6
FAS
PRDX5
LMNA
PRKCD
NUDT1
EPHX1
H19
MTHFR
MSRA
FOXO3
HIF1A
HBB
PPARG
CYBA
ACOX1
MB
ERCC5
ACADL
POLH
RPA2
CAV1
SNCA
CDKN2A
CYP2D6
HSP90AA1
ERCC4
ICAM1
NEIL1
ACAD9
PRDX2
RAD17
NOS1AP
COX5A
AGT
HSD17B4
POLG
PGR-AS1
FOXO1
SP1
TLR4
ATP5F1B
XRCC5
RAD50
ABCD1
STAT3
VWF
EP300
RYR1
CYBB
CBS
NTHL1
ERCC1
PNKP
SMAD5-AS1
ERCC3
HSPA4
FMO3
NUBPL
FXN
RRM2B
E2F1
MRE11
MT-CYB
PPARGC1A
KNG1
MAPK3
PTEN
PIK3CA
MT-TL1
APOA1
HFE
SIRT6
RAD18
MTOR
MAP3K5
TOPBP1
BLVRB
RAD9A
PML
IL1A
KEAP1
MYC
SOD3
HADH
NDUFS1
ATRIP
TP73
GPX3
CDC25C
EME2
UCP2
MT-ATP6
MT-ND1
MT-CO1
HSPB1
DNM1L
XRCC3
FASLG
APOB
PLA2G7
CREB1
SERAC1
CYP2C9
VARS1
PRDX1
ERCC8
PSEN1
VCAM1
CCND1
MIR7-3HG
SGCB
ATF2
PARP2
MSH2
CREBBP
PPARA
MT-CO2
RBBP8
PINK1
DYNLL1
ECHS1
TRMT5
SHC1
HP
XRCC6
MFN2
MAPK10
CASP8
FANCA
TREX1
RAD23B
AGTR1
LOC130006506
BMP6
ALKBH1
LOC126806484
ETFDH
PRDX6
HSPA8
SLC25A4
FANCI
CDKN1B
MT-CO3
BRIP1
SLC17A5
FEN1
MIEF2
GPX4
MT-ND5
THBD
ALDH3A2
CTNNB1
MLH1
EMSLR
SQSTM1
NLRP3
DMD
IL18
OXR1
SETX
SDHB
MT-ND2
GSS
BCL2L1
ALKBH2
NDUFV1
RAD1
GCDH
SERPINA1
MIR34A
SELE
NEIL2
RPS27A
RAD51C
CKB
ANXA5
MEG3
LONP1
CYP2C19
LINC02605
DINOL
PALB2
MIF
SDHA
GGT1
POR
GLRX
NOX1
IL17A
NOSIP
RFWD3
KRIT1
FMO1
FOS
NPPA
REN
MT-ND3
GCH1
ADIPOQ
NOSTRIN
GCLC
ETFA
SELP
IGF1
MIR21
P4HB
CS
IRS1
EHHADH
RPS3
EPO
PRORP-PSMA6
ADH5
TERF2
NDUFS2
BARD1
MTR
UCP3
S100B
TF
HPRT1
SCARNA5
PRDX3
FANCC
POLK
CDC25A
RHOA
HUS1
BDNF
RB1
HLA-DRB1
CYP11B2
DDAH2
TXNRD1
LEP
SCP2
HSPA5
GPT
MALAT1
NDUFS8
CHKB-CPT1B
FANCG
LDLR
APAF1
NDUFS3
LOC130058183
LOC130058184
TXNRD2
TH
RNF168
MT-TK
NDUFAF2
MUC1
KRAS
CUL4A
AARS1
ALDH3A1
UBC
MAPK9
BLM
CKM
MSRB2
CHUK
SELENON
HSPA1A
XRCC2
MAP2K1
MT-ND6
TLR2
JAK2
CDKN3
NPM1
RAD52
SMAD3
CYP2B6
GPX7
TRA-TGC7-1
MBL2
EGR1
SLC22A5
AGER
HSD17B10
PTPN11
SETD2
SUOX
FTO
MIR17
HMOX2
MSRB1
HSPD1
ETFB
HIPK2
DDAH1
GFAP
MT-ATP8
S100A8
ELANE
CYP4F3
PPP1R15A
TRAF6
HDAC2
DNAH8
TP63
CYP3A5
RAC1
TPO
CTSD
ASL
CYGB
CRAT
PRKAA1
BID
BAK1
MIR155
ALDH9A1
ENO2
GUCY1A1
MMP1
NDUFA2
HMGCR
RPA3
HDAC1
CFH
PRDX4
SMARCA4
NFKBIA
S100A9
FMO2
GAS5
PON2
GSTM3
TNFRSF1A
HDAC9
GSTA1
PRKCB
BAD
NPY
PRKAA2
ARG2
MSH6
PAH
KAT5
MIR146A
NDUFS7
AOC3
EPRS1
LPO
PRNP
USP7
POLI
LOC111365141
ACP1
IL13
LPL
IRF1
CDK4
IL4
TNFRSF1B
OGDH
LRRK2
CYP2A6
TARDBP
NDUFB9
AHSP
UGT1A1
VIP
IKBKG
NAGLU
IL2
ADM
SPP1
BCKDHB
NDUFA10
IDH1
EPX
NPPB
EEF1A1
TRIM28
TRPM2
ATF4
GCK
NOTCH3
PRKG1
SIRT3
NGF
AMBP
RANBP2
MIR29A
SPG7
CHAT
RECQL4
BRCC3
H6PD
MTRR
APTX
OPA1
CALCA
BMP2
SESN1
HLA-B
PARG
COX4I1
FOXM1
HTT
MIR223
LIG3
DLG4
HBA1
MAPKAPK2
GLUL
MT-TS1
HGF
SMARCAL1
ASS1
NDUFS6
NDUFA6
MIR125A
CCL3
SMAD4
RETN
RBX1
ITGAM
VIM
FLT1
SMUG1
APOH
NDUFA9
DAXX
MT-ND4L
NAT2
CASP2
BRAF
NDUFB10
UBE2N
VDAC1
NDUFA11
AS3MT
NCF2
CYP27A1
PLA2G6
EGF
MAP2K4
LTF
ACACA
TUG1
ADRB2
NDUFV2
MIAT
TIGAR
CDKN2B-AS1
UVSSA
GCLM
MAD2L2
SLX4
TIMP1
TXNIP
BCS1L
TTN
BCL2L11
STUB1
DLD
SCARB1
EIF2AK2
ALDH1A1
ACTB
SLPI
SESN2
NOTCH1
CD40LG
YARS2
ADH1C
NDUFC2
MT-TP
PPIG
MIR210
ADH1B
CHCHD4
CLEC4A
MCPH1
MT-TS2
ADA
BIRC5
IL1RN
XIST
FMR1
HSF1
GBA1
UCP1
REV3L
SMC1A
CYP4F2
SMPD1
REV1
WT1
RIF1
RELA
ABCA1
ALKBH3
USP1
MSR1
ATP5F1E
LGALS3
THBS1
CYP11A1
FOXP3
POLGARF
FUS
LIG1
SLC1A3
EIF2S1
MIR145
ARMT1
FTH1
PLAT
MIR93
CUL4B
TFAM
PIK3C2A
H2BC21
VDR
SIRT2
NDUFA12
GFER
PSMC6
GLA
HMGCL
SFN
CD40
APEX2
MBP
LTA
YWHAE
CDK7
ERBB2
SDHD
LOC129930561
NGB
NRF1
XRCC4
HNF4A
MLYCD
ATP5PO
CLU
CPOX
GLRX2
TNFSF10
UNG
CKMT2
NOD2
UBE2D3
ATG9B
MYD88
FBXL4
ALAD
TFRC
DNM2
NDUFA1
USP28
FH
RECQL
GDNF
GGA2
OXA1L
PRPF19
DCLRE1C
FBXW7
MIR320A
POLQ
PVT1
MGST1
CTLA4
POLDIP2
MMUT
LOC107133510
FOXRED1
MIR126
SLC25A3
TG
PC
USP10
PSMA6
ACO2
TWF2
SAMHD1
PPARD
NDUFAF1
INTS3
MIR29B1
ISCU
PLA2G4A
PLK3
F5
CD46
LOC110973015
MIR133B
STK11
CBX3
EIF2AK3
COX15
MIR22
UCHL1
KRT18
CYP2C8
NDRG1
ADH7
FDXR
LOX
DUSP1
UBB
CXCL10
CALR
ACACB
CCL4
TUBB3
MIR494
CDC42
CCL5
MIR15A
DLEU2
PSMD3
CRYAB
IL1R1
PTPN3
PRKCA
CKMT1B
NOA1
COMT
MT-TH
AOX1
PECAM1
KLF4
ATP5F1D
POLD1
MORC2
MT-TN
TRPV1
VHL
SURF1
ENG
IDO1
ACO1
F3
HAO1
LYN
HERC2
MIR34C
GRIN2B
GJB2
TMEM126B
HSP90AB1
ANGPT2
TRPV4
MYH9
LCN2
SLC2A1
CYP24A1
FANCM
DECR1
WARS2
MME
C11orf65
GRB2
MT-TQ
CTBP1-DT
MT-TW
NDUFA13
MSRB3
FDX2
PEX5
ACAA1
AMACR
GHRL
BABAM2
PSMC4
YWHAQ
LOC106099062
B2M
ETHE1
PTPN6
AGK
DNASE1
HBA2
ELN
TLR9
HOTAIR
PAXIP1
GNAS
CD55
HNRNPK
LDHA
CTNS
BMI1
CSF1
PMS2
MT-RNR1
CD44
RFC1
SLC1A2
JUNB
MDM4
CYP4A11
PSMA7
ACOX2
XIAP
MIR27A
NDUFA8
LINC01554
SNORD118
PHYH
UBQLN4
ITGB1
HLA-DQB1
CPT1B
CYB5R3
SLC12A2
NEIL3
MKI67
TRC-GCA24-1
GSTM2
NME1
COL2A1
FASN
TUBB
GJA1
SSBP1
GDAP1
TWNK
DES
SORD
CASP7
SOCS1
PPM1D
CEP164
TERC
YY1
SMG1
TMPO
COX10
PTPN22
AGTR2
IL12B
GSTO1
PTS
CETN2
CD4
CYC1
SNORD15A
SLC2A4
MYCN
ACAD11
LINC-ROR
NCF1
ITGB2
TDG
IDH2
PKM
APEH
DNA2
PLCG2
UHRF1
MCM2
LPA
RIPK1
TYMP
ATG5
STING1
MIR20A
AHCY
MIR451A
CHCHD10
MT-TG
FGFR2
NDUFB11
CXCR4
GRN
C5AR1
MAP3K1
CDH1
TNFSF11
COX6B1
POMC
ANGPT1
PTK2B
ATP2A2
ACTA2
APOA2
TCF7L2
RNASE3
MIRLET7C
MIR106B
TRE-TTC3-1
BIVM-ERCC5
VRK1
KDM1A
EDNRB
CYP17A1
UQCRC1
RUNX2
H4C16
TOP3A
TGFBR2
H2AC20
H2AC4
ACTA1
ATP7B
H3C1
KARS1
CYB5A
NDUFB3
FCGR2A
IFNA1
CHKA
PTPA
MT-TI
ACADSB
CD163
TKT
YWHAG
MIR142
PVALB
TJP1
MIR195
CAV3
FZR1
CEBPB
SLC7A1
PLAU
HSPG2
ABCD3
PIN1
PRIMPOL
BBC3
CYP3A7
RAC2
HNF1A
FAM120A
NDUFB8
ADCYAP1
CHD1L
YWHAZ
TRP-AGG2-5
IREB2
ACE2
NDUFAF5
SSRP1
NEFL
PSMC3
RRM1
CXCL12
RARA
MFN1
ACTG1
FANCB
PRTN3
FECH
ACAA2
SFPQ
UGT1A6
PRKCZ
MIR132
TIMM50
HUWE1
UQCRC2
POLD3
FOSL1
NAMPT
GLUD1
FGF7
OTC
NR3C2
SLC11A1
CAPN1
ATF3
CSF3
CYP20A1
NDUFB7
F8
CSF1R
CYP2U1
MIR27B
GSTA4
TYMS
DNAH9
IRAK1
SMAD2
SCD
ELAVL1
H4C1
TGFB2
MDH2
SLC6A3
PSMC5
CYP7B1
MT-TD
HLTF
GPX2
TLR3
COX6A1
HFE-AS1
LIPE
DHX9
ADD1
CASP6
TALDO1
PTGIS
ANXA2
MT-TM
UBE2I
CCL11
CCN2
CYP2J2
PSMD4
SUCLA2
MT-TA
NRAS
ACOX3
TRAF2
TAFAZZIN
SLC25A5
NR3C1
CTSB
GAL
TMEM161A
UBE2A
KCNJ11
GPX5
DHFR
NR1H4
CDC25B
SLFN11
DTL
TRR-TCT2-1
IL5
SMARCA5
VCL
FTL
GTF2H5
ATAD5
SNTA1
CHD4
SST
MTLN
STK25
TERF1
BCYRN1
PARP9
MIRLET7B
LARS2
COX6A2
ENO1
GSTA2
CAMK2G
NABP2
PDIA2
KCNJ5
PSMD1
DARS2
DSPP
CNTF
CALM1
MIR221
GUSB
SUMO1
SRXN1
MUS81
MECP2
SLC7A11
CGAS
IRS2
CTSG
PDIA3
GZMB
LIG4
PRKCG
YAP1
MIR122
SERPINF1
TAOK1
FANCE
AKT2
IGHMBP2
TINF2
COX8A
ABCB7
PKD1
IKBKE
CSF2
TMEM67
NDUFAF3
COL4A4
BDKRB2
BNIP3
RUVBL2
HELLS
PSMD6
TAC1
PPIA
HBEGF
RRM2
UBE2B
BRD4
PXDN
FGB
ENDOG
PSMD2
RAD23A
COPS5
ETS1
LCAT
ATP1A1
BANF1
KCNMA1
PHB1
UQCRFS1
SMC3
FANCF
SPAST
PAK1
PSAP
MIR140
CEL
UQCRQ
SPR
IL15
ATXN3
BCKDHA
ADAR
IL3
CCAR2
CRH
ERO1A
CYP7A1
GRIN1
UBA1
TIMELESS
DUOX2
APC
LYRM7
CYP46A1
PDHA1
SULT1A3
EEF2
TNFAIP3
PSMD11
NR2C2
MICAL1
ADAMTS13
TSPO
NDUFV3
IFNB1
NR1H2
COQ2
MIR107
SLC25A10
HSD17B6
TNFRSF11B
POLD4
CDT1
LOC126861242
ALKBH5
PRKCH
EZH2
LIPC
MT-TC
LMNB1
PDGFB
MCM7
SLC26A4
RPS6KB1
H2AC18
PRKD1
BTK
ABCC8
HDAC3
UQCRB
PSEN2
CCNG1
XBP1
MYH11
NUDT15
PRL
POLR2A
BAG3
NEAT1
WDR48
DBT
TPH1
MIR30A
NARS1
ADH4
CYP27B1
MAP2K2
MEN1
NCL
MIR125B1
FOXO4
ATP5F1C
OXT
SDHC
TUBA1B
ATP13A2
PSMD8
MIR199A1
PDX1
ENPP1
SCO2
BCL6
ASCC1
MYO6
HDAC4
COL4A1
CNR1
PHGDH
BECN1
MIR373
YWHAB
SFTA3
TRMU
LRP1
TLX1NB
OLA1
BOLA3
POU2F1
NTF3
EEF1E1
FCER2
AQP1
LONP2
CXCL1
SFTPB
CIITA
MIR150
POLD2
TGM2
MSH3
CROT
RMRP
HDAC6
ZC3H12A
ANXA1
HAMP
EMD
OPTN
NFU1
TNFRSF10B
VASP
CYP51A1
LBR
PSMC2
PWAR1
COA8
CETP
TLK1
ACAD8
TPI1
MIR328
TSC2
RUVBL1
ATP5PF
IAPP
GDF15
TOP2B
UBR5
MAP2K6
FABP2
PPP2CA
GSTO2
PIAS4
ADPRS
NEK1
HNRNPU
TTPA
MT-TE
GJB1
TNNI3
SMOX
COQ8A
KL
HSP90B1
GNB3
HSPA9
DVL2
ECI1
SGK1
NNT
PSMB5
AOC1
HBG1
IMMT
HNRNPA1
MAP2
MMP7
DBH
ADA2
PUS1
MT-TR
IL11
NES
WAS
PGK1
POLL
FGFR1
PPP1CA
CXCL16
ALOX5AP
ECE1
SLC6A4
IARS2
THPO
CYP11B1
FGA
CXCR3
DYRK2
PSMA5
SFTPD
RPE65
TIMMDC1
PDE4A
ADH1A
DYNC1H1
YBX1
PCK2
WEE1
BMPR2
RBP4
MATR3
SQOR
NCF4
CASR
ST3GAL4
TDP2
SLC16A1
PSMA3
KAT2B
HPX
RAD21
AFG3L2
PDP1
YME1L1
MAP2K3
PLAUR
DLAT
DPP4
CALB1
MT-TF
C3
PMAIP1
BCHE
MIR197
ASCC3
RCC2
RTN4IP1
CSNK2A2
TREM2
BSCL2
ITGAL
UBE2D1
CAPN2
SELENOP
CYBC1
SLC9A3
IGHE
PDCD1
MIR203A
PSMD14
ACTL6A
FLNA
MACROH2A1
ZEB1
TIMP2
MTARC1
PSMB1
CPS1
NDUFAF8
S1PR1
SCO1
NAT1
IL1RAPL2
PEX16
ARNT
NR1I2
H4C6
MIR143
PLCG1
COQ9
NDUFA5
ATRX
TRIM21
MIR29C
PDK1
MT-TV
HACL1
EPHA3
RLBP1
POLR2L
PIK3CD
SMPD4
KCNQ1OT1
SLC25A13
CRYAA
ZMYND8
BCAP31
SPINK1
GPD1
PCSK9
EIF4E
CDKN2AIP
TBP
DHCR24
C1S
IGF2
FAAP24
RAB4B-EGLN2
GPX8
JAG1
SELL
ISCA2
TRIP12
PSMA1
NDOR1
PSMD7
CXCL2
RCAN1
RECQL5
DUSP19
MIR181C
MAPK12
PMPCA
MGST2
PON3
ABCB11
SCN5A
CYP4F11
GPX6
SCGB1A1
ATOX1
CST3
MIR23A
MIRLET7D
KRT8
METTL3
MTHFD1
TPT1
MUC5AC
ALPP
PSMC1
APOC3
PNPLA2
LAMP2
ACP5
SEM1
H4C3
CYP4V2
ITGB4
TTC19
KAT7
KHSRP
MT-TY
HMGA1
LRRC56
SLC19A1
CUL5
PEX7
ABCC2
PKD2
ACTC1
CUL3
COL1A1
GH1
TMEM70
YWHAH
MIR26B
MIRLET7I
RYR2
ACAN
BAG6
PYCR1
ADRB3
FBXO31
IBA57
MAP1B
RNF213
DCLRE1B
PF4
ITPR1
CCR5
TRAP1
SLC25A1
PSMD12
NFAT5
BAZ1B
NEFH
PPBP
PSMD13
NDUFAF4
C4B
NDUFAB1
NONO
UBA52
ARSA
LOC111258525
CD47
SIRT7
SIRT4
GLRX3
ABHD12
MPZ
MIR16-1
C5
AGPS
FGF1
SCARA3
TRAF3
SLC40A1
FAN1
SYP
STX1A
DKC1
KLF2
MIR144
NDUFAF6
PPARGC1B
PTX3
GATA4
GAREM2
ADAM17
FBN1
H4C15
CD79A
F10
CD68
ATP2B4
MIR146B
BGLAP
NGFR
CDH5
SLC8A1
KITLG
Oxidative damage
