# Supplementary material for: Antioxidant Effects and Potential Mechanisms of Citrus reticulata ‘Chachi’ Components: An Integrated Approach of Network Pharmacology and Metabolomics
Source: Foods. 2024 Dec 12;13(24):4018. doi: 10.3390/foods13244018 (PMC11675786; doi:10.3390/foods13244018)
Supplement: Supplementary file 1 [file foods-13-04018-s001.zip › Supplementary materials/Table S11. overlapping targets between flavonoid active components and oxidative damage..xlsx]

## Sheet: Sheet1
Flavonoid
OPRD1
OPRM1
ABCG2
ADORA1
ADORA3
PFKFB3
FLT3
PIM1
PTPRS
AURKB
AMY1A
GRK6
ESRRA
CA2
CA12
TNKS2
TNKS
HSD17B2
HSD17B1
ALK
DRD4
PYGL
GPR35
DAPK1
CA3
PKN1
CXCR1
NEK6
NUAK1
AKR1C2
AKR1C4
CDK5R1
CA1
CA9
CCNB3
CA7
JAK1
PDE10A
BMP4
BMPR1A
ACVR1B
AKR1B10
CA13
KDM4E
CD38
PLA2G1B
ST6GAL1
CBR1
CA4
AXL
CA6
CAMK2B
NEK2
NAE1
HTR6
CA14
TUBB1
MYLK
SRD5A1
SLC5A2
EIF4A1
SLC28A3
CA5B
CA5A
IMPDH1
LGALS7
LGALS1
SHBG
MMP14
SLC29A1
AMY2A
HCAR2
FOLH1
KLK2
SLC28A2
GBA2
DYRK1A
KCNH2
ST3GAL3
SQLE
GPR174
PTPN2
P2RY10
NADK
NAALAD2
TACR2
SLC10A2
ITGAV
P2RY4
P2RY2
P2RY6
SLC5A1
SLC5A4
TAS2R31
ADORA2B
CHIA
GRM5
KLK1
CHRNA7
PLA2G5
PLA2G10
CES1
CES2
RXRA
GRM2
FUT7
FUT4
FFAR1
PIM2
PIM3
DNM1
MAP4K4
HSD17B3
PNP
ATP4B
GAA
GBA
AVPR2
CCNB2
CCNA1
ATP4A
