# Supplementary material for: Antioxidant Effects and Potential Mechanisms of Citrus reticulata ‘Chachi’ Components: An Integrated Approach of Network Pharmacology and Metabolomics
Source: Foods. 2024 Dec 12;13(24):4018. doi: 10.3390/foods13244018 (PMC11675786; doi:10.3390/foods13244018)
Supplement: Supplementary file 1 [file foods-13-04018-s001.zip › Supplementary materials/Table S1.The overlapping targets were submitted to the David database.xls]

## Sheet: Sheet2
Category	Term	Count	%	PValue	Genes	List Total	Pop Hits	Pop Total	Fold Enrichment	Bonferroni	Benjamini	FDR
INTERPRO	IPR017441:Protein_kinase_ATP_BS	25	22.3214	6.18988e-19	GSK3B, SRC, EGFR, AURKA, IGF1R, CHEK1, KDR, ABL1, AKT1, PDGFRB, NTRK1, PDGFRA, NTRK2, SYK, CSNK2A1, INSR, PLK1, PTK2, CDK6, CDK5, KIT, CDK2, CDK1, RAF1, MET	112	390	20607	11.7943	3.31778e-16	2.05346e-16	1.86957e-16
INTERPRO	IPR011009:Kinase-like_dom_sf	28	25	7.66217e-19	GSK3B, SRC, PIK3CB, EGFR, PIK3CG, AURKA, IGF1R, IKBKB, CHEK1, KDR, ABL1, AKT1, PDGFRB, NTRK1, PDGFRA, NTRK2, SYK, CSNK2A1, INSR, PLK1, PTK2, CDK6, CDK5, KIT, CDK2, CDK1, RAF1, MET	112	545	20607	9.45275	4.10692e-16	2.05346e-16	1.86957e-16
UP_SEQ_FEATURE	ACT_SITE:Proton acceptor	33	29.4643	2.36519e-18	GSK3B, SRC, PTGS2, MPO, EGFR, AURKA, IGF1R, PTGS1, IKBKB, ALDH2, CHEK1, KDR, ABL1, AKT1, XDH, PDGFRB, NTRK1, PDGFRA, NTRK2, SYK, CSNK2A1, EPHX2, PLK1, PGD, PTK2, CDK6, CDK5, APEX1, KIT, CDK2, CDK1, RAF1, MET	112	879	20569	6.89478	3.2545e-15	3.2545e-15	3.21193e-15
KEGG_PATHWAY	hsa05200:Pathways in cancer	37	33.0357	2.42731e-18	GSK3B, PIK3CB, PIK3R1, PTGS2, FGF2, EGFR, IGF1R, IKBKB, EDNRA, TERT, CASP3, ABL1, AKT1, HRAS, PDGFRB, NTRK1, PDGFRA, NOS2, STAT1, MMP2, FN1, F2, MMP9, ESR1, PGF, PTK2, ESR2, VEGFA, CCNA2, AR, CDK6, CCNE1, KIT, CDK2, BCL2, RAF1, MET	108	533	8840	5.68202	5.84982e-16	5.84982e-16	2.81568e-16
INTERPRO	IPR000719:Prot_kinase_dom	26	23.2143	1.38756e-17	GSK3B, SRC, EGFR, AURKA, IGF1R, IKBKB, CHEK1, KDR, ABL1, AKT1, PDGFRB, NTRK1, PDGFRA, NTRK2, SYK, CSNK2A1, INSR, PLK1, PTK2, CDK6, CDK5, KIT, CDK2, CDK1, RAF1, MET	112	499	20607	9.58671	7.43732e-15	2.47911e-15	2.2571e-15
UP_SEQ_FEATURE	DOMAIN:Protein kinase	26	23.2143	1.82924e-17	GSK3B, SRC, EGFR, AURKA, IGF1R, IKBKB, CHEK1, KDR, ABL1, AKT1, PDGFRB, NTRK1, PDGFRA, NTRK2, SYK, CSNK2A1, INSR, PLK1, PTK2, CDK6, CDK5, KIT, CDK2, CDK1, RAF1, MET	112	504	20569	9.4741	2.51703e-14	1.25851e-14	1.24205e-14
GOTERM_BP_DIRECT	GO:0016310~phosphorylation	28	25	9.49705e-17	GSK3B, SRC, PIK3CB, PIK3R1, EGFR, PIK3CG, AURKA, IGF1R, CHEK1, KDR, ABL1, AKT1, PDGFRB, NTRK1, NTRK2, SYK, CSNK2A1, INSR, PLK1, PRKAB1, PTK2, CDK5, KIT, CDK2, CDK1, TOP1, RAF1, MET	112	633	19734	7.79384	2.31482e-13	1.98014e-13	1.80254e-13
KEGG_PATHWAY	hsa04151:PI3K-Akt signaling pathway	30	26.7857	1.12773e-16	GSK3B, ITGB3, PIK3CB, PIK3R1, FGF2, EGFR, PIK3CG, IGF1R, IKBKB, KDR, AKT1, HRAS, MCL1, PDGFRB, NTRK1, PDGFRA, NTRK2, SYK, INSR, FN1, PGF, PTK2, VEGFA, CDK6, CCNE1, KIT, CDK2, BCL2, RAF1, MET	108	362	8840	6.7833	2.67564e-14	1.35891e-14	6.54083e-15
GOTERM_MF_DIRECT	GO:0019899~enzyme binding	23	20.5357	1.84488e-16	PDGFRB, PTPN1, APP, PARP1, PRMT1, STAT1, SRC, ITGB3, PLG, PTGS2, ESR1, EGFR, ESR2, BACE1, POLB, AR, ADORA2A, CYP1A2, CYP1A1, AKT1, MAPT, RAF1, CFTR	112	372	19304	10.6565	1.20348e-13	9.99923e-14	9.03989e-14
GOTERM_BP_DIRECT	GO:0051897~positive regulation of phosphatidylinositol 3-kinase/protein kinase B signal transduction	18	16.0714	5.9924e-16	PDGFRB, NTRK1, PDGFRA, NTRK2, SRC, INSR, AKR1C3, FN1, F2, FGF2, EGFR, PIK3CG, PTK2, IGF1R, VEGFA, KIT, KDR, NOX4	112	192	19734	16.5184	1.15741e-12	6.24708e-13	5.68679e-13
INTERPRO	IPR020635:Tyr_kinase_cat_dom	14	12.5	2.16276e-15	PDGFRB, NTRK1, PDGFRA, NTRK2, SYK, SRC, INSR, EGFR, PTK2, IGF1R, KIT, KDR, ABL1, MET	112	91	20607	28.3063	1.13065e-12	2.8981e-13	2.63857e-13
INTERPRO	IPR001245:Ser-Thr/Tyr_kinase_cat_dom	16	14.2857	3.77568e-15	PDGFRB, NTRK1, PDGFRA, NTRK2, SYK, CSNK2A1, SRC, INSR, EGFR, PTK2, IGF1R, KIT, KDR, ABL1, RAF1, MET	112	152	20607	19.3675	2.02327e-12	4.04753e-13	3.68506e-13
INTERPRO	IPR008266:Tyr_kinase_AS	14	12.5	5.67215e-15	PDGFRB, NTRK1, PDGFRA, NTRK2, SYK, SRC, INSR, EGFR, PTK2, IGF1R, KIT, KDR, ABL1, MET	112	98	20607	26.2844	3.03491e-12	5.06712e-13	4.61335e-13
KEGG_PATHWAY	hsa05208:Chemical carcinogenesis - reactive oxygen species	23	20.5357	1.90824e-14	PTPN1, MT-ND4, SRC, EPHX2, AKR1C1, AKR1C3, AKR1A1, AHR, PIK3CB, PIK3R1, EGFR, PTK2, VEGFA, IKBKB, CYP1A2, CYP1A1, ABL1, CYP1B1, NOX4, AKT1, RAF1, HRAS, MET	108	226	8840	8.33006	4.6021e-12	1.34025e-12	6.451e-13
KEGG_PATHWAY	hsa01521:EGFR tyrosine kinase inhibitor resistance	16	14.2857	2.22448e-14	PDGFRB, PDGFRA, GSK3B, SRC, PIK3CB, PIK3R1, FGF2, EGFR, IGF1R, VEGFA, KDR, BCL2, AKT1, RAF1, HRAS, MET	108	80	8840	16.3704	5.35127e-12	1.34025e-12	6.451e-13
GOTERM_BP_DIRECT	GO:0006468~protein phosphorylation	21	18.75	2.6519e-14	NTRK1, GSK3B, APP, SYK, CSNK2A1, SRC, INSR, PLK1, PRKAB1, PTK2, AURKA, IKBKB, CDK6, CDK5, CCNE1, CHEK1, CDK2, CDK1, ABL1, AKT1, RAF1	112	376	19734	9.84076	5.53241e-11	1.84307e-11	1.67777e-11
KEGG_PATHWAY	hsa05215:Prostate cancer	17	15.1786	2.81242e-14	PDGFRB, PDGFRA, GSK3B, MMP3, PIK3CB, PIK3R1, MMP9, EGFR, IGF1R, IKBKB, AR, CCNE1, CDK2, BCL2, AKT1, RAF1, HRAS	108	98	8840	14.1988	6.76936e-12	1.35559e-12	6.52482e-13
GOTERM_BP_DIRECT	GO:0001934~positive regulation of protein phosphorylation	17	15.1786	3.78014e-14	NTRK1, NTRK2, APP, ITGB3, INSR, F2, FGF2, MMP9, EGFR, PGF, PTK2, VEGFA, KDR, ABL1, AKT1, RAF1, HRAS	112	206	19734	14.5405	7.87037e-11	1.9704e-11	1.79368e-11
SMART	SM00219:TyrKc	14	12.5	8.48593e-14	PDGFRB, NTRK1, PDGFRA, NTRK2, SYK, SRC, INSR, EGFR, PTK2, IGF1R, KIT, KDR, ABL1, MET	80	91	10692	20.5615	7.37943e-12	7.38276e-12	6.95846e-12
GOTERM_BP_DIRECT	GO:0046777~protein autophosphorylation	15	13.3929	1.18084e-13	PDGFRB, NTRK1, PDGFRA, NTRK2, GSK3B, SRC, INSR, EGFR, PTK2, AURKA, IGF1R, KIT, KDR, ABL1, AKT1	112	149	19734	17.7379	2.46296e-10	4.9241e-11	4.48246e-11
GOTERM_MF_DIRECT	GO:0004672~protein kinase activity	18	16.0714	3.86453e-13	PDGFRB, PDGFRA, GSK3B, SYK, SRC, PLK1, PRKAB1, PIK3CG, AURKA, IKBKB, CDK5, CHEK1, CDK2, CDK1, ABL1, AKT1, RAF1, MET	112	277	19304	11.2001	2.09466e-10	1.04729e-10	9.4681e-11
GOTERM_BP_DIRECT	GO:0043066~negative regulation of apoptotic process	22	19.6429	7.29913e-13	NTRK1, GSK3B, SRC, MGMT, GLO1, PLK1, AKR1A1, AKR1B1, PIK3R1, MPO, MMP9, EGFR, PTK2, AURKA, IGF1R, VEGFA, KDR, BCL2, CDK1, AKT1, RAF1, MCL1	112	507	19734	7.6456	1.52176e-09	2.53645e-10	2.30896e-10
KEGG_PATHWAY	hsa04014:Ras signaling pathway	21	18.75	5.39499e-12	PDGFRB, NTRK1, PDGFRA, NTRK2, INSR, PLA2G2A, PIK3CB, PIK3R1, FGF2, EGFR, PGF, IGF1R, VEGFA, IKBKB, KIT, KDR, ABL1, AKT1, RAF1, HRAS, MET	108	238	8840	7.22222	1.3002e-09	2.16699e-10	1.04303e-10
GOTERM_BP_DIRECT	GO:0008284~positive regulation of cell population proliferation	21	18.75	6.43117e-12	PDGFRB, PDGFRA, NTRK2, CSNK2A1, PRMT1, INSR, ODC1, AKR1C3, FN1, F2, FGF2, EGFR, PGF, PTK2, IGF1R, VEGFA, AR, CDK2, KDR, BCL2, HRAS	112	506	19734	7.3125	1.3409e-08	1.91557e-09	1.74376e-09
GOTERM_BP_DIRECT	GO:0018108~peptidyl-tyrosine phosphorylation	10	8.92857	8.37522e-12	NTRK1, PDGFRB, PDGFRA, SYK, SRC, INSR, ABL1, KDR, PTK2, EGFR	112	50	19734	35.2393	1.74623e-08	2.18279e-09	1.98702e-09
GOTERM_BP_DIRECT	GO:0009410~response to xenobiotic stimulus	16	14.2857	1.31962e-11	NTRK1, ABCC1, ACE, ABCB1, MAOB, STAT1, SRC, MMP2, AHR, PTGS2, ADORA2A, CASP3, BCL2, CDK1, ABL1, TOP1	112	254	19734	11.099	2.75139e-08	3.05711e-09	2.78292e-09
KEGG_PATHWAY	hsa05206:MicroRNAs in cancer	23	20.5357	1.37309e-11	PDGFRB, PDGFRA, ABCC1, DNMT1, ABCB1, ITGB3, PIK3CB, PIK3R1, PTGS2, MMP9, EGFR, VEGFA, IKBKB, CDK6, CCNE1, CASP3, BCL2, ABL1, CYP1B1, RAF1, HRAS, MET, MCL1	108	312	8840	6.03395	3.30915e-09	4.72737e-10	2.27541e-10
GOTERM_MF_DIRECT	GO:0005524~ATP binding	34	30.3571	1.63747e-11	TOP2A, GSK3B, ABCB1, SRC, PIK3CB, EGFR, PIK3CG, AURKA, IGF1R, IKBKB, CHEK1, KDR, ABL1, AKT1, PDGFRB, NTRK1, PDGFRA, NTRK2, ABCC1, SYK, CSNK2A1, INSR, PLK1, PTK2, PPP5C, CDK6, CDK5, KIT, CDK2, CDK1, TOP1, RAF1, MET, CFTR	112	1541	19304	3.80282	8.87508e-09	2.64975e-09	2.39553e-09
GOTERM_BP_DIRECT	GO:0048146~positive regulation of fibroblast proliferation	10	8.92857	1.74483e-11	CCNA2, PDGFRA, CCNB1, CDK6, ITGB3, ABL1, FN1, HRAS, ESR1, EGFR	112	54	19734	32.629	3.63796e-08	3.63796e-09	3.31168e-09
GOTERM_MF_DIRECT	GO:0004713~protein tyrosine kinase activity	12	10.7143	1.95554e-11	NTRK1, PDGFRB, SYK, SRC, INSR, KIT, ABL1, KDR, MET, PTK2, EGFR, IGF1R	112	104	19304	19.8874	1.0599e-08	2.64975e-09	2.39553e-09
UP_KW_MOLECULAR_FUNCTION	KW-0418~Kinase	30	26.7857	1.98747e-11	GSK3B, SRC, PIK3CB, PIK3R1, EGFR, PIK3CG, AURKA, IGF1R, IKBKB, CHEK1, KDR, ABL1, AKT1, PDGFRB, NTRK1, PDGFRA, NTRK2, SYK, CSNK2A1, INSR, PLK1, PRKAB1, PTK2, CDK6, CDK5, KIT, CDK2, CDK1, RAF1, MET	110	755	11889	4.29464	1.21236e-09	1.19199e-09	9.96585e-10
GOTERM_BP_DIRECT	GO:0010629~negative regulation of gene expression	17	15.1786	1.98862e-11	GSK3B, APP, DNMT1, ACE, NOS2, SRC, FGF2, ESR1, AURKA, VEGFA, TERT, KDR, CDK1, AKT1, MAPT, HRAS, XDH	112	310	19734	9.66238	4.14627e-08	3.76935e-09	3.43128e-09
KEGG_PATHWAY	hsa04510:Focal adhesion	19	16.9643	2.86107e-11	PDGFRB, PDGFRA, GSK3B, SRC, ITGB3, FN1, PIK3CB, PIK3R1, EGFR, PGF, PTK2, IGF1R, VEGFA, KDR, BCL2, AKT1, RAF1, HRAS, MET	108	203	8840	7.66101	6.89517e-09	8.32124e-10	4.00524e-10
KEGG_PATHWAY	hsa05205:Proteoglycans in cancer	19	16.9643	3.10752e-11	SRC, ITGB3, MMP2, FN1, PIK3CB, PIK3R1, FGF2, ESR1, MMP9, EGFR, PTK2, IGF1R, VEGFA, CASP3, KDR, AKT1, RAF1, HRAS, MET	108	204	8840	7.62346	7.48911e-09	8.32124e-10	4.00524e-10
UP_KW_MOLECULAR_FUNCTION	KW-0829~Tyrosine-protein kinase	14	12.5	3.90818e-11	PDGFRB, NTRK1, PDGFRA, NTRK2, SYK, SRC, INSR, EGFR, PTK2, IGF1R, KIT, KDR, ABL1, MET	110	116	11889	13.0444	2.38399e-09	1.19199e-09	9.96585e-10
GOTERM_BP_DIRECT	GO:0070374~positive regulation of ERK1 and ERK2 cascade	15	13.3929	3.95418e-11	PDGFRB, NTRK1, PDGFRA, APP, SRC, ITGB3, PLA2G2A, ALOX15, FGF2, EGFR, VEGFA, KDR, ABL1, NOX4, HRAS	112	228	19734	11.5919	8.24444e-08	6.87038e-09	6.25419e-09
GOTERM_MF_DIRECT	GO:0004714~transmembrane receptor protein tyrosine kinase activity	9	8.03571	4.90855e-11	NTRK1, NTRK2, PDGFRA, SRC, INSR, KIT, KDR, EGFR, IGF1R	112	39	19304	39.7747	2.66043e-08	5.32087e-09	4.81038e-09
KEGG_PATHWAY	hsa04015:Rap1 signaling pathway	19	16.9643	5.91939e-11	PDGFRB, PDGFRA, SRC, ITGB3, INSR, PIK3CB, PIK3R1, FGF2, EGFR, PGF, IGF1R, VEGFA, ADORA2A, KIT, KDR, AKT1, RAF1, HRAS, MET	108	212	8840	7.33578	1.42657e-08	1.42657e-09	6.8665e-10
UP_SEQ_FEATURE	CROSSLNK:Glycyl lysine isopeptide (Lys-Gly) (interchain with G-Cter in ubiquitin)	16	14.2857	1.13383e-10	APP, PRMT1, PLK1, EGFR, IGF1R, BACE1, POLB, IKBKB, AR, CHEK1, CASP1, AKT1, MAPT, HRAS, CFTR, MCL1	112	308	20569	9.54035	1.56015e-07	5.20051e-08	5.13248e-08
KEGG_PATHWAY	hsa01522:Endocrine resistance	14	12.5	1.48483e-10	SRC, MMP2, PIK3CB, PIK3R1, ESR1, MMP9, EGFR, PTK2, ESR2, IGF1R, BCL2, AKT1, RAF1, HRAS	108	99	8840	11.575	3.57844e-08	3.25313e-09	1.56582e-09
GOTERM_MF_DIRECT	GO:0016301~kinase activity	14	12.5	1.91041e-10	NTRK2, GSK3B, SYK, CSNK2A1, PIK3CB, PIK3R1, PRKAB1, EGFR, PIK3CG, CDK5, CCNE1, CDK1, ABL1, AKT1	112	206	19304	11.7136	1.03544e-07	1.72574e-08	1.56017e-08
GOTERM_BP_DIRECT	GO:0000086~G2/M transition of mitotic cell cycle	9	8.03571	4.04109e-10	CCNA2, APP, CCNB1, ABCB1, PLK1, CHEK1, CDK2, CDK1, AURKA	112	51	19734	31.0935	8.42566e-07	6.48128e-08	5.89999e-08
GOTERM_MF_DIRECT	GO:0004175~endopeptidase activity	10	8.92857	4.52466e-10	MMP12, BACE1, MMP13, ACE, MMP2, MMP3, CASP1, PLG, MMP8, MMP9	112	75	19304	22.981	2.45237e-07	3.50338e-08	3.16726e-08
GOTERM_CC_DIRECT	GO:0032991~protein-containing complex	21	18.75	5.01697e-10	TOP2A, NTRK1, PDGFRA, PTPN1, SYK, PARP1, STAT1, ITGB3, AHR, PTGS2, ESR1, EGFR, POLB, AR, PPP5C, CHEK1, CASP1, BCL2, ABL1, AKT1, CFTR	112	684	20887	5.7256	1.52014e-07	1.52014e-07	1.39472e-07
KEGG_PATHWAY	hsa05207:Chemical carcinogenesis - receptor activation	18	16.0714	6.50785e-10	SRC, EPHX2, AHR, PIK3CB, PIK3R1, FGF2, ESR1, EGFR, ESR2, VEGFA, AR, CYP1A2, CYP1A1, BCL2, CYP1B1, AKT1, RAF1, HRAS	108	215	8840	6.85271	1.56839e-07	1.30699e-08	6.29092e-09
GOTERM_BP_DIRECT	GO:0048661~positive regulation of smooth muscle cell proliferation	9	8.03571	6.51164e-10	PDGFRB, STAT1, ITGB3, AKT1, PIK3R1, PTGS2, FGF2, EGFR, IGF1R	112	54	19734	29.3661	1.35768e-06	9.30237e-08	8.46805e-08
GOTERM_BP_DIRECT	GO:0007169~cell surface receptor protein tyrosine kinase signaling pathway	11	9.82143	6.73244e-10	NTRK1, PDGFRB, NTRK2, PDGFRA, SYK, SRC, INSR, KDR, PIK3CB, MET, EGFR	112	111	19734	17.4609	1.40371e-06	9.30237e-08	8.46805e-08
GOTERM_BP_DIRECT	GO:0007275~multicellular organism development	10	8.92857	7.54693e-10	NTRK1, PDGFRB, NTRK2, PDGFRA, INSR, KIT, KDR, MET, EGFR, IGF1R	112	81	19734	21.7526	1.57353e-06	9.30237e-08	8.46805e-08
GOTERM_BP_DIRECT	GO:0033674~positive regulation of kinase activity	9	8.03571	7.58466e-10	NTRK1, PDGFRB, NTRK2, PDGFRA, INSR, KDR, MET, EGFR, IGF1R	112	55	19734	28.8321	1.5814e-06	9.30237e-08	8.46805e-08
KEGG_PATHWAY	hsa05218:Melanoma	12	10.7143	9.23234e-10	PDGFRB, PDGFRA, CDK6, AKT1, PIK3CB, PIK3R1, RAF1, HRAS, FGF2, MET, EGFR, IGF1R	108	73	8840	13.4551	2.22499e-07	1.67567e-08	8.06546e-09
KEGG_PATHWAY	hsa05222:Small cell lung cancer	13	11.6071	9.73418e-10	NOS2, FN1, PIK3CB, PIK3R1, PTGS2, PTK2, IKBKB, CDK6, CCNE1, CASP3, CDK2, BCL2, AKT1	108	93	8840	11.4417	2.34594e-07	1.67567e-08	8.06546e-09
UP_KW_PTM	KW-0702~S-nitrosylation	10	8.92857	1.17915e-09	IKBKB, PTPN1, CASP3, APEX1, INSR, ODC1, CDK2, PTGS2, HRAS, GAPDH	106	66	14252	20.3716	2.82997e-08	2.94788e-08	2.00456e-08
KEGG_PATHWAY	hsa05165:Human papillomavirus infection	21	18.75	2.26407e-09	PDGFRB, GSK3B, STAT1, ITGB3, FN1, PIK3CB, PIK3R1, PTGS2, EGFR, PTK2, VEGFA, CCNA2, IKBKB, CDK6, TERT, CCNE1, CASP3, CDK2, AKT1, RAF1, HRAS	108	333	8840	5.16183	5.4564e-07	3.6376e-08	1.75088e-08
KEGG_PATHWAY	hsa04010:MAPK signaling pathway	20	17.8571	2.50032e-09	PDGFRB, NTRK1, PDGFRA, NTRK2, INSR, FGF2, EGFR, PGF, IGF1R, VEGFA, IKBKB, PPP5C, CASP3, KIT, KDR, AKT1, MAPT, RAF1, HRAS, MET	108	300	8840	5.45679	6.02576e-07	3.7661e-08	1.81273e-08
GOTERM_CC_DIRECT	GO:0043235~receptor complex	13	11.6071	2.81026e-09	PDGFRB, NTRK1, PDGFRA, NTRK2, APP, SRC, ITGB3, INSR, EGFR, IGF1R, KIT, KDR, MET	112	225	20887	10.775	8.51508e-07	4.25754e-07	3.90626e-07
GOTERM_CC_DIRECT	GO:0005829~cytosol	60	53.5714	4.90799e-09	APP, GSK3B, MPG, AKR1B1, PIK3CB, AHR, PIK3CG, IKBKB, CASP3, CHEK1, CASP1, AKT1, HRAS, PARP1, CSNK2A1, SYK, PRMT1, ARG1, MMP3, AKR1A1, PGD, PRKAB1, CCNA2, AR, CCNE1, PDE5A, MAPT, RAF1, GAPDH, CFTR, MAOA, SRC, GLO1, ODC1, ALOX15, ALOX12, PIK3R1, AURKA, CCNB1, TERT, ALOX5, ABL1, XDH, MCL1, PTPN1, NTRK2, NOS2, STAT1, EPHX2, AKR1C1, PLK1, AKR1C3, ESR1, PTK2, PPP5C, CDK6, CDK5, CDK2, BCL2, CDK1	112	5649	20887	1.98079	1.48712e-06	4.95707e-07	4.54807e-07
KEGG_PATHWAY	hsa04068:FoxO signaling pathway	14	12.5	5.56077e-09	PRMT1, INSR, PLK1, PIK3CB, PIK3R1, PRKAB1, EGFR, IGF1R, IKBKB, CCNB1, CDK2, AKT1, RAF1, HRAS	108	132	8840	8.68126	1.34015e-06	7.88321e-08	3.79441e-08
UP_KW_MOLECULAR_FUNCTION	KW-0560~Oxidoreductase	24	21.4286	6.19201e-09	MT-ND4, MAOB, NOS2, MAOA, AKR1C1, ALOX15, AKR1C3, AKR1A1, AKR1B1, ALOX12, TYR, PGD, PTGS2, MPO, CYP19A1, PTGS1, ALDH2, ALOX5, CYP1A2, CYP1A1, CYP1B1, NOX4, GAPDH, XDH	110	616	11889	4.21098	3.77713e-07	1.25904e-07	1.05264e-07
GOTERM_MF_DIRECT	GO:0042802~identical protein binding	32	28.5714	6.93795e-09	APP, MAOB, ITGB3, FGF2, EGFR, PIK3CG, IGF1R, IKBKB, TTR, TERT, CASP1, KDR, AKT1, NTRK1, PARP1, CSNK2A1, PRMT1, STAT1, INSR, PLK1, FN1, TYR, MMP9, ESR1, VEGFA, PPP5C, ADORA2A, BCL2, MAPT, RAF1, MET, GAPDH	112	1737	19304	3.17526	3.76036e-06	4.70046e-07	4.2495e-07
GOTERM_MF_DIRECT	GO:0042803~protein homodimerization activity	21	18.75	9.17368e-09	TOP2A, NTRK1, PDGFRA, ACHE, NTRK2, NOS2, PARP1, STAT1, EPHX2, ODC1, AHR, TYR, PTGS2, VEGFA, IKBKB, TERT, KIT, BCL2, AKT1, XDH, MCL1	112	750	19304	4.826	4.97212e-06	5.52459e-07	4.99456e-07
GOTERM_CC_DIRECT	GO:0005737~cytoplasm	60	53.5714	1.03243e-08	TOP2A, APP, GSK3B, PIK3CB, AHR, FGF2, PIK3CG, POLB, IKBKB, CASP3, CHEK1, CASP1, AKT1, HRAS, PDGFRB, PDGFRA, SYK, PRMT1, ARG1, PRKAB1, MMP12, CCNA2, AR, CCNE1, MAPT, RAF1, GAPDH, CFTR, ABCB1, SRC, GLO1, ODC1, ALOX12, PIK3R1, PTGS2, EGFR, AURKA, PTGS1, CCNB1, TERT, ABL1, MCL1, PTPN1, NTRK2, ACE, NOS2, STAT1, PLK1, AKR1C3, TYR, ESR1, PTK2, VEGFA, CDK6, CDK5, APEX1, TDP1, CDK2, BCL2, CDK1	112	5754	20887	1.94464	3.12826e-06	7.82066e-07	7.17539e-07
KEGG_PATHWAY	hsa05230:Central carbon metabolism in cancer	11	9.82143	1.10049e-08	NTRK1, PDGFRB, PDGFRA, KIT, AKT1, PIK3CB, PIK3R1, RAF1, HRAS, MET, EGFR	108	71	8840	12.6813	2.65219e-06	1.43776e-07	6.92034e-08
KEGG_PATHWAY	hsa05167:Kaposi sarcoma-associated herpesvirus infection	16	14.2857	1.1335e-08	GSK3B, SYK, STAT1, SRC, PIK3CB, PIK3R1, PTGS2, FGF2, PIK3CG, VEGFA, IKBKB, CDK6, CASP3, AKT1, RAF1, HRAS	108	196	8840	6.68178	2.73174e-06	1.43776e-07	6.92034e-08
INTERPRO	IPR021158:Pept_M10A_Zn_BS	6	5.35714	1.19121e-08	MMP12, MMP13, MMP2, MMP3, MMP8, MMP9	112	15	20607	73.5964	6.38486e-06	9.12126e-07	8.30443e-07
UP_KW_PTM	KW-0832~Ubl conjugation	46	41.0714	1.40539e-08	TOP2A, APP, DNMT1, SRC, PIK3R1, FGF2, EGFR, AURKA, IGF1R, IKBKB, POLB, CCNB1, TERT, CHEK1, CASP1, KDR, ABL1, AKT1, HRAS, MCL1, PDGFRB, NTRK1, PDGFRA, NTRK2, SYK, PARP1, NOS2, PRMT1, STAT1, PLK1, ESR1, PTK2, BACE1, CCNA2, AR, ADORA2A, CCNE1, APEX1, KIT, BCL2, CDK1, MAPT, TOP1, MET, GAPDH, CFTR	106	2701	14252	2.28983	3.37295e-07	1.75674e-07	1.19459e-07
UP_SEQ_FEATURE	DOMAIN:Serine-threonine/tyrosine-protein kinase catalytic	6	5.35714	1.74109e-08	SRC, KIT, KDR, MET, PTK2, EGFR	112	16	20569	68.8694	2.39571e-05	5.98935e-06	5.911e-06
GOTERM_BP_DIRECT	GO:0007165~signal transduction	26	23.2143	1.78185e-08	SRC, PIK3CB, PIK3R1, FGF2, EGFR, IGF1R, EDNRA, TTR, CASP1, ABL1, AKT1, HRAS, PDGFRB, SYK, CSNK2A1, ESR1, PRKAB1, PGF, ESR2, AR, CDK6, KIT, CDK2, PDE5A, RAF1, MET	112	1240	19734	3.69444	3.71509e-05	2.06398e-06	1.87886e-06
GOTERM_BP_DIRECT	GO:0051402~neuron apoptotic process	9	8.03571	1.95837e-08	NTRK1, POLB, APP, CDK5, CASP3, BCL2, ABL1, HRAS, GAPDH	112	82	19734	19.3386	4.08312e-05	2.14906e-06	1.95631e-06
INTERPRO	IPR018486:Hemopexin_CS	6	5.35714	2.43363e-08	MMP12, MMP13, MMP2, MMP3, MMP8, MMP9	112	17	20607	64.938	1.30442e-05	1.63053e-06	1.48451e-06
UP_KW_CELLULAR_COMPONENT	KW-0963~Cytoplasm	63	56.25	2.59064e-08	TOP2A, APP, GSK3B, MPG, AKR1B1, PIK3CB, AHR, PIK3CG, POLB, IKBKB, CASP3, CHEK1, CASP1, KDR, AKT1, HRAS, PARP1, SYK, PRMT1, ARG1, MMP2, MMP3, AKR1A1, PGD, CCNA2, AR, KIT, MAPT, RAF1, GAPDH, ABCB1, SRC, ALOX15, ALOX12, AURKA, CCNB1, TTR, TERT, ALOX5, ABL1, XDH, MCL1, NTRK2, ACE, NOS2, STAT1, EPHX2, AKR1C1, PLK1, AKR1C3, ESR1, PTK2, VEGFA, PPP5C, CDK6, CDK5, APEX1, TDP1, CDK2, CYP1A1, BCL2, CDK1, NO…	107	5805	17942	1.81981	8.03098e-07	8.03098e-07	6.4766e-07
KEGG_PATHWAY	hsa05226:Gastric cancer	14	12.5	2.63897e-08	GSK3B, ABCB1, PIK3CB, PIK3R1, FGF2, EGFR, TERT, CCNE1, CDK2, BCL2, AKT1, RAF1, HRAS, MET	108	150	8840	7.63951	6.35989e-06	3.17995e-07	1.5306e-07
GOTERM_MF_DIRECT	GO:0019901~protein kinase binding	17	15.1786	2.89753e-08	PDGFRB, PTPN1, GSK3B, SYK, PARP1, PLK1, ESR1, PRKAB1, EGFR, PTK2, AURKA, CCNA2, IKBKB, CCNB1, CCNE1, AKT1, MAPT	112	502	19304	5.8368	1.57045e-05	1.57046e-06	1.41979e-06
GOTERM_BP_DIRECT	GO:2000573~positive regulation of DNA biosynthetic process	6	5.35714	3.01488e-08	PDGFRB, CCNA2, CYP1B1, NOX4, FGF2, VEGFA	112	17	19734	62.187	6.28582e-05	3.14301e-06	2.86112e-06
KEGG_PATHWAY	hsa04933:AGE-RAGE signaling pathway in diabetic complications	12	10.7143	3.11311e-08	STAT1, CASP3, MMP2, SERPINE1, BCL2, FN1, NOX4, AKT1, PIK3CB, PIK3R1, HRAS, VEGFA	108	101	8840	9.72497	7.50256e-06	3.57266e-07	1.71962e-07
KEGG_PATHWAY	hsa04370:VEGF signaling pathway	10	8.92857	3.51122e-08	SRC, KDR, AKT1, PIK3CB, PIK3R1, RAF1, PTGS2, HRAS, PTK2, VEGFA	108	60	8840	13.642	8.462e-06	3.84638e-07	1.85137e-07
GOTERM_CC_DIRECT	GO:0005634~nucleus	61	54.4643	5.82555e-08	TOP2A, ACHE, APP, GSK3B, ITGB3, PIK3CB, AHR, MPO, FGF2, POLB, IKBKB, CASP3, CHEK1, KDR, AKT1, PDGFRB, PDGFRA, PARP1, CSNK2A1, SYK, PRMT1, ARG1, MMP2, MMP3, PGD, PRKAB1, MMP12, CCNA2, AR, CCNE1, MAPT, TOP1, RAF1, GAPDH, CFTR, DNMT1, PIK3R1, EGFR, AURKA, CCNB1, TERT, ABL1, MCL1, NOS2, MGMT, STAT1, PLK1, AKR1C3, ESR1, ESR2, PTK2, VEGFA, PPP5C, CDK6, CDK5, APEX1, TDP1, CDK2, BCL2, CDK1, NOX4	112	6175	20887	1.84226	1.76513e-05	3.53029e-06	3.23901e-06
INTERPRO	IPR036365:PGBD-like_sf	6	5.35714	6.01943e-08	MMP12, MMP13, MMP2, MMP3, MMP8, MMP9	112	20	20607	55.1973	3.22636e-05	3.5849e-06	3.26387e-06
GOTERM_MF_DIRECT	GO:0005515~protein binding	99	88.3929	6.74153e-08	APP, MPG, SERPINE1, AHR, MPO, FGF2, IGF1R, EDNRA, CHEK1, KDR, CYP1B1, AKT1, PDGFRB, PDGFRA, CSNK2A1, PRKAB1, PGF, AR, CCNE1, RAF1, CFTR, DNMT1, ABCB1, MAOB, MAOA, GLO1, ALOX15, ALOX12, PIK3R1, CCNB1, TERT, ABL1, MCL1, INSR, PLK1, FN1, TYR, ESR1, ESR2, PTK2, PPP5C, CDK6, CDK5, TDP1, CYP1A2, CDK2, CYP1A1, BCL2, CDK1, NOX4, TOP2A, ACHE, GSK3B, ITGB3, AKR1B1, PIK3CB, PIK3CG, POLB, IKBKB, CASP3, CASP1…	112	12754	19304	1.33788	3.65384e-05	3.32173e-06	3.00304e-06
KEGG_PATHWAY	hsa05161:Hepatitis B	14	12.5	7.1321e-08	STAT1, SRC, PIK3CB, PIK3R1, MMP9, CCNA2, IKBKB, CCNE1, CASP3, CDK2, BCL2, AKT1, RAF1, HRAS	108	163	8840	7.03022	1.71882e-05	7.4732e-07	3.59706e-07
KEGG_PATHWAY	hsa05163:Human cytomegalovirus infection	16	14.2857	7.67434e-08	PDGFRA, GSK3B, SRC, ITGB3, PIK3CB, PIK3R1, PTGS2, EGFR, PTK2, VEGFA, IKBKB, CDK6, CASP3, AKT1, RAF1, HRAS	108	226	8840	5.79482	1.8495e-05	7.70632e-07	3.70927e-07
GOTERM_BP_DIRECT	GO:0030335~positive regulation of cell migration	13	11.6071	7.80008e-08	PDGFRB, PDGFRA, MMP2, INSR, EGFR, PTK2, IGF1R, VEGFA, F7, KIT, KDR, AKT1, HRAS	112	287	19734	7.98102	0.000162618	7.74436e-06	7.04978e-06
GOTERM_BP_DIRECT	GO:0010595~positive regulation of endothelial cell migration	8	7.14286	8.71869e-08	ITGB3, ABL1, KDR, AKT1, PIK3CB, FGF2, PIK3CG, VEGFA	112	66	19734	21.3571	0.000181768	8.26294e-06	7.52185e-06
UP_SEQ_FEATURE	REPEAT:Hemopexin 4	6	5.35714	1.02294e-07	MMP12, MMP13, MMP2, MMP3, MMP8, MMP9	112	22	20569	50.0869	0.000140747	2.23855e-05	2.20927e-05
UP_SEQ_FEATURE	REPEAT:Hemopexin 3	6	5.35714	1.02294e-07	MMP12, MMP13, MMP2, MMP3, MMP8, MMP9	112	22	20569	50.0869	0.000140747	2.23855e-05	2.20927e-05
GOTERM_BP_DIRECT	GO:0043410~positive regulation of MAPK cascade	11	9.82143	1.08627e-07	NTRK2, AR, SYK, INSR, KIT, KDR, RAF1, HRAS, FGF2, IGF1R, VEGFA	112	188	19734	10.3094	0.000226462	9.84728e-06	8.96409e-06
INTERPRO	IPR001818:Pept_M10_metallopeptidase	6	5.35714	1.28971e-07	MMP12, MMP13, MMP2, MMP3, MMP8, MMP9	112	23	20607	47.9977	6.91262e-05	4.93775e-06	4.49557e-06
INTERPRO	IPR000585:Hemopexin-like_dom	6	5.35714	1.28971e-07	MMP12, MMP13, MMP2, MMP3, MMP8, MMP9	112	23	20607	47.9977	6.91262e-05	4.93775e-06	4.49557e-06
INTERPRO	IPR021190:Pept_M10A	6	5.35714	1.28971e-07	MMP12, MMP13, MMP2, MMP3, MMP8, MMP9	112	23	20607	47.9977	6.91262e-05	4.93775e-06	4.49557e-06
INTERPRO	IPR033739:M10A_MMP	6	5.35714	1.28971e-07	MMP12, MMP13, MMP2, MMP3, MMP8, MMP9	112	23	20607	47.9977	6.91262e-05	4.93775e-06	4.49557e-06
INTERPRO	IPR018487:Hemopexin-like_repeat	6	5.35714	1.28971e-07	MMP12, MMP13, MMP2, MMP3, MMP8, MMP9	112	23	20607	47.9977	6.91262e-05	4.93775e-06	4.49557e-06
UP_SEQ_FEATURE	REPEAT:Hemopexin 1	6	5.35714	1.30148e-07	MMP12, MMP13, MMP2, MMP3, MMP8, MMP9	112	23	20569	47.9092	0.000179068	2.23855e-05	2.20927e-05
UP_SEQ_FEATURE	REPEAT:Hemopexin 2	6	5.35714	1.30148e-07	MMP12, MMP13, MMP2, MMP3, MMP8, MMP9	112	23	20569	47.9092	0.000179068	2.23855e-05	2.20927e-05
GOTERM_BP_DIRECT	GO:0008286~insulin receptor signaling pathway	8	7.14286	1.45488e-07	GSK3B, PTPN1, INSR, AKT1, PIK3R1, RAF1, HRAS, IGF1R	112	71	19734	19.8531	0.000303295	1.26392e-05	1.15056e-05
KEGG_PATHWAY	hsa04917:Prolactin signaling pathway	10	8.92857	1.584e-07	GSK3B, STAT1, SRC, AKT1, PIK3CB, PIK3R1, RAF1, HRAS, ESR1, ESR2	108	71	8840	11.5284	3.81736e-05	1.52697e-06	7.34975e-07
INTERPRO	IPR036375:Hemopexin-like_dom_sf	6	5.35714	1.62214e-07	MMP12, MMP13, MMP2, MMP3, MMP8, MMP9	112	24	20607	45.9978	8.69427e-05	5.79643e-06	5.27735e-06
GOTERM_MF_DIRECT	GO:0106310~protein serine kinase activity	14	12.5	1.86142e-07	GSK3B, CSNK2A1, PLK1, PIK3CB, PIK3CG, AURKA, IKBKB, CDK6, CDK5, CHEK1, CDK2, CDK1, AKT1, RAF1	112	366	19304	6.5929	0.000100884	8.40742e-06	7.6008e-06
GOTERM_BP_DIRECT	GO:1904646~cellular response to amyloid-beta	7	6.25	1.88287e-07	BACE1, GSK3B, APP, ABCC1, CDK5, PARP1, IGF1R	112	45	19734	27.4083	0.000392501	1.57031e-05	1.42947e-05
KEGG_PATHWAY	hsa05224:Breast cancer	13	11.6071	1.96342e-07	GSK3B, PIK3CB, PIK3R1, FGF2, ESR1, EGFR, ESR2, IGF1R, CDK6, KIT, AKT1, RAF1, HRAS	108	148	8840	7.18969	4.73173e-05	1.81994e-06	8.75987e-07
KEGG_PATHWAY	hsa04072:Phospholipase D signaling pathway	13	11.6071	2.11407e-07	PDGFRB, PDGFRA, SYK, INSR, PIK3CB, PIK3R1, F2, EGFR, PIK3CG, KIT, AKT1, RAF1, HRAS	108	149	8840	7.14144	5.09479e-05	1.88701e-06	9.08269e-07
GOTERM_BP_DIRECT	GO:0022617~extracellular matrix disassembly	7	6.25	2.15544e-07	MMP12, MMP13, MMP2, MMP3, PLG, MMP8, MMP9	112	46	19734	26.8125	0.000449309	1.7285e-05	1.57347e-05
GOTERM_MF_DIRECT	GO:0051879~Hsp90 protein binding	7	6.25	2.45008e-07	PPP5C, CSNK2A1, CDK5, CYP1A1, KDR, AHR, MAPT	112	46	19304	26.2283	0.000132786	1.02149e-05	9.23492e-06
GOTERM_BP_DIRECT	GO:0018105~peptidyl-serine phosphorylation	10	8.92857	2.56631e-07	IKBKB, GSK3B, CSNK2A1, CDK5, PLK1, CDK2, CDK1, AKT1, TOP1, AURKA	112	157	19734	11.2227	0.000534933	1.98176e-05	1.80402e-05
GOTERM_MF_DIRECT	GO:0020037~heme binding	10	8.92857	2.76337e-07	NOS2, SRC, CYP1A2, CYP1A1, CYP1B1, NOX4, PTGS2, MPO, CYP19A1, PTGS1	112	155	19304	11.1198	0.000149763	1.06982e-05	9.67178e-06
KEGG_PATHWAY	hsa05214:Glioma	10	8.92857	2.88187e-07	PDGFRB, PDGFRA, CDK6, AKT1, PIK3CB, PIK3R1, RAF1, HRAS, EGFR, IGF1R	108	76	8840	10.77	6.94507e-05	2.48047e-06	1.19392e-06
GOTERM_MF_DIRECT	GO:0004674~protein serine/threonine kinase activity	14	12.5	3.03581e-07	GSK3B, SYK, CSNK2A1, PLK1, PIK3CG, AURKA, IKBKB, CDK5, CHEK1, CDK2, CDK1, AKT1, TOP1, RAF1	112	382	19304	6.31675	0.000164528	1.09694e-05	9.91699e-06
KEGG_PATHWAY	hsa04218:Cellular senescence	13	11.6071	3.74223e-07	SERPINE1, PIK3CB, PIK3R1, CCNA2, CCNB1, CDK6, CCNE1, CHEK1, CDK2, CDK1, AKT1, RAF1, HRAS	108	157	8840	6.77754	9.01836e-05	3.10992e-06	1.49689e-06
GOTERM_MF_DIRECT	GO:0002020~protease binding	9	8.03571	4.00991e-07	NTRK2, GSK3B, CASP3, ITGB3, KIT, SERPINE1, BCL2, FN1, PLG	112	118	19304	13.1459	0.000217313	1.35836e-05	1.22803e-05
KEGG_PATHWAY	hsa04926:Relaxin signaling pathway	12	10.7143	4.2536e-07	MMP13, NOS2, SRC, MMP2, AKT1, PIK3CB, PIK3R1, RAF1, HRAS, MMP9, EGFR, VEGFA	108	130	8840	7.55556	0.000102507	3.41706e-06	1.64473e-06
INTERPRO	IPR006026:Peptidase_Metallo	6	5.35714	4.43603e-07	MMP12, MMP13, MMP2, MMP3, MMP8, MMP9	112	29	20607	38.0671	0.000237743	1.48607e-05	1.35299e-05
KEGG_PATHWAY	hsa04625:C-type lectin receptor signaling pathway	11	9.82143	4.886e-07	IKBKB, SYK, STAT1, SRC, CASP1, AKT1, PIK3CB, PIK3R1, RAF1, PTGS2, HRAS	108	105	8840	8.57496	0.000117746	3.79847e-06	1.82831e-06
GOTERM_BP_DIRECT	GO:0034614~cellular response to reactive oxygen species	7	6.25	5.11682e-07	PDGFRA, MMP2, MMP3, AKT1, MAPT, MMP9, EGFR	112	53	19734	23.2712	0.00106629	3.8102e-05	3.46847e-05
GOTERM_CC_DIRECT	GO:0048471~perinuclear region of cytoplasm	18	16.0714	5.44411e-07	ACHE, NTRK2, APP, NOS2, STAT1, SRC, PLA2G2A, PIK3R1, TYR, EGFR, PTK2, AURKA, APEX1, ALOX5, ABL1, NOX4, HRAS, GAPDH	112	761	20887	4.41109	0.000164943	2.74927e-05	2.52244e-05
SMART	SM00120:HX	6	5.35714	5.87443e-07	MMP12, MMP13, MMP2, MMP3, MMP8, MMP9	80	23	10692	34.8652	5.11063e-05	2.55538e-05	2.40852e-05
GOTERM_BP_DIRECT	GO:0043406~positive regulation of MAP kinase activity	7	6.25	6.40261e-07	PDGFRB, INSR, KIT, HRAS, FGF2, EGFR, PIK3CG	112	55	19734	22.425	0.00133405	4.60326e-05	4.1904e-05
KEGG_PATHWAY	hsa04066:HIF-1 signaling pathway	11	9.82143	6.93637e-07	NOS2, INSR, SERPINE1, BCL2, AKT1, PIK3CB, PIK3R1, GAPDH, EGFR, IGF1R, VEGFA	108	109	8840	8.26028	0.000167153	5.22395e-06	2.51443e-06
GOTERM_BP_DIRECT	GO:0001666~response to hypoxia	10	8.92857	7.06534e-07	F7, EDNRA, MT-ND4, ACE, NOS2, CASP3, MMP2, CYP1A1, PGF, VEGFA	112	177	19734	9.9546	0.00147204	4.91041e-05	4.47001e-05
UP_KW_PTM	KW-0865~Zymogen	12	10.7143	7.38089e-07	MMP12, BACE1, F7, MMP13, CASP3, MMP2, MMP3, CASP1, PLG, F2, MMP8, MMP9	106	223	14252	7.23513	1.7714e-05	6.15074e-06	4.1825e-06
KEGG_PATHWAY	hsa04914:Progesterone-mediated oocyte maturation	11	9.82143	8.21861e-07	CCNA2, CCNB1, PLK1, CDK2, CDK1, AKT1, PIK3CB, PIK3R1, RAF1, AURKA, IGF1R	108	111	8840	8.11144	0.000198049	5.63279e-06	2.71122e-06
KEGG_PATHWAY	hsa04915:Estrogen signaling pathway	12	10.7143	8.3525e-07	SRC, MMP2, BCL2, AKT1, PIK3CB, PIK3R1, RAF1, HRAS, ESR1, MMP9, ESR2, EGFR	108	139	8840	7.06635	0.000201275	5.63279e-06	2.71122e-06
KEGG_PATHWAY	hsa05162:Measles	12	10.7143	8.3525e-07	IKBKB, GSK3B, CDK6, CSNK2A1, CCNE1, STAT1, CASP3, CDK2, BCL2, AKT1, PIK3CB, PIK3R1	108	139	8840	7.06635	0.000201275	5.63279e-06	2.71122e-06
KEGG_PATHWAY	hsa04012:ErbB signaling pathway	10	8.92857	8.41413e-07	GSK3B, SRC, ABL1, AKT1, PIK3CB, PIK3R1, RAF1, HRAS, PTK2, EGFR	108	86	8840	9.51766	0.00020276	5.63279e-06	2.71122e-06
KEGG_PATHWAY	hsa05010:Alzheimer disease	19	16.9643	8.7965e-07	GSK3B, APP, MT-ND4, NOS2, CSNK2A1, INSR, PIK3CB, PIK3R1, PTGS2, BACE1, IKBKB, CDK5, CASP3, NOX4, AKT1, MAPT, RAF1, HRAS, GAPDH	108	391	8840	3.97746	0.000211973	5.72961e-06	2.75782e-06
GOTERM_BP_DIRECT	GO:0038083~peptidyl-tyrosine autophosphorylation	5	4.46429	9.08658e-07	NTRK1, ABL1, KDR, EGFR, IGF1R	112	14	19734	62.9273	0.00189276	6.11146e-05	5.56333e-05
KEGG_PATHWAY	hsa05418:Fluid shear stress and atherosclerosis	12	10.7143	9.63607e-07	IKBKB, SRC, MMP2, ITGB3, BCL2, KDR, AKT1, PIK3CB, PIK3R1, MMP9, PTK2, VEGFA	108	141	8840	6.96612	0.000232203	6.1113e-06	2.94154e-06
GOTERM_BP_DIRECT	GO:0010628~positive regulation of gene expression	15	13.3929	1.02827e-06	NTRK2, GSK3B, APP, DNMT1, EPHX2, ITGB3, FN1, PIK3CB, FGF2, PRKAB1, VEGFA, AR, CDK6, CDK1, AKT1	112	509	19734	5.19243	0.00214165	6.69984e-05	6.09894e-05
INTERPRO	IPR008271:Ser/Thr_kinase_AS	12	10.7143	1.12289e-06	IKBKB, GSK3B, CDK6, CSNK2A1, CDK5, PLK1, CHEK1, CDK2, CDK1, AKT1, RAF1, AURKA	112	316	20607	6.987	0.000601689	3.54041e-05	3.22336e-05
KEGG_PATHWAY	hsa04726:Serotonergic synapse	11	9.82143	1.14178e-06	APP, MAOB, MAOA, ALOX5, CASP3, ALOX15, ALOX12, RAF1, PTGS2, HRAS, PTGS1	108	115	8840	7.82931	0.00027513	7.05559e-06	3.39605e-06
GOTERM_BP_DIRECT	GO:2000379~positive regulation of reactive oxygen species metabolic process	6	5.35714	1.25629e-06	PDGFRB, AKR1C1, AKR1C3, CYP1B1, F2, XDH	112	34	19734	31.0935	0.00261594	7.87917e-05	7.1725e-05
GOTERM_BP_DIRECT	GO:0006974~DNA damage response	12	10.7143	1.28485e-06	TOP2A, POLB, CSNK2A1, PARP1, PRMT1, CASP3, CHEK1, BCL2, CDK1, ABL1, MAPT, MCL1	112	307	19734	6.88716	0.00267534	7.87917e-05	7.1725e-05
UP_SEQ_FEATURE	REPEAT:Hemopexin	5	4.46429	1.39056e-06	MMP13, MMP2, MMP3, MMP8, MMP9	112	16	20569	57.3912	0.00191158	0.000212601	0.00020982
KEGG_PATHWAY	hsa05221:Acute myeloid leukemia	9	8.03571	1.43378e-06	CCNA2, IKBKB, KIT, AKT1, PIK3CB, PIK3R1, RAF1, MPO, HRAS	108	68	8840	10.8333	0.000345481	8.6385e-06	4.15795e-06
GOTERM_CC_DIRECT	GO:0005654~nucleoplasm	44	39.2857	1.50648e-06	TOP2A, GSK3B, DNMT1, SRC, MPG, ITGB3, GLO1, AKR1B1, AHR, PIK3CB, MPO, AURKA, POLB, CCNB1, TERT, CASP3, ALOX5, CHEK1, ABL1, AKT1, HRAS, MCL1, PDGFRA, PARP1, NOS2, CSNK2A1, PRMT1, MGMT, STAT1, PLK1, ESR1, PRKAB1, ESR2, CCNA2, AR, PPP5C, CDK6, CDK5, CCNE1, APEX1, TDP1, CDK2, CDK1, TOP1	112	4030	20887	2.03613	0.000456359	6.5209e-05	5.98287e-05
GOTERM_BP_DIRECT	GO:1904645~response to amyloid-beta	5	4.46429	1.63782e-06	MMP12, MMP13, MMP2, MMP3, MMP9	112	16	19734	55.0614	0.00340904	9.75674e-05	8.88167e-05
KEGG_PATHWAY	hsa04722:Neurotrophin signaling pathway	11	9.82143	1.69076e-06	NTRK1, IKBKB, NTRK2, GSK3B, BCL2, ABL1, AKT1, PIK3CB, PIK3R1, RAF1, HRAS	108	120	8840	7.50309	0.000407389	9.93834e-06	4.7836e-06
KEGG_PATHWAY	hsa05417:Lipid and atherosclerosis	14	12.5	1.84252e-06	GSK3B, SRC, MMP3, PIK3CB, PIK3R1, MMP9, PTK2, IKBKB, CASP3, CASP1, CYP1A1, BCL2, AKT1, HRAS	108	216	8840	5.30521	0.00044395	1.05726e-05	5.08887e-06
GOTERM_BP_DIRECT	GO:0001525~angiogenesis	11	9.82143	1.91647e-06	PDGFRB, SYK, MMP2, SERPINE1, FN1, KDR, CYP1B1, PTGS2, PTK2, PIK3CG, VEGFA	112	257	19734	7.54148	0.00398788	0.000110996	0.000101041
SMART	SM00235:ZnMc	6	5.35714	2.0026e-06	MMP12, MMP13, MMP2, MMP3, MMP8, MMP9	80	29	10692	27.6517	0.000174211	5.80753e-05	5.47377e-05
GOTERM_BP_DIRECT	GO:0042448~progesterone metabolic process	5	4.46429	2.13249e-06	AKR1C1, CYP1A2, AKR1C3, CYP1A1, CYP1B1	112	17	19734	51.8225	0.00443638	0.000120169	0.000109391
GOTERM_BP_DIRECT	GO:0071392~cellular response to estradiol stimulus	6	5.35714	2.226e-06	CCNA2, MMP2, ESR1, ESR2, EGFR, IGF1R	112	38	19734	27.8205	0.00463046	0.0001218	0.000110876
GOTERM_BP_DIRECT	GO:0007623~circadian rhythm	7	6.25	2.27827e-06	NTRK1, NTRK2, GSK3B, F7, NOS2, TOP1, EGFR	112	68	19734	18.1379	0.00473892	0.0001218	0.000110876
UP_KW_DISEASE	KW-0656~Proto-oncogene	14	12.5	2.2902e-06	PDGFRB, NTRK1, PDGFRA, SRC, EGFR, AURKA, KIT, BCL2, ABL1, AKT1, TOP1, RAF1, HRAS, MET	58	235	4817	4.94776	7.55737e-05	7.55765e-05	7.55765e-05
KEGG_PATHWAY	hsa04913:Ovarian steroidogenesis	8	7.14286	2.33439e-06	ALOX5, INSR, AKR1C3, CYP1A1, CYP1B1, PTGS2, CYP19A1, IGF1R	108	51	8840	12.8395	0.000562431	1.30835e-05	6.29743e-06
GOTERM_BP_DIRECT	GO:1900182~positive regulation of protein localization to nucleus	6	5.35714	2.89212e-06	PARP1, SRC, PLK1, CDK1, AKT1, F2	112	40	19734	26.4295	0.00601194	0.000150752	0.000137231
KEGG_PATHWAY	hsa04115:p53 signaling pathway	9	8.03571	3.05127e-06	CCNB1, CDK6, CCNE1, CASP3, CHEK1, CDK2, SERPINE1, BCL2, CDK1	108	75	8840	9.82222	0.000735087	1.67126e-05	8.04426e-06
KEGG_PATHWAY	hsa05160:Hepatitis C	12	10.7143	3.15791e-06	IKBKB, GSK3B, CDK6, STAT1, CASP3, CDK2, AKT1, PIK3CB, PIK3R1, RAF1, HRAS, EGFR	108	159	8840	6.1775	0.000760767	1.69123e-05	8.14038e-06
UP_SEQ_FEATURE	BINDING:axial binding residue	8	7.14286	3.16527e-06	NOS2, CYP1A2, CYP1A1, CYP1B1, PTGS2, MPO, CYP19A1, PTGS1	112	116	20569	12.6656	0.00434595	0.000427398	0.000421807
GOTERM_BP_DIRECT	GO:0030574~collagen catabolic process	6	5.35714	3.2791e-06	MMP12, MMP13, MMP2, MMP3, MMP8, MMP9	112	41	19734	25.7848	0.00681362	0.000162855	0.000148249
GOTERM_BP_DIRECT	GO:0008584~male gonad development	8	7.14286	3.28053e-06	AR, ACE, INSR, KIT, BCL2, AKR1C3, CYP1B1, ESR1	112	112	19734	12.5855	0.00681657	0.000162855	0.000148249
UP_SEQ_FEATURE	MOTIF:Cysteine switch	6	5.35714	3.4167e-06	MMP12, MMP13, MMP2, MMP3, MMP8, MMP9	112	43	20569	25.6258	0.00469035	0.000427398	0.000421807
GOTERM_BP_DIRECT	GO:2000811~negative regulation of anoikis	5	4.46429	3.4429e-06	NTRK2, SRC, BCL2, PTK2, MCL1	112	19	19734	46.3675	0.00715275	0.000164124	0.000149404
GOTERM_BP_DIRECT	GO:0033138~positive regulation of peptidyl-serine phosphorylation	7	6.25	3.46352e-06	NTRK2, APP, BCL2, AKT1, RAF1, PTGS2, EGFR	112	73	19734	16.8955	0.00719545	0.000164124	0.000149404
KEGG_PATHWAY	hsa04810:Regulation of actin cytoskeleton	14	12.5	3.70583e-06	PDGFRB, PDGFRA, SRC, ITGB3, FN1, PIK3CB, PIK3R1, F2, FGF2, EGFR, PTK2, AKT1, RAF1, HRAS	108	230	8840	4.98229	0.000892708	1.91279e-05	9.2068e-06
KEGG_PATHWAY	hsa05212:Pancreatic cancer	9	8.03571	3.73034e-06	IKBKB, CDK6, STAT1, AKT1, PIK3CB, PIK3R1, RAF1, EGFR, VEGFA	108	77	8840	9.5671	0.00089861	1.91279e-05	9.2068e-06
UP_SEQ_FEATURE	BINDING:in inhibited form	6	5.35714	3.83823e-06	MMP12, MMP13, MMP2, MMP3, MMP8, MMP9	112	44	20569	25.0434	0.0052675	0.000440117	0.00043436
GOTERM_BP_DIRECT	GO:0045766~positive regulation of angiogenesis	9	8.03571	3.91554e-06	NTRK1, TERT, ITGB3, SERPINE1, KDR, CYP1B1, FGF2, PGF, VEGFA	112	163	19734	9.72864	0.00813068	0.00018142	0.000165149
GOTERM_CC_DIRECT	GO:0005886~plasma membrane	53	47.3214	4.43939e-06	ACHE, APP, GSK3B, ITGB3, SERPINE1, PIK3CB, PIK3CG, IGF1R, EDNRA, CASP1, KDR, AKT1, HRAS, PDGFRB, PDGFRA, ABCC1, CSNK2A1, SYK, MMP2, F2, BACE1, F7, AR, ADORA2A, KIT, MAPT, RAF1, MET, GAPDH, CFTR, ABCB1, SRC, GLO1, ALOX15, PLG, PIK3R1, EGFR, TERT, ABL1, NTRK1, PTPN1, NTRK2, ACE, NOS2, INSR, PLA2G2A, FN1, ESR1, PTK2, PPP5C, CDK5, TDP1, NOX4	112	5592	20887	1.76753	0.00134423	0.000168142	0.000154269
GOTERM_BP_DIRECT	GO:0071260~cellular response to mechanical stimulus	7	6.25	4.73683e-06	ITGB3, CHEK1, CASP1, PTGS2, FGF2, EGFR, IGF1R	112	77	19734	16.0179	0.0098277	0.000214702	0.000195446
GOTERM_BP_DIRECT	GO:0014911~positive regulation of smooth muscle cell migration	5	4.46429	5.27031e-06	PDGFRB, SRC, ITGB3, BCL2, CYP1B1	112	21	19734	41.9515	0.0109285	0.0002338	0.000212831
KEGG_PATHWAY	hsa04210:Apoptosis	11	9.82143	5.27226e-06	NTRK1, IKBKB, PARP1, CASP3, BCL2, AKT1, PIK3CB, PIK3R1, RAF1, HRAS, MCL1	108	136	8840	6.62037	0.00126981	2.64712e-05	1.27413e-05
GOTERM_CC_DIRECT	GO:0005615~extracellular space	28	25	5.90788e-06	APP, ACHE, SERPINE1, AKR1B1, PLG, MPO, FGF2, EGFR, TTR, ALOX5, CHEK1, XDH, ACE, ARG1, MMP2, PLA2G2A, MMP3, AKR1A1, FN1, MMP8, F2, MMP9, PGF, VEGFA, MMP12, F7, MMP13, KIT	112	2033	20887	2.56849	0.00178849	0.000198899	0.000182488
GOTERM_BP_DIRECT	GO:0006915~apoptotic process	15	13.3929	6.05409e-06	APP, PARP1, CSNK2A1, AHR, MMP9, AURKA, VEGFA, ADORA2A, CASP3, CHEK1, CASP1, BCL2, CDK1, RAF1, GAPDH	112	593	19734	4.45691	0.0125435	0.000262975	0.000239389
KEGG_PATHWAY	hsa05203:Viral carcinogenesis	13	11.6071	6.29003e-06	SYK, SRC, PIK3CB, PIK3R1, POLB, CCNA2, CDK6, CCNE1, CASP3, CHEK1, CDK2, CDK1, HRAS	108	205	8840	5.19061	0.00151475	3.09367e-05	1.48907e-05
UP_KW_DOMAIN	KW-0732~Signal	40	35.7143	7.71806e-06	APP, ACHE, GSK3B, MT-ND4, ITGB3, SERPINE1, PLG, PTGS2, MPO, EGFR, IGF1R, PTGS1, EDNRA, TTR, TERT, KDR, PDGFRB, NTRK1, PDGFRA, NTRK2, ACE, MMP2, INSR, PLA2G2A, MMP3, FN1, TYR, MMP8, F2, MMP9, PGF, VEGFA, BACE1, MMP12, F7, MMP13, KIT, CYP1A1, NOX4, MET	71	4410	14597	1.86478	0.000115765	0.000115771	9.26167e-05
KEGG_PATHWAY	hsa00590:Arachidonic acid metabolism	8	7.14286	7.96562e-06	ALOX5, EPHX2, ALOX15, PLA2G2A, AKR1C3, ALOX12, PTGS2, PTGS1	108	61	8840	10.7347	0.00191788	3.83943e-05	1.84802e-05
KEGG_PATHWAY	hsa05219:Bladder cancer	7	6.25	8.70623e-06	SRC, MMP2, RAF1, HRAS, MMP9, EGFR, VEGFA	108	41	8840	13.9747	0.00209601	4.11412e-05	1.98024e-05
KEGG_PATHWAY	hsa05210:Colorectal cancer	9	8.03571	9.37435e-06	GSK3B, CASP3, BCL2, AKT1, PIK3CB, PIK3R1, RAF1, HRAS, EGFR	108	87	8840	8.46743	0.00225668	4.34465e-05	2.0912e-05
UP_KW_BIOLOGICAL_PROCESS	KW-0177~Collagen degradation	5	4.46429	1.04916e-05	MMP13, MMP2, MMP3, MMP8, MMP9	92	18	11450	34.5713	0.000755117	0.00059037	0.000524774
GOTERM_BP_DIRECT	GO:1904707~positive regulation of vascular associated smooth muscle cell proliferation	6	5.35714	1.19008e-05	DNMT1, TERT, SRC, MMP2, FGF2, MMP9	112	53	19734	19.9468	0.024508	0.000506391	0.000460974
KEGG_PATHWAY	hsa05235:PD-L1 expression and PD-1 checkpoint pathway in cancer	9	8.03571	1.20686e-05	IKBKB, CSNK2A1, STAT1, AKT1, PIK3CB, PIK3R1, RAF1, HRAS, EGFR	108	90	8840	8.18519	0.00290433	5.4878e-05	2.64143e-05
INTERPRO	IPR001824:Tyr_kinase_rcpt_3_CS	4	3.57143	1.24791e-05	PDGFRB, PDGFRA, KIT, KDR	112	9	20607	81.7738	0.0066665	0.000371599	0.000338321
SMART	SM00220:S_TKc	13	11.6071	1.35983e-05	PDGFRA, GSK3B, CSNK2A1, PLK1, AURKA, IKBKB, CDK6, CDK5, CHEK1, CDK2, CDK1, AKT1, RAF1	80	365	10692	4.76014	0.00118236	0.000295763	0.000278766
GOTERM_BP_DIRECT	GO:0044597~daunorubicin metabolic process	4	3.57143	1.41948e-05	AKR1C1, AKR1C3, AKR1A1, AKR1B1	112	9	19734	78.3095	0.0291627	0.000573308	0.000521889
GOTERM_BP_DIRECT	GO:0006508~proteolysis	14	12.5	1.42178e-05	APP, ACE, MMP2, MMP3, PLG, F2, MMP8, MMP9, MMP12, BACE1, F7, MMP13, CASP3, CASP1	112	554	19734	4.45262	0.0292092	0.000573308	0.000521889
GOTERM_BP_DIRECT	GO:0018107~peptidyl-threonine phosphorylation	6	5.35714	1.42983e-05	GSK3B, CSNK2A1, CDK5, CHEK1, CDK1, AKT1	112	55	19734	19.2214	0.0293722	0.000573308	0.000521889
INTERPRO	IPR013806:Kringle-like	5	4.46429	1.47751e-05	MMP2, FN1, PLG, F2, MMP9	112	28	20607	32.8555	0.00788822	0.000416812	0.000379486
KEGG_PATHWAY	hsa04919:Thyroid hormone signaling pathway	10	8.92857	1.55532e-05	GSK3B, STAT1, SRC, ITGB3, AKT1, PIK3CB, PIK3R1, RAF1, HRAS, ESR1	108	122	8840	6.70917	0.00374133	6.94133e-05	3.34106e-05
UP_KW_BIOLOGICAL_PROCESS	KW-0037~Angiogenesis	9	8.03571	1.63992e-05	SYK, MMP2, FN1, KDR, FGF2, PTK2, PGF, PIK3CG, VEGFA	92	142	11450	7.88809	0.00118005	0.00059037	0.000524774
GOTERM_MF_DIRECT	GO:0005506~iron ion binding	8	7.14286	1.64525e-05	ALOX5, ALOX15, CYP1A2, CYP1A1, CYP1B1, ALOX12, CYP19A1, XDH	112	140	19304	9.84898	0.0088777	0.000524545	0.00047422
GOTERM_BP_DIRECT	GO:0007173~epidermal growth factor receptor signaling pathway	6	5.35714	1.70567e-05	SRC, ABL1, AKT1, HRAS, PTK2, EGFR	112	57	19734	18.547	0.0349385	0.000671003	0.000610822
GOTERM_MF_DIRECT	GO:0004252~serine-type endopeptidase activity	9	8.03571	1.90411e-05	MMP12, F7, MMP13, MMP2, MMP3, PLG, F2, MMP8, MMP9	112	198	19304	7.83442	0.0102673	0.000573348	0.000518341
GOTERM_BP_DIRECT	GO:0044598~doxorubicin metabolic process	4	3.57143	2.01952e-05	AKR1C1, AKR1C3, AKR1A1, AKR1B1	112	10	19734	70.4786	0.0412331	0.000779757	0.000709822
GOTERM_MF_DIRECT	GO:0008233~peptidase activity	7	6.25	2.16112e-05	BACE1, APP, ACE, CASP3, MMP3, MMP8, MMP9	112	98	19304	12.3112	0.0116451	0.000616488	0.000557341
INTERPRO	IPR002011:Tyr_kinase_rcpt_2_CS	4	3.57143	2.43204e-05	NTRK1, NTRK2, INSR, IGF1R	112	11	20607	66.9058	0.0129513	0.000592533	0.00053947
INTERPRO	IPR018170:Aldo/ket_reductase_CS	4	3.57143	2.43204e-05	AKR1C1, AKR1C3, AKR1A1, AKR1B1	112	11	20607	66.9058	0.0129513	0.000592533	0.00053947
INTERPRO	IPR020471:AKR	4	3.57143	2.43204e-05	AKR1C1, AKR1C3, AKR1A1, AKR1B1	112	11	20607	66.9058	0.0129513	0.000592533	0.00053947
KEGG_PATHWAY	hsa05223:Non-small cell lung cancer	8	7.14286	2.64124e-05	CDK6, AKT1, PIK3CB, PIK3R1, RAF1, HRAS, MET, EGFR	108	73	8840	8.97007	0.00634525	0.000115734	5.57061e-05
GOTERM_MF_DIRECT	GO:0009055~electron transfer activity	6	5.35714	2.64299e-05	MAOB, ALDH2, CYP1A2, AKR1B1, NOX4, CYP19A1	112	61	19304	16.9532	0.0142231	0.000716251	0.000647533
GOTERM_BP_DIRECT	GO:0048010~vascular endothelial growth factor receptor signaling pathway	5	4.46429	2.65323e-05	SRC, KDR, PTK2, PGF, VEGFA	112	31	19734	28.4188	0.0538182	0.00100581	0.000915604
GOTERM_BP_DIRECT	GO:0071230~cellular response to amino acid stimulus	6	5.35714	3.01035e-05	NTRK2, PDGFRA, DNMT1, MMP2, MMP3, EGFR	112	64	19734	16.5184	0.0608376	0.00110437	0.00100533
GOTERM_BP_DIRECT	GO:0048009~insulin-like growth factor receptor signaling pathway	5	4.46429	3.01915e-05	AR, AKT1, PIK3R1, RAF1, IGF1R	112	32	19734	27.5307	0.0610099	0.00110437	0.00100533
KEGG_PATHWAY	hsa05169:Epstein-Barr virus infection	12	10.7143	3.22264e-05	CCNA2, IKBKB, CDK6, SYK, CCNE1, STAT1, CASP3, CDK2, BCL2, AKT1, PIK3CB, PIK3R1	108	203	8840	4.83853	0.0077366	0.000138688	6.67546e-05
KEGG_PATHWAY	hsa04630:JAK-STAT signaling pathway	11	9.82143	3.3778e-05	PDGFRB, PDGFRA, STAT1, BCL2, AKT1, PIK3CB, PIK3R1, RAF1, HRAS, EGFR, MCL1	108	168	8840	5.35935	0.00810758	0.000142816	6.87411e-05
GOTERM_CC_DIRECT	GO:0043025~neuronal cell body	11	9.82143	3.4058e-05	NTRK1, BACE1, NTRK2, MAOB, ADORA2A, CDK5, SRC, CASP3, ABL1, MAPT, IGF1R	112	378	20887	5.42699	0.0102667	0.00103196	0.000946813
KEGG_PATHWAY	hsa05225:Hepatocellular carcinoma	11	9.82143	3.73874e-05	GSK3B, CDK6, TERT, AKT1, PIK3CB, PIK3R1, RAF1, HRAS, MET, EGFR, IGF1R	108	170	8840	5.2963	0.00897005	0.000153048	7.36662e-05
KEGG_PATHWAY	hsa05220:Chronic myeloid leukemia	8	7.14286	3.74681e-05	IKBKB, CDK6, ABL1, AKT1, PIK3CB, PIK3R1, RAF1, HRAS	108	77	8840	8.50409	0.00898934	0.000153048	7.36662e-05
PIR_SUPERFAMILY	PIRSF001191:Peptidase_M10A_matrix	6	5.35714	4.03452e-05	MMP12, MMP13, MMP2, MMP3, MMP8, MMP9	42	20	1940	13.8571	0.00120965	0.00121036	0.00117001
GOTERM_BP_DIRECT	GO:0007611~learning or memory	6	5.35714	4.04289e-05	NTRK1, APP, SRC, CASP3, MAPT, EGFR	112	68	19734	15.5467	0.0808409	0.00145335	0.001323
KEGG_PATHWAY	hsa04910:Insulin signaling pathway	10	8.92857	4.16277e-05	IKBKB, GSK3B, PTPN1, INSR, AKT1, PIK3CB, PIK3R1, RAF1, HRAS, PRKAB1	108	138	8840	5.93129	0.00998233	0.000167205	8.04802e-05
GOTERM_MF_DIRECT	GO:0005178~integrin binding	8	7.14286	4.20838e-05	SYK, SRC, ITGB3, FN1, KDR, FGF2, PTK2, EGFR	112	162	19304	8.51146	0.0225517	0.00108616	0.000981955
GOTERM_BP_DIRECT	GO:0000082~G1/S transition of mitotic cell cycle	6	5.35714	4.65233e-05	CCNA2, CDK6, CCNE1, CDK2, BCL2, CDK1	112	70	19734	15.1026	0.092447	0.00164409	0.00149663
GOTERM_BP_DIRECT	GO:0090050~positive regulation of cell migration involved in sprouting angiogenesis	5	4.46429	4.86067e-05	ABL1, KDR, PTGS2, FGF2, VEGFA	112	36	19734	24.4717	0.096381	0.00168908	0.00153759
KEGG_PATHWAY	hsa05170:Human immunodeficiency virus 1 infection	12	10.7143	5.01142e-05	IKBKB, CCNB1, CASP3, CHEK1, BCL2, CDK1, AKT1, PIK3CB, PIK3R1, RAF1, HRAS, PTK2	108	213	8840	4.61137	0.0120052	0.000197992	9.52992e-05
GOTERM_MF_DIRECT	GO:0043560~insulin receptor substrate binding	4	3.57143	5.07445e-05	INSR, PIK3CB, PIK3R1, IGF1R	112	13	19304	53.033	0.0271294	0.00125016	0.00113022
GOTERM_BP_DIRECT	GO:0001938~positive regulation of endothelial cell proliferation	6	5.35714	5.3305e-05	ITGB3, KDR, AKT1, FGF2, PGF, VEGFA	112	72	19734	14.683	0.10519	0.00182198	0.00165857
UP_SEQ_FEATURE	SITE:Lowers pKa of active site Tyr	4	3.57143	5.33134e-05	AKR1C1, AKR1C3, AKR1A1, AKR1B1	112	14	20569	52.4719	0.0707348	0.00523994	0.0051714
UP_SEQ_FEATURE	DOMAIN:NADP-dependent oxidoreductase	4	3.57143	5.33134e-05	AKR1C1, AKR1C3, AKR1A1, AKR1B1	112	14	20569	52.4719	0.0707348	0.00523994	0.0051714
GOTERM_MF_DIRECT	GO:0004222~metalloendopeptidase activity	7	6.25	5.33798e-05	MMP12, MMP13, ACE, MMP2, MMP3, MMP8, MMP9	112	115	19304	10.4913	0.0285181	0.00125791	0.00113722
UP_KW_MOLECULAR_FUNCTION	KW-0808~Transferase	37	33.0357	5.51805e-05	GSK3B, DNMT1, SRC, PIK3CB, PIK3R1, EGFR, PIK3CG, AURKA, IGF1R, IKBKB, POLB, TERT, CHEK1, KDR, ABL1, AKT1, PDGFRB, NTRK1, PDGFRA, NTRK2, SYK, PARP1, CSNK2A1, PRMT1, MGMT, INSR, PLK1, PRKAB1, PTK2, CDK6, CDK5, KIT, CDK2, CDK1, RAF1, MET, GAPDH	110	2072	11889	1.93003	0.00336045	0.000841503	0.000703552
GOTERM_BP_DIRECT	GO:0030198~extracellular matrix organization	8	7.14286	5.56508e-05	MMP12, PDGFRA, APP, MMP13, MMP2, MMP3, MMP8, MMP9	112	173	19734	8.14781	0.109556	0.00187148	0.00170363
GOTERM_BP_DIRECT	GO:0048771~tissue remodeling	4	3.57143	6.02609e-05	MMP2, CYP1A1, PLG, F2	112	14	19734	50.3418	0.118075	0.00193697	0.00176324
GOTERM_BP_DIRECT	GO:2001028~positive regulation of endothelial cell chemotaxis	4	3.57143	6.02609e-05	KDR, FGF2, MET, VEGFA	112	14	19734	50.3418	0.118075	0.00193697	0.00176324
GOTERM_BP_DIRECT	GO:2000352~negative regulation of endothelial cell apoptotic process	5	4.46429	6.03851e-05	TERT, ITGB3, SERPINE1, ABL1, KDR	112	38	19734	23.1837	0.118303	0.00193697	0.00176324
UP_SEQ_FEATURE	PROPEP:Activation peptide	6	5.35714	6.06223e-05	MMP12, MMP13, MMP2, MMP3, MMP8, MMP9	112	77	20569	14.3105	0.0800342	0.00556108	0.00548834
BIOCARTA	h_raccycdPathway:Influence of Ras and Rho proteins on G1 to S Transition	8	7.14286	6.21824e-05	IKBKB, CDK6, CCNE1, CDK2, AKT1, PIK3R1, RAF1, HRAS	67	27	1623	7.17745	0.0113152	0.0110519	0.00905896
GOTERM_BP_DIRECT	GO:0006805~xenobiotic metabolic process	7	6.25	6.28568e-05	ABCC1, ABCB1, AKR1C1, CYP1A2, CYP1A1, CYP1B1, AHR	112	121	19734	10.1932	0.122835	0.0019857	0.00180761
GOTERM_MF_DIRECT	GO:0004032~aldose reductase (NADPH) activity	4	3.57143	6.43136e-05	AKR1C1, AKR1C3, AKR1A1, AKR1B1	112	14	19304	49.2449	0.0342585	0.00139432	0.00126055
GOTERM_MF_DIRECT	GO:0005161~platelet-derived growth factor receptor binding	4	3.57143	6.43136e-05	PDGFRB, PDGFRA, ITGB3, VEGFA	112	14	19304	49.2449	0.0342585	0.00139432	0.00126055
GOTERM_BP_DIRECT	GO:0001541~ovarian follicle development	5	4.46429	6.69957e-05	MMP2, KIT, BCL2, KDR, VEGFA	112	39	19734	22.5893	0.130373	0.00208487	0.00189788
GOTERM_BP_DIRECT	GO:0045944~positive regulation of transcription by RNA polymerase II	20	17.8571	6.97275e-05	TOP2A, APP, PARP1, STAT1, AHR, PIK3R1, FGF2, ESR1, EGFR, ESR2, VEGFA, MMP12, IKBKB, AR, APEX1, ABL1, AKT1, RAF1, HRAS, MET	112	1256	19734	2.80568	0.135312	0.00213797	0.00194622
KEGG_PATHWAY	hsa05213:Endometrial cancer	7	6.25	7.3138e-05	GSK3B, AKT1, PIK3CB, PIK3R1, RAF1, HRAS, EGFR	108	59	8840	9.71124	0.0174725	0.000284295	0.000136839
GOTERM_BP_DIRECT	GO:0048011~neurotrophin TRK receptor signaling pathway	4	3.57143	7.50177e-05	NTRK1, SRC, CASP3, RAF1	112	15	19734	46.9857	0.144798	0.00226684	0.00206353
GOTERM_BP_DIRECT	GO:0043491~phosphatidylinositol 3-kinase/protein kinase B signal transduction	6	5.35714	7.83057e-05	AKT1, PIK3CB, PIK3R1, FGF2, PIK3CG, IGF1R	112	78	19734	13.5536	0.150641	0.00229954	0.0020933
GOTERM_BP_DIRECT	GO:0042060~wound healing	6	5.35714	7.83057e-05	PDGFRA, ITGB3, ALOX15, FN1, RAF1, FGF2	112	78	19734	13.5536	0.150641	0.00229954	0.0020933
UP_KW_BIOLOGICAL_PROCESS	KW-0443~Lipid metabolism	18	16.0714	8.25294e-05	EPHX2, AKR1C1, PLA2G2A, ALOX15, AKR1C3, AKR1A1, AKR1B1, ALOX12, PIK3CB, PTGS2, CYP19A1, PRKAB1, PIK3CG, PTGS1, ALOX5, CYP1A2, CYP1A1, CYP1B1	92	757	11450	2.95934	0.00592474	0.0019807	0.00176063
GOTERM_BP_DIRECT	GO:0048511~rhythmic process	6	5.35714	8.32248e-05	TOP2A, CSNK2A1, CDK5, CDK1, AHR, TOP1	112	79	19734	13.382	0.159309	0.00241005	0.0021939
GOTERM_CC_DIRECT	GO:0000307~cyclin-dependent protein kinase holoenzyme complex	5	4.46429	8.70487e-05	CCNA2, CDK6, CDK5, CDK2, CDK1	112	44	20887	21.1922	0.0260321	0.0023978	0.00219996
GOTERM_BP_DIRECT	GO:0043154~negative regulation of cysteine-type endopeptidase activity involved in apoptotic process	5	4.46429	8.99946e-05	CSNK2A1, SRC, AKT1, RAF1, VEGFA	112	42	19734	20.9758	0.171093	0.00253566	0.00230824
GOTERM_BP_DIRECT	GO:0035094~response to nicotine	5	4.46429	8.99946e-05	MT-ND4, CASP3, MMP2, BCL2, IGF1R	112	42	19734	20.9758	0.171093	0.00253566	0.00230824
INTERPRO	IPR024079:MetalloPept_cat_dom_sf	6	5.35714	9.11422e-05	MMP12, MMP13, MMP2, MMP3, MMP8, MMP9	112	84	20607	13.1422	0.0476803	0.00212401	0.0019338
GOTERM_BP_DIRECT	GO:0038091~positive regulation of cell proliferation by VEGF-activated platelet derived growth factor receptor signaling pathway	3	2.67857	9.37187e-05	PDGFRB, PDGFRA, VEGFA	112	3	19734	176.196	0.177505	0.00260538	0.00237171
KEGG_PATHWAY	hsa04213:Longevity regulating pathway - multiple species	7	6.25	9.69001e-05	INSR, AKT1, PIK3CB, PIK3R1, HRAS, PRKAB1, IGF1R	108	62	8840	9.24134	0.0230835	0.000370681	0.000178419
GOTERM_MF_DIRECT	GO:0042169~SH2 domain binding	5	4.46429	9.79258e-05	SYK, SRC, KIT, ABL1, PTK2	112	42	19304	20.5187	0.0516943	0.00204138	0.00184553
GOTERM_BP_DIRECT	GO:0071222~cellular response to lipopolysaccharide	8	7.14286	0.000103645	NOS2, SRC, MMP3, SERPINE1, CASP1, ABL1, MMP8, MMP9	112	191	19734	7.37996	0.194355	0.00284343	0.00258841
GOTERM_CC_DIRECT	GO:0070062~extracellular exosome	27	24.1071	0.00010681	APP, ABCB1, SRC, ITGB3, GLO1, SERPINE1, AKR1B1, PLG, ALOX12, MPO, PTGS1, TTR, ALDH2, ABCC1, ACE, EPHX2, AKR1C1, INSR, PLA2G2A, AKR1C3, AKR1A1, FN1, F2, PGD, MMP9, CDK1, GAPDH	112	2258	20887	2.22996	0.0318469	0.00269694	0.00247442
GOTERM_BP_DIRECT	GO:0045429~positive regulation of nitric oxide biosynthetic process	5	4.46429	0.000108208	INSR, AKT1, PIK3CB, PTGS2, ESR1	112	44	19734	20.0223	0.201983	0.00293003	0.00266725
KEGG_PATHWAY	hsa04062:Chemokine signaling pathway	11	9.82143	0.000109058	IKBKB, GSK3B, STAT1, SRC, AKT1, PIK3CB, PIK3R1, RAF1, HRAS, PTK2, PIK3CG	108	193	8840	4.66513	0.025942	0.000407054	0.000195927
KEGG_PATHWAY	hsa04662:B cell receptor signaling pathway	8	7.14286	0.000109786	IKBKB, GSK3B, SYK, AKT1, PIK3CB, PIK3R1, RAF1, HRAS	108	91	8840	7.19577	0.026113	0.000407054	0.000195927
INTERPRO	IPR002477:Peptidoglycan-bd-like	4	3.57143	0.000117012	MMP12, MMP13, MMP3, MMP8	112	18	20607	40.8869	0.0607957	0.00241225	0.00219623
INTERPRO	IPR036812:NADP_OxRdtase_dom_sf	4	3.57143	0.000117012	AKR1C1, AKR1C3, AKR1A1, AKR1B1	112	18	20607	40.8869	0.0607957	0.00241225	0.00219623
INTERPRO	IPR023210:NADP_OxRdtase_dom	4	3.57143	0.000117012	AKR1C1, AKR1C3, AKR1A1, AKR1B1	112	18	20607	40.8869	0.0607957	0.00241225	0.00219623
KEGG_PATHWAY	hsa04110:Cell cycle	10	8.92857	0.000119201	CCNA2, GSK3B, CCNB1, CDK6, CCNE1, PLK1, CHEK1, CDK2, CDK1, ABL1	108	158	8840	5.1805	0.0283204	0.000435265	0.000209505
BIOCARTA	h_sppaPathway:Aspirin Blocks Signaling Pathway Involved in Platelet Activation	7	6.25	0.000120786	SYK, SRC, F2, RAF1, HRAS, PTK2, PTGS1	67	21	1623	8.07463	0.0218627	0.0110519	0.00905896
GOTERM_BP_DIRECT	GO:0032355~response to estradiol	6	5.35714	0.000124654	F7, CASP3, CYP1B1, PTGS2, ESR1, CYP19A1	112	86	19734	12.2928	0.228887	0.00333211	0.00303325
PIR_SUPERFAMILY	PIRSF000615:TyrPK_CSF1-R	6	5.35714	0.000127871	NTRK1, PDGFRB, NTRK2, PDGFRA, KIT, KDR	42	25	1940	11.0857	0.00382903	0.00191807	0.00185413
KEGG_PATHWAY	hsa04611:Platelet activation	9	8.03571	0.00012915	SYK, SRC, ITGB3, AKT1, PIK3CB, PIK3R1, F2, PIK3CG, PTGS1	108	125	8840	5.89333	0.0306478	0.000464556	0.000223603
GOTERM_BP_DIRECT	GO:0048143~astrocyte activation	4	3.57143	0.000132892	APP, ADORA2A, MAPT, EGFR	112	18	19734	39.1548	0.24202	0.00350734	0.00319277
GOTERM_BP_DIRECT	GO:0032496~response to lipopolysaccharide	7	6.25	0.000135337	ACE, MAOB, NOS2, CASP3, CYP1A1, PTGS2, MPO	112	139	19734	8.8732	0.245874	0.00352721	0.00321086
KEGG_PATHWAY	hsa00380:Tryptophan metabolism	6	5.35714	0.000140905	MAOB, ALDH2, MAOA, CYP1A2, CYP1A1, CYP1B1	108	42	8840	11.6931	0.0333902	0.000499382	0.000240367
GOTERM_MF_DIRECT	GO:0001223~transcription coactivator binding	5	4.46429	0.000165781	AR, TERT, STAT1, AHR, ESR1	112	48	19304	17.9539	0.0859416	0.0033279	0.00300862
GOTERM_BP_DIRECT	GO:0008285~negative regulation of cell population proliferation	11	9.82143	0.000170157	NTRK1, APP, AR, CDK6, ADORA2A, CYP1B1, NOX4, PLG, RAF1, PTGS2, HRAS	112	434	19734	4.46581	0.298692	0.00437998	0.00398714
UP_SEQ_FEATURE	REGION:Collagen-binding	3	2.67857	0.000171944	APP, MMP2, FN1	112	4	20569	137.739	0.210706	0.0147872	0.0145938
GOTERM_CC_DIRECT	GO:0030425~dendrite	11	9.82143	0.000172677	NTRK1, BACE1, NTRK2, GSK3B, APP, MAOB, ADORA2A, CDK5, STAT1, ABL1, MAPT	112	460	20887	4.45957	0.0509801	0.0040247	0.00369262
KEGG_PATHWAY	hsa04664:Fc epsilon RI signaling pathway	7	6.25	0.000176459	SYK, ALOX5, AKT1, PIK3CB, PIK3R1, RAF1, HRAS	108	69	8840	8.30381	0.0416386	0.000616327	0.000296655
GOTERM_BP_DIRECT	GO:0043536~positive regulation of blood vessel endothelial cell migration	5	4.46429	0.000178874	KDR, AKT1, PLG, FGF2, VEGFA	112	50	19734	17.6196	0.311325	0.00451691	0.00411179
KEGG_PATHWAY	hsa05415:Diabetic cardiomyopathy	11	9.82143	0.000179226	GSK3B, MT-ND4, ACE, PARP1, MMP2, INSR, AKT1, PIK3CB, PIK3R1, GAPDH, MMP9	108	205	8840	4.39205	0.0422775	0.000617048	0.000297002
GOTERM_BP_DIRECT	GO:0042127~regulation of cell population proliferation	7	6.25	0.000183691	NOS2, STAT1, CHEK1, KIT, HRAS, PTK2, PTGS1	112	147	19734	8.39031	0.318208	0.00451691	0.00411179
GOTERM_BP_DIRECT	GO:0038096~Fc-gamma receptor signaling pathway involved in phagocytosis	4	3.57143	0.000184142	SYK, SRC, ABL1, PTK2	112	20	19734	35.2393	0.31885	0.00451691	0.00411179
GOTERM_BP_DIRECT	GO:0045780~positive regulation of bone resorption	4	3.57143	0.000184142	SYK, SRC, ITGB3, EGFR	112	20	19734	35.2393	0.31885	0.00451691	0.00411179
KEGG_PATHWAY	hsa05231:Choline metabolism in cancer	8	7.14286	0.000186565	PDGFRB, PDGFRA, AKT1, PIK3CB, PIK3R1, RAF1, HRAS, EGFR	108	99	8840	6.61429	0.0439704	0.00063327	0.000304811
GOTERM_BP_DIRECT	GO:0032869~cellular response to insulin stimulus	6	5.35714	0.000189597	PARP1, STAT1, SRC, INSR, AKT1, PIK3R1	112	94	19734	11.2466	0.326553	0.00452752	0.00412145
GOTERM_BP_DIRECT	GO:0016477~cell migration	9	8.03571	0.000190376	SYK, ITGB3, CDK1, KDR, PIK3CB, MET, MMP9, PTK2, PIK3CG	112	281	19734	5.6433	0.327647	0.00452752	0.00412145
KEGG_PATHWAY	hsa05211:Renal cell carcinoma	7	6.25	0.000191125	AKT1, PIK3CB, PIK3R1, RAF1, HRAS, MET, VEGFA	108	70	8840	8.18519	0.0450206	0.000639738	0.000307924
GOTERM_BP_DIRECT	GO:0048013~ephrin receptor signaling pathway	5	4.46429	0.000193261	NTRK1, SRC, MMP2, MMP9, PTK2	112	51	19734	17.2742	0.33168	0.00452752	0.00412145
GOTERM_BP_DIRECT	GO:0008630~intrinsic apoptotic signaling pathway in response to DNA damage	5	4.46429	0.000193261	POLB, BCL2, ABL1, PIK3R1, MCL1	112	51	19734	17.2742	0.33168	0.00452752	0.00412145
GOTERM_MF_DIRECT	GO:0004052~arachidonate 12(S)-lipoxygenase activity	3	2.67857	0.000195128	ALOX5, ALOX15, ALOX12	112	4	19304	129.268	0.100368	0.00377712	0.00341474
GOTERM_CC_DIRECT	GO:0030424~axon	10	8.92857	0.000196239	NTRK1, BACE1, NTRK2, GSK3B, APP, CDK5, STAT1, INSR, MAPT, IGF1R	112	380	20887	4.90766	0.0577326	0.00424716	0.00389674
GOTERM_BP_DIRECT	GO:0043524~negative regulation of neuron apoptotic process	7	6.25	0.000212507	NTRK1, NTRK2, TERT, ADORA2A, BCL2, KDR, HRAS	112	151	19734	8.16805	0.357972	0.00484886	0.00441397
GOTERM_BP_DIRECT	GO:0002042~cell migration involved in sprouting angiogenesis	4	3.57143	0.000213954	KDR, AKT1, FGF2, VEGFA	112	21	19734	33.5612	0.359908	0.00484886	0.00441397
GOTERM_BP_DIRECT	GO:0042759~long-chain fatty acid biosynthetic process	4	3.57143	0.000213954	ALOX5, ALOX15, CYP1A2, CYP1A1	112	21	19734	33.5612	0.359908	0.00484886	0.00441397
GOTERM_BP_DIRECT	GO:1900087~positive regulation of G1/S transition of mitotic cell cycle	5	4.46429	0.00022451	TERT, CCNE1, CYP1A1, AKT1, EGFR	112	53	19734	16.6223	0.373844	0.00503337	0.00458193
KEGG_PATHWAY	hsa05164:Influenza A	10	8.92857	0.000226769	IKBKB, CDK6, STAT1, CASP3, CASP1, AKT1, PLG, PIK3CB, PIK3R1, RAF1	108	172	8840	4.75883	0.0531906	0.000748647	0.000360345
GOTERM_CC_DIRECT	GO:0005576~extracellular region	25	22.3214	0.000236164	APP, ACHE, SERPINE1, PLG, MPO, FGF2, TTR, ALOX5, KDR, ACE, ARG1, MMP2, PLA2G2A, MMP3, FN1, MMP8, F2, MMP9, PGF, VEGFA, MMP12, F7, MMP13, MAPT, MET	112	2101	20887	2.21908	0.0690652	0.00477051	0.0043769
KEGG_PATHWAY	hsa04020:Calcium signaling pathway	12	10.7143	0.000240155	NTRK1, PDGFRB, NTRK2, PDGFRA, EDNRA, ADORA2A, NOS2, KDR, FGF2, MET, EGFR, VEGFA	108	254	8840	3.86702	0.0562408	0.000782125	0.000376458
GOTERM_BP_DIRECT	GO:0042572~retinol metabolic process	5	4.46429	0.000241426	CYP1A2, AKR1C3, CYP1A1, AKR1B1, CYP1B1	112	54	19734	16.3145	0.395549	0.00535504	0.00487475
GOTERM_BP_DIRECT	GO:0001701~in utero embryonic development	8	7.14286	0.000254612	POLB, PDGFRA, AR, EDNRA, MT-ND4, CCNB1, PRMT1, VEGFA	112	221	19734	6.37815	0.411944	0.00558806	0.00508687
KEGG_PATHWAY	hsa05135:Yersinia infection	9	8.03571	0.000255933	IKBKB, GSK3B, SRC, CASP1, FN1, AKT1, PIK3CB, PIK3R1, PTK2	108	138	8840	5.33816	0.0598237	0.000822399	0.000395844
GOTERM_MF_DIRECT	GO:0004879~nuclear receptor activity	5	4.46429	0.000262401	AR, AHR, PIK3R1, ESR1, ESR2	112	54	19304	15.959	0.132587	0.00475379	0.00429771
GOTERM_MF_DIRECT	GO:0005158~insulin receptor binding	4	3.57143	0.000263125	PTPN1, SRC, PIK3R1, IGF1R	112	22	19304	31.3377	0.132927	0.00475379	0.00429771
UP_KW_PTM	KW-0558~Oxidation	5	4.46429	0.000275234	PTPN1, APP, FN1, MPO, GAPDH	106	43	14252	15.6341	0.00658474	0.00172021	0.00116974
GOTERM_MF_DIRECT	GO:0005102~signaling receptor binding	10	8.92857	0.000281423	PDGFRB, F7, APP, AR, SYK, SRC, SERPINE1, FN1, PLG, F2	112	369	19304	4.67093	0.141486	0.00492037	0.0044483
GOTERM_BP_DIRECT	GO:0036120~cellular response to platelet-derived growth factor stimulus	4	3.57143	0.000282573	PDGFRB, CCNA2, SRC, ITGB3	112	23	19734	30.6429	0.445256	0.00613714	0.00558671
UP_SEQ_FEATURE	SITE:Essential for stabilizing binding to COTL1	3	2.67857	0.000285562	ALOX5, ALOX15, ALOX12	112	5	20569	110.191	0.324964	0.0206807	0.0204102
UP_SEQ_FEATURE	DOMAIN:Fibronectin type-II 1	3	2.67857	0.000285562	MMP2, FN1, MMP9	112	5	20569	110.191	0.324964	0.0206807	0.0204102
UP_SEQ_FEATURE	DOMAIN:Fibronectin type-II 2	3	2.67857	0.000285562	MMP2, FN1, MMP9	112	5	20569	110.191	0.324964	0.0206807	0.0204102
UP_KW_MOLECULAR_FUNCTION	KW-0723~Serine/threonine-protein kinase	13	11.6071	0.000286913	GSK3B, CSNK2A1, PLK1, PIK3CG, AURKA, IKBKB, CDK6, CDK5, CHEK1, CDK2, CDK1, AKT1, RAF1	110	399	11889	3.52146	0.0173519	0.00350034	0.00292651
GOTERM_BP_DIRECT	GO:0042981~regulation of apoptotic process	8	7.14286	0.000291651	CDK5, STAT1, APEX1, CASP1, ABL1, AKT1, RAF1, MCL1	112	226	19734	6.23704	0.455659	0.00626898	0.00570673
GOTERM_CC_DIRECT	GO:0005739~mitochondrion	20	17.8571	0.000293782	GSK3B, MT-ND4, MAOB, PARP1, MAOA, SRC, MMP2, MMP3, ESR2, ALDH2, APEX1, BCL2, CDK1, ABL1, CYP1B1, NOX4, AKT1, MAPT, RAF1, MCL1	112	1485	20887	2.51166	0.085181	0.00532256	0.0048834
BIOCARTA	h_EfpPathway:Estrogen-responsive protein Efp controls cell cycle and breast tumors growth	6	5.35714	0.000294829	CCNB1, CDK6, CDK5, CDK2, CDK1, ESR1	67	16	1623	9.08396	0.0525316	0.0134884	0.0110561
BIOCARTA	h_achPathway:Role of nicotinic acetylcholine receptors in the regulation of apoptosis	6	5.35714	0.000294829	TERT, SRC, AKT1, PIK3R1, PTK2, PIK3CG	67	16	1623	9.08396	0.0525316	0.0134884	0.0110561
GOTERM_CC_DIRECT	GO:0031012~extracellular matrix	8	7.14286	0.000298625	MMP12, MMP13, MMP2, MMP3, FN1, MMP8, MMP9, VEGFA	112	240	20887	6.21637	0.0865229	0.00532256	0.0048834
GOTERM_BP_DIRECT	GO:0043123~positive regulation of canonical NF-kappaB signal transduction	8	7.14286	0.000299553	IKBKB, PPP5C, EDNRA, PARP1, CASP1, ABL1, GAPDH, VEGFA	112	227	19734	6.20957	0.464558	0.00637315	0.00580155
UP_KW_BIOLOGICAL_PROCESS	KW-0276~Fatty acid metabolism	8	7.14286	0.000309363	ALOX15, CYP1A2, CYP1A1, CYP1B1, ALOX12, PTGS2, PRKAB1, PTGS1	92	163	11450	6.1083	0.0220313	0.00556854	0.00494982
GOTERM_BP_DIRECT	GO:0071373~cellular response to luteinizing hormone stimulus	3	2.67857	0.000310101	CCNA2, EDNRA, CYP1B1	112	5	19734	105.718	0.476208	0.00653091	0.00594516
GOTERM_MF_DIRECT	GO:0038085~vascular endothelial growth factor binding	3	2.67857	0.00032399	PDGFRB, PDGFRA, KDR	112	5	19304	103.414	0.161072	0.00532129	0.00481076
GOTERM_MF_DIRECT	GO:0043559~insulin binding	3	2.67857	0.00032399	INSR, PIK3R1, IGF1R	112	5	19304	103.414	0.161072	0.00532129	0.00481076
KEGG_PATHWAY	hsa00330:Arginine and proline metabolism	6	5.35714	0.00032503	MAOB, ALDH2, NOS2, MAOA, ARG1, ODC1	108	50	8840	9.82222	0.0753547	0.00103069	0.000496099
KEGG_PATHWAY	hsa04931:Insulin resistance	8	7.14286	0.000338278	IKBKB, GSK3B, PTPN1, INSR, AKT1, PIK3CB, PIK3R1, PRKAB1	108	109	8840	6.00748	0.078303	0.00105877	0.000509613
GOTERM_CC_DIRECT	GO:0043231~intracellular membrane-bounded organelle	15	13.3929	0.000351067	PDGFRB, PIK3CB, TYR, MPO, PTK2, ESR2, PTGS1, IGF1R, PPP5C, TDP1, CYP1A2, CHEK1, CYP1A1, CYP1B1, GAPDH	112	915	20887	3.05723	0.100928	0.00590962	0.00542203
KEGG_PATHWAY	hsa05166:Human T-cell leukemia virus 1 infection	11	9.82143	0.000353461	CCNA2, POLB, IKBKB, TERT, CCNE1, CHEK1, CDK2, AKT1, PIK3CB, PIK3R1, HRAS	108	223	8840	4.03754	0.0816706	0.0010921	0.00052566
GOTERM_BP_DIRECT	GO:0034446~substrate adhesion-dependent cell spreading	5	4.46429	0.000362747	SRC, ITGB3, ABL1, FN1, PIK3R1	112	60	19734	14.683	0.530677	0.00756327	0.00688494
GOTERM_MF_DIRECT	GO:0003690~double-stranded DNA binding	6	5.35714	0.000366793	PARP1, STAT1, TDP1, MAPT, TOP1, EGFR	112	106	19304	9.75606	0.180318	0.00584711	0.00528613
UP_KW_PTM	KW-0597~Phosphoprotein	80	71.4286	0.00036808	TOP2A, APP, GSK3B, MPG, ITGB3, AKR1B1, PIK3CB, FGF2, PIK3CG, IGF1R, IKBKB, EDNRA, CASP3, CHEK1, CASP1, KDR, AKT1, PDGFRB, PDGFRA, ABCC1, PARP1, CSNK2A1, SYK, PRMT1, ARG1, MMP2, AKR1A1, PGD, PRKAB1, BACE1, CCNA2, AR, MMP13, CCNE1, KIT, PDE5A, MAPT, TOP1, RAF1, MET, GAPDH, CFTR, DNMT1, ABCB1, MAOA, SRC, GLO1, ODC1, PLG, ALOX12, PIK3R1, EGFR, AURKA, CCNB1, TTR, TERT, ALOX5, ABL1, MCL1, NTRK1, PTPN1,…	106	8417	14252	1.27792	0.00879663	0.0018404	0.00125147
KEGG_PATHWAY	hsa04360:Axon guidance	10	8.92857	0.000374241	GSK3B, CDK5, SRC, ABL1, PIK3CB, PIK3R1, RAF1, HRAS, MET, PTK2	108	184	8840	4.44847	0.0862598	0.00113885	0.000548161
KEGG_PATHWAY	hsa05145:Toxoplasmosis	8	7.14286	0.000378042	IKBKB, NOS2, STAT1, ALOX5, CASP3, BCL2, AKT1, PIK3CG	108	111	8840	5.89923	0.0870967	0.00113885	0.000548161
GOTERM_BP_DIRECT	GO:0007229~integrin-mediated signaling pathway	6	5.35714	0.00039371	SYK, SRC, ITGB3, ABL1, FN1, PTK2	112	110	19734	9.61071	0.56003	0.00812759	0.00739864
INTERPRO	IPR020833:LipOase_Fe_BS	3	2.67857	0.00042527	ALOX5, ALOX15, ALOX12	112	6	20607	91.9955	0.20387	0.00690742	0.00628884
INTERPRO	IPR001885:LipOase_mml	3	2.67857	0.00042527	ALOX5, ALOX15, ALOX12	112	6	20607	91.9955	0.20387	0.00690742	0.00628884
INTERPRO	IPR042062:PLAT_LOX_verte	3	2.67857	0.00042527	ALOX5, ALOX15, ALOX12	112	6	20607	91.9955	0.20387	0.00690742	0.00628884
INTERPRO	IPR013819:LipOase_C	3	2.67857	0.00042527	ALOX5, ALOX15, ALOX12	112	6	20607	91.9955	0.20387	0.00690742	0.00628884
INTERPRO	IPR000907:LipOase	3	2.67857	0.00042527	ALOX5, ALOX15, ALOX12	112	6	20607	91.9955	0.20387	0.00690742	0.00628884
INTERPRO	IPR020834:LipOase_CS	3	2.67857	0.00042527	ALOX5, ALOX15, ALOX12	112	6	20607	91.9955	0.20387	0.00690742	0.00628884
INTERPRO	IPR036226:LipOase_C_sf	3	2.67857	0.00042527	ALOX5, ALOX15, ALOX12	112	6	20607	91.9955	0.20387	0.00690742	0.00628884
UP_SEQ_FEATURE	DOMAIN:Lipoxygenase	3	2.67857	0.000426832	ALOX5, ALOX15, ALOX12	112	6	20569	91.8259	0.444255	0.0283959	0.0280245
UP_SEQ_FEATURE	ACT_SITE:Proton donor/acceptor	6	5.35714	0.000433368	PPP5C, GLO1, APEX1, INSR, TDP1, IGF1R	112	117	20569	9.41804	0.449233	0.0283959	0.0280245
GOTERM_BP_DIRECT	GO:0030168~platelet activation	5	4.46429	0.000437414	SYK, SRC, ITGB3, PIK3CB, F2	112	63	19734	13.9838	0.598364	0.00894126	0.00813934
UP_KW_LIGAND	KW-0067~ATP-binding	32	28.5714	0.000455403	TOP2A, GSK3B, ABCB1, SRC, PIK3CB, EGFR, PIK3CG, AURKA, IGF1R, IKBKB, CHEK1, KDR, ABL1, AKT1, PDGFRB, NTRK1, PDGFRA, NTRK2, ABCC1, SYK, CSNK2A1, INSR, PLK1, PTK2, CDK6, CDK5, KIT, CDK2, CDK1, RAF1, MET, CFTR	85	1443	6947	1.81243	0.0126732	0.0127513	0.0109297
GOTERM_BP_DIRECT	GO:2001243~negative regulation of intrinsic apoptotic signaling pathway	4	3.57143	0.000459122	SRC, BCL2, AKT1, MMP9	112	27	19734	26.1032	0.616145	0.00929108	0.00845778
GOTERM_BP_DIRECT	GO:0035791~platelet-derived growth factor receptor-beta signaling pathway	3	2.67857	0.00046344	PDGFRB, PTPN1, ABL1	112	6	19734	88.0982	0.619586	0.00929108	0.00845778
GOTERM_CC_DIRECT	GO:0031093~platelet alpha granule lumen	5	4.46429	0.00047352	APP, SERPINE1, FN1, PLG, VEGFA	112	68	20887	13.7126	0.133688	0.0075514	0.00692834
GOTERM_BP_DIRECT	GO:0043065~positive regulation of apoptotic process	9	8.03571	0.000474347	TOP2A, ACE, SRC, BCL2, ABL1, CYP1B1, PTGS2, MMP9, MCL1	112	322	19734	4.92474	0.628144	0.00941918	0.00857439
GOTERM_BP_DIRECT	GO:0043525~positive regulation of neuron apoptotic process	5	4.46429	0.000492903	BACE1, GSK3B, CDK5, CASP3, ABL1	112	65	19734	13.5536	0.642262	0.0096953	0.00882575
GOTERM_BP_DIRECT	GO:0009611~response to wounding	5	4.46429	0.000522447	EDNRA, CASP3, FN1, F2, AURKA	112	66	19734	13.3482	0.663644	0.0101804	0.00926733
BIOCARTA	h_edg1Pathway:Phospholipids as signalling intermediaries	7	6.25	0.0005431	PDGFRA, SRC, ITGB3, AKT1, PIK3R1, PTK2, PIK3CG	67	27	1623	6.28027	0.0946325	0.0198775	0.016293
KEGG_PATHWAY	hsa04668:TNF signaling pathway	8	7.14286	0.000576171	IKBKB, CASP3, MMP3, AKT1, PIK3CB, PIK3R1, PTGS2, MMP9	108	119	8840	5.50265	0.129683	0.00171429	0.000825134
KEGG_PATHWAY	hsa04148:Efferocytosis	9	8.03571	0.000584535	ARG1, ALOX5, CASP3, ITGB3, ALOX15, ODC1, CASP1, PTGS2, PTK2	108	156	8840	4.72222	0.131436	0.00171796	0.000826903
INTERPRO	IPR000494:Rcpt_L-dom	3	2.67857	0.000593282	INSR, EGFR, IGF1R	112	7	20607	78.8533	0.272465	0.00859457	0.00782491
INTERPRO	IPR006211:Furin-like_Cys-rich_dom	3	2.67857	0.000593282	INSR, EGFR, IGF1R	112	7	20607	78.8533	0.272465	0.00859457	0.00782491
INTERPRO	IPR042495:PDGFRL	3	2.67857	0.000593282	PDGFRB, PDGFRA, KIT	112	7	20607	78.8533	0.272465	0.00859457	0.00782491
INTERPRO	IPR036941:Rcpt_L-dom_sf	3	2.67857	0.000593282	INSR, EGFR, IGF1R	112	7	20607	78.8533	0.272465	0.00859457	0.00782491
GOTERM_MF_DIRECT	GO:0004693~cyclin-dependent protein serine/threonine kinase activity	4	3.57143	0.000606308	CDK6, CDK5, CDK2, CDK1	112	29	19304	23.7734	0.280154	0.00892678	0.00807034
GOTERM_MF_DIRECT	GO:0046875~ephrin receptor binding	4	3.57143	0.000606308	PTPN1, SRC, ABL1, PIK3CG	112	29	19304	23.7734	0.280154	0.00892678	0.00807034
GOTERM_BP_DIRECT	GO:0006954~inflammatory response	10	8.92857	0.000634584	POLB, IKBKB, ADORA2A, NOS2, ALOX15, KIT, PLA2G2A, NOX4, AKT1, PIK3CG	112	422	19734	4.17527	0.733805	0.0121054	0.0110197
GOTERM_MF_DIRECT	GO:0050660~flavin adenine dinucleotide binding	5	4.46429	0.000635278	MAOB, NOS2, MAOA, NOX4, XDH	112	68	19304	12.6733	0.291376	0.00892678	0.00807034
KEGG_PATHWAY	hsa04150:mTOR signaling pathway	9	8.03571	0.00063599	IKBKB, GSK3B, INSR, AKT1, PIK3CB, PIK3R1, RAF1, HRAS, IGF1R	108	158	8840	4.66245	0.142147	0.00184667	0.000888853
GOTERM_BP_DIRECT	GO:0071393~cellular response to progesterone stimulus	3	2.67857	0.000646431	SRC, CYP1B1, IGF1R	112	7	19734	75.5128	0.740304	0.0121054	0.0110197
GOTERM_BP_DIRECT	GO:0045937~positive regulation of phosphate metabolic process	3	2.67857	0.000646431	PDGFRB, KIT, KDR	112	7	19734	75.5128	0.740304	0.0121054	0.0110197
GOTERM_BP_DIRECT	GO:0034440~lipid oxidation	3	2.67857	0.000646431	ALOX5, ALOX15, ALOX12	112	7	19734	75.5128	0.740304	0.0121054	0.0110197
GOTERM_BP_DIRECT	GO:0060079~excitatory postsynaptic potential	5	4.46429	0.000653299	GSK3B, ADORA2A, CDK5, AKT1, MET	112	70	19734	12.5855	0.743999	0.0121054	0.0110197
GOTERM_BP_DIRECT	GO:0006979~response to oxidative stress	6	5.35714	0.00065607	APP, ABL1, AKT1, PTGS2, MPO, PTGS1	112	123	19734	8.59495	0.745475	0.0121054	0.0110197
KEGG_PATHWAY	hsa04152:AMPK signaling pathway	8	7.14286	0.000668871	CCNA2, INSR, AKT1, PIK3CB, PIK3R1, PRKAB1, CFTR, IGF1R	108	122	8840	5.36733	0.148922	0.00189645	0.000912812
KEGG_PATHWAY	hsa04935:Growth hormone synthesis, secretion and action	8	7.14286	0.000668871	GSK3B, STAT1, AKT1, PIK3CB, PIK3R1, RAF1, HRAS, PTK2	108	122	8840	5.36733	0.148922	0.00189645	0.000912812
BIOCARTA	h_pdgfPathway:PDGF Signaling Pathway	7	6.25	0.000669329	PDGFRA, CSNK2A1, STAT1, PIK3R1, RAF1, HRAS, PIK3CG	67	28	1623	6.05597	0.115319	0.0204145	0.0167332
GOTERM_MF_DIRECT	GO:0051721~protein phosphatase 2A binding	4	3.57143	0.000670866	PTPN1, STAT1, BCL2, MAPT	112	30	19304	22.981	0.304922	0.00892678	0.00807034
GOTERM_MF_DIRECT	GO:0005518~collagen binding	5	4.46429	0.00067141	MMP12, ACHE, MMP13, FN1, MMP9	112	69	19304	12.4896	0.305127	0.00892678	0.00807034
UP_KW_CELLULAR_COMPONENT	KW-0492~Microsome	6	5.35714	0.000674814	CYP1A2, CYP1A1, CYP1B1, PTGS2, CYP19A1, PTGS1	107	118	17942	8.52622	0.0207089	0.0103911	0.0083799
GOTERM_MF_DIRECT	GO:0004508~steroid 17-alpha-monooxygenase activity	3	2.67857	0.000675273	CYP1A2, CYP1A1, CYP1B1	112	7	19304	73.8673	0.306582	0.00892678	0.00807034
GOTERM_MF_DIRECT	GO:0106256~hydroperoxy icosatetraenoate dehydratase activity	3	2.67857	0.000675273	CYP1A2, CYP1A1, CYP1B1	112	7	19304	73.8673	0.306582	0.00892678	0.00807034
GOTERM_BP_DIRECT	GO:0031175~neuron projection development	6	5.35714	0.000680609	NTRK1, GSK3B, APP, CDK5, PRMT1, MAPT	112	124	19734	8.52563	0.758178	0.012448	0.0113315
GOTERM_BP_DIRECT	GO:0045907~positive regulation of vasoconstriction	4	3.57143	0.000694112	ACE, ABL1, PTGS2, EGFR	112	31	19734	22.735	0.764896	0.0125846	0.0114559
KEGG_PATHWAY	hsa04923:Regulation of lipolysis in adipocytes	6	5.35714	0.000704607	INSR, AKT1, PIK3CB, PIK3R1, PTGS2, PTGS1	108	59	8840	8.32392	0.156226	0.00197454	0.0009504
GOTERM_MF_DIRECT	GO:0016491~oxidoreductase activity	6	5.35714	0.000723962	MT-ND4, MAOA, APEX1, CYP1A2, CYP1A1, XDH	112	123	19304	8.40767	0.324654	0.00932301	0.00842855
GOTERM_MF_DIRECT	GO:0070330~aromatase activity	4	3.57143	0.000739648	CYP1A2, CYP1A1, CYP1B1, CYP19A1	112	31	19304	22.2396	0.330375	0.00932301	0.00842855
KEGG_PATHWAY	hsa04211:Longevity regulating pathway	7	6.25	0.000746677	INSR, AKT1, PIK3CB, PIK3R1, HRAS, PRKAB1, IGF1R	108	90	8840	6.36626	0.164744	0.00206838	0.00099557
GOTERM_CC_DIRECT	GO:0009986~cell surface	12	10.7143	0.000752432	NTRK1, BACE1, ACHE, APP, ABCB1, ITGB3, KIT, PLG, MET, EGFR, CFTR, VEGFA	112	657	20887	3.40623	0.203934	0.0113993	0.0104588
GOTERM_BP_DIRECT	GO:0008210~estrogen metabolic process	4	3.57143	0.000762794	PDGFRA, CYP1A2, CYP1A1, CYP1B1	112	32	19734	22.0246	0.796285	0.0137106	0.0124809
GOTERM_MF_DIRECT	GO:0008201~heparin binding	7	6.25	0.00076527	APP, FN1, F2, MPO, FGF2, PGF, VEGFA	112	188	19304	6.41755	0.339617	0.00942673	0.00852232
GOTERM_BP_DIRECT	GO:0006281~DNA repair	8	7.14286	0.00078779	POLB, PARP1, MGMT, APEX1, TDP1, CHEK1, CDK2, CDK1	112	267	19734	5.27929	0.806638	0.0140388	0.0127797
GOTERM_BP_DIRECT	GO:0048008~platelet-derived growth factor receptor signaling pathway	4	3.57143	0.000835652	PDGFRB, PDGFRA, SRC, ITGB3	112	33	19734	21.3571	0.825016	0.0146415	0.0133283
GOTERM_BP_DIRECT	GO:0051968~positive regulation of synaptic transmission, glutamatergic	4	3.57143	0.000835652	NTRK1, ADORA2A, PTGS2, EGFR	112	33	19734	21.3571	0.825016	0.0146415	0.0133283
KEGG_PATHWAY	hsa04540:Gap junction	7	6.25	0.000838656	PDGFRB, PDGFRA, SRC, CDK1, RAF1, HRAS, EGFR	108	92	8840	6.22786	0.183069	0.00229677	0.0011055
GOTERM_BP_DIRECT	GO:0040016~embryonic cleavage	3	2.67857	0.00085874	TOP2A, PIK3CB, TOP1	112	8	19734	66.0737	0.833247	0.0149206	0.0135824
KEGG_PATHWAY	hsa00140:Steroid hormone biosynthesis	6	5.35714	0.000884988	AKR1C1, CYP1A2, AKR1C3, CYP1A1, CYP1B1, CYP19A1	108	62	8840	7.92115	0.192148	0.00237735	0.00114428
KEGG_PATHWAY	hsa04520:Adherens junction	7	6.25	0.000887806	PTPN1, CSNK2A1, SRC, INSR, MET, EGFR, IGF1R	108	93	8840	6.16089	0.192697	0.00237735	0.00114428
GOTERM_CC_DIRECT	GO:0005813~centrosome	12	10.7143	0.000893564	CCNA2, GSK3B, CCNB1, CDK6, CCNE1, APEX1, PLK1, CHEK1, CDK2, CDK1, PTK2, AURKA	112	671	20887	3.33516	0.237285	0.0127977	0.0117418
GOTERM_MF_DIRECT	GO:0101020~estrogen 16-alpha-hydroxylase activity	3	2.67857	0.000896982	CYP1A2, CYP1A1, CYP1B1	112	8	19304	64.6339	0.385153	0.0105688	0.00955481
GOTERM_MF_DIRECT	GO:0016702~oxidoreductase activity, acting on single donors with incorporation of molecular oxygen, incorporation of two atoms of oxygen	3	2.67857	0.000896982	ALOX5, PTGS2, PTGS1	112	8	19304	64.6339	0.385153	0.0105688	0.00955481
GOTERM_BP_DIRECT	GO:0035987~endodermal cell differentiation	4	3.57143	0.000912786	MMP2, FN1, MMP8, MMP9	112	34	19734	20.729	0.851033	0.0155997	0.0142006
GOTERM_BP_DIRECT	GO:1990090~cellular response to nerve growth factor stimulus	4	3.57143	0.000912786	NTRK1, PARP1, AKT1, MAPT	112	34	19734	20.729	0.851033	0.0155997	0.0142006
UP_KW_PTM	KW-1017~Isopeptide bond	27	24.1071	0.000914987	TOP2A, APP, DNMT1, FGF2, EGFR, AURKA, IGF1R, IKBKB, POLB, CHEK1, CASP1, AKT1, HRAS, MCL1, PARP1, PRMT1, STAT1, PLK1, FN1, PTK2, BACE1, AR, CDK1, MAPT, TOP1, GAPDH, CFTR	106	1876	14252	1.93509	0.0217302	0.00381244	0.00259246
GOTERM_CC_DIRECT	GO:0045121~membrane raft	7	6.25	0.000929207	BACE1, IKBKB, APP, SRC, KDR, MAPT, EGFR	112	211	20887	6.18691	0.245485	0.0127977	0.0117418
GOTERM_BP_DIRECT	GO:0006302~double-strand break repair	5	4.46429	0.000935608	PPP5C, CSNK2A1, PARP1, TDP1, PLK1	112	77	19734	11.4413	0.857961	0.0158597	0.0144373
GOTERM_MF_DIRECT	GO:0003677~DNA binding	17	15.1786	0.000936673	TOP2A, APP, DNMT1, PARP1, MPG, MGMT, AHR, PIK3R1, ESR1, ESR2, POLB, AR, TERT, APEX1, ABL1, MAPT, TOP1	112	1157	19304	2.53247	0.398251	0.0108016	0.00976532
GOTERM_BP_DIRECT	GO:0009636~response to toxic substance	5	4.46429	0.000981949	MAOB, EPHX2, BCL2, CDK1, AHR	112	78	19734	11.2946	0.871055	0.0164532	0.0149775
GOTERM_CC_DIRECT	GO:0005943~phosphatidylinositol 3-kinase complex, class IA	3	2.67857	0.00098334	PIK3CB, PIK3R1, PIK3CG	112	9	20887	62.1637	0.257772	0.0129544	0.0118856
KEGG_PATHWAY	hsa04657:IL-17 signaling pathway	7	6.25	0.00099275	IKBKB, GSK3B, MMP13, CASP3, MMP3, PTGS2, MMP9	108	95	8840	6.03119	0.212878	0.00262915	0.00126548
GOTERM_BP_DIRECT	GO:0071276~cellular response to cadmium ion	4	3.57143	0.000994292	CYP1A2, AKT1, MMP9, EGFR	112	35	19734	20.1367	0.874334	0.0164532	0.0149775
GOTERM_BP_DIRECT	GO:0045931~positive regulation of mitotic cell cycle	4	3.57143	0.000994292	APP, CCNB1, ABL1, AURKA	112	35	19734	20.1367	0.874334	0.0164532	0.0149775
UP_KW_LIGAND	KW-0408~Iron	13	11.6071	0.00103638	APP, NOS2, ALOX15, ALOX12, PTGS2, MPO, CYP19A1, PTGS1, ALOX5, CYP1A2, CYP1A1, CYP1B1, XDH	85	354	6947	3.00136	0.0286163	0.0145094	0.0124366
GOTERM_BP_DIRECT	GO:0071407~cellular response to organic cyclic compound	4	3.57143	0.00108026	STAT1, CYP1A1, CDK1, CYP1B1	112	36	19734	19.5774	0.894976	0.0173938	0.0158337
KEGG_PATHWAY	hsa04929:GnRH secretion	6	5.35714	0.00109772	AKT1, PIK3CB, PIK3R1, RAF1, HRAS, ESR2	108	65	8840	7.55556	0.232561	0.00287555	0.00138408
GOTERM_BP_DIRECT	GO:0019371~cyclooxygenase pathway	3	2.67857	0.00110004	AKR1C3, PTGS2, PTGS1	112	9	19734	58.7321	0.899223	0.0173938	0.0158337
GOTERM_BP_DIRECT	GO:1990314~cellular response to insulin-like growth factor stimulus	3	2.67857	0.00110004	CCNA2, ITGB3, IGF1R	112	9	19734	58.7321	0.899223	0.0173938	0.0158337
GOTERM_BP_DIRECT	GO:0051122~hepoxilin biosynthetic process	3	2.67857	0.00110004	ALOX5, ALOX15, ALOX12	112	9	19734	58.7321	0.899223	0.0173938	0.0158337
GOTERM_BP_DIRECT	GO:0002070~epithelial cell maturation	3	2.67857	0.00110004	KDR, AKR1B1, VEGFA	112	9	19734	58.7321	0.899223	0.0173938	0.0158337
GOTERM_BP_DIRECT	GO:0008360~regulation of cell shape	6	5.35714	0.00110119	KIT, FN1, KDR, F2, PTK2, VEGFA	112	138	19734	7.66071	0.899464	0.0173938	0.0158337
UP_KW_DISEASE	KW-0026~Alzheimer disease	4	3.57143	0.00113025	GSK3B, APP, PPP5C, MAPT	58	18	4817	18.4559	0.0366317	0.0186492	0.0186492
GOTERM_BP_DIRECT	GO:0031100~animal organ regeneration	4	3.57143	0.00117079	CCNA2, F7, ACE, CDK1	112	37	19734	19.0483	0.91306	0.0179493	0.0163394
GOTERM_BP_DIRECT	GO:0046326~positive regulation of glucose import	4	3.57143	0.00117079	TERT, INSR, AKT1, PIK3R1	112	37	19734	19.0483	0.91306	0.0179493	0.0163394
GOTERM_BP_DIRECT	GO:2001240~negative regulation of extrinsic apoptotic signaling pathway in absence of ligand	4	3.57143	0.00117079	TERT, BCL2, AKT1, MCL1	112	37	19734	19.0483	0.91306	0.0179493	0.0163394
GOTERM_BP_DIRECT	GO:0042542~response to hydrogen peroxide	4	3.57143	0.00117079	STAT1, CASP3, MMP2, BCL2	112	37	19734	19.0483	0.91306	0.0179493	0.0163394
BIOCARTA	h_insulinPathway:Insulin Signaling Pathway	6	5.35714	0.001172	CSNK2A1, INSR, PIK3R1, RAF1, HRAS, PIK3CG	67	21	1623	6.92111	0.193137	0.0268094	0.0219749
BIOCARTA	h_igf1Pathway:IGF-1 Signaling Pathway	6	5.35714	0.001172	CSNK2A1, PIK3R1, RAF1, HRAS, PIK3CG, IGF1R	67	21	1623	6.92111	0.193137	0.0268094	0.0219749
GOTERM_BP_DIRECT	GO:0030324~lung development	5	4.46429	0.00118352	PDGFRA, CYP1A2, FGF2, EGFR, VEGFA	112	82	19734	10.7437	0.915339	0.018012	0.0163965
UP_KW_BIOLOGICAL_PROCESS	KW-0090~Biological rhythms	7	6.25	0.00122085	TOP2A, GSK3B, CSNK2A1, CDK5, CDK1, AHR, TOP1	92	150	11450	5.80797	0.0841977	0.0175802	0.0156269
GOTERM_BP_DIRECT	GO:0071456~cellular response to hypoxia	6	5.35714	0.0012506	CCNA2, TERT, SRC, BCL2, PTGS2, VEGFA	112	142	19734	7.44492	0.926401	0.0188949	0.0172003
INTERPRO	IPR037120:Haem_peroxidase_sf_animal	3	2.67857	0.00125795	PTGS2, MPO, PTGS1	112	10	20607	55.1973	0.490683	0.0168565	0.015347
INTERPRO	IPR019791:Haem_peroxidase_animal	3	2.67857	0.00125795	PTGS2, MPO, PTGS1	112	10	20607	55.1973	0.490683	0.0168565	0.015347
INTERPRO	IPR010255:Haem_peroxidase_sf	3	2.67857	0.00125795	PTGS2, MPO, PTGS1	112	10	20607	55.1973	0.490683	0.0168565	0.015347
GOTERM_BP_DIRECT	GO:0050850~positive regulation of calcium-mediated signaling	4	3.57143	0.00126597	PDGFRB, PDGFRA, APP, SYK	112	38	19734	18.547	0.928726	0.0189896	0.0172864
UP_KW_CELLULAR_COMPONENT	KW-0539~Nucleus	51	45.5357	0.00127329	TOP2A, ACHE, APP, GSK3B, MPG, PIK3CB, AHR, FGF2, POLB, IKBKB, CHEK1, KDR, AKT1, HRAS, PARP1, CSNK2A1, PRMT1, MMP2, MMP3, CCNA2, AR, CCNE1, TOP1, RAF1, GAPDH, CFTR, DNMT1, SRC, PTGS2, EGFR, CCNB1, TERT, ALOX5, ABL1, MCL1, MGMT, STAT1, PLK1, ESR1, ESR2, PTK2, VEGFA, PPP5C, CDK6, CDK5, APEX1, TDP1, CDK2, BCL2, CDK1, NOX4	107	5858	17942	1.45985	0.0387272	0.0103911	0.0083799
PIR_SUPERFAMILY	PIRSF000097:AKR	4	3.57143	0.00128608	AKR1C1, AKR1C3, AKR1A1, AKR1B1	42	11	1940	16.7965	0.0378714	0.0128608	0.0124321
GOTERM_BP_DIRECT	GO:0050731~positive regulation of peptidyl-tyrosine phosphorylation	5	4.46429	0.00129444	SYK, SRC, ITGB3, ABL1, VEGFA	112	84	19734	10.4879	0.932839	0.019278	0.0175489
UP_KW_CELLULAR_COMPONENT	KW-0272~Extracellular matrix	8	7.14286	0.00134078	MMP12, MMP13, MMP2, MMP3, FN1, MMP8, MMP9, VEGFA	107	279	17942	4.80809	0.0407391	0.0103911	0.0083799
GOTERM_BP_DIRECT	GO:0019369~arachidonic acid metabolic process	4	3.57143	0.00136589	ALOX5, ALOX15, CYP1B1, ALOX12	112	39	19734	18.0714	0.942145	0.0201158	0.0183117
GOTERM_BP_DIRECT	GO:0150077~regulation of neuroinflammatory response	3	2.67857	0.00137	MMP3, PTGS2, MMP9	112	10	19734	52.8589	0.94264	0.0201158	0.0183117
KEGG_PATHWAY	hsa04114:Oocyte meiosis	8	7.14286	0.00144086	AR, CCNB1, CCNE1, PLK1, CDK2, CDK1, AURKA, IGF1R	108	139	8840	4.7109	0.293547	0.00373384	0.0017972
BIOCARTA	h_chemicalPathway:Apoptotic Signaling in Response to DNA Damage	6	5.35714	0.0014694	PARP1, STAT1, CASP3, BCL2, AKT1, PTK2	67	22	1623	6.60651	0.235932	0.0298779	0.0244901
GOTERM_BP_DIRECT	GO:0051301~cell division	9	8.03571	0.00150293	CCNA2, CCNB1, CDK6, CDK5, CCNE1, PLK1, CDK2, CDK1, AURKA	112	385	19734	4.11888	0.956542	0.0219134	0.019948
KEGG_PATHWAY	hsa05142:Chagas disease	7	6.25	0.00151096	IKBKB, ACE, NOS2, SERPINE1, AKT1, PIK3CB, PIK3R1	108	103	8840	5.56275	0.305398	0.00383306	0.00184496
KEGG_PATHWAY	hsa05146:Amoebiasis	7	6.25	0.00151096	NOS2, ARG1, CASP3, FN1, PIK3CB, PIK3R1, PTK2	108	103	8840	5.56275	0.305398	0.00383306	0.00184496
GOTERM_CC_DIRECT	GO:0062023~collagen-containing extracellular matrix	9	8.03571	0.00151806	F7, MMP2, MMP3, SERPINE1, FN1, PLG, F2, MMP8, MMP9	112	408	20887	4.11377	0.368919	0.0187162	0.0171719
GOTERM_BP_DIRECT	GO:0030307~positive regulation of cell growth	5	4.46429	0.00153774	CSNK2A1, BCL2, AKT1, F2, EGFR	112	88	19734	10.0112	0.959589	0.0222652	0.0202683
GOTERM_CC_DIRECT	GO:0005876~spindle microtubule	4	3.57143	0.00154424	POLB, PLK1, CDK1, AURKA	112	43	20887	17.348	0.373913	0.0187162	0.0171719
GOTERM_BP_DIRECT	GO:0007265~Ras protein signal transduction	5	4.46429	0.00160321	CCNA2, CDK2, RAF1, HRAS, FGF2	112	89	19734	9.89868	0.964753	0.023053	0.0209855
UP_KW_MOLECULAR_FUNCTION	KW-0645~Protease	14	12.5	0.00161008	APP, ACE, MMP2, MMP3, PLG, F2, MMP8, MMP9, MMP12, BACE1, F7, MMP13, CASP3, CASP1	110	553	11889	2.73625	0.0936177	0.0163692	0.0136857
UP_KW_LIGAND	KW-0349~Heme	8	7.14286	0.00163256	NOS2, CYP1A2, CYP1A1, CYP1B1, PTGS2, MPO, CYP19A1, PTGS1	85	143	6947	4.57227	0.0447183	0.0152372	0.0130605
GOTERM_BP_DIRECT	GO:0050665~hydrogen peroxide biosynthetic process	3	2.67857	0.0016683	MAOB, CYP1A2, CYP1A1	112	11	19734	48.0536	0.969233	0.0235027	0.0213948
GOTERM_BP_DIRECT	GO:0071492~cellular response to UV-A	3	2.67857	0.0016683	MMP2, MMP3, MMP9	112	11	19734	48.0536	0.969233	0.0235027	0.0213948
GOTERM_BP_DIRECT	GO:0019372~lipoxygenase pathway	3	2.67857	0.0016683	ALOX5, ALOX15, ALOX12	112	11	19734	48.0536	0.969233	0.0235027	0.0213948
GOTERM_CC_DIRECT	GO:0016020~membrane	42	37.5	0.00176347	APP, ACHE, ABCB1, MAOA, MPG, ALOX15, ALOX12, PIK3R1, CYP19A1, EGFR, PIK3CG, IGF1R, CCNB1, CYP1B1, AKT1, MCL1, PDGFRB, PTPN1, PDGFRA, NTRK2, ABCC1, ACE, PARP1, MGMT, INSR, ESR1, PGF, PTK2, VEGFA, BACE1, AR, MMP13, ADORA2A, CDK5, KIT, BCL2, CDK1, NOX4, MAPT, MET, GAPDH, CFTR	112	5048	20887	1.55163	0.414216	0.0205512	0.0188556
KEGG_PATHWAY	hsa04550:Signaling pathways regulating pluripotency of stem cells	8	7.14286	0.00176616	GSK3B, AKT1, PIK3CB, PIK3R1, RAF1, HRAS, FGF2, IGF1R	108	144	8840	4.54733	0.346898	0.00443381	0.00213411
BIOCARTA	h_gleevecPathway:Inhibition of Cellular Proliferation by Gleevec	6	5.35714	0.00181905	STAT1, AKT1, PIK3R1, RAF1, HRAS, PIK3CG	67	23	1623	6.31927	0.283366	0.0302624	0.0248052
BIOCARTA	h_her2Pathway:Role of ERBB2 in Signal Transduction and Oncology	6	5.35714	0.00181905	PIK3R1, RAF1, HRAS, ESR1, EGFR, PIK3CG	67	23	1623	6.31927	0.283366	0.0302624	0.0248052
INTERPRO	IPR048258:Cyclins_cyclin-box	3	2.67857	0.00183205	CCNA2, CCNB1, CCNE1	112	12	20607	45.9978	0.625767	0.0239506	0.0218058
UP_SEQ_FEATURE	DOMAIN:Fibronectin type-II	3	2.67857	0.0018387	MMP2, FN1, MMP9	112	12	20569	45.9129	0.92053	0.115002	0.113498
KEGG_PATHWAY	hsa03410:Base excision repair	5	4.46429	0.00189833	POLB, PARP1, MPG, APEX1, TDP1	108	44	8840	9.30135	0.367409	0.00471646	0.00227016
GOTERM_MF_DIRECT	GO:0008270~zinc ion binding	14	12.5	0.00190578	PTPN1, DNMT1, ACE, PARP1, GLO1, MMP2, MMP3, MMP8, ESR1, MMP9, ESR2, MMP12, AR, MMP13	112	896	19304	2.69308	0.644389	0.0215195	0.0194549
UP_KW_DOMAIN	KW-0727~SH2 domain	5	4.46429	0.00191021	SYK, STAT1, SRC, ABL1, PIK3R1	71	110	14597	9.34507	0.0282731	0.0143266	0.0114612
GOTERM_BP_DIRECT	GO:0007596~blood coagulation	5	4.46429	0.00195984	F7, ADORA2A, ITGB3, PLG, F2	112	94	19734	9.37215	0.983265	0.0274246	0.0249649
GOTERM_BP_DIRECT	GO:0097267~omega-hydroxylase P450 pathway	3	2.67857	0.00199461	CYP1A2, CYP1A1, CYP1B1	112	12	19734	44.0491	0.984438	0.0275415	0.0250714
GOTERM_BP_DIRECT	GO:0050927~positive regulation of positive chemotaxis	3	2.67857	0.00199461	F7, KDR, VEGFA	112	12	19734	44.0491	0.984438	0.0275415	0.0250714
GOTERM_BP_DIRECT	GO:0007566~embryo implantation	4	3.57143	0.00206956	MMP2, ITGB3, PTGS2, MMP9	112	45	19734	15.6619	0.986693	0.0283884	0.0258423
GOTERM_MF_DIRECT	GO:0034056~estrogen response element binding	3	2.67857	0.00208276	AR, ESR1, ESR2	112	12	19304	43.0893	0.676977	0.0230379	0.0208276
KEGG_PATHWAY	hsa01524:Platinum drug resistance	6	5.35714	0.00208501	TOP2A, CASP3, BCL2, AKT1, PIK3CB, PIK3R1	108	75	8840	6.54815	0.395294	0.00512743	0.00246798
UP_SEQ_FEATURE	ACT_SITE:Proton donor	7	6.25	0.00210409	EPHX2, AKR1C1, AKR1C3, AKR1A1, AKR1B1, PDE5A, PGD	112	244	20569	5.2687	0.944882	0.12588	0.124233
GOTERM_BP_DIRECT	GO:0032956~regulation of actin cytoskeleton organization	5	4.46429	0.00211671	PDGFRB, PDGFRA, ITGB3, ABL1, HRAS	112	96	19734	9.1769	0.987942	0.0288453	0.0262582
INTERPRO	IPR036943:FN_type2_sf	3	2.67857	0.00215754	MMP2, FN1, MMP9	112	13	20607	42.4595	0.685789	0.026894	0.0244856
INTERPRO	IPR000562:FN_type2_dom	3	2.67857	0.00215754	MMP2, FN1, MMP9	112	13	20607	42.4595	0.685789	0.026894	0.0244856
BIOCARTA	h_tpoPathway:TPO Signaling Pathway	6	5.35714	0.00222617	CSNK2A1, STAT1, PIK3R1, RAF1, HRAS, PIK3CG	67	24	1623	6.05597	0.334917	0.0313376	0.0256866
BIOCARTA	h_ecmPathway:Erk and PI-3 Kinase Are Necessary for Collagen Binding in Corneal Epithelia	6	5.35714	0.00222617	SRC, PIK3R1, RAF1, HRAS, PTK2, PIK3CG	67	24	1623	6.05597	0.334917	0.0313376	0.0256866
KEGG_PATHWAY	hsa04613:Neutrophil extracellular trap formation	9	8.03571	0.00222822	SYK, SRC, ITGB3, CASP1, AKT1, PIK3CB, PIK3R1, RAF1, MPO	108	192	8840	3.83681	0.415852	0.00542425	0.00261084
GOTERM_BP_DIRECT	GO:0045893~positive regulation of DNA-templated transcription	12	10.7143	0.00226631	CCNA2, IKBKB, AR, STAT1, INSR, CDK2, AKT1, AHR, ESR1, FGF2, ESR2, EGFR	112	713	19734	2.96544	0.991179	0.0304154	0.0276875
GOTERM_BP_DIRECT	GO:0006260~DNA replication	5	4.46429	0.00228204	POLB, CHEK1, CDK2, CDK1, TOP1	112	98	19734	8.98961	0.991464	0.0304154	0.0276875
KEGG_PATHWAY	hsa05171:Coronavirus disease - COVID-19	10	8.92857	0.00231434	IKBKB, ACE, SYK, STAT1, MMP3, CASP1, PIK3CB, PIK3R1, F2, EGFR	108	238	8840	3.43915	0.427878	0.00557756	0.00268464
GOTERM_CC_DIRECT	GO:0000781~chromosome, telomeric region	6	5.35714	0.0023253	TERT, PARP1, APEX1, CHEK1, CDK2, CDK1	112	173	20887	6.4679	0.506082	0.026095	0.023942
GOTERM_BP_DIRECT	GO:0051726~regulation of cell cycle	7	6.25	0.00233013	CDK6, CSNK2A1, CDK5, PLK1, ABL1, HRAS, FGF2	112	239	19734	5.16056	0.99228	0.0304154	0.0276875
GOTERM_MF_DIRECT	GO:0004715~non-membrane spanning protein tyrosine kinase activity	4	3.57143	0.00234642	SYK, SRC, ABL1, PTK2	112	46	19304	14.9876	0.720081	0.0254352	0.0229949
GOTERM_BP_DIRECT	GO:0051918~negative regulation of fibrinolysis	3	2.67857	0.00234863	SERPINE1, PLG, F2	112	13	19734	40.6607	0.992573	0.0304154	0.0276875
GOTERM_BP_DIRECT	GO:0031401~positive regulation of protein modification process	3	2.67857	0.00234863	PDGFRB, KIT, KDR	112	13	19734	40.6607	0.992573	0.0304154	0.0276875
GOTERM_BP_DIRECT	GO:0010389~regulation of G2/M transition of mitotic cell cycle	3	2.67857	0.00234863	CDK6, CDK2, AURKA	112	13	19734	40.6607	0.992573	0.0304154	0.0276875
GOTERM_BP_DIRECT	GO:0010763~positive regulation of fibroblast migration	3	2.67857	0.00234863	ITGB3, AKT1, PTK2	112	13	19734	40.6607	0.992573	0.0304154	0.0276875
GOTERM_BP_DIRECT	GO:0033690~positive regulation of osteoblast proliferation	3	2.67857	0.00234863	ITGB3, ABL1, IGF1R	112	13	19734	40.6607	0.992573	0.0304154	0.0276875
UP_KW_BIOLOGICAL_PROCESS	KW-0234~DNA repair	10	8.92857	0.00236957	POLB, PPP5C, PARP1, MPG, MGMT, APEX1, TDP1, CHEK1, CDK2, ABL1	92	364	11450	3.41914	0.157019	0.0284348	0.0252754
BIOCARTA	h_longevityPathway:The IGF-1 Receptor and Longevity	5	4.46429	0.00242903	AKT1, PIK3R1, HRAS, PIK3CG, IGF1R	67	15	1623	8.07463	0.35921	0.0317509	0.0260253
GOTERM_MF_DIRECT	GO:0031994~insulin-like growth factor I binding	3	2.67857	0.00245221	ITGB3, INSR, IGF1R	112	13	19304	39.7747	0.735716	0.0260608	0.0235605
KEGG_PATHWAY	hsa05100:Bacterial invasion of epithelial cells	6	5.35714	0.00247847	SRC, FN1, PIK3CB, PIK3R1, MET, PTK2	108	78	8840	6.2963	0.450118	0.00591396	0.00284656
GOTERM_BP_DIRECT	GO:0048538~thymus development	4	3.57143	0.00249194	BCL2, ABL1, TYR, RAF1	112	48	19734	14.683	0.994495	0.0320722	0.0291957
UP_SEQ_FEATURE	SITE:Important for substrate specificity	3	2.67857	0.00251737	MAOA, AKR1C1, AKR1C3	112	14	20569	39.354	0.968829	0.144329	0.142441
GOTERM_BP_DIRECT	GO:0120162~positive regulation of cold-induced thermogenesis	5	4.46429	0.00254641	ACHE, SYK, PRKAB1, IGF1R, VEGFA	112	101	19734	8.7226	0.995088	0.0323736	0.02947
GOTERM_BP_DIRECT	GO:0050727~regulation of inflammatory response	5	4.46429	0.00254641	ALOX5, ALOX15, CASP1, PTGS2, ESR1	112	101	19734	8.7226	0.995088	0.0323736	0.02947
GOTERM_BP_DIRECT	GO:0070527~platelet aggregation	4	3.57143	0.00264368	PDGFRA, ITGB3, PIK3CB, PIK3CG	112	49	19734	14.3834	0.995992	0.0334065	0.0304103
KEGG_PATHWAY	hsa04725:Cholinergic synapse	7	6.25	0.00264622	ACHE, BCL2, AKT1, PIK3CB, PIK3R1, HRAS, PIK3CG	108	115	8840	4.98229	0.47196	0.00625233	0.00300942
BIOCARTA	h_metPathway:Signaling of Hepatocyte Growth Factor Receptor	7	6.25	0.00267598	SRC, PIK3R1, RAF1, HRAS, MET, PTK2, PIK3CG	67	36	1623	4.7102	0.387594	0.0326469	0.0267598
GOTERM_BP_DIRECT	GO:0071498~cellular response to fluid shear stress	3	2.67857	0.00273002	SRC, MMP2, PTGS2	112	14	19734	37.7564	0.996654	0.0342897	0.0312143
INTERPRO	IPR002401:Cyt_P450_E_grp-I	4	3.57143	0.00277454	CYP1A2, CYP1A1, CYP1B1, CYP19A1	112	52	20607	14.1532	0.774451	0.0337989	0.0307721
UP_SEQ_FEATURE	DOMAIN:SH2	5	4.46429	0.00279834	SYK, STAT1, SRC, ABL1, PIK3R1	112	108	20569	8.5024	0.978846	0.151191	0.149213
GOTERM_BP_DIRECT	GO:0050918~positive chemotaxis	4	3.57143	0.002801	FGF2, MET, PGF, VEGFA	112	50	19734	14.0957	0.997115	0.0347625	0.0316447
GOTERM_BP_DIRECT	GO:0050673~epithelial cell proliferation	4	3.57143	0.002801	AR, KIT, KDR, EGFR	112	50	19734	14.0957	0.997115	0.0347625	0.0316447
GOTERM_MF_DIRECT	GO:0004033~aldo-keto reductase (NADPH) activity	3	2.67857	0.0028502	AKR1C1, AKR1C3, AKR1A1	112	14	19304	36.9337	0.787117	0.0297078	0.0268576
KEGG_PATHWAY	hsa04932:Non-alcoholic fatty liver disease	8	7.14286	0.00288186	IKBKB, GSK3B, CASP3, INSR, AKT1, PIK3CB, PIK3R1, PRKAB1	108	157	8840	4.17079	0.501191	0.006743	0.00324559
UP_SEQ_FEATURE	MUTAGEN:S->A: No effect.	3	2.67857	0.00289445	ABCC1, PARP1, MCL1	112	15	20569	36.7304	0.981473	0.151191	0.149213
INTERPRO	IPR000980:SH2	5	4.46429	0.00306872	SYK, STAT1, SRC, ABL1, PIK3R1	112	111	20607	8.28789	0.807443	0.0365519	0.0332786
UP_KW_MOLECULAR_FUNCTION	KW-0482~Metalloprotease	7	6.25	0.0030924	MMP12, MMP13, ACE, MMP2, MMP3, MMP8, MMP9	110	156	11889	4.84983	0.172155	0.0240205	0.0200827
GOTERM_BP_DIRECT	GO:0031334~positive regulation of protein-containing complex assembly	4	3.57143	0.00313269	GSK3B, SYK, MMP3, VEGFA	112	52	19734	13.5536	0.998558	0.0378251	0.0344326
KEGG_PATHWAY	hsa05131:Shigellosis	10	8.92857	0.00313572	IKBKB, GSK3B, SRC, CASP1, BCL2, AKT1, PIK3CB, PIK3R1, PTK2, EGFR	108	249	8840	3.28722	0.530879	0.00726642	0.00349753
GOTERM_BP_DIRECT	GO:0003376~sphingosine-1-phosphate receptor signaling pathway	3	2.67857	0.00313848	AKT1, PIK3CB, PIK3CG	112	15	19734	35.2393	0.998576	0.0378251	0.0344326
GOTERM_BP_DIRECT	GO:0051000~positive regulation of nitric-oxide synthase activity	3	2.67857	0.00313848	TERT, AKT1, ESR1	112	15	19734	35.2393	0.998576	0.0378251	0.0344326
GOTERM_BP_DIRECT	GO:0014044~Schwann cell development	3	2.67857	0.00313848	CDK5, RAF1, HRAS	112	15	19734	35.2393	0.998576	0.0378251	0.0344326
GOTERM_BP_DIRECT	GO:0071732~cellular response to nitric oxide	3	2.67857	0.00313848	CCNA2, CDK2, MMP3	112	15	19734	35.2393	0.998576	0.0378251	0.0344326
UP_KW_MOLECULAR_FUNCTION	KW-0378~Hydrolase	29	25.8929	0.00315023	APP, ACHE, MPG, PLG, ALOX12, CASP3, ALOX5, CASP1, HRAS, PTPN1, ABCC1, ACE, ARG1, EPHX2, MMP2, PLA2G2A, MMP3, MMP8, F2, MMP9, BACE1, MMP12, F7, PPP5C, MMP13, APEX1, TDP1, PDE5A, CFTR	110	1815	11889	1.72693	0.175079	0.0240205	0.0200827
BIOCARTA	h_tffPathway:Trefoil Factors Initiate Mucosal Healing	6	5.35714	0.00323414	AKT1, PIK3R1, HRAS, PTK2, EGFR, PIK3CG	67	26	1623	5.59013	0.447226	0.0348146	0.0285365
BIOCARTA	h_badPathway:Regulation of BAD phosphorylation	6	5.35714	0.00323414	KIT, BCL2, AKT1, PIK3R1, PIK3CG, IGF1R	67	26	1623	5.59013	0.447226	0.0348146	0.0285365
GOTERM_BP_DIRECT	GO:0045471~response to ethanol	5	4.46429	0.00324361	POLB, MT-ND4, MAOB, CDK1, IGF1R	112	108	19734	8.15724	0.998857	0.0388674	0.0353815
UP_SEQ_FEATURE	REGION:Heparin-binding	3	2.67857	0.00329632	APP, FGF2, PGF	112	16	20569	34.4347	0.989361	0.151191	0.149213
UP_SEQ_FEATURE	DOMAIN:ABC transmembrane type-1 1	3	2.67857	0.00329632	ABCC1, ABCB1, CFTR	112	16	20569	34.4347	0.989361	0.151191	0.149213
UP_SEQ_FEATURE	DOMAIN:ABC transmembrane type-1 2	3	2.67857	0.00329632	ABCC1, ABCB1, CFTR	112	16	20569	34.4347	0.989361	0.151191	0.149213
UP_SEQ_FEATURE	DOMAIN:Peptidase metallopeptidase	3	2.67857	0.00329632	MMP13, MMP2, MMP8	112	16	20569	34.4347	0.989361	0.151191	0.149213
KEGG_PATHWAY	hsa05132:Salmonella infection	10	8.92857	0.00330716	IKBKB, CASP3, CASP1, BCL2, AKT1, PIK3CB, RAF1, HRAS, GAPDH, PIK3CG	108	251	8840	3.26103	0.549928	0.00759072	0.00365363
GOTERM_MF_DIRECT	GO:0005080~protein kinase C binding	4	3.57143	0.0033319	TOP2A, SRC, ITGB3, ABL1	112	52	19304	13.2582	0.836166	0.0340734	0.0308043
GOTERM_BP_DIRECT	GO:0050729~positive regulation of inflammatory response	5	4.46429	0.00346446	APP, ABCC1, PLA2G2A, SERPINE1, CASP1	112	110	19734	8.00893	0.99928	0.0412766	0.0375745
GOTERM_BP_DIRECT	GO:0071320~cellular response to cAMP	4	3.57143	0.00348752	CYP1B1, AHR, CFTR, PIK3CG	112	54	19734	13.0516	0.999314	0.0413153	0.0376098
KEGG_PATHWAY	hsa04071:Sphingolipid signaling pathway	7	6.25	0.00355197	ABCC1, BCL2, AKT1, PIK3CB, PIK3R1, RAF1, HRAS	108	122	8840	4.69642	0.575799	0.00800023	0.00385073
KEGG_PATHWAY	hsa04660:T cell receptor signaling pathway	7	6.25	0.00355197	IKBKB, GSK3B, AKT1, PIK3CB, PIK3R1, RAF1, HRAS	108	122	8840	4.69642	0.575799	0.00800023	0.00385073
GOTERM_BP_DIRECT	GO:0090399~replicative senescence	3	2.67857	0.0035737	TERT, CHEK1, SERPINE1	112	16	19734	33.0368	0.999427	0.0413954	0.0376827
GOTERM_BP_DIRECT	GO:2000145~regulation of cell motility	3	2.67857	0.0035737	CDK6, ABL1, RAF1	112	16	19734	33.0368	0.999427	0.0413954	0.0376827
GOTERM_BP_DIRECT	GO:0010288~response to lead ion	3	2.67857	0.0035737	BACE1, PPP5C, MAPT	112	16	19734	33.0368	0.999427	0.0413954	0.0376827
GOTERM_BP_DIRECT	GO:0022408~negative regulation of cell-cell adhesion	3	2.67857	0.0035737	ABL1, PTK2, VEGFA	112	16	19734	33.0368	0.999427	0.0413954	0.0376827
INTERPRO	IPR036860:SH2_dom_sf	5	4.46429	0.00359445	SYK, STAT1, SRC, ABL1, PIK3R1	112	116	20607	7.93065	0.854865	0.0418831	0.0381324
UP_SEQ_FEATURE	DOMAIN:Ig-like C2-type 5	4	3.57143	0.00362123	PDGFRB, PDGFRA, KIT, KDR	112	57	20569	12.8878	0.993207	0.160076	0.157982
GOTERM_BP_DIRECT	GO:0045786~negative regulation of cell cycle	4	3.57143	0.00367377	CDK6, CDK5, CASP3, PTGS2	112	55	19734	12.8143	0.999535	0.0423194	0.0385238
UP_SEQ_FEATURE	SITE:Interaction with DNA	3	2.67857	0.0037227	TOP2A, TDP1, TOP1	112	17	20569	32.4091	0.994095	0.160076	0.157982
GOTERM_MF_DIRECT	GO:0043548~phosphatidylinositol 3-kinase binding	3	2.67857	0.00373041	INSR, PIK3R1, IGF1R	112	16	19304	32.317	0.868094	0.0374423	0.03385
UP_KW_CELLULAR_COMPONENT	KW-0964~Secreted	24	21.4286	0.00382302	ACHE, APP, ACE, MMP2, PLA2G2A, MMP3, SERPINE1, FN1, PLG, F2, MMP8, FGF2, MMP9, EGFR, PGF, VEGFA, MMP12, F7, MMP13, TTR, KDR, MAPT, MET, XDH	107	2180	17942	1.84604	0.111962	0.0237027	0.0191151
BIOCARTA	h_egfPathway:EGF Signaling Pathway	6	5.35714	0.00384574	CSNK2A1, STAT1, PIK3R1, RAF1, HRAS, EGFR	67	27	1623	5.38308	0.505954	0.0390983	0.0320478
GOTERM_BP_DIRECT	GO:1904263~positive regulation of TORC1 signaling	4	3.57143	0.00386598	SYK, SRC, PRMT1, AKT1	112	56	19734	12.5855	0.999689	0.0442889	0.0403167
SMART	SM00059:FN2	3	2.67857	0.00398846	MMP2, FN1, MMP9	80	13	10692	30.8423	0.293682	0.0693992	0.0654107
GOTERM_BP_DIRECT	GO:0061045~negative regulation of wound healing	3	2.67857	0.00403537	ALOX5, SERPINE1, FGF2	112	17	19734	31.0935	0.999782	0.045315	0.0412508
GOTERM_BP_DIRECT	GO:0030194~positive regulation of blood coagulation	3	2.67857	0.00403537	F7, SERPINE1, F2	112	17	19734	31.0935	0.999782	0.045315	0.0412508
GOTERM_BP_DIRECT	GO:0055093~response to hyperoxia	3	2.67857	0.00403537	POLB, MMP2, CYP1A1	112	17	19734	31.0935	0.999782	0.045315	0.0412508
UP_KW_BIOLOGICAL_PROCESS	KW-0053~Apoptosis	12	10.7143	0.00406319	APP, CSNK2A1, CDK5, PARP1, CASP3, CASP1, BCL2, CDK1, ABL1, AKT1, GAPDH, MCL1	92	549	11450	2.72036	0.254086	0.0417928	0.0371491
GOTERM_BP_DIRECT	GO:0009612~response to mechanical stimulus	4	3.57143	0.00406422	STAT1, SRC, MMP2, MPO	112	57	19734	12.3647	0.999795	0.045315	0.0412508
GOTERM_BP_DIRECT	GO:0090398~cellular senescence	4	3.57143	0.00406422	CDK2, ABL1, HRAS, IGF1R	112	57	19734	12.3647	0.999795	0.045315	0.0412508
BIOCARTA	h_il2rbPathway:IL-2 Receptor Beta Chain in T cell Activation	7	6.25	0.00407108	SYK, BCL2, AKT1, PIK3R1, RAF1, HRAS, PIK3CG	67	39	1623	4.34788	0.525991	0.039211	0.0321401
INTERPRO	IPR006212:Furin_repeat	3	2.67857	0.00415839	INSR, EGFR, IGF1R	112	18	20607	30.6652	0.892852	0.0465032	0.0423387
INTERPRO	IPR017972:Cyt_P450_CS	4	3.57143	0.00416446	CYP1A2, CYP1A1, CYP1B1, CYP19A1	112	60	20607	12.2661	0.893202	0.0465032	0.0423387
GOTERM_BP_DIRECT	GO:0030334~regulation of cell migration	5	4.46429	0.00418797	CDK5, MMP3, AKT1, FGF2, MET	112	116	19734	7.59467	0.999842	0.0464464	0.0422807
GOTERM_BP_DIRECT	GO:0007612~learning	4	3.57143	0.004479	NTRK2, APP, INSR, PTGS2	112	59	19734	11.9455	0.999914	0.0486125	0.0442525
GOTERM_BP_DIRECT	GO:0042574~retinal metabolic process	3	2.67857	0.00452318	AKR1C1, AKR1C3, CYP1B1	112	18	19734	29.3661	0.999921	0.0486125	0.0442525
GOTERM_BP_DIRECT	GO:0042446~hormone biosynthetic process	3	2.67857	0.00452318	CYP1A2, CYP1A1, CYP1B1	112	18	19734	29.3661	0.999921	0.0486125	0.0442525
GOTERM_BP_DIRECT	GO:0060065~uterus development	3	2.67857	0.00452318	SRC, ESR1, CYP19A1	112	18	19734	29.3661	0.999921	0.0486125	0.0442525
GOTERM_BP_DIRECT	GO:0032930~positive regulation of superoxide anion generation	3	2.67857	0.00452318	SYK, MAPT, EGFR	112	18	19734	29.3661	0.999921	0.0486125	0.0442525
GOTERM_BP_DIRECT	GO:0060749~mammary gland alveolus development	3	2.67857	0.00452318	AR, ESR1, VEGFA	112	18	19734	29.3661	0.999921	0.0486125	0.0442525
GOTERM_BP_DIRECT	GO:1902895~positive regulation of miRNA transcription	4	3.57143	0.00469565	AR, TERT, FGF2, EGFR	112	60	19734	11.7464	0.999945	0.0499511	0.0454711
GOTERM_BP_DIRECT	GO:0000723~telomere maintenance	4	3.57143	0.00469565	TERT, PARP1, CCNE1, APEX1	112	60	19734	11.7464	0.999945	0.0499511	0.0454711
UP_KW_CELLULAR_COMPONENT	KW-1003~Cell membrane	37	33.0357	0.00475509	APP, ACHE, GSK3B, ABCB1, SRC, ITGB3, ALOX15, EGFR, PIK3CG, AURKA, IGF1R, EDNRA, CASP1, KDR, AKT1, HRAS, PDGFRB, NTRK1, PDGFRA, NTRK2, ABCC1, ACE, SYK, INSR, PLA2G2A, AKR1A1, ESR1, PTK2, BACE1, PPP5C, ADORA2A, CDK5, KIT, NOX4, MAPT, RAF1, CFTR	107	4049	17942	1.53229	0.137361	0.024568	0.0198129
GOTERM_MF_DIRECT	GO:0004497~monooxygenase activity	4	3.57143	0.00476083	CYP1A2, CYP1A1, CYP1B1, CYP19A1	112	59	19304	11.6852	0.924719	0.0469158	0.0424147
UP_SEQ_FEATURE	CARBOHYD:N-linked (GlcNAc...) asparagine	37	33.0357	0.00484052	APP, ACHE, ABCB1, ITGB3, SERPINE1, PLG, PTGS2, MPO, EGFR, IGF1R, PTGS1, EDNRA, TTR, KDR, PDGFRB, NTRK1, PDGFRA, NTRK2, ABCC1, ACE, MMP2, INSR, FN1, TYR, MMP8, MMP9, PGF, VEGFA, BACE1, MMP12, F7, MMP13, ADORA2A, KIT, NOX4, MET, CFTR	112	4422	20569	1.53666	0.99874	0.201835	0.199195
GOTERM_BP_DIRECT	GO:0010507~negative regulation of autophagy	4	3.57143	0.00491853	BCL2, AKT1, MET, MCL1	112	61	19734	11.5539	0.999966	0.0520565	0.0473877
BIOCARTA	h_erk5Pathway:Role of Erk5 in Neuronal Survival	5	4.46429	0.00496494	NTRK1, AKT1, PIK3R1, HRAS, PIK3CG	67	18	1623	6.72886	0.597816	0.0429948	0.0352416
BIOCARTA	h_telPathway:Telomeres, Telomerase, Cellular Aging, and Immortality	5	4.46429	0.00496494	TERT, BCL2, AKT1, EGFR, IGF1R	67	18	1623	6.72886	0.597816	0.0429948	0.0352416
UP_KW_LIGAND	KW-0547~Nucleotide-binding	35	31.25	0.00498685	TOP2A, GSK3B, ABCB1, SRC, PIK3CB, EGFR, PIK3CG, AURKA, IGF1R, IKBKB, CHEK1, KDR, ABL1, AKT1, HRAS, PDGFRB, NTRK1, PDGFRA, NTRK2, ABCC1, SYK, CSNK2A1, INSR, PLK1, PTK2, CDK6, CDK5, KIT, CDK2, CDK1, PDE5A, RAF1, MET, GAPDH, CFTR	85	1879	6947	1.52237	0.130625	0.034908	0.0299211
GOTERM_BP_DIRECT	GO:0038084~vascular endothelial growth factor signaling pathway	3	2.67857	0.00503683	KDR, PGF, VEGFA	112	19	19734	27.8205	0.999973	0.0530393	0.0482823
BIOCARTA	h_nfatPathway:NFAT and Hypertrophy of the heart (Transcription in the broken heart)	8	7.14286	0.00516877	GSK3B, AKT1, PIK3R1, F2, RAF1, HRAS, FGF2, PIK3CG	67	54	1623	3.58872	0.612616	0.0429948	0.0352416
UP_SEQ_FEATURE	SITE:Transition state stabilizer	4	3.57143	0.00546829	TOP2A, ALDH2, APEX1, MPO	112	66	20569	11.1304	0.999471	0.221305	0.21841
GOTERM_MF_DIRECT	GO:0008237~metallopeptidase activity	4	3.57143	0.00547015	ACE, MMP2, MMP3, MMP9	112	62	19304	11.1198	0.948848	0.0529432	0.0478638
GOTERM_BP_DIRECT	GO:0021954~central nervous system neuron development	3	2.67857	0.00557602	NTRK2, CDK5, MAPT	112	20	19734	26.4295	0.999991	0.0578408	0.0526531
GOTERM_BP_DIRECT	GO:2000406~positive regulation of T cell migration	3	2.67857	0.00557602	APP, ITGB3, ABL1	112	20	19734	26.4295	0.999991	0.0578408	0.0526531
GOTERM_BP_DIRECT	GO:0042730~fibrinolysis	3	2.67857	0.00557602	SERPINE1, PLG, F2	112	20	19734	26.4295	0.999991	0.0578408	0.0526531
GOTERM_BP_DIRECT	GO:0000165~MAPK cascade	5	4.46429	0.00560948	AR, PPP5C, RAF1, HRAS, EGFR	112	126	19734	6.99192	0.999992	0.0578999	0.0527069
INTERPRO	IPR039361:Cyclin	3	2.67857	0.00564783	CCNA2, CCNB1, CCNE1	112	21	20607	26.2844	0.951965	0.0584809	0.0532438
INTERPRO	IPR004367:Cyclin_C-dom	3	2.67857	0.00564783	CCNA2, CCNB1, CCNE1	112	21	20607	26.2844	0.951965	0.0584809	0.0532438
INTERPRO	IPR001128:Cyt_P450	4	3.57143	0.00567352	CYP1A2, CYP1A1, CYP1B1, CYP19A1	112	67	20607	10.9845	0.952625	0.0584809	0.0532438
INTERPRO	IPR036396:Cyt_P450_sf	4	3.57143	0.00567352	CYP1A2, CYP1A1, CYP1B1, CYP19A1	112	67	20607	10.9845	0.952625	0.0584809	0.0532438
KEGG_PATHWAY	hsa05152:Tuberculosis	8	7.14286	0.00609388	SYK, NOS2, STAT1, SRC, CASP3, BCL2, AKT1, RAF1	108	180	8840	3.63786	0.77079	0.0135984	0.00654528
GOTERM_BP_DIRECT	GO:0060218~hematopoietic stem cell differentiation	3	2.67857	0.00614044	ACE, CDK6, BCL2	112	21	19734	25.1709	0.999997	0.0621496	0.0565755
GOTERM_BP_DIRECT	GO:0019373~epoxygenase P450 pathway	3	2.67857	0.00614044	CYP1A2, CYP1A1, CYP1B1	112	21	19734	25.1709	0.999997	0.0621496	0.0565755
GOTERM_BP_DIRECT	GO:0071391~cellular response to estrogen stimulus	3	2.67857	0.00614044	AR, ESR1, ESR2	112	21	19734	25.1709	0.999997	0.0621496	0.0565755
GOTERM_BP_DIRECT	GO:0043651~linoleic acid metabolic process	3	2.67857	0.00614044	ALOX5, ALOX15, ALOX12	112	21	19734	25.1709	0.999997	0.0621496	0.0565755
BIOCARTA	h_g1Pathway:Cell Cycle: G1/S Check Point	6	5.35714	0.00617544	GSK3B, CDK6, CCNE1, CDK2, CDK1, ABL1	67	30	1623	4.84478	0.67813	0.0470877	0.0385965
BIOCARTA	h_erkPathway:Erk1/Erk2 Mapk Signaling pathway	6	5.35714	0.00617544	PDGFRA, SRC, RAF1, HRAS, EGFR, IGF1R	67	30	1623	4.84478	0.67813	0.0470877	0.0385965
INTERPRO	IPR001024:PLAT/LH2_dom	3	2.67857	0.00619088	ALOX5, ALOX15, ALOX12	112	22	20607	25.0897	0.964158	0.0614502	0.0559472
INTERPRO	IPR036392:PLAT/LH2_dom_sf	3	2.67857	0.00619088	ALOX5, ALOX15, ALOX12	112	22	20607	25.0897	0.964158	0.0614502	0.0559472
UP_SEQ_FEATURE	DOMAIN:PLAT	3	2.67857	0.00621297	ALOX5, ALOX15, ALOX12	112	22	20569	25.0434	0.999811	0.239242	0.236112
GOTERM_CC_DIRECT	GO:0016324~apical plasma membrane	8	7.14286	0.00631848	PDGFRB, ABCC1, ABCB1, ITGB3, AKR1A1, FN1, EGFR, CFTR	112	410	20887	3.63885	0.853477	0.0644743	0.0591546
GOTERM_CC_DIRECT	GO:0005942~phosphatidylinositol 3-kinase complex	3	2.67857	0.00658333	PIK3CB, PIK3R1, PIK3CG	112	23	20887	24.3249	0.864846	0.0644743	0.0591546
GOTERM_BP_DIRECT	GO:0070301~cellular response to hydrogen peroxide	4	3.57143	0.00665749	SRC, CDK1, ABL1, CYP1B1	112	68	19734	10.3645	0.999999	0.0668174	0.0608247
GOTERM_CC_DIRECT	GO:0009925~basal plasma membrane	4	3.57143	0.00667673	ABCC1, ACE, MET, EGFR	112	72	20887	10.3606	0.868642	0.0644743	0.0591546
UP_SEQ_FEATURE	CARBOHYD:O-linked (GlcNAc) serine	4	3.57143	0.00669855	CYP1A2, CYP1A1, MAPT, ESR1	112	71	20569	10.3466	0.999904	0.239242	0.236112
UP_SEQ_FEATURE	DOMAIN:Ig-like C2-type 1	6	5.35714	0.00672945	NTRK1, PDGFRB, NTRK2, PDGFRA, KIT, KDR	112	219	20569	5.03156	0.999908	0.239242	0.236112
UP_SEQ_FEATURE	DOMAIN:Ig-like C2-type 2	6	5.35714	0.00672945	NTRK1, PDGFRB, NTRK2, PDGFRA, KIT, KDR	112	219	20569	5.03156	0.999908	0.239242	0.236112
GOTERM_BP_DIRECT	GO:0006693~prostaglandin metabolic process	3	2.67857	0.00672981	AKR1C1, AKR1C3, AKR1B1	112	22	19734	24.0268	0.999999	0.0668174	0.0608247
GOTERM_BP_DIRECT	GO:0030520~estrogen receptor signaling pathway	3	2.67857	0.00672981	AR, ESR1, ESR2	112	22	19734	24.0268	0.999999	0.0668174	0.0608247
GOTERM_BP_DIRECT	GO:0071168~protein localization to chromatin	3	2.67857	0.00672981	PARP1, PLK1, ESR1	112	22	19734	24.0268	0.999999	0.0668174	0.0608247
GOTERM_CC_DIRECT	GO:0005769~early endosome	7	6.25	0.00676989	NTRK1, BACE1, NTRK2, PTPN1, APP, KDR, CFTR	112	315	20887	4.14425	0.872323	0.0644743	0.0591546
UP_SEQ_FEATURE	REGION:Activation loop	3	2.67857	0.00678083	PLK1, PIK3CB, PIK3CG	112	23	20569	23.9546	0.999914	0.239242	0.236112
GOTERM_CC_DIRECT	GO:0005741~mitochondrial outer membrane	6	5.35714	0.00680916	MAOB, MAOA, PLA2G2A, BCL2, RAF1, MCL1	112	223	20887	5.0177	0.873844	0.0644743	0.0591546
KEGG_PATHWAY	hsa04371:Apelin signaling pathway	7	6.25	0.00692622	NOS2, SERPINE1, AKT1, RAF1, HRAS, PRKAB1, PIK3CG	108	140	8840	4.09259	0.812697	0.0153139	0.00737102
GOTERM_BP_DIRECT	GO:0050679~positive regulation of epithelial cell proliferation	4	3.57143	0.00693198	HRAS, FGF2, EGFR, VEGFA	112	69	19734	10.2143	0.999999	0.0684985	0.062355
BIOCARTA	h_vegfPathway:VEGF, Hypoxia, and Angiogenesis	6	5.35714	0.0071346	KDR, PIK3R1, HRAS, PTK2, PIK3CG, VEGFA	67	31	1623	4.68849	0.730264	0.0520344	0.0426512
GOTERM_BP_DIRECT	GO:0002223~stimulatory C-type lectin receptor signaling pathway	3	2.67857	0.00734384	IKBKB, SYK, SRC	112	23	19734	22.9821	1	0.0718869	0.0654395
GOTERM_BP_DIRECT	GO:1903076~regulation of protein localization to plasma membrane	3	2.67857	0.00734384	AR, CDK5, PIK3R1	112	23	19734	22.9821	1	0.0718869	0.0654395
GOTERM_BP_DIRECT	GO:0098609~cell-cell adhesion	6	5.35714	0.00738912	SRC, KIT, BCL2, ABL1, EGFR, VEGFA	112	215	19734	4.91711	1	0.0719921	0.0655353
BIOCARTA	h_ngfPathway:Nerve growth factor pathway (NGF)	5	4.46429	0.00739287	CSNK2A1, PIK3R1, RAF1, HRAS, PIK3CG	67	20	1623	6.05597	0.742805	0.0520344	0.0426512
KEGG_PATHWAY	hsa04380:Osteoclast differentiation	7	6.25	0.00740868	IKBKB, SYK, STAT1, ITGB3, AKT1, PIK3CB, PIK3R1	108	142	8840	4.03495	0.833396	0.0162317	0.00781279
GOTERM_CC_DIRECT	GO:0005901~caveola	4	3.57143	0.00747325	SRC, INSR, PTGS2, IGF1R	112	75	20887	9.94619	0.896987	0.068618	0.0629565
UP_KW_PTM	KW-0301~Gamma-carboxyglutamic acid	3	2.67857	0.00761673	F7, TTR, F2	106	18	14252	22.4088	0.167649	0.0272026	0.0184978
SMART	SM00261:FU	3	2.67857	0.00763876	INSR, EGFR, IGF1R	80	18	10692	22.275	0.486817	0.105603	0.0995339
GOTERM_BP_DIRECT	GO:0021766~hippocampus development	4	3.57143	0.00779546	GSK3B, CDK5, CASP3, IGF1R	112	72	19734	9.78869	1	0.0755978	0.0688176
KEGG_PATHWAY	hsa04936:Alcoholic liver disease	7	6.25	0.00791503	IKBKB, GSK3B, ALDH2, CASP3, NOX4, AKT1, PRKAB1	108	144	8840	3.97891	0.852675	0.0171849	0.00827156
GOTERM_MF_DIRECT	GO:0003684~damaged DNA binding	4	3.57143	0.0079644	POLB, PARP1, MPG, APEX1	112	71	19304	9.71026	0.986885	0.0755204	0.0682749
UP_KW_BIOLOGICAL_PROCESS	KW-0131~Cell cycle	13	11.6071	0.00797622	CSNK2A1, SRC, PLK1, AHR, AURKA, CCNA2, CCNB1, CDK6, CDK5, CCNE1, CHEK1, CDK2, CDK1	92	687	11450	2.35507	0.438189	0.0593668	0.0527705
GOTERM_BP_DIRECT	GO:0045861~negative regulation of proteolysis	3	2.67857	0.00798222	CDK5, AKT1, F2	112	24	19734	22.0246	1	0.0759951	0.0691792
GOTERM_BP_DIRECT	GO:0046686~response to cadmium ion	3	2.67857	0.00798222	TERT, KIT, CDK1	112	24	19734	22.0246	1	0.0759951	0.0691792
GOTERM_BP_DIRECT	GO:0006809~nitric oxide biosynthetic process	3	2.67857	0.00798222	NOS2, CYP1B1, AKT1	112	24	19734	22.0246	1	0.0759951	0.0691792
GOTERM_BP_DIRECT	GO:0030325~adrenal gland development	3	2.67857	0.00798222	PDGFRA, INSR, CYP1B1	112	24	19734	22.0246	1	0.0759951	0.0691792
GOTERM_CC_DIRECT	GO:0009897~external side of plasma membrane	8	7.14286	0.00801511	PDGFRA, ACE, ITGB3, INSR, KIT, KDR, PLG, F2	112	429	20887	3.47769	0.912696	0.0714287	0.0655353
UP_KW_BIOLOGICAL_PROCESS	KW-0227~DNA damage	10	8.92857	0.00801782	POLB, PPP5C, PARP1, MPG, MGMT, APEX1, TDP1, CHEK1, CDK2, ABL1	92	439	11450	2.835	0.439883	0.0593668	0.0527705
GOTERM_MF_DIRECT	GO:0005516~calmodulin binding	6	5.35714	0.00808152	ACE, ADORA2A, NOS2, AKT1, ESR1, EGFR	112	215	19304	4.80997	0.987698	0.0755204	0.0682749
UP_KW_BIOLOGICAL_PROCESS	KW-0945~Host-virus interaction	13	11.6071	0.00824539	PDGFRA, SYK, STAT1, SRC, ITGB3, PIK3R1, EGFR, IGF1R, CCNA2, IKBKB, KDR, CDK1, TOP1	92	690	11450	2.34483	0.44906	0.0593668	0.0527705
UP_KW_MOLECULAR_FUNCTION	KW-0223~Dioxygenase	5	4.46429	0.00830911	ALOX5, ALOX15, ALOX12, PTGS2, PTGS1	110	87	11889	6.2116	0.398888	0.0563173	0.047085
GOTERM_CC_DIRECT	GO:0098978~glutamatergic synapse	8	7.14286	0.00831105	GSK3B, ADORA2A, SRC, ITGB3, AKT1, PLG, HRAS, AURKA	112	432	20887	3.45354	0.920243	0.0719499	0.0660135
BIOCARTA	h_p35AlzheimersPathway:Deregulation of CDK5 in Alzheimers Disease	4	3.57143	0.00838865	GSK3B, APP, CDK5, MAPT	67	11	1623	8.80868	0.785961	0.0568564	0.0466036
GOTERM_MF_DIRECT	GO:0019904~protein domain specific binding	6	5.35714	0.00839249	CCNA2, INSR, CHEK1, CDK2, PLG, TOP1	112	217	19304	4.76564	0.989621	0.0770971	0.0697003
SMART	SM00308:LH2	3	2.67857	0.00849679	ALOX5, ALOX15, ALOX12	80	19	10692	21.1026	0.52402	0.105603	0.0995339
GOTERM_BP_DIRECT	GO:0032094~response to food	3	2.67857	0.00864468	CYP1A1, AKT1, MPO	112	25	19734	21.1436	1	0.0815572	0.0742425
GOTERM_BP_DIRECT	GO:0043303~mast cell degranulation	3	2.67857	0.00864468	SYK, KIT, PIK3CG	112	25	19734	21.1436	1	0.0815572	0.0742425
KEGG_PATHWAY	hsa04064:NF-kappa B signaling pathway	6	5.35714	0.0087736	IKBKB, CSNK2A1, SYK, PARP1, BCL2, PTGS2	108	105	8840	4.67725	0.88042	0.0187955	0.0090468
KEGG_PATHWAY	hsa05202:Transcriptional misregulation in cancer	8	7.14286	0.00881283	NTRK1, CCNA2, MMP3, MPO, MET, MMP9, PTK2, IGF1R	108	193	8840	3.39282	0.881555	0.0187955	0.0090468
GOTERM_BP_DIRECT	GO:0051894~positive regulation of focal adhesion assembly	3	2.67857	0.00933092	ABL1, KDR, VEGFA	112	26	19734	20.3304	1	0.0872167	0.0793944
GOTERM_BP_DIRECT	GO:0002092~positive regulation of receptor internalization	3	2.67857	0.00933092	SYK, INSR, VEGFA	112	26	19734	20.3304	1	0.0872167	0.0793944
GOTERM_BP_DIRECT	GO:0008217~regulation of blood pressure	4	3.57143	0.00937004	EDNRA, ACE, PTGS2, PTGS1	112	77	19734	9.15306	1	0.0872167	0.0793944
GOTERM_CC_DIRECT	GO:0005789~endoplasmic reticulum membrane	14	12.5	0.0093777	PDGFRA, PLA2G2A, PTGS2, CYP19A1, EGFR, PTGS1, CYP1A2, CYP1A1, BCL2, CDK1, CYP1B1, NOX4, HRAS, CFTR	112	1173	20887	2.22581	0.942436	0.078929	0.0724167
UP_KW_CELLULAR_COMPONENT	KW-0034~Amyloid	3	2.67857	0.00949315	APP, PPP5C, TTR	107	25	17942	20.1219	0.255985	0.0420411	0.0339041
KEGG_PATHWAY	hsa01100:Metabolic pathways	30	26.7857	0.00956718	MT-ND4, DNMT1, MAOB, MAOA, GLO1, ODC1, ALOX15, AKR1B1, ALOX12, PIK3CB, PTGS2, CYP19A1, PIK3CG, PTGS1, ALDH2, ALOX5, XDH, NOS2, ARG1, EPHX2, AKR1C1, PLA2G2A, AKR1C3, AKR1A1, TYR, PGD, CYP1A2, CYP1A1, PDE5A, GAPDH	108	1561	8840	1.57307	0.90141	0.0202253	0.00973502
GOTERM_CC_DIRECT	GO:0051233~spindle midzone	3	2.67857	0.0096676	APP, PLK1, AURKA	112	28	20887	19.9812	0.947321	0.0791698	0.0726376
GOTERM_BP_DIRECT	GO:0000278~mitotic cell cycle	5	4.46429	0.00979306	PPP5C, EDNRA, PLK1, ABL1, AURKA	112	148	19734	5.95258	1	0.090749	0.0826099
UP_SEQ_FEATURE	DOMAIN:ABC transmembrane type-1	3	2.67857	0.009955	ABCC1, ABCB1, CFTR	112	28	20569	19.677	0.999999	0.329142	0.324836
GOTERM_BP_DIRECT	GO:2000773~negative regulation of cellular senescence	3	2.67857	0.0100407	CDK6, TERT, ABL1	112	27	19734	19.5774	1	0.0910875	0.0829181
GOTERM_BP_DIRECT	GO:2000042~negative regulation of double-strand break repair via homologous recombination	3	2.67857	0.0100407	CSNK2A1, PLK1, ABL1	112	27	19734	19.5774	1	0.0910875	0.0829181
GOTERM_BP_DIRECT	GO:0001954~positive regulation of cell-matrix adhesion	3	2.67857	0.0100407	GSK3B, CDK6, ITGB3	112	27	19734	19.5774	1	0.0910875	0.0829181
GOTERM_BP_DIRECT	GO:0010332~response to gamma radiation	3	2.67857	0.0100407	POLB, PARP1, BCL2	112	27	19734	19.5774	1	0.0910875	0.0829181
GOTERM_BP_DIRECT	GO:0006919~activation of cysteine-type endopeptidase activity involved in apoptotic process	4	3.57143	0.010048	BCL2, MAPT, XDH, MCL1	112	79	19734	8.92134	1	0.0910875	0.0829181
UP_KW_MOLECULAR_FUNCTION	KW-0503~Monooxygenase	5	4.46429	0.0100746	CYP1A2, CYP1A1, CYP1B1, TYR, CYP19A1	110	92	11889	5.87401	0.460799	0.061455	0.0513804
GOTERM_BP_DIRECT	GO:0010468~regulation of gene expression	6	5.35714	0.0102438	APP, CDK6, CYP1A2, CDK2, BCL2, AHR	112	233	19734	4.53725	1	0.0924606	0.0841679
UP_SEQ_FEATURE	DOMAIN:Ig-like C2-type 4	4	3.57143	0.0102788	PDGFRB, PDGFRA, KIT, KDR	112	83	20569	8.85069	0.999999	0.329142	0.324836
SMART	SM01332:Cyclin_C	3	2.67857	0.0103356	CCNA2, CCNB1, CCNE1	80	21	10692	19.0929	0.595004	0.1124	0.10594
KEGG_PATHWAY	hsa05120:Epithelial cell signaling in Helicobacter pylori infection	5	4.46429	0.0105966	IKBKB, SRC, CASP3, MET, EGFR	108	71	8840	5.76421	0.923265	0.0222067	0.0106887
GOTERM_CC_DIRECT	GO:0097122~cyclin A2-CDK1 complex	2	1.78571	0.0106006	CCNA2, CDK1	112	2	20887	186.491	0.960408	0.0823588	0.0755635
GOTERM_CC_DIRECT	GO:0097125~cyclin B1-CDK1 complex	2	1.78571	0.0106006	CCNB1, CDK1	112	2	20887	186.491	0.960408	0.0823588	0.0755635
INTERPRO	IPR011527:ABC1_TM_dom	3	2.67857	0.0106176	ABCC1, ABCB1, CFTR	112	29	20607	19.0336	0.996725	0.101034	0.0919861
INTERPRO	IPR036640:ABC1_TM_sf	3	2.67857	0.0106176	ABCC1, ABCB1, CFTR	112	29	20607	19.0336	0.996725	0.101034	0.0919861
GOTERM_MF_DIRECT	GO:0003682~chromatin binding	9	8.03571	0.0106635	TOP2A, AR, DNMT1, PARP1, CDK1, TOP1, MPO, ESR1, EGFR	112	523	19304	2.96599	0.997004	0.094172	0.0851371
INTERPRO	IPR008066:Cyt_P450_E_grp-I_CYP1	2	1.78571	0.0107443	CYP1A2, CYP1A1	112	2	20607	183.991	0.996942	0.101034	0.0919861
UP_SEQ_FEATURE	MUTAGEN:C->S: Complete loss of activity.	2	1.78571	0.0107641	MAOB, MAOA	112	2	20569	183.652	1	0.329142	0.324836
UP_SEQ_FEATURE	MUTAGEN:R->E: No effect on integrin binding.	2	1.78571	0.0107641	PLA2G2A, FGF2	112	2	20569	183.652	1	0.329142	0.324836
UP_SEQ_FEATURE	ACT_SITE:For cyclooxygenase activity	2	1.78571	0.0107641	PTGS2, PTGS1	112	2	20569	183.652	1	0.329142	0.324836
UP_SEQ_FEATURE	SITE:Aspirin-acetylated serine	2	1.78571	0.0107641	PTGS2, PTGS1	112	2	20569	183.652	1	0.329142	0.324836
GOTERM_BP_DIRECT	GO:0010971~positive regulation of G2/M transition of mitotic cell cycle	3	2.67857	0.0107736	APP, CCNB1, CDK1	112	28	19734	18.8782	1	0.0959958	0.0873861
GOTERM_BP_DIRECT	GO:0071897~DNA biosynthetic process	3	2.67857	0.0107736	POLB, TERT, SRC	112	28	19734	18.8782	1	0.0959958	0.0873861
GOTERM_BP_DIRECT	GO:0001523~retinoid metabolic process	3	2.67857	0.0107736	AKR1C1, AKR1C3, AKR1B1	112	28	19734	18.8782	1	0.0959958	0.0873861
KEGG_PATHWAY	hsa04921:Oxytocin signaling pathway	7	6.25	0.0108275	SRC, RAF1, PTGS2, HRAS, PRKAB1, EGFR, PIK3CG	108	154	8840	3.72054	0.927462	0.022495	0.0108275
GOTERM_BP_DIRECT	GO:1904681~response to 3-methylcholanthrene	2	1.78571	0.0112183	CYP1A1, CYP1B1	112	2	19734	176.196	1	0.0986923	0.0898408
GOTERM_BP_DIRECT	GO:1905784~regulation of anaphase-promoting complex-dependent catabolic process	2	1.78571	0.0112183	PLK1, CDK2	112	2	19734	176.196	1	0.0986923	0.0898408
GOTERM_BP_DIRECT	GO:1903210~podocyte apoptotic process	2	1.78571	0.0112183	EDNRA, ABL1	112	2	19734	176.196	1	0.0986923	0.0898408
GOTERM_MF_DIRECT	GO:0140677~molecular function activator activity	3	2.67857	0.0112351	MET, PTK2, AURKA	112	28	19304	18.4668	0.99781	0.094172	0.0851371
UP_KW_MOLECULAR_FUNCTION	KW-0358~Heparin-binding	5	4.46429	0.0112423	APP, FN1, FGF2, PGF, VEGFA	110	95	11889	5.68852	0.498255	0.0623436	0.0521233
UP_KW_DOMAIN	KW-0677~Repeat	35	31.25	0.0113527	DNMT1, ABCB1, ITGB3, PLG, AHR, PIK3R1, EGFR, IGF1R, KDR, PDGFRB, NTRK1, PDGFRA, NTRK2, ABCC1, ACE, SYK, PARP1, MMP2, INSR, MMP3, PLK1, FN1, MMP8, F2, MMP9, MMP12, F7, PPP5C, MMP13, TDP1, KIT, PDE5A, MAPT, MET, CFTR	71	5064	14597	1.42095	0.157402	0.0567636	0.0454109
GOTERM_MF_DIRECT	GO:0097472~cyclin-dependent protein kinase activity	2	1.78571	0.0114674	CDK2, CDK1	112	2	19304	172.357	0.998072	0.094172	0.0851371
GOTERM_MF_DIRECT	GO:0047939~L-glucuronate reductase activity	2	1.78571	0.0114674	AKR1A1, AKR1B1	112	2	19304	172.357	0.998072	0.094172	0.0851371
GOTERM_MF_DIRECT	GO:0004666~prostaglandin-endoperoxide synthase activity	2	1.78571	0.0114674	PTGS2, PTGS1	112	2	19304	172.357	0.998072	0.094172	0.0851371
GOTERM_MF_DIRECT	GO:0047956~glycerol dehydrogenase (NADP+) activity	2	1.78571	0.0114674	AKR1A1, AKR1B1	112	2	19304	172.357	0.998072	0.094172	0.0851371
GOTERM_MF_DIRECT	GO:0036130~prostaglandin H2 endoperoxidase reductase activity	2	1.78571	0.0114674	AKR1C3, AKR1B1	112	2	19304	172.357	0.998072	0.094172	0.0851371
GOTERM_BP_DIRECT	GO:0032436~positive regulation of proteasomal ubiquitin-dependent protein catabolic process	4	3.57143	0.0118653	GSK3B, PLK1, AKT1, AURKA	112	84	19734	8.39031	1	0.103946	0.0946233
GOTERM_MF_DIRECT	GO:0016538~cyclin-dependent protein serine/threonine kinase regulator activity	3	2.67857	0.0120225	CCNA2, CCNB1, CCNE1	112	29	19304	17.83	0.998578	0.0972563	0.0879254
GOTERM_BP_DIRECT	GO:0006952~defense response	4	3.57143	0.0122499	STAT1, CASP1, NOX4, MPO	112	85	19734	8.2916	1	0.106483	0.0969327
GOTERM_BP_DIRECT	GO:1902042~negative regulation of extrinsic apoptotic signaling pathway via death domain receptors	3	2.67857	0.0123081	GSK3B, SERPINE1, RAF1	112	30	19734	17.6196	1	0.106483	0.0969327
GOTERM_BP_DIRECT	GO:1990000~amyloid fibril formation	3	2.67857	0.0123081	BACE1, APP, MAPT	112	30	19734	17.6196	1	0.106483	0.0969327
BIOCARTA	h_igf1rPathway:Multiple antiapoptotic pathways from IGF-1R signaling lead to BAD phosphorylation	5	4.46429	0.0123254	AKT1, PIK3R1, RAF1, HRAS, IGF1R	67	23	1623	5.26606	0.896643	0.0777775	0.063752
BIOCARTA	h_rasPathway:Ras Signaling Pathway	5	4.46429	0.0123254	AKT1, PIK3R1, RAF1, HRAS, PIK3CG	67	23	1623	5.26606	0.896643	0.0777775	0.063752
GOTERM_MF_DIRECT	GO:0016712~oxidoreductase activity, acting on paired donors, with incorporation or reduction of molecular oxygen, reduced flavin or flavoprotein as one donor, and incorporation of one atom of oxygen	3	2.67857	0.0128333	CYP1A2, CYP1B1, CYP19A1	112	30	19304	17.2357	0.999089	0.102043	0.092253
UP_SEQ_FEATURE	DOMAIN:ABC transporter 2	3	2.67857	0.0128811	ABCC1, ABCB1, CFTR	112	32	20569	17.2174	1	0.369258	0.364427
UP_SEQ_FEATURE	DOMAIN:ABC transporter 1	3	2.67857	0.0128811	ABCC1, ABCB1, CFTR	112	32	20569	17.2174	1	0.369258	0.364427
UP_SEQ_FEATURE	REGION:Interaction with DNA	3	2.67857	0.0128811	TOP2A, TDP1, TOP1	112	32	20569	17.2174	1	0.369258	0.364427
GOTERM_MF_DIRECT	GO:0051117~ATPase binding	4	3.57143	0.0129907	AR, SRC, ESR1, EGFR	112	85	19304	8.11092	0.999164	0.102043	0.092253
GOTERM_BP_DIRECT	GO:0006338~chromatin remodeling	7	6.25	0.0130182	PRMT1, CHEK1, CDK2, CDK1, TOP1, ESR1, AURKA	112	343	19734	3.59585	1	0.10933	0.0995241
GOTERM_BP_DIRECT	GO:0042742~defense response to bacterium	5	4.46429	0.013021	SYK, NOS2, PLA2G2A, CASP1, MPO	112	161	19734	5.47194	1	0.10933	0.0995241
GOTERM_BP_DIRECT	GO:0006351~DNA-templated transcription	4	3.57143	0.0130405	CCNA2, PPP5C, DNMT1, CDK2	112	87	19734	8.10099	1	0.10933	0.0995241
GOTERM_BP_DIRECT	GO:1900745~positive regulation of p38MAPK cascade	3	2.67857	0.0131091	PRMT1, XDH, VEGFA	112	31	19734	17.0513	1	0.10933	0.0995241
GOTERM_BP_DIRECT	GO:0045740~positive regulation of DNA replication	3	2.67857	0.0131091	CDK2, CDK1, EGFR	112	31	19734	17.0513	1	0.10933	0.0995241
GOTERM_BP_DIRECT	GO:0045840~positive regulation of mitotic nuclear division	3	2.67857	0.0131091	PDGFRB, INSR, AURKA	112	31	19734	17.0513	1	0.10933	0.0995241
GOTERM_BP_DIRECT	GO:0051896~regulation of phosphatidylinositol 3-kinase/protein kinase B signal transduction	3	2.67857	0.0131091	NTRK1, NTRK2, EGFR	112	31	19734	17.0513	1	0.10933	0.0995241
GOTERM_BP_DIRECT	GO:0001935~endothelial cell proliferation	3	2.67857	0.0131091	PIK3CB, FGF2, VEGFA	112	31	19734	17.0513	1	0.10933	0.0995241
GOTERM_BP_DIRECT	GO:0051602~response to electrical stimulus	3	2.67857	0.0131091	NTRK1, SRC, MMP2	112	31	19734	17.0513	1	0.10933	0.0995241
KEGG_PATHWAY	hsa05022:Pathways of neurodegeneration - multiple diseases	13	11.6071	0.013565	GSK3B, APP, MT-ND4, NOS2, CSNK2A1, PTGS2, CDK5, CASP3, BCL2, NOX4, MAPT, RAF1, HRAS	108	483	8840	2.20305	0.962804	0.0279416	0.013565
UP_SEQ_FEATURE	REGION:DNA-binding	3	2.67857	0.0136643	POLB, ABL1, AHR	112	33	20569	16.6956	1	0.383715	0.378696
GOTERM_MF_DIRECT	GO:0001968~fibronectin binding	3	2.67857	0.0136673	MMP2, ITGB3, VEGFA	112	31	19304	16.6797	0.999424	0.102885	0.0930138
GOTERM_MF_DIRECT	GO:0004601~peroxidase activity	3	2.67857	0.0136673	PTGS2, MPO, PTGS1	112	31	19304	16.6797	0.999424	0.102885	0.0930138
GOTERM_MF_DIRECT	GO:0005496~steroid binding	3	2.67857	0.0136673	AR, ESR1, ESR2	112	31	19304	16.6797	0.999424	0.102885	0.0930138
BIOCARTA	h_cblPathway:CBL mediated ligand-induced downregulation of EGF receptors	4	3.57143	0.0137156	PDGFRA, SRC, MET, EGFR	67	13	1623	7.4535	0.920127	0.083665	0.0685779
GOTERM_BP_DIRECT	GO:0030182~neuron differentiation	5	4.46429	0.0138513	NTRK2, CDK5, CASP3, ABL1, MET	112	164	19734	5.37184	1	0.114364	0.104107
GOTERM_BP_DIRECT	GO:0031647~regulation of protein stability	4	3.57143	0.0138596	TERT, CASP3, BCL2, AURKA	112	89	19734	7.91894	1	0.114364	0.104107
GOTERM_BP_DIRECT	GO:0099171~presynaptic modulation of chemical synaptic transmission	3	2.67857	0.0139322	BACE1, GSK3B, ADORA2A	112	32	19734	16.5184	1	0.114364	0.104107
GOTERM_BP_DIRECT	GO:0001569~branching involved in blood vessel morphogenesis	3	2.67857	0.0139322	EDNRA, KDR, VEGFA	112	32	19734	16.5184	1	0.114364	0.104107
GOTERM_BP_DIRECT	GO:0060326~cell chemotaxis	4	3.57143	0.0142799	PDGFRB, PDGFRA, ABCC1, KIT	112	90	19734	7.83095	1	0.116038	0.105631
GOTERM_BP_DIRECT	GO:0030183~B cell differentiation	4	3.57143	0.0142799	NTRK1, SYK, KIT, PIK3R1	112	90	19734	7.83095	1	0.116038	0.105631
GOTERM_BP_DIRECT	GO:0030154~cell differentiation	10	8.92857	0.014303	NTRK1, NTRK2, GSK3B, SYK, SRC, AKT1, FGF2, PGF, MCL1, VEGFA	112	678	19734	2.59877	1	0.116038	0.105631
UP_SEQ_FEATURE	SITE:Cleavage; by caspase-3	3	2.67857	0.0144677	BCL2, AKT1, MCL1	112	34	20569	16.2046	1	0.39815	0.392941
GOTERM_MF_DIRECT	GO:0004712~protein serine/threonine/tyrosine kinase activity	3	2.67857	0.0145243	GSK3B, AKT1, AURKA	112	32	19304	16.1585	0.99964	0.107613	0.0972887
GOTERM_MF_DIRECT	GO:0019903~protein phosphatase binding	4	3.57143	0.0146926	PIK3R1, MET, PTK2, EGFR	112	89	19304	7.74639	0.999672	0.107613	0.0972887
UP_KW_CELLULAR_COMPONENT	KW-0496~Mitochondrion	16	14.2857	0.0147141	MT-ND4, MAOB, MAOA, SRC, MPG, MMP2, PLA2G2A, ALDH2, APEX1, CYP1A1, BCL2, CDK1, ABL1, CYP1B1, RAF1, MCL1	107	1371	17942	1.9569	0.368417	0.0535172	0.0431591
GOTERM_BP_DIRECT	GO:0030225~macrophage differentiation	3	2.67857	0.0147771	PARP1, MMP9, VEGFA	112	33	19734	16.0179	1	0.118958	0.108289
GOTERM_BP_DIRECT	GO:0035924~cellular response to vascular endothelial growth factor stimulus	3	2.67857	0.0147771	KDR, AKT1, VEGFA	112	33	19734	16.0179	1	0.118958	0.108289
BIOCARTA	h_acetaminophenPathway:Mechanism of Acetaminophen Activity and Toxicity	3	2.67857	0.0150466	CYP1A2, PTGS2, PTGS1	67	5	1623	14.5343	0.937616	0.0888235	0.0728061
UP_KW_CELLULAR_COMPONENT	KW-0256~Endoplasmic reticulum	16	14.2857	0.0155373	PTPN1, APP, PTGS2, CYP19A1, EGFR, PTGS1, VEGFA, BACE1, APEX1, CYP1A2, CYP1A1, KDR, BCL2, CYP1B1, NOX4, CFTR	107	1380	17942	1.94414	0.384571	0.0535172	0.0431591
GOTERM_BP_DIRECT	GO:0032880~regulation of protein localization	4	3.57143	0.015584	PARP1, CCNE1, ITGB3, BCL2	112	93	19734	7.57834	1	0.124969	0.113761
GOTERM_BP_DIRECT	GO:0030010~establishment of cell polarity	3	2.67857	0.0156436	GSK3B, PTK2, IGF1R	112	34	19734	15.5467	1	0.124969	0.113761
GOTERM_CC_DIRECT	GO:0097134~cyclin E1-CDK2 complex	2	1.78571	0.0158591	CCNE1, CDK2	112	3	20887	124.327	0.992123	0.120133	0.110221
GOTERM_BP_DIRECT	GO:0051091~positive regulation of DNA-binding transcription factor activity	4	3.57143	0.0160332	KIT, AKT1, ESR1, ESR2	112	94	19734	7.49772	1	0.127592	0.116149
INTERPRO	IPR031635:NTRK_LRRCT	2	1.78571	0.0160734	NTRK1, NTRK2	112	3	20607	122.661	0.999831	0.141236	0.128588
INTERPRO	IPR016246:Tyr_kinase_insulin-like_rcpt	2	1.78571	0.0160734	INSR, IGF1R	112	3	20607	122.661	0.999831	0.141236	0.128588
INTERPRO	IPR020777:NTRK	2	1.78571	0.0160734	NTRK1, NTRK2	112	3	20607	122.661	0.999831	0.141236	0.128588
INTERPRO	IPR001613:Flavin_amine_oxidase	2	1.78571	0.0160734	MAOB, MAOA	112	3	20607	122.661	0.999831	0.141236	0.128588
UP_SEQ_FEATURE	MOTIF:DXXLL	2	1.78571	0.016103	NTRK1, BACE1	112	3	20569	122.435	1	0.402867	0.397597
UP_SEQ_FEATURE	SITE:Interaction with PLCG1	2	1.78571	0.016103	NTRK1, NTRK2	112	3	20569	122.435	1	0.402867	0.397597
UP_SEQ_FEATURE	DOMAIN:Fibronectin type-II 3	2	1.78571	0.016103	MMP2, MMP9	112	3	20569	122.435	1	0.402867	0.397597
UP_SEQ_FEATURE	SITE:Interaction with SHC1	2	1.78571	0.016103	NTRK1, NTRK2	112	3	20569	122.435	1	0.402867	0.397597
UP_SEQ_FEATURE	MUTAGEN:C->S: No loss of activity.	2	1.78571	0.016103	MAOB, MAOA	112	3	20569	122.435	1	0.402867	0.397597
KEGG_PATHWAY	hsa04140:Autophagy - animal	7	6.25	0.0165152	BCL2, AKT1, PIK3CB, PIK3R1, RAF1, HRAS, IGF1R	108	169	8840	3.39031	0.981928	0.0337303	0.0165152
GOTERM_BP_DIRECT	GO:0048678~response to axon injury	3	2.67857	0.0165314	NTRK1, CDK1, FGF2	112	35	19734	15.1026	1	0.129105	0.117526
UP_KW_PTM	KW-0007~Acetylation	37	33.0357	0.0165561	TOP2A, DNMT1, MAOB, MAOA, GLO1, AKR1B1, AHR, PIK3R1, PTGS2, IKBKB, POLB, CCNB1, ALDH2, CASP3, ABL1, AKT1, HRAS, PTPN1, PARP1, PRMT1, STAT1, EPHX2, PLK1, AKR1A1, PGD, PTK2, BACE1, CCNA2, PPP5C, CDK6, CDK5, APEX1, CDK2, CDK1, MAPT, TOP1, GAPDH	106	3511	14252	1.41691	0.330131	0.0517379	0.0351818
BIOCARTA	h_cellcyclePathway:Cyclins and Cell Cycle Regulation	5	4.46429	0.0165641	CCNB1, CDK6, CCNE1, CDK2, CDK1	67	25	1623	4.84478	0.952954	0.0912587	0.0748022
GOTERM_BP_DIRECT	GO:0072277~metanephric glomerular capillary formation	2	1.78571	0.0167805	PDGFRB, PDGFRA	112	3	19734	117.464	1	0.129105	0.117526
GOTERM_BP_DIRECT	GO:0046185~aldehyde catabolic process	2	1.78571	0.0167805	ALDH2, AKR1A1	112	3	19734	117.464	1	0.129105	0.117526
GOTERM_BP_DIRECT	GO:0002679~respiratory burst involved in defense response	2	1.78571	0.0167805	MPO, PIK3CG	112	3	19734	117.464	1	0.129105	0.117526
GOTERM_BP_DIRECT	GO:0031399~regulation of protein modification process	2	1.78571	0.0167805	IKBKB, RAF1	112	3	19734	117.464	1	0.129105	0.117526
GOTERM_BP_DIRECT	GO:0019853~L-ascorbic acid biosynthetic process	2	1.78571	0.0167805	AKR1A1, AKR1B1	112	3	19734	117.464	1	0.129105	0.117526
GOTERM_BP_DIRECT	GO:2001303~lipoxin A4 biosynthetic process	2	1.78571	0.0167805	ALOX15, ALOX12	112	3	19734	117.464	1	0.129105	0.117526
GOTERM_BP_DIRECT	GO:0099183~trans-synaptic signaling by BDNF, modulating synaptic transmission	2	1.78571	0.0167805	NTRK2, PLG	112	3	19734	117.464	1	0.129105	0.117526
GOTERM_BP_DIRECT	GO:0070141~response to UV-A	2	1.78571	0.0167805	AKT1, EGFR	112	3	19734	117.464	1	0.129105	0.117526
BIOCARTA	h_biopeptidesPathway:Bioactive Peptide Induced Signaling Pathway	6	5.35714	0.0169141	CDK5, STAT1, MAPT, F2, RAF1, HRAS	67	38	1623	3.82482	0.955921	0.0912587	0.0748022
INTERPRO	IPR006671:Cyclin_N	3	2.67857	0.0169377	CCNA2, CCNB1, CCNE1	112	37	20607	14.9182	0.999894	0.14643	0.133316
GOTERM_BP_DIRECT	GO:0034976~response to endoplasmic reticulum stress	4	3.57143	0.0169532	ALOX15, ABL1, PIK3R1, CFTR	112	96	19734	7.34152	1	0.129954	0.118298
BIOCARTA	h_trkaPathway:Trka Receptor Signaling Pathway	4	3.57143	0.0169552	NTRK1, AKT1, PIK3R1, HRAS	67	14	1623	6.92111	0.956256	0.0912587	0.0748022
GOTERM_MF_DIRECT	GO:0097621~monoamine oxidase activity	2	1.78571	0.0171522	MAOB, MAOA	112	3	19304	114.905	0.999915	0.112513	0.101719
GOTERM_MF_DIRECT	GO:0046943~carboxylic acid transmembrane transporter activity	2	1.78571	0.0171522	ABCC1, ABCB1	112	3	19304	114.905	0.999915	0.112513	0.101719
GOTERM_MF_DIRECT	GO:0009008~DNA-methyltransferase activity	2	1.78571	0.0171522	DNMT1, MGMT	112	3	19304	114.905	0.999915	0.112513	0.101719
GOTERM_MF_DIRECT	GO:0016165~linoleate 13S-lipoxygenase activity	2	1.78571	0.0171522	ALOX15, ALOX12	112	3	19304	114.905	0.999915	0.112513	0.101719
GOTERM_MF_DIRECT	GO:0018636~phenanthrene 9,10-monooxygenase activity	2	1.78571	0.0171522	AKR1C1, AKR1C3	112	3	19304	114.905	0.999915	0.112513	0.101719
GOTERM_MF_DIRECT	GO:0050473~arachidonate 15-lipoxygenase activity	2	1.78571	0.0171522	ALOX15, ALOX12	112	3	19304	114.905	0.999915	0.112513	0.101719
GOTERM_MF_DIRECT	GO:0051425~PTB domain binding	2	1.78571	0.0171522	APP, INSR	112	3	19304	114.905	0.999915	0.112513	0.101719
GOTERM_MF_DIRECT	GO:0005009~insulin receptor activity	2	1.78571	0.0171522	INSR, IGF1R	112	3	19304	114.905	0.999915	0.112513	0.101719
GOTERM_MF_DIRECT	GO:0030332~cyclin binding	3	2.67857	0.0172299	CDK6, CDK2, CDK1	112	35	19304	14.7735	0.999919	0.112513	0.101719
UP_SEQ_FEATURE	DISULFID:Interchain	5	4.46429	0.0173798	ACHE, INSR, MPO, PGF, VEGFA	112	183	20569	5.01781	1	0.427046	0.42146
GOTERM_BP_DIRECT	GO:0070372~regulation of ERK1 and ERK2 cascade	3	2.67857	0.0174403	SYK, FN1, EGFR	112	36	19734	14.683	1	0.13223	0.12037
GOTERM_BP_DIRECT	GO:0097192~extrinsic apoptotic signaling pathway in absence of ligand	3	2.67857	0.0174403	GSK3B, BCL2, MCL1	112	36	19734	14.683	1	0.13223	0.12037
GOTERM_BP_DIRECT	GO:0043542~endothelial cell migration	3	2.67857	0.0174403	ABL1, CYP1B1, VEGFA	112	36	19734	14.683	1	0.13223	0.12037
GOTERM_CC_DIRECT	GO:0030054~cell junction	5	4.46429	0.0177474	PDGFRA, CDK5, SRC, KDR, EGFR	112	187	20887	4.98639	0.995598	0.131157	0.120336
INTERPRO	IPR013763:Cyclin-like_dom	3	2.67857	0.0178166	CCNA2, CCNB1, CCNE1	112	38	20607	14.5256	0.999935	0.151582	0.138008
UP_SEQ_FEATURE	SITE:Important for catalytic activity	3	2.67857	0.0178783	MAOB, MAOA, APEX1	112	38	20569	14.4988	1	0.431589	0.425944
UP_KW_BIOLOGICAL_PROCESS	KW-0132~Cell division	9	8.03571	0.0179023	CCNA2, CCNB1, CDK6, CDK5, CCNE1, PLK1, CDK2, CDK1, AURKA	92	418	11450	2.67969	0.727643	0.117179	0.104159
GOTERM_BP_DIRECT	GO:0031333~negative regulation of protein-containing complex assembly	3	2.67857	0.01837	GSK3B, SRC, RAF1	112	37	19734	14.2862	1	0.137414	0.125089
GOTERM_BP_DIRECT	GO:0048536~spleen development	3	2.67857	0.01837	POLB, BCL2, ABL1	112	37	19734	14.2862	1	0.137414	0.125089
GOTERM_BP_DIRECT	GO:0006284~base-excision repair	3	2.67857	0.01837	POLB, MPG, APEX1	112	37	19734	14.2862	1	0.137414	0.125089
GOTERM_BP_DIRECT	GO:0007409~axonogenesis	4	3.57143	0.0183877	APP, CDK5, BCL2, IGF1R	112	99	19734	7.11905	1	0.137414	0.125089
KEGG_PATHWAY	hsa04930:Type II diabetes mellitus	4	3.57143	0.0190146	IKBKB, INSR, PIK3CB, PIK3R1	108	47	8840	6.96612	0.990212	0.0385085	0.0190146
GOTERM_MF_DIRECT	GO:0051287~NAD binding	3	2.67857	0.0191431	ALDH2, PARP1, GAPDH	112	37	19304	13.9749	0.999972	0.123519	0.111668
GOTERM_BP_DIRECT	GO:0007095~mitotic G2 DNA damage checkpoint signaling	3	2.67857	0.0193203	PLK1, CHEK1, CDK1	112	38	19734	13.9102	1	0.143867	0.130964
GOTERM_BP_DIRECT	GO:0000122~negative regulation of transcription by RNA polymerase II	12	10.7143	0.01968	MMP12, AR, DNMT1, CDK6, PARP1, CCNE1, STAT1, PLK1, CDK2, ESR1, ESR2, VEGFA	112	963	19734	2.19559	1	0.146024	0.132928
GOTERM_CC_DIRECT	GO:0005911~cell-cell junction	5	4.46429	0.0196802	APP, ITGB3, KIT, AKT1, PIK3R1	112	193	20887	4.83137	0.997577	0.141978	0.130264
GOTERM_MF_DIRECT	GO:0042626~ATPase-coupled transmembrane transporter activity	3	2.67857	0.0201317	ABCC1, ABCB1, CFTR	112	38	19304	13.6071	0.999984	0.128369	0.116054
INTERPRO	IPR029071:Ubiquitin-like_domsf	5	4.46429	0.0202151	IKBKB, PIK3CB, RAF1, PTK2, PIK3CG	112	192	20607	4.79143	0.999982	0.169301	0.15414
GOTERM_BP_DIRECT	GO:0048144~fibroblast proliferation	3	2.67857	0.0202908	CDK1, HRAS, ESR1	112	39	19734	13.5536	1	0.14926	0.135873
GOTERM_BP_DIRECT	GO:0001937~negative regulation of endothelial cell proliferation	3	2.67857	0.0202908	STAT1, ALOX5, XDH	112	39	19734	13.5536	1	0.14926	0.135873
GOTERM_BP_DIRECT	GO:0046718~symbiont entry into host cell	4	3.57143	0.0204024	ITGB3, INSR, CDK1, EGFR	112	103	19734	6.84258	1	0.14926	0.135873
GOTERM_BP_DIRECT	GO:0071346~cellular response to type II interferon	4	3.57143	0.0204024	NOS2, STAT1, CASP1, GAPDH	112	103	19734	6.84258	1	0.14926	0.135873
KEGG_PATHWAY	hsa04650:Natural killer cell mediated cytotoxicity	6	5.35714	0.0205473	SYK, CASP3, PIK3CB, PIK3R1, RAF1, HRAS	108	130	8840	3.77778	0.993285	0.0412659	0.0205473
BIOCARTA	h_plateletAppPathway:Platelet Amyloid Precursor Protein Pathway	4	3.57143	0.0205867	APP, SERPINE1, PLG, F2	67	15	1623	6.4597	0.977778	0.104649	0.0857779
BIOCARTA	h_bcellsurvivalPathway:B Cell Survival Pathway	4	3.57143	0.0205867	CASP3, AKT1, PIK3R1, PIK3CG	67	15	1623	6.4597	0.977778	0.104649	0.0857779
GOTERM_BP_DIRECT	GO:0034599~cellular response to oxidative stress	4	3.57143	0.0209243	EDNRA, ABCC1, PARP1, ABL1	112	104	19734	6.77679	1	0.152543	0.138861
GOTERM_MF_DIRECT	GO:0019900~kinase binding	4	3.57143	0.0210591	NTRK1, CASP1, PLG, EGFR	112	102	19304	6.7591	0.99999	0.130106	0.117623
GOTERM_CC_DIRECT	GO:0035867~alphav-beta3 integrin-IGF-1-IGF1R complex	2	1.78571	0.0210899	ITGB3, IGF1R	112	4	20887	93.2455	0.998433	0.145233	0.13325
GOTERM_CC_DIRECT	GO:0005899~insulin receptor complex	2	1.78571	0.0210899	INSR, IGF1R	112	4	20887	93.2455	0.998433	0.145233	0.13325
GOTERM_MF_DIRECT	GO:0019838~growth factor binding	3	2.67857	0.0211413	SRC, KIT, KDR	112	39	19304	13.2582	0.999991	0.130106	0.117623
GOTERM_BP_DIRECT	GO:0008625~extrinsic apoptotic signaling pathway via death domain receptors	3	2.67857	0.0212813	BCL2, PIK3R1, RAF1	112	40	19734	13.2147	1	0.154605	0.140738
INTERPRO	IPR046965:Cyclin_A/B-like	2	1.78571	0.0213742	CCNA2, CCNB1	112	4	20607	91.9955	0.999991	0.173584	0.158039
INTERPRO	IPR003113:PI3K_ABD	2	1.78571	0.0213742	PIK3CB, PIK3CG	112	4	20607	91.9955	0.999991	0.173584	0.158039
UP_SEQ_FEATURE	DOMAIN:PI3K-ABD	2	1.78571	0.0214133	PIK3CB, PIK3CG	112	4	20569	91.8259	1	0.508013	0.501367
BIOCARTA	h_ghPathway:Growth Hormone Signaling Pathway	5	4.46429	0.0216212	INSR, PIK3R1, RAF1, HRAS, PIK3CG	67	27	1623	4.4859	0.981686	0.106937	0.0876533
UP_KW_LIGAND	KW-0754~Steroid-binding	3	2.67857	0.021622	AR, ESR1, ESR2	85	19	6947	12.9046	0.457766	0.107147	0.0918405
UP_KW_MOLECULAR_FUNCTION	KW-0575~Peroxidase	3	2.67857	0.02178	PTGS2, MPO, PTGS1	110	25	11889	12.9698	0.739008	0.104879	0.0876855
BBID	83.Growth_factors_Survival_factors_Mitogens	4	3.57143	0.0219803	CDK6, BCL2, AKT1, RAF1	22	12	388	5.87879	0.648167	0.469968	0.459751
GOTERM_BP_DIRECT	GO:0007005~mitochondrion organization	4	3.57143	0.0219901	GSK3B, EDNRA, TERT, PARP1	112	106	19734	6.64892	1	0.156108	0.142107
GOTERM_MF_DIRECT	GO:0046982~protein heterodimerization activity	7	6.25	0.0220357	TOP2A, IKBKB, BCL2, AHR, PIK3R1, AURKA, MCL1	112	378	19304	3.1918	0.999994	0.130106	0.117623
GOTERM_BP_DIRECT	GO:0010749~regulation of nitric oxide mediated signal transduction	2	1.78571	0.0223118	PDE5A, VEGFA	112	4	19734	88.0982	1	0.156108	0.142107
GOTERM_BP_DIRECT	GO:0042490~mechanoreceptor differentiation	2	1.78571	0.0223118	NTRK1, NTRK2	112	4	19734	88.0982	1	0.156108	0.142107
GOTERM_BP_DIRECT	GO:1905448~positive regulation of mitochondrial ATP synthesis coupled electron transport	2	1.78571	0.0223118	CCNB1, CDK1	112	4	19734	88.0982	1	0.156108	0.142107
GOTERM_BP_DIRECT	GO:0006304~DNA modification	2	1.78571	0.0223118	MGMT, CYP1B1	112	4	19734	88.0982	1	0.156108	0.142107
GOTERM_BP_DIRECT	GO:0060978~angiogenesis involved in coronary vascular morphogenesis	2	1.78571	0.0223118	ACE, FGF2	112	4	19734	88.0982	1	0.156108	0.142107
GOTERM_BP_DIRECT	GO:1903378~positive regulation of oxidative stress-induced neuron intrinsic apoptotic signaling pathway	2	1.78571	0.0223118	MMP2, MCL1	112	4	19734	88.0982	1	0.156108	0.142107
GOTERM_BP_DIRECT	GO:0032765~positive regulation of mast cell cytokine production	2	1.78571	0.0223118	SYK, KIT	112	4	19734	88.0982	1	0.156108	0.142107
GOTERM_BP_DIRECT	GO:0071395~cellular response to jasmonic acid stimulus	2	1.78571	0.0223118	AKR1C1, AKR1C3	112	4	19734	88.0982	1	0.156108	0.142107
GOTERM_BP_DIRECT	GO:0060571~morphogenesis of an epithelial fold	2	1.78571	0.0223118	AR, EGFR	112	4	19734	88.0982	1	0.156108	0.142107
GOTERM_BP_DIRECT	GO:1905039~carboxylic acid transmembrane transport	2	1.78571	0.0223118	ABCC1, ABCB1	112	4	19734	88.0982	1	0.156108	0.142107
UP_KW_MOLECULAR_FUNCTION	KW-0456~Lyase	6	5.35714	0.0223512	POLB, GLO1, CYP1A2, ODC1, CYP1A1, CYP1B1	110	175	11889	3.70566	0.748143	0.104879	0.0876855
UP_SEQ_FEATURE	LIPID:S-palmitoyl cysteine	6	5.35714	0.0225245	BACE1, GSK3B, HRAS, ESR1, EGFR, CFTR	112	297	20569	3.71014	1	0.525317	0.518445
GOTERM_BP_DIRECT	GO:0006606~protein import into nucleus	4	3.57143	0.0225339	MMP12, SYK, AKT1, PIK3R1	112	107	19734	6.58678	1	0.157134	0.143041
GOTERM_MF_DIRECT	GO:0005030~neurotrophin receptor activity	2	1.78571	0.0228045	NTRK1, NTRK2	112	4	19304	86.1786	0.999996	0.130106	0.117623
GOTERM_MF_DIRECT	GO:0052595~aliphatic amine oxidase activity	2	1.78571	0.0228045	MAOB, MAOA	112	4	19304	86.1786	0.999996	0.130106	0.117623
GOTERM_MF_DIRECT	GO:0030284~nuclear estrogen receptor activity	2	1.78571	0.0228045	ESR1, ESR2	112	4	19304	86.1786	0.999996	0.130106	0.117623
GOTERM_MF_DIRECT	GO:0047655~allyl-alcohol dehydrogenase activity	2	1.78571	0.0228045	AKR1A1, AKR1B1	112	4	19304	86.1786	0.999996	0.130106	0.117623
GOTERM_MF_DIRECT	GO:0035410~dihydrotestosterone 17-beta-dehydrogenase activity	2	1.78571	0.0228045	AKR1C1, AKR1C3	112	4	19304	86.1786	0.999996	0.130106	0.117623
GOTERM_MF_DIRECT	GO:0043121~neurotrophin binding	2	1.78571	0.0228045	NTRK1, NTRK2	112	4	19304	86.1786	0.999996	0.130106	0.117623
GOTERM_MF_DIRECT	GO:0005172~vascular endothelial growth factor receptor binding	2	1.78571	0.0228045	PGF, VEGFA	112	4	19304	86.1786	0.999996	0.130106	0.117623
GOTERM_CC_DIRECT	GO:0015630~microtubule cytoskeleton	5	4.46429	0.0228152	PLK1, AKT1, MAPT, GAPDH, AURKA	112	202	20887	4.61612	0.999082	0.153623	0.140948
UP_KW_LIGAND	KW-0521~NADP	7	6.25	0.0229601	NOS2, AKR1C1, AKR1C3, AKR1A1, AKR1B1, NOX4, PGD	85	183	6947	3.12626	0.478152	0.107147	0.0918405
UP_KW_CELLULAR_COMPONENT	KW-0472~Membrane	61	54.4643	0.022991	ACHE, APP, GSK3B, MT-ND4, MPG, ITGB3, PIK3CG, IGF1R, IKBKB, EDNRA, CASP1, KDR, CYP1B1, AKT1, HRAS, PDGFRB, PDGFRA, ABCC1, SYK, PRMT1, MMP2, AKR1A1, BACE1, AR, MMP13, ADORA2A, KIT, MAPT, RAF1, MET, GAPDH, CFTR, ABCB1, MAOB, MAOA, SRC, ALOX15, ALOX12, PTGS2, CYP19A1, EGFR, AURKA, PTGS1, ALOX5, ABL1, MCL1, NTRK1, PTPN1, NTRK2, ACE, INSR, PLA2G2A, TYR, ESR1, PTK2, PPP5C, CDK5, CYP1A2, CYP1A1, BCL2, N…	107	8340	17942	1.22645	0.513754	0.071272	0.0574774
UP_KW_PTM	KW-0013~ADP-ribosylation	5	4.46429	0.0232958	GSK3B, PARP1, STAT1, AHR, GAPDH	106	147	14252	4.57323	0.432046	0.0647105	0.0440031
GOTERM_BP_DIRECT	GO:0042307~positive regulation of protein import into nucleus	3	2.67857	0.0233214	CDK1, PIK3R1, PTGS2	112	42	19734	12.5855	1	0.161546	0.147057
GOTERM_BP_DIRECT	GO:2000648~positive regulation of stem cell proliferation	3	2.67857	0.0233214	TERT, KDR, FGF2	112	42	19734	12.5855	1	0.161546	0.147057
GOTERM_MF_DIRECT	GO:0051087~protein-folding chaperone binding	4	3.57143	0.0238507	TERT, PLG, MAPT, CFTR	112	107	19304	6.44326	0.999998	0.134657	0.121738
GOTERM_MF_DIRECT	GO:0030331~nuclear estrogen receptor binding	3	2.67857	0.0242932	PARP1, SRC, ESR1	112	42	19304	12.3112	0.999998	0.135742	0.122718
GOTERM_BP_DIRECT	GO:0046427~positive regulation of receptor signaling pathway via JAK-STAT	3	2.67857	0.0243706	KIT, CYP1B1, F2	112	43	19734	12.2928	1	0.167698	0.152658
GOTERM_BP_DIRECT	GO:1901796~regulation of signal transduction by p53 class mediator	3	2.67857	0.0243706	CHEK1, AKT1, AURKA	112	43	19734	12.2928	1	0.167698	0.152658
UP_SEQ_FEATURE	DOMAIN:Nuclear receptor	3	2.67857	0.0245709	AR, ESR1, ESR2	112	45	20569	12.2435	1	0.563493	0.556121
GOTERM_CC_DIRECT	GO:0005788~endoplasmic reticulum lumen	6	5.35714	0.0252993	BACE1, F7, APP, FN1, F2, PTGS2	112	311	20887	3.5979	0.999575	0.1631	0.149643
GOTERM_CC_DIRECT	GO:0005764~lysosome	6	5.35714	0.0252993	BACE1, ACE, SRC, INSR, TYR, MPO	112	311	20887	3.5979	0.999575	0.1631	0.149643
BBID	4.cyclins_&_p27_cell_cycle	3	2.67857	0.0253127	CDK6, CDK2, CDK1	22	5	388	10.5818	0.700312	0.469968	0.459751
GOTERM_BP_DIRECT	GO:0032760~positive regulation of tumor necrosis factor production	4	3.57143	0.0253627	APP, SYK, PIK3R1, MMP8	112	112	19734	6.29273	1	0.173952	0.15835
GOTERM_MF_DIRECT	GO:0048156~tau protein binding	3	2.67857	0.0253841	GSK3B, PPP5C, CDK5	112	43	19304	12.0249	0.999999	0.138971	0.125638
GOTERM_MF_DIRECT	GO:0050661~NADP binding	3	2.67857	0.0253841	NOS2, PGD, GAPDH	112	43	19304	12.0249	0.999999	0.138971	0.125638
INTERPRO	IPR017871:ABC_transporter-like_CS	3	2.67857	0.0255115	ABCC1, ABCB1, CFTR	112	46	20607	11.9994	0.999999	0.197331	0.17966
INTERPRO	IPR001628:Znf_hrmn_rcpt	3	2.67857	0.0255115	AR, ESR1, ESR2	112	46	20607	11.9994	0.999999	0.197331	0.17966
UP_SEQ_FEATURE	DNA_BIND:Nuclear receptor	3	2.67857	0.0255986	AR, ESR1, ESR2	112	46	20569	11.9773	1	0.568124	0.560692
UP_SEQ_FEATURE	ZN_FING:NR C4-type	3	2.67857	0.0255986	AR, ESR1, ESR2	112	46	20569	11.9773	1	0.568124	0.560692
INTERPRO	IPR013151:Immunoglobulin	4	3.57143	0.0259684	PDGFRB, PDGFRA, KIT, KDR	112	118	20607	6.23699	0.999999	0.197331	0.17966
KEGG_PATHWAY	hsa04912:GnRH signaling pathway	5	4.46429	0.0260516	SRC, MMP2, RAF1, HRAS, EGFR	108	93	8840	4.40064	0.998274	0.0518879	0.0260516
GOTERM_CC_DIRECT	GO:0097124~cyclin A2-CDK2 complex	2	1.78571	0.0262931	CCNA2, CDK2	112	5	20887	74.5964	0.999688	0.165975	0.152281
GOTERM_MF_DIRECT	GO:0042056~chemoattractant activity	3	2.67857	0.0264945	FGF2, PGF, VEGFA	112	44	19304	11.7516	1	0.1436	0.129823
GOTERM_BP_DIRECT	GO:0042311~vasodilation	3	2.67857	0.0265256	ADORA2A, EGFR, VEGFA	112	45	19734	11.7464	1	0.180738	0.164528
GOTERM_BP_DIRECT	GO:0031667~response to nutrient levels	3	2.67857	0.0265256	NTRK1, ACE, SRC	112	45	19734	11.7464	1	0.180738	0.164528
INTERPRO	IPR036915:Cyclin-like_sf	3	2.67857	0.0265531	CCNA2, CCNB1, CCNE1	112	47	20607	11.7441	0.999999	0.197331	0.17966
INTERPRO	IPR044482:AKR1C	2	1.78571	0.0266466	AKR1C1, AKR1C3	112	5	20607	73.5964	0.999999	0.197331	0.17966
INTERPRO	IPR024178:Est_rcpt/est-rel_rcp	2	1.78571	0.0266466	ESR1, ESR2	112	5	20607	73.5964	0.999999	0.197331	0.17966
UP_SEQ_FEATURE	DOMAIN:Furin-like cysteine-rich	2	1.78571	0.0266953	EGFR, IGF1R	112	5	20569	73.4607	1	0.583059	0.575431
BIOCARTA	h_hdacPathway:Control of skeletal myogenesis by HDAC & calcium/calmodulin-dependent kinase (CaMK)	5	4.46429	0.0275339	INSR, AKT1, PIK3R1, PIK3CG, IGF1R	67	29	1623	4.17653	0.99396	0.132597	0.108686
INTERPRO	IPR035500:NHR-like_dom_sf	3	2.67857	0.0276117	AR, ESR1, ESR2	112	48	20607	11.4994	1	0.197331	0.17966
INTERPRO	IPR001723:Nuclear_hrmn_rcpt	3	2.67857	0.0276117	AR, ESR1, ESR2	112	48	20607	11.4994	1	0.197331	0.17966
INTERPRO	IPR000536:Nucl_hrmn_rcpt_lig-bd	3	2.67857	0.0276117	AR, ESR1, ESR2	112	48	20607	11.4994	1	0.197331	0.17966
GOTERM_BP_DIRECT	GO:0051604~protein maturation	3	2.67857	0.0276311	IKBKB, CASP3, CASP1	112	46	19734	11.4911	1	0.182929	0.166522
GOTERM_BP_DIRECT	GO:0034097~response to cytokine	3	2.67857	0.0276311	STAT1, BCL2, MCL1	112	46	19734	11.4911	1	0.182929	0.166522
UP_SEQ_FEATURE	DOMAIN:NR LBD	3	2.67857	0.0277056	AR, ESR1, ESR2	112	48	20569	11.4782	1	0.595671	0.587879
GOTERM_BP_DIRECT	GO:0140448~signaling receptor ligand precursor processing	2	1.78571	0.0278122	BACE1, CASP1	112	5	19734	70.4786	1	0.182929	0.166522
GOTERM_BP_DIRECT	GO:0010656~negative regulation of muscle cell apoptotic process	2	1.78571	0.0278122	ALOX12, IGF1R	112	5	19734	70.4786	1	0.182929	0.166522
GOTERM_BP_DIRECT	GO:1901532~regulation of hematopoietic progenitor cell differentiation	2	1.78571	0.0278122	KDR, VEGFA	112	5	19734	70.4786	1	0.182929	0.166522
GOTERM_BP_DIRECT	GO:1905278~positive regulation of epithelial tube formation	2	1.78571	0.0278122	FGF2, VEGFA	112	5	19734	70.4786	1	0.182929	0.166522
GOTERM_BP_DIRECT	GO:0043243~positive regulation of protein-containing complex disassembly	2	1.78571	0.0278122	INSR, IGF1R	112	5	19734	70.4786	1	0.182929	0.166522
GOTERM_BP_DIRECT	GO:0006778~porphyrin-containing compound metabolic process	2	1.78571	0.0278122	CYP1A2, CYP1A1	112	5	19734	70.4786	1	0.182929	0.166522
GOTERM_BP_DIRECT	GO:0032310~prostaglandin secretion	2	1.78571	0.0278122	NOS2, PTGS2	112	5	19734	70.4786	1	0.182929	0.166522
GOTERM_BP_DIRECT	GO:0055118~negative regulation of cardiac muscle contraction	2	1.78571	0.0278122	PDE5A, PIK3CG	112	5	19734	70.4786	1	0.182929	0.166522
GOTERM_BP_DIRECT	GO:0061370~testosterone biosynthetic process	2	1.78571	0.0278122	AKR1C3, CYP19A1	112	5	19734	70.4786	1	0.182929	0.166522
GOTERM_MF_DIRECT	GO:0038191~neuropilin binding	2	1.78571	0.0284247	ABL1, VEGFA	112	5	19304	68.9429	1	0.146726	0.132649
GOTERM_MF_DIRECT	GO:0030235~nitric-oxide synthase regulator activity	2	1.78571	0.0284247	AKT1, ESR1	112	5	19304	68.9429	1	0.146726	0.132649
GOTERM_MF_DIRECT	GO:0043125~ErbB-3 class receptor binding	2	1.78571	0.0284247	CDK5, PIK3R1	112	5	19304	68.9429	1	0.146726	0.132649
GOTERM_MF_DIRECT	GO:0101021~estrogen 2-hydroxylase activity	2	1.78571	0.0284247	CYP1A2, CYP1A1	112	5	19304	68.9429	1	0.146726	0.132649
GOTERM_MF_DIRECT	GO:0032451~demethylase activity	2	1.78571	0.0284247	CYP1A2, CYP1A1	112	5	19304	68.9429	1	0.146726	0.132649
KEGG_PATHWAY	hsa00340:Histidine metabolism	3	2.67857	0.0286409	MAOB, ALDH2, MAOA	108	22	8840	11.1616	0.999091	0.0565775	0.0286409
GOTERM_BP_DIRECT	GO:0000079~regulation of cyclin-dependent protein serine/threonine kinase activity	3	2.67857	0.0287549	CCNA2, CCNB1, CCNE1	112	47	19734	11.2466	1	0.187944	0.171087
GOTERM_BP_DIRECT	GO:0048286~lung alveolus development	3	2.67857	0.0287549	MMP12, ACE, KDR	112	47	19734	11.2466	1	0.187944	0.171087
UP_SEQ_FEATURE	BINDING:in other chain	3	2.67857	0.0287845	GLO1, ODC1, PGD	112	49	20569	11.244	1	0.600113	0.592262
UP_SEQ_FEATURE	DOMAIN:ABC transporter	3	2.67857	0.0287845	ABCC1, ABCB1, CFTR	112	49	20569	11.244	1	0.600113	0.592262
GOTERM_BP_DIRECT	GO:0007399~nervous system development	7	6.25	0.0295721	NTRK1, NTRK2, ACHE, FN1, FGF2, MET, VEGFA	112	414	19734	2.97917	1	0.192681	0.175399
GOTERM_BP_DIRECT	GO:0003007~heart morphogenesis	3	2.67857	0.0298968	INSR, PTK2, VEGFA	112	48	19734	11.0123	1	0.193586	0.176224
GOTERM_BP_DIRECT	GO:0042130~negative regulation of T cell proliferation	3	2.67857	0.0298968	ARG1, PLA2G2A, PDE5A	112	48	19734	11.0123	1	0.193586	0.176224
BIOCARTA	h_sam68Pathway:Regulation of Splicing through Sam68	3	2.67857	0.0299731	SRC, CDK1, HRAS	67	7	1623	10.3817	0.996186	0.140643	0.115281
UP_KW_PTM	KW-1015~Disulfide bond	39	34.8214	0.0301101	APP, ACHE, ITGB3, GLO1, PLG, PTGS2, MPO, EGFR, IGF1R, PTGS1, EDNRA, KDR, AKT1, XDH, PDGFRB, NTRK1, PDGFRA, NTRK2, ACE, MMP2, INSR, PLA2G2A, MMP3, FN1, MMP8, F2, MMP9, PGF, VEGFA, BACE1, MMP12, F7, MMP13, ADORA2A, APEX1, KIT, NOX4, MAPT, MET	106	3906	14252	1.34246	0.519892	0.0731279	0.049727
KEGG_PATHWAY	hsa04666:Fc gamma R-mediated phagocytosis	5	4.46429	0.0308011	SYK, AKT1, PIK3CB, PIK3R1, RAF1	108	98	8840	4.17611	0.999468	0.0603501	0.0308011
INTERPRO	IPR003439:ABC_transporter-like_ATP-bd	3	2.67857	0.0308874	ABCC1, ABCB1, CFTR	112	51	20607	10.823	1	0.217837	0.198329
GOTERM_BP_DIRECT	GO:0051781~positive regulation of cell division	3	2.67857	0.0310565	FGF2, PGF, VEGFA	112	49	19734	10.7875	1	0.199854	0.18193
GOTERM_BP_DIRECT	GO:0072089~stem cell proliferation	3	2.67857	0.0310565	ABCB1, KDR, FGF2	112	49	19734	10.7875	1	0.199854	0.18193
GOTERM_CC_DIRECT	GO:0097443~sorting endosome	2	1.78571	0.0314689	PTPN1, KDR	112	6	20887	62.1637	0.999938	0.194594	0.178538
KEGG_PATHWAY	hsa04750:Inflammatory mediator regulation of TRP channels	5	4.46429	0.0318084	NTRK1, SRC, ALOX12, PIK3CB, PIK3R1	108	99	8840	4.13393	0.999586	0.0618211	0.0318084
SMART	SM00385:CYCLIN	3	2.67857	0.0319196	CCNA2, CCNB1, CCNE1	80	38	10692	10.5513	0.94053	0.308556	0.290823
UP_SEQ_FEATURE	DOMAIN:Receptor L-domain	2	1.78571	0.031949	EGFR, IGF1R	112	6	20569	61.2173	1	0.656146	0.647562
UP_KW_PTM	KW-0325~Glycoprotein	46	41.0714	0.0321763	APP, ACHE, ABCB1, ITGB3, SERPINE1, PLG, PTGS2, MPO, EGFR, IGF1R, PTGS1, EDNRA, TTR, KDR, AKT1, HRAS, PDGFRB, NTRK1, PDGFRA, NTRK2, ABCC1, ACE, MMP2, INSR, MMP3, FN1, TYR, MMP8, F2, MMP9, ESR1, PGF, VEGFA, BACE1, MMP12, F7, MMP13, ADORA2A, CYP1A2, KIT, CYP1A1, NOX4, MAPT, MET, GAPDH, CFTR	106	4813	14252	1.28503	0.543847	0.0731279	0.049727
GOTERM_BP_DIRECT	GO:0008202~steroid metabolic process	3	2.67857	0.0322338	AKR1C3, CYP1A1, CYP1B1	112	50	19734	10.5718	1	0.204699	0.18634
GOTERM_BP_DIRECT	GO:0014823~response to activity	3	2.67857	0.0322338	MMP2, ITGB3, CDK1	112	50	19734	10.5718	1	0.204699	0.18634
GOTERM_BP_DIRECT	GO:0008542~visual learning	3	2.67857	0.0322338	APP, CDK5, KIT	112	50	19734	10.5718	1	0.204699	0.18634
GOTERM_BP_DIRECT	GO:0051384~response to glucocorticoid	3	2.67857	0.0322338	CASP3, BCL2, PTGS2	112	50	19734	10.5718	1	0.204699	0.18634
GOTERM_CC_DIRECT	GO:0005768~endosome	6	5.35714	0.0326039	BACE1, APP, ACE, CDK2, KDR, EGFR	112	333	20887	3.3602	0.999957	0.19758	0.181278
GOTERM_BP_DIRECT	GO:0051902~negative regulation of mitochondrial depolarization	2	1.78571	0.033282	SRC, BCL2	112	6	19734	58.7321	1	0.204699	0.18634
GOTERM_BP_DIRECT	GO:0010632~regulation of epithelial cell migration	2	1.78571	0.033282	SRC, PTK2	112	6	19734	58.7321	1	0.204699	0.18634
GOTERM_BP_DIRECT	GO:0036324~vascular endothelial growth factor receptor-2 signaling pathway	2	1.78571	0.033282	KDR, VEGFA	112	6	19734	58.7321	1	0.204699	0.18634
GOTERM_BP_DIRECT	GO:0051702~biological process involved in interaction with symbiont	2	1.78571	0.033282	FN1, PLG	112	6	19734	58.7321	1	0.204699	0.18634
GOTERM_BP_DIRECT	GO:1990962~xenobiotic transport across blood-brain barrier	2	1.78571	0.033282	ABCC1, ABCB1	112	6	19734	58.7321	1	0.204699	0.18634
GOTERM_BP_DIRECT	GO:0007044~cell-substrate junction assembly	2	1.78571	0.033282	ITGB3, FN1	112	6	19734	58.7321	1	0.204699	0.18634
GOTERM_BP_DIRECT	GO:0051712~positive regulation of killing of cells of another organism	2	1.78571	0.033282	SYK, NOS2	112	6	19734	58.7321	1	0.204699	0.18634
GOTERM_BP_DIRECT	GO:0060754~positive regulation of mast cell chemotaxis	2	1.78571	0.033282	PGF, VEGFA	112	6	19734	58.7321	1	0.204699	0.18634
GOTERM_BP_DIRECT	GO:0006527~arginine catabolic process	2	1.78571	0.033282	NOS2, ARG1	112	6	19734	58.7321	1	0.204699	0.18634
GOTERM_BP_DIRECT	GO:0035655~interleukin-18-mediated signaling pathway	2	1.78571	0.033282	AKT1, PIK3R1	112	6	19734	58.7321	1	0.204699	0.18634
GOTERM_BP_DIRECT	GO:0002320~lymphoid progenitor cell differentiation	2	1.78571	0.033282	KIT, BCL2	112	6	19734	58.7321	1	0.204699	0.18634
GOTERM_BP_DIRECT	GO:0010951~negative regulation of endopeptidase activity	3	2.67857	0.0334285	SERPINE1, AKT1, GAPDH	112	51	19734	10.3645	1	0.204995	0.18661
GOTERM_MF_DIRECT	GO:0031625~ubiquitin protein ligase binding	6	5.35714	0.0338428	GSK3B, ABCB1, PARP1, BCL2, EGFR, AURKA	112	311	19304	3.32522	1	0.16608	0.150147
BIOCARTA	h_spryPathway:Sprouty regulation of tyrosine kinase signals	4	3.57143	0.0338473	SRC, RAF1, HRAS, EGFR	67	18	1623	5.38308	0.998166	0.154851	0.126927
KEGG_PATHWAY	hsa04916:Melanogenesis	5	4.46429	0.0338806	GSK3B, KIT, TYR, RAF1, HRAS	108	101	8840	4.05207	0.999753	0.0653219	0.0338806
GOTERM_MF_DIRECT	GO:0051434~BH3 domain binding	2	1.78571	0.0340128	BCL2, MCL1	112	6	19304	57.4524	1	0.16608	0.150147
GOTERM_MF_DIRECT	GO:0035173~histone kinase activity	2	1.78571	0.0340128	CDK2, CDK1	112	6	19304	57.4524	1	0.16608	0.150147
GOTERM_MF_DIRECT	GO:0008131~primary amine oxidase activity	2	1.78571	0.0340128	MAOB, MAOA	112	6	19304	57.4524	1	0.16608	0.150147
GOTERM_MF_DIRECT	GO:0047086~ketosteroid monooxygenase activity	2	1.78571	0.0340128	AKR1C1, AKR1C3	112	6	19304	57.4524	1	0.16608	0.150147
GOTERM_MF_DIRECT	GO:0047024~5alpha-androstane-3beta,17beta-diol dehydrogenase activity	2	1.78571	0.0340128	AKR1C1, AKR1C3	112	6	19304	57.4524	1	0.16608	0.150147
GOTERM_BP_DIRECT	GO:0046854~phosphatidylinositol phosphate biosynthetic process	3	2.67857	0.0346403	PIK3CB, PIK3R1, PIK3CG	112	52	19734	10.1652	1	0.210569	0.191683
GOTERM_BP_DIRECT	GO:0031623~receptor internalization	3	2.67857	0.0346403	ACHE, SYK, INSR	112	52	19734	10.1652	1	0.210569	0.191683
GOTERM_BP_DIRECT	GO:0070371~ERK1 and ERK2 cascade	3	2.67857	0.0346403	CDK1, ABL1, FGF2	112	52	19734	10.1652	1	0.210569	0.191683
GOTERM_BP_DIRECT	GO:0007166~cell surface receptor signaling pathway	6	5.35714	0.0350611	PRMT1, F2, HRAS, MET, PTK2, EGFR	112	321	19734	3.29339	1	0.212507	0.193448
UP_SEQ_FEATURE	DOMAIN:Ig-like C2-type 3	4	3.57143	0.0353768	PDGFRB, PDGFRA, KIT, KDR	112	133	20569	5.52336	1	0.71586	0.706496
GOTERM_CC_DIRECT	GO:0001673~male germ cell nucleus	3	2.67857	0.0357806	TOP2A, CDK2, TOP1	112	56	20887	9.99059	0.999984	0.212579	0.19504
GOTERM_BP_DIRECT	GO:0007249~canonical NF-kappaB signal transduction	3	2.67857	0.0358691	IKBKB, ABL1, AKT1	112	53	19734	9.97338	1	0.216774	0.197332
KEGG_PATHWAY	hsa05130:Pathogenic Escherichia coli infection	7	6.25	0.0363729	IKBKB, SRC, CASP3, CASP1, ABL1, F2, GAPDH	108	203	8840	2.82248	0.999868	0.0695705	0.0363729
GOTERM_CC_DIRECT	GO:0030426~growth cone	4	3.57143	0.0366759	APP, CDK5, ABL1, MAPT	112	137	20887	5.44499	0.999988	0.213708	0.196075
BBID	2.Cytokine_Receptors	3	2.67857	0.036732	STAT1, PIK3R1, RAF1	22	6	388	8.81818	0.827768	0.469968	0.459751
INTERPRO	IPR000341:PI3K_Ras-bd_dom	2	1.78571	0.0371071	PIK3CB, PIK3CG	112	7	20607	52.5689	1	0.254992	0.232157
INTERPRO	IPR023581:PD_growth_factor_CS	2	1.78571	0.0371071	PGF, VEGFA	112	7	20607	52.5689	1	0.254992	0.232157
UP_SEQ_FEATURE	DOMAIN:PI3K-RBD	2	1.78571	0.0371745	PIK3CB, PIK3CG	112	7	20569	52.4719	1	0.720453	0.711029
UP_SEQ_FEATURE	DOMAIN:Kringle 2	2	1.78571	0.0371745	PLG, F2	112	7	20569	52.4719	1	0.720453	0.711029
UP_SEQ_FEATURE	DOMAIN:Kringle 1	2	1.78571	0.0371745	PLG, F2	112	7	20569	52.4719	1	0.720453	0.711029
INTERPRO	IPR013088:Znf_NHR/GATA	3	2.67857	0.03787	AR, ESR1, ESR2	112	57	20607	9.68374	1	0.256941	0.233931
GOTERM_MF_DIRECT	GO:0001784~phosphotyrosine residue binding	3	2.67857	0.0386244	SYK, ABL1, PIK3R1	112	54	19304	9.5754	1	0.186915	0.168982
GOTERM_BP_DIRECT	GO:0060736~prostate gland growth	2	1.78571	0.0387212	AR, CYP19A1	112	7	19734	50.3418	1	0.230668	0.20998
GOTERM_BP_DIRECT	GO:0048864~stem cell development	2	1.78571	0.0387212	BCL2, FGF2	112	7	19734	50.3418	1	0.230668	0.20998
GOTERM_BP_DIRECT	GO:0007435~salivary gland morphogenesis	2	1.78571	0.0387212	POLB, EGFR	112	7	19734	50.3418	1	0.230668	0.20998
GOTERM_BP_DIRECT	GO:0051128~regulation of cellular component organization	2	1.78571	0.0387212	ABL1, PTK2	112	7	19734	50.3418	1	0.230668	0.20998
GOTERM_BP_DIRECT	GO:0009624~response to nematode	2	1.78571	0.0387212	CYP1A1, PTGS2	112	7	19734	50.3418	1	0.230668	0.20998
UP_KW_BIOLOGICAL_PROCESS	KW-0797~Tissue remodeling	2	1.78571	0.0391181	PLG, F2	92	5	11450	49.7826	0.943475	0.234708	0.20863
GOTERM_MF_DIRECT	GO:0046934~1-phosphatidylinositol-4,5-bisphosphate 3-kinase activity	2	1.78571	0.039569	PIK3CB, PIK3CG	112	7	19304	49.2449	1	0.188127	0.170077
GOTERM_MF_DIRECT	GO:0035005~1-phosphatidylinositol-4-phosphate 3-kinase activity	2	1.78571	0.039569	PIK3CB, PIK3CG	112	7	19304	49.2449	1	0.188127	0.170077
GOTERM_BP_DIRECT	GO:0043627~response to estrogen	3	2.67857	0.0396546	F7, MMP2, ESR1	112	56	19734	9.43909	1	0.235555	0.214429
KEGG_PATHWAY	hsa04934:Cushing syndrome	6	5.35714	0.0396794	GSK3B, CDK6, CCNE1, CDK2, AHR, EGFR	108	155	8840	3.16846	0.999942	0.075297	0.0396794
GOTERM_CC_DIRECT	GO:0098794~postsynapse	4	3.57143	0.0408166	GSK3B, ABL1, AKT1, MET	112	143	20887	5.21653	0.999997	0.233348	0.214095
BBID	26.cyclin-CDK_complexes	4	3.57143	0.0408668	CDK6, CDK5, CDK2, CDK1	22	15	388	4.70303	0.859295	0.469968	0.459751
GOTERM_BP_DIRECT	GO:1903078~positive regulation of protein localization to plasma membrane	3	2.67857	0.0409488	AKT1, PIK3R1, EGFR	112	57	19734	9.2735	1	0.241865	0.220172
GOTERM_BP_DIRECT	GO:0016241~regulation of macroautophagy	3	2.67857	0.0409488	CDK5, CASP3, GAPDH	112	57	19734	9.2735	1	0.241865	0.220172
UP_SEQ_FEATURE	CROSSLNK:Glycyl lysine isopeptide (Lys-Gly) (interchain with G-Cter in SUMO2); alternate	6	5.35714	0.0412719	TOP2A, DNMT1, PARP1, STAT1, CDK1, TOP1	112	350	20569	3.14832	1	0.787893	0.777587
BIOCARTA	h_at1rPathway:Angiotensin II mediated activation of JNK Pathway via Pyk2 dependent signaling	5	4.46429	0.0420215	SRC, RAF1, HRAS, PTK2, EGFR	67	33	1623	3.67028	0.999613	0.187559	0.153737
GOTERM_BP_DIRECT	GO:0030282~bone mineralization	3	2.67857	0.0422588	MMP13, ALOX15, PTGS2	112	58	19734	9.11361	1	0.248897	0.226574
INTERPRO	IPR002420:PI3K-type_C2_dom	2	1.78571	0.0422955	PIK3CB, PIK3CG	112	8	20607	45.9978	1	0.276468	0.25171
INTERPRO	IPR020728:Bcl2_BH3_motif_CS	2	1.78571	0.0422955	BCL2, MCL1	112	8	20607	45.9978	1	0.276468	0.25171
INTERPRO	IPR020726:Bcl2_BH2_motif_CS	2	1.78571	0.0422955	BCL2, MCL1	112	8	20607	45.9978	1	0.276468	0.25171
UP_SEQ_FEATURE	DOMAIN:C2 PI3K-type	2	1.78571	0.0423722	PIK3CB, PIK3CG	112	8	20569	45.9129	1	0.787893	0.777587
UP_SEQ_FEATURE	DOMAIN:Platelet-derived growth factor (PDGF) family profile	2	1.78571	0.0423722	PGF, VEGFA	112	8	20569	45.9129	1	0.787893	0.777587
SMART	SM00252:SH2	4	3.57143	0.0425425	SYK, SRC, ABL1, PIK3R1	80	105	10692	5.09143	0.977228	0.326999	0.308206
KEGG_PATHWAY	hsa04620:Toll-like receptor signaling pathway	5	4.46429	0.042944	IKBKB, STAT1, AKT1, PIK3CB, PIK3R1	108	109	8840	3.75467	0.999975	0.0808555	0.042944
GOTERM_BP_DIRECT	GO:0007267~cell-cell signaling	5	4.46429	0.0432256	AR, ADORA2A, MAPT, ESR2, PGF	112	234	19734	3.76488	1	0.252779	0.230107
SMART	SM00144:PI3K_rbd	2	1.78571	0.0435313	PIK3CB, PIK3CG	80	6	10692	44.55	0.979186	0.326999	0.308206
GOTERM_BP_DIRECT	GO:0006366~transcription by RNA polymerase II	5	4.46429	0.0437905	AR, PARP1, PIK3R1, ESR1, FGF2	112	235	19734	3.74886	1	0.252779	0.230107
GOTERM_BP_DIRECT	GO:0010544~negative regulation of platelet activation	2	1.78571	0.0441302	PDGFRA, F2	112	8	19734	44.0491	1	0.252779	0.230107
GOTERM_BP_DIRECT	GO:1902531~regulation of intracellular signal transduction	2	1.78571	0.0441302	RAF1, PTK2	112	8	19734	44.0491	1	0.252779	0.230107
GOTERM_BP_DIRECT	GO:0060740~prostate gland epithelium morphogenesis	2	1.78571	0.0441302	AR, MMP2	112	8	19734	44.0491	1	0.252779	0.230107
GOTERM_BP_DIRECT	GO:0061044~negative regulation of vascular wound healing	2	1.78571	0.0441302	ALOX5, SERPINE1	112	8	19734	44.0491	1	0.252779	0.230107
GOTERM_BP_DIRECT	GO:0006266~DNA ligation	2	1.78571	0.0441302	TOP2A, MGMT	112	8	19734	44.0491	1	0.252779	0.230107
GOTERM_BP_DIRECT	GO:1904045~cellular response to aldosterone	2	1.78571	0.0441302	ACE, IGF1R	112	8	19734	44.0491	1	0.252779	0.230107
GOTERM_BP_DIRECT	GO:0007172~signal complex assembly	2	1.78571	0.0441302	SRC, PTK2	112	8	19734	44.0491	1	0.252779	0.230107
GOTERM_BP_DIRECT	GO:0007077~mitotic nuclear membrane disassembly	2	1.78571	0.0441302	PLK1, CDK1	112	8	19734	44.0491	1	0.252779	0.230107
BIOCARTA	h_igf1mtorPathway:Skeletal muscle hypertrophy is regulated via AKT/mTOR pathway	4	3.57143	0.0446368	GSK3B, AKT1, PIK3R1, IGF1R	67	20	1623	4.84478	0.999765	0.194489	0.159417
GOTERM_BP_DIRECT	GO:0007584~response to nutrient	3	2.67857	0.0449254	STAT1, AKR1C3, CYP1B1	112	60	19734	8.80982	1	0.256629	0.233612
UP_KW_MOLECULAR_FUNCTION	KW-0195~Cyclin	3	2.67857	0.0450482	CCNA2, CCNB1, CCNE1	110	37	11889	8.76339	0.939901	0.196281	0.164104
GOTERM_MF_DIRECT	GO:0047023~androsterone dehydrogenase activity	2	1.78571	0.0450936	AKR1C1, AKR1C3	112	8	19304	43.0893	1	0.210696	0.190482
GOTERM_MF_DIRECT	GO:0005021~vascular endothelial growth factor receptor activity	2	1.78571	0.0450936	PDGFRA, KDR	112	8	19304	43.0893	1	0.210696	0.190482
SMART	SM00399:ZnF_C4	3	2.67857	0.0452565	AR, ESR1, ESR2	80	46	10692	8.7163	0.982211	0.326999	0.308206
GOTERM_BP_DIRECT	GO:0050853~B cell receptor signaling pathway	3	2.67857	0.0462816	SYK, BCL2, ABL1	112	61	19734	8.6654	1	0.263653	0.240007
GOTERM_CC_DIRECT	GO:0097136~Bcl-2 family protein complex	2	1.78571	0.0468334	BCL2, MCL1	112	9	20887	41.4425	1	0.262787	0.241105
INTERPRO	IPR000072:PDGF/VEGF_dom	2	1.78571	0.0474562	PGF, VEGFA	112	9	20607	40.8869	1	0.299253	0.272454
INTERPRO	IPR042236:PI3K_accessory_sf	2	1.78571	0.0474562	PIK3CB, PIK3CG	112	9	20607	40.8869	1	0.299253	0.272454
INTERPRO	IPR020717:Bcl2_BH1_motif_CS	2	1.78571	0.0474562	BCL2, MCL1	112	9	20607	40.8869	1	0.299253	0.272454
BIOCARTA	h_reckPathway:Inhibition of Matrix Metalloproteinases	3	2.67857	0.0487563	MMP2, HRAS, MMP9	67	9	1623	8.07463	0.999893	0.202782	0.166215
BIOCARTA	h_plcPathway:Phospholipase C Signaling Pathway	3	2.67857	0.0487563	AKT1, PIK3R1, PIK3CG	67	9	1623	8.07463	0.999893	0.202782	0.166215
SMART	SM00430:HOLI	3	2.67857	0.048862	AR, ESR1, ESR2	80	48	10692	8.35312	0.987201	0.326999	0.308206
GOTERM_BP_DIRECT	GO:0048167~regulation of synaptic plasticity	3	2.67857	0.0490386	ACE, CDK5, MAPT	112	63	19734	8.39031	1	0.276006	0.251251
GOTERM_MF_DIRECT	GO:0000287~magnesium ion binding	5	4.46429	0.0492468	TOP2A, EPHX2, PLK1, CDK2, ABL1	112	239	19304	3.6058	1	0.222911	0.201524
GOTERM_BP_DIRECT	GO:0061042~vascular wound healing	2	1.78571	0.0495089	KDR, VEGFA	112	9	19734	39.1548	1	0.276006	0.251251
GOTERM_BP_DIRECT	GO:0060346~bone trabecula formation	2	1.78571	0.0495089	MMP2, VEGFA	112	9	19734	39.1548	1	0.276006	0.251251
GOTERM_BP_DIRECT	GO:0060385~axonogenesis involved in innervation	2	1.78571	0.0495089	NTRK1, EDNRA	112	9	19734	39.1548	1	0.276006	0.251251
GOTERM_BP_DIRECT	GO:0014909~smooth muscle cell migration	2	1.78571	0.0495089	ITGB3, BCL2	112	9	19734	39.1548	1	0.276006	0.251251
GOTERM_BP_DIRECT	GO:0010907~positive regulation of glucose metabolic process	2	1.78571	0.0495089	SRC, AKT1	112	9	19734	39.1548	1	0.276006	0.251251
GOTERM_BP_DIRECT	GO:0051901~positive regulation of mitochondrial depolarization	2	1.78571	0.0495089	PARP1, KDR	112	9	19734	39.1548	1	0.276006	0.251251
GOTERM_BP_DIRECT	GO:0001775~cell activation	2	1.78571	0.0495089	PDGFRA, SYK	112	9	19734	39.1548	1	0.276006	0.251251
GOTERM_BP_DIRECT	GO:0032757~positive regulation of interleukin-8 production	3	2.67857	0.050439	SYK, NOS2, SERPINE1	112	64	19734	8.25921	1	0.280441	0.255289
GOTERM_MF_DIRECT	GO:0047045~testosterone 17-beta-dehydrogenase (NADP+) activity	2	1.78571	0.0505867	AKR1C1, AKR1C3	112	9	19304	38.3016	1	0.222911	0.201524
GOTERM_MF_DIRECT	GO:0051400~BH domain binding	2	1.78571	0.0505867	BCL2, MCL1	112	9	19304	38.3016	1	0.222911	0.201524
GOTERM_MF_DIRECT	GO:0016655~oxidoreductase activity, acting on NAD(P)H, quinone or similar compound as acceptor	2	1.78571	0.0505867	AKR1C1, AKR1C3	112	9	19304	38.3016	1	0.222911	0.201524
GOTERM_MF_DIRECT	GO:0001758~retinal dehydrogenase activity	2	1.78571	0.0505867	AKR1C3, AKR1B1	112	9	19304	38.3016	1	0.222911	0.201524
GOTERM_MF_DIRECT	GO:0047044~androstan-3-alpha,17-beta-diol dehydrogenase activity	2	1.78571	0.0505867	AKR1C1, AKR1C3	112	9	19304	38.3016	1	0.222911	0.201524
GOTERM_MF_DIRECT	GO:0032052~bile acid binding	2	1.78571	0.0505867	AKR1C1, AKR1C3	112	9	19304	38.3016	1	0.222911	0.201524
KEGG_PATHWAY	hsa01523:Antifolate resistance	3	2.67857	0.0506811	IKBKB, ABCC1, ALOX12	108	30	8840	8.18519	0.999996	0.0932409	0.0506811
KEGG_PATHWAY	hsa00591:Linoleic acid metabolism	3	2.67857	0.0506811	ALOX15, CYP1A2, PLA2G2A	108	30	8840	8.18519	0.999996	0.0932409	0.0506811
KEGG_PATHWAY	hsa04022:cGMP-PKG signaling pathway	6	5.35714	0.0506828	EDNRA, INSR, AKT1, PDE5A, RAF1, PIK3CG	108	166	8840	2.9585	0.999996	0.0932409	0.0506828
UP_KW_DISEASE	KW-1008~Amyloidosis	3	2.67857	0.0513914	APP, PPP5C, TTR	58	31	4817	8.03726	0.824663	0.527977	0.527977
GOTERM_BP_DIRECT	GO:0001570~vasculogenesis	3	2.67857	0.0518538	NTRK2, KDR, VEGFA	112	65	19734	8.13214	1	0.28754	0.261751
KEGG_PATHWAY	hsa04670:Leukocyte transendothelial migration	5	4.46429	0.0518929	MMP2, PIK3CB, PIK3R1, MMP9, PTK2	108	116	8840	3.5281	0.999997	0.0947438	0.0518929
UP_KW_CELLULAR_COMPONENT	KW-0967~Endosome	9	8.03571	0.052411	NTRK1, BACE1, NTRK2, APP, INSR, CDK2, KDR, EGFR, CFTR	107	692	17942	2.18084	0.811539	0.147704	0.119116
GOTERM_CC_DIRECT	GO:0031965~nuclear membrane	5	4.46429	0.0524313	ALOX5, BCL2, ABL1, GAPDH, EGFR	112	264	20887	3.53203	1	0.286524	0.262884
INTERPRO	IPR001263:PI3K_accessory_dom	2	1.78571	0.0525893	PIK3CB, PIK3CG	112	10	20607	36.7982	1	0.323999	0.294984
INTERPRO	IPR026298:Bcl-2_fam	2	1.78571	0.0525893	BCL2, MCL1	112	10	20607	36.7982	1	0.323999	0.294984
UP_SEQ_FEATURE	DOMAIN:SH2 2	2	1.78571	0.0526841	SYK, PIK3R1	112	10	20569	36.7304	1	0.917638	0.905634
UP_SEQ_FEATURE	DOMAIN:SH2 1	2	1.78571	0.0526841	SYK, PIK3R1	112	10	20569	36.7304	1	0.917638	0.905634
UP_SEQ_FEATURE	DOMAIN:PIK helical	2	1.78571	0.0526841	PIK3CB, PIK3CG	112	10	20569	36.7304	1	0.917638	0.905634
UP_SEQ_FEATURE	MOTIF:BH1	2	1.78571	0.0526841	BCL2, MCL1	112	10	20569	36.7304	1	0.917638	0.905634
UP_SEQ_FEATURE	DOMAIN:Amine oxidase	2	1.78571	0.0526841	MAOB, MAOA	112	10	20569	36.7304	1	0.917638	0.905634
GOTERM_BP_DIRECT	GO:0000226~microtubule cytoskeleton organization	4	3.57143	0.052737	CDK5, CDK1, MAPT, GAPDH	112	150	19734	4.69857	1	0.2903	0.264264
GOTERM_CC_DIRECT	GO:0005770~late endosome	4	3.57143	0.052955	NTRK1, BACE1, SRC, INSR	112	159	20887	4.6916	1	0.286524	0.262884
INTERPRO	IPR003598:Ig_sub2	5	4.46429	0.0533533	PDGFRB, NTRK2, PDGFRA, KIT, KDR	112	262	20607	3.51128	1	0.32497	0.295868
UP_KW_MOLECULAR_FUNCTION	KW-0497~Mitogen	3	2.67857	0.0541793	FGF2, PGF, VEGFA	110	41	11889	7.90843	0.966554	0.220329	0.18421
GOTERM_BP_DIRECT	GO:0008283~cell population proliferation	4	3.57143	0.0544566	EDNRA, ODC1, AKT1, TYR	112	152	19734	4.63675	1	0.2903	0.264264
KEGG_PATHWAY	hsa05204:Chemical carcinogenesis - DNA adducts	4	3.57143	0.0545273	CYP1A2, CYP1A1, CYP1B1, PTGS2	108	71	8840	4.61137	0.999999	0.0988052	0.0545273
GOTERM_BP_DIRECT	GO:0007416~synapse assembly	3	2.67857	0.0547256	ACHE, CDK5, MAPT	112	67	19734	7.88939	1	0.2903	0.264264
GOTERM_BP_DIRECT	GO:0042752~regulation of circadian rhythm	3	2.67857	0.0547256	TOP2A, GSK3B, CDK1	112	67	19734	7.88939	1	0.2903	0.264264
GOTERM_BP_DIRECT	GO:0001553~luteinization	2	1.78571	0.0548577	PDGFRA, MMP2	112	10	19734	35.2393	1	0.2903	0.264264
GOTERM_BP_DIRECT	GO:2000048~negative regulation of cell-cell adhesion mediated by cadherin	2	1.78571	0.0548577	PLG, VEGFA	112	10	19734	35.2393	1	0.2903	0.264264
GOTERM_BP_DIRECT	GO:0051093~negative regulation of developmental process	2	1.78571	0.0548577	GSK3B, KIT	112	10	19734	35.2393	1	0.2903	0.264264
GOTERM_BP_DIRECT	GO:0045124~regulation of bone resorption	2	1.78571	0.0548577	SRC, ITGB3	112	10	19734	35.2393	1	0.2903	0.264264
GOTERM_BP_DIRECT	GO:0001945~lymph vessel development	2	1.78571	0.0548577	SYK, KDR	112	10	19734	35.2393	1	0.2903	0.264264
GOTERM_BP_DIRECT	GO:0060055~angiogenesis involved in wound healing	2	1.78571	0.0548577	ITGB3, PIK3CB	112	10	19734	35.2393	1	0.2903	0.264264
GOTERM_BP_DIRECT	GO:0140115~export across plasma membrane	2	1.78571	0.0548577	ABCC1, ABCB1	112	10	19734	35.2393	1	0.2903	0.264264
GOTERM_BP_DIRECT	GO:1990416~cellular response to brain-derived neurotrophic factor stimulus	2	1.78571	0.0548577	NTRK2, MAPT	112	10	19734	35.2393	1	0.2903	0.264264
GOTERM_BP_DIRECT	GO:0033629~negative regulation of cell adhesion mediated by integrin	2	1.78571	0.0548577	SERPINE1, CYP1B1	112	10	19734	35.2393	1	0.2903	0.264264
GOTERM_BP_DIRECT	GO:0061298~retina vasculature development in camera-type eye	2	1.78571	0.0548577	PDGFRB, PDGFRA	112	10	19734	35.2393	1	0.2903	0.264264
GOTERM_BP_DIRECT	GO:0070633~transepithelial transport	2	1.78571	0.0548577	ABCC1, ABCB1	112	10	19734	35.2393	1	0.2903	0.264264
GOTERM_BP_DIRECT	GO:0043586~tongue development	2	1.78571	0.0548577	KIT, EGFR	112	10	19734	35.2393	1	0.2903	0.264264
GOTERM_BP_DIRECT	GO:0006265~DNA topological change	2	1.78571	0.0548577	TOP2A, TOP1	112	10	19734	35.2393	1	0.2903	0.264264
GOTERM_BP_DIRECT	GO:0071394~cellular response to testosterone stimulus	2	1.78571	0.0548577	AR, IGF1R	112	10	19734	35.2393	1	0.2903	0.264264
GOTERM_CC_DIRECT	GO:0043197~dendritic spine	4	3.57143	0.0554044	NTRK2, APP, MAPT, PTK2	112	162	20887	4.60472	1	0.29243	0.268302
GOTERM_MF_DIRECT	GO:0043225~ATPase-coupled inorganic anion transmembrane transporter activity	2	1.78571	0.0560485	ABCC1, CFTR	112	10	19304	34.4714	1	0.243026	0.21971
GOTERM_MF_DIRECT	GO:0016303~1-phosphatidylinositol-3-kinase activity	2	1.78571	0.0560485	PIK3CB, PIK3CG	112	10	19304	34.4714	1	0.243026	0.21971
KEGG_PATHWAY	hsa04024:cAMP signaling pathway	7	6.25	0.0560752	EDNRA, ADORA2A, AKT1, PIK3CB, PIK3R1, RAF1, CFTR	108	226	8840	2.53523	0.999999	0.100852	0.0560752
GOTERM_BP_DIRECT	GO:0007052~mitotic spindle organization	3	2.67857	0.0561822	CCNB1, PLK1, AURKA	112	68	19734	7.77337	1	0.295063	0.268599
GOTERM_BP_DIRECT	GO:0001819~positive regulation of cytokine production	3	2.67857	0.0561822	SRC, GAPDH, PIK3CG	112	68	19734	7.77337	1	0.295063	0.268599
GOTERM_BP_DIRECT	GO:0071466~cellular response to xenobiotic stimulus	3	2.67857	0.0561822	NOS2, ITGB3, EGFR	112	68	19734	7.77337	1	0.295063	0.268599
BIOCARTA	h_eicosanoidPathway:Eicosanoid Metabolism	4	3.57143	0.056932	ALOX5, EPHX2, PTGS2, PTGS1	67	22	1623	4.40434	0.999978	0.221672	0.181698
BIOCARTA	h_aktPathway:AKT Signaling Pathway	4	3.57143	0.056932	IKBKB, AKT1, PIK3R1, PIK3CG	67	22	1623	4.40434	0.999978	0.221672	0.181698
BIOCARTA	h_il2Pathway:IL 2 signaling pathway	4	3.57143	0.056932	CSNK2A1, SYK, RAF1, HRAS	67	22	1623	4.40434	0.999978	0.221672	0.181698
GOTERM_CC_DIRECT	GO:0000940~outer kinetochore	2	1.78571	0.0569419	CCNB1, PLK1	112	11	20887	33.9075	1	0.29243	0.268302
GOTERM_CC_DIRECT	GO:0005641~nuclear envelope lumen	2	1.78571	0.0569419	APP, ALOX5	112	11	20887	33.9075	1	0.29243	0.268302
SMART	SM00141:PDGF	2	1.78571	0.0576218	PGF, VEGFA	80	8	10692	33.4125	0.994277	0.334206	0.314999
SMART	SM00142:PI3K_C2	2	1.78571	0.0576218	PIK3CB, PIK3CG	80	8	10692	33.4125	0.994277	0.334206	0.314999
INTERPRO	IPR016129:Caspase_his_AS	2	1.78571	0.057695	CASP3, CASP1	112	11	20607	33.4529	1	0.336136	0.306035
INTERPRO	IPR015433:PI_Kinase	2	1.78571	0.057695	PIK3CB, PIK3CG	112	11	20607	33.4529	1	0.336136	0.306035
INTERPRO	IPR002937:Amino_oxidase	2	1.78571	0.057695	MAOB, MAOA	112	11	20607	33.4529	1	0.336136	0.306035
INTERPRO	IPR046371:Bcl-2_BH1-3	2	1.78571	0.057695	BCL2, MCL1	112	11	20607	33.4529	1	0.336136	0.306035
GOTERM_BP_DIRECT	GO:0007204~positive regulation of cytosolic calcium ion concentration	4	3.57143	0.0579758	EDNRA, ABL1, ESR1, PIK3CG	112	156	19734	4.51786	1	0.303717	0.276477
UP_KW_BIOLOGICAL_PROCESS	KW-0356~Hemostasis	3	2.67857	0.0598484	F7, PLG, F2	92	50	11450	7.46739	0.988244	0.293589	0.260968
UP_KW_BIOLOGICAL_PROCESS	KW-0094~Blood coagulation	3	2.67857	0.0598484	F7, PLG, F2	92	50	11450	7.46739	0.988244	0.293589	0.260968
GOTERM_BP_DIRECT	GO:0097062~dendritic spine maintenance	2	1.78571	0.0601767	INSR, IGF1R	112	11	19734	32.0357	1	0.309035	0.281318
GOTERM_BP_DIRECT	GO:1902036~regulation of hematopoietic stem cell differentiation	2	1.78571	0.0601767	CDK6, ABL1	112	11	19734	32.0357	1	0.309035	0.281318
GOTERM_BP_DIRECT	GO:0033148~positive regulation of intracellular estrogen receptor signaling pathway	2	1.78571	0.0601767	AR, PARP1	112	11	19734	32.0357	1	0.309035	0.281318
GOTERM_BP_DIRECT	GO:1900015~regulation of cytokine production involved in inflammatory response	2	1.78571	0.0601767	NOS2, ALOX5	112	11	19734	32.0357	1	0.309035	0.281318
GOTERM_BP_DIRECT	GO:0019370~leukotriene biosynthetic process	2	1.78571	0.0601767	SYK, ALOX5	112	11	19734	32.0357	1	0.309035	0.281318
GOTERM_BP_DIRECT	GO:0001963~synaptic transmission, dopaminergic	2	1.78571	0.0601767	ADORA2A, CDK5	112	11	19734	32.0357	1	0.309035	0.281318
GOTERM_BP_DIRECT	GO:0045056~transcytosis	2	1.78571	0.0601767	SRC, IGF1R	112	11	19734	32.0357	1	0.309035	0.281318
GOTERM_BP_DIRECT	GO:0033327~Leydig cell differentiation	2	1.78571	0.0601767	PDGFRA, AR	112	11	19734	32.0357	1	0.309035	0.281318
GOTERM_MF_DIRECT	GO:0097110~scaffold protein binding	3	2.67857	0.061465	IKBKB, SYK, SRC	112	70	19304	7.38673	1	0.260326	0.23535
GOTERM_MF_DIRECT	GO:0043184~vascular endothelial growth factor receptor 2 binding	2	1.78571	0.0614791	ITGB3, VEGFA	112	11	19304	31.3377	1	0.260326	0.23535
GOTERM_MF_DIRECT	GO:0003906~DNA-(apurinic or apyrimidinic site) endonuclease activity	2	1.78571	0.0614791	POLB, APEX1	112	11	19304	31.3377	1	0.260326	0.23535
GOTERM_BP_DIRECT	GO:0032259~methylation	4	3.57143	0.0616003	DNMT1, PRMT1, MGMT, CYP1A2	112	160	19734	4.40491	1	0.315569	0.287266
UP_KW_BIOLOGICAL_PROCESS	KW-0531~Neurotransmitter degradation	2	1.78571	0.0618584	ACHE, MAOA	92	8	11450	31.1141	0.989923	0.293589	0.260968
PIR_SUPERFAMILY	PIRSF000620:Insulin_receptor	2	1.78571	0.0621029	INSR, IGF1R	42	3	1940	30.7937	0.853898	0.465772	0.450246
GOTERM_BP_DIRECT	GO:0030163~protein catabolic process	3	2.67857	0.0621422	CASP3, MMP2, MMP3	112	72	19734	7.34152	1	0.317565	0.289083
UP_KW_MOLECULAR_FUNCTION	KW-0799~Topoisomerase	2	1.78571	0.0624539	TOP2A, TOP1	110	7	11889	30.8805	0.980432	0.238105	0.199072
INTERPRO	IPR002475:Bcl2-like	2	1.78571	0.0627735	BCL2, MCL1	112	12	20607	30.6652	1	0.361791	0.329392
UP_SEQ_FEATURE	DOMAIN:Caspase family p20	2	1.78571	0.0628861	CASP3, CASP1	112	12	20569	30.6086	1	1	0.987636
UP_SEQ_FEATURE	MOTIF:BH2	2	1.78571	0.0628861	BCL2, MCL1	112	12	20569	30.6086	1	1	0.987636
BIOCARTA	h_rac1Pathway:Rac 1 cell motility signaling pathway	4	3.57143	0.063623	PDGFRA, CDK5, PIK3R1, PIK3CG	67	23	1623	4.21285	0.999994	0.242563	0.198822
GOTERM_BP_DIRECT	GO:0002244~hematopoietic progenitor cell differentiation	3	2.67857	0.0636646	TOP2A, PDGFRA, KIT	112	73	19734	7.24095	1	0.323758	0.29472
GOTERM_BP_DIRECT	GO:0009791~post-embryonic development	3	2.67857	0.0636646	CYP1A2, BCL2, ABL1	112	73	19734	7.24095	1	0.323758	0.29472
BBID	106.Glycogen_synthase-synthesis	3	2.67857	0.0641879	AKT1, PIK3R1, RAF1	22	8	388	6.61364	0.955755	0.590529	0.577691
SMART	SM00145:PI3Ka	2	1.78571	0.0645899	PIK3CB, PIK3CG	80	9	10692	29.7	0.997	0.351208	0.331023
GOTERM_BP_DIRECT	GO:0051898~negative regulation of phosphatidylinositol 3-kinase/protein kinase B signal transduction	3	2.67857	0.0651996	MMP3, PIK3CB, XDH	112	74	19734	7.1431	1	0.324992	0.295844
GOTERM_BP_DIRECT	GO:0050808~synapse organization	3	2.67857	0.0651996	NTRK2, APP, MAPT	112	74	19734	7.1431	1	0.324992	0.295844
GOTERM_BP_DIRECT	GO:0050435~amyloid-beta metabolic process	2	1.78571	0.0654659	BACE1, ACE	112	12	19734	29.3661	1	0.324992	0.295844
GOTERM_BP_DIRECT	GO:0048699~generation of neurons	2	1.78571	0.0654659	CDK6, MAPT	112	12	19734	29.3661	1	0.324992	0.295844
GOTERM_BP_DIRECT	GO:0055003~cardiac myofibril assembly	2	1.78571	0.0654659	PDGFRB, PDGFRA	112	12	19734	29.3661	1	0.324992	0.295844
GOTERM_BP_DIRECT	GO:0042420~dopamine catabolic process	2	1.78571	0.0654659	MAOB, MAOA	112	12	19734	29.3661	1	0.324992	0.295844
GOTERM_BP_DIRECT	GO:0035022~positive regulation of Rac protein signal transduction	2	1.78571	0.0654659	PIK3CB, PIK3CG	112	12	19734	29.3661	1	0.324992	0.295844
GOTERM_BP_DIRECT	GO:0030518~nuclear receptor-mediated steroid hormone signaling pathway	2	1.78571	0.0654659	AR, ESR1	112	12	19734	29.3661	1	0.324992	0.295844
GOTERM_BP_DIRECT	GO:0031113~regulation of microtubule polymerization	2	1.78571	0.0654659	ABL1, MAPT	112	12	19734	29.3661	1	0.324992	0.295844
GOTERM_BP_DIRECT	GO:0160049~negative regulation of cGAS/STING signaling pathway	2	1.78571	0.0654659	PARP1, AKT1	112	12	19734	29.3661	1	0.324992	0.295844
UP_KW_BIOLOGICAL_PROCESS	KW-0275~Fatty acid biosynthesis	3	2.67857	0.0663127	PTGS2, PRKAB1, PTGS1	92	53	11450	7.04471	0.992847	0.293589	0.260968
GOTERM_CC_DIRECT	GO:0010008~endosome membrane	5	4.46429	0.0663497	NTRK1, BACE1, INSR, EGFR, CFTR	112	286	20887	3.26033	1	0.335066	0.30742
GOTERM_MF_DIRECT	GO:0048407~platelet-derived growth factor binding	2	1.78571	0.0668788	PDGFRB, PDGFRA	112	12	19304	28.7262	1	0.276705	0.250157
GOTERM_MF_DIRECT	GO:0120283~protein serine/threonine kinase binding	2	1.78571	0.0668788	BACE1, APP	112	12	19304	28.7262	1	0.276705	0.250157
GOTERM_MF_DIRECT	GO:0034452~dynactin binding	2	1.78571	0.0668788	GSK3B, MAPT	112	12	19304	28.7262	1	0.276705	0.250157
GOTERM_CC_DIRECT	GO:0005794~Golgi apparatus	11	9.82143	0.0677872	BACE1, PDGFRB, PDGFRA, ACHE, APP, KDR, RAF1, HRAS, ESR1, PTGS1, VEGFA	112	1100	20887	1.86491	1	0.336713	0.308932
INTERPRO	IPR002138:Pept_C14_p10	2	1.78571	0.0678248	CASP3, CASP1	112	13	20607	28.3063	1	0.382675	0.348405
INTERPRO	IPR033139:Caspase_cys_AS	2	1.78571	0.0678248	CASP3, CASP1	112	13	20607	28.3063	1	0.382675	0.348405
UP_KW_BIOLOGICAL_PROCESS	KW-0280~Fibrinolysis	2	1.78571	0.0693196	PLG, F2	92	9	11450	27.657	0.994329	0.293589	0.260968
UP_KW_PTM	KW-0564~Palmitate	7	6.25	0.0695773	BACE1, GSK3B, AR, HRAS, ESR1, EGFR, CFTR	106	392	14252	2.40094	0.822856	0.130711	0.0888837
GOTERM_MF_DIRECT	GO:0008083~growth factor activity	4	3.57143	0.0698034	F2, FGF2, PGF, VEGFA	112	165	19304	4.17835	1	0.286617	0.259119
KEGG_PATHWAY	hsa00350:Tyrosine metabolism	3	2.67857	0.0700768	MAOB, MAOA, TYR	108	36	8840	6.82099	1	0.123985	0.0700768
UP_KW_CELLULAR_COMPONENT	KW-1000~Mitochondrion outer membrane	4	3.57143	0.0701689	MAOB, MAOA, PLA2G2A, BCL2	107	161	17942	4.16602	0.89516	0.18127	0.146185
GOTERM_CC_DIRECT	GO:0031982~vesicle	4	3.57143	0.0702765	F7, APP, AKT1, GAPDH	112	179	20887	4.1674	1	0.343448	0.315111
KEGG_PATHWAY	hsa00980:Metabolism of xenobiotics by cytochrome P450	4	3.57143	0.0704765	AKR1C1, CYP1A2, CYP1A1, CYP1B1	108	79	8840	4.1444	1	0.123985	0.0704765
KEGG_PATHWAY	hsa00232:Caffeine metabolism	2	1.78571	0.0704813	CYP1A2, XDH	108	6	8840	27.284	1	0.123985	0.0704813
BIOCARTA	h_fcer1Pathway:Fc Epsilon Receptor I Signaling in Mast Cells	5	4.46429	0.0704997	SYK, PIK3R1, RAF1, HRAS, PIK3CG	67	39	1623	3.10563	0.999998	0.258626	0.211988
BIOCARTA	h_cxcr4Pathway:CXCR4 Signaling Pathway	4	3.57143	0.0706627	PIK3R1, RAF1, HRAS, PTK2	67	24	1623	4.03731	0.999999	0.258626	0.211988
GOTERM_BP_DIRECT	GO:0097242~amyloid-beta clearance	2	1.78571	0.0707257	INSR, IGF1R	112	13	19734	27.1071	1	0.34135	0.310735
GOTERM_BP_DIRECT	GO:0046685~response to arsenic-containing substance	2	1.78571	0.0707257	CYP1A1, CYP1B1	112	13	19734	27.1071	1	0.34135	0.310735
GOTERM_BP_DIRECT	GO:0060333~type II interferon-mediated signaling pathway	2	1.78571	0.0707257	STAT1, RAF1	112	13	19734	27.1071	1	0.34135	0.310735
GOTERM_BP_DIRECT	GO:0060416~response to growth hormone	2	1.78571	0.0707257	F7, AKT1	112	13	19734	27.1071	1	0.34135	0.310735
GOTERM_BP_DIRECT	GO:0001952~regulation of cell-matrix adhesion	2	1.78571	0.0707257	BCL2, PIK3CB	112	13	19734	27.1071	1	0.34135	0.310735
GOTERM_BP_DIRECT	GO:0051450~myoblast proliferation	2	1.78571	0.0707257	SRC, ABL1	112	13	19734	27.1071	1	0.34135	0.310735
GOTERM_BP_DIRECT	GO:0033628~regulation of cell adhesion mediated by integrin	2	1.78571	0.0707257	PTK2, PIK3CG	112	13	19734	27.1071	1	0.34135	0.310735
GOTERM_BP_DIRECT	GO:0048584~positive regulation of response to stimulus	2	1.78571	0.0707257	PDGFRB, KDR	112	13	19734	27.1071	1	0.34135	0.310735
GOTERM_BP_DIRECT	GO:1990535~neuron projection maintenance	2	1.78571	0.0707257	APP, INSR	112	13	19734	27.1071	1	0.34135	0.310735
GOTERM_BP_DIRECT	GO:0060396~growth hormone receptor signaling pathway	2	1.78571	0.0707257	PIK3R1, PTK2	112	13	19734	27.1071	1	0.34135	0.310735
GOTERM_BP_DIRECT	GO:0006307~DNA alkylation repair	2	1.78571	0.0707257	MPG, MGMT	112	13	19734	27.1071	1	0.34135	0.310735
GOTERM_BP_DIRECT	GO:0060644~mammary gland epithelial cell differentiation	2	1.78571	0.0707257	AKT1, FGF2	112	13	19734	27.1071	1	0.34135	0.310735
UP_KW_LIGAND	KW-0460~Magnesium	14	12.5	0.0710849	PDGFRB, TOP2A, NTRK1, NTRK2, EPHX2, ITGB3, POLB, PPP5C, TERT, APEX1, KIT, CDK2, KDR, ABL1	85	692	6947	1.65349	0.873139	0.28434	0.24372
SMART	SM00337:BCL	2	1.78571	0.0715072	BCL2, MCL1	80	10	10692	26.73	0.998427	0.365949	0.344917
UP_KW_PTM	KW-0765~Sulfation	3	2.67857	0.0722387	APP, TTR, FN1	106	60	14252	6.72264	0.834625	0.130711	0.0888837
GOTERM_MF_DIRECT	GO:0052650~all-trans-retinol dehydrogenase (NADP+) activity	2	1.78571	0.0722477	AKR1C3, AKR1B1	112	13	19304	26.5165	1	0.294423	0.266176
INTERPRO	IPR015917:Pept_C14A	2	1.78571	0.0728492	CASP3, CASP1	112	14	20607	26.2844	1	0.402548	0.366499
INTERPRO	IPR017857:Coagulation_fac-like_Gla_dom	2	1.78571	0.0728492	F7, F2	112	14	20607	26.2844	1	0.402548	0.366499
UP_SEQ_FEATURE	MOTIF:Nuclear localization signal 1	2	1.78571	0.0729791	ABL1, AHR	112	14	20569	26.236	1	1	0.987636
UP_SEQ_FEATURE	MUTAGEN:H->A: Loss of activity.	2	1.78571	0.0729791	ACHE, TDP1	112	14	20569	26.236	1	1	0.987636
UP_SEQ_FEATURE	MOTIF:Nuclear localization signal 2	2	1.78571	0.0729791	ABL1, AHR	112	14	20569	26.236	1	1	0.987636
UP_SEQ_FEATURE	DISULFID:Alternate	2	1.78571	0.0729791	GLO1, APEX1	112	14	20569	26.236	1	1	0.987636
GOTERM_BP_DIRECT	GO:0071333~cellular response to glucose stimulus	3	2.67857	0.0730568	ACE, NOX4, IGF1R	112	79	19734	6.691	1	0.351786	0.320235
UP_KW_PTM	KW-0165~Cleavage on pair of basic residues	6	5.35714	0.0731984	F7, APEX1, INSR, PLG, F2, IGF1R	106	303	14252	2.66243	0.838682	0.130711	0.0888837
GOTERM_BP_DIRECT	GO:0006897~endocytosis	4	3.57143	0.0740863	APP, PIK3CB, HRAS, PIK3CG	112	173	19734	4.07391	1	0.355921	0.323999
UP_SEQ_FEATURE	CROSSLNK:Glycyl lysine isopeptide (Lys-Gly) (interchain with G-Cter in SUMO1); alternate	4	3.57143	0.0757287	TOP2A, PARP1, STAT1, TOP1	112	182	20569	4.0363	1	1	0.987636
GOTERM_BP_DIRECT	GO:0030516~regulation of axon extension	2	1.78571	0.0759561	GSK3B, ABL1	112	14	19734	25.1709	1	0.360748	0.328394
GOTERM_BP_DIRECT	GO:1900272~negative regulation of long-term synaptic potentiation	2	1.78571	0.0759561	APP, ABL1	112	14	19734	25.1709	1	0.360748	0.328394
GOTERM_BP_DIRECT	GO:1904322~cellular response to forskolin	2	1.78571	0.0759561	AHR, CFTR	112	14	19734	25.1709	1	0.360748	0.328394
GOTERM_BP_DIRECT	GO:0045737~positive regulation of cyclin-dependent protein serine/threonine kinase activity	2	1.78571	0.0759561	AKT1, EGFR	112	14	19734	25.1709	1	0.360748	0.328394
GOTERM_BP_DIRECT	GO:0060134~prepulse inhibition	2	1.78571	0.0759561	BACE1, ADORA2A	112	14	19734	25.1709	1	0.360748	0.328394
KEGG_PATHWAY	hsa04960:Aldosterone-regulated sodium reabsorption	3	2.67857	0.0770031	INSR, PIK3CB, PIK3R1	108	38	8840	6.46199	1	0.134476	0.0770031
GOTERM_MF_DIRECT	GO:0001618~virus receptor activity	3	2.67857	0.0775445	ITGB3, CDK1, EGFR	112	80	19304	6.46339	1	0.309203	0.279538
KEGG_PATHWAY	hsa05034:Alcoholism	6	5.35714	0.0775781	NTRK2, MAOB, ADORA2A, MAOA, RAF1, HRAS	108	188	8840	2.61229	1	0.134506	0.0775781
GOTERM_MF_DIRECT	GO:0015562~efflux transmembrane transporter activity	2	1.78571	0.0775859	ABCC1, ABCB1	112	14	19304	24.6224	1	0.309203	0.279538
GOTERM_MF_DIRECT	GO:0008559~ABC-type xenobiotic transporter activity	2	1.78571	0.0775859	ABCC1, ABCB1	112	14	19304	24.6224	1	0.309203	0.279538
INTERPRO	IPR001309:Pept_C14_p20	2	1.78571	0.0778467	CASP3, CASP1	112	15	20607	24.5321	1	0.413127	0.376131
INTERPRO	IPR036834:Bcl-2-like_sf	2	1.78571	0.0778467	BCL2, MCL1	112	15	20607	24.5321	1	0.413127	0.376131
INTERPRO	IPR011600:Pept_C14_caspase	2	1.78571	0.0778467	CASP3, CASP1	112	15	20607	24.5321	1	0.413127	0.376131
INTERPRO	IPR029030:Caspase-like_dom_sf	2	1.78571	0.0778467	CASP3, CASP1	112	15	20607	24.5321	1	0.413127	0.376131
UP_SEQ_FEATURE	DOMAIN:Immunoglobulin	2	1.78571	0.0779852	PDGFRB, KIT	112	15	20569	24.4869	1	1	0.987636
UP_SEQ_FEATURE	REGION:Modulating	2	1.78571	0.0779852	AR, ESR2	112	15	20569	24.4869	1	1	0.987636
UP_SEQ_FEATURE	CARBOHYD:N-linked (GlcNAc...) asparagine; partial	2	1.78571	0.0779852	ACE, EGFR	112	15	20569	24.4869	1	1	0.987636
BIOCARTA	h_g2Pathway:Cell Cycle: G2/M Checkpoint	4	3.57143	0.0780398	CCNB1, PLK1, CHEK1, CDK1	67	25	1623	3.87582	1	0.280025	0.229529
UP_SEQ_FEATURE	DOMAIN:Fibronectin type-III 3	3	2.67857	0.0787619	INSR, FN1, IGF1R	112	86	20569	6.40646	1	1	0.987636
INTERPRO	IPR013783:Ig-like_fold	11	9.82143	0.0794867	NTRK1, PDGFRB, NTRK2, PDGFRA, INSR, KIT, FN1, KDR, MET, PRKAB1, IGF1R	112	1119	20607	1.80867	1	0.417695	0.380289
UP_KW_DISEASE	KW-0657~Pseudohermaphroditism	2	1.78571	0.0799966	AR, CYP19A1	58	7	4817	23.7291	0.936166	0.527977	0.527977
UP_KW_DISEASE	KW-9991~Pseudohermaphroditism	2	1.78571	0.0799966	AR, CYP19A1	58	7	4817	23.7291	0.936166	0.527977	0.527977
GOTERM_BP_DIRECT	GO:0050966~detection of mechanical stimulus involved in sensory perception of pain	2	1.78571	0.0811574	NTRK1, BACE1	112	15	19734	23.4929	1	0.375399	0.34173
GOTERM_BP_DIRECT	GO:0048546~digestive tract morphogenesis	2	1.78571	0.0811574	BCL2, EGFR	112	15	19734	23.4929	1	0.375399	0.34173
GOTERM_BP_DIRECT	GO:1903265~positive regulation of tumor necrosis factor-mediated signaling pathway	2	1.78571	0.0811574	CASP1, MMP8	112	15	19734	23.4929	1	0.375399	0.34173
GOTERM_BP_DIRECT	GO:0048599~oocyte development	2	1.78571	0.0811574	BCL2, PDE5A	112	15	19734	23.4929	1	0.375399	0.34173
GOTERM_BP_DIRECT	GO:0038166~angiotensin-activated signaling pathway	2	1.78571	0.0811574	ACE, SRC	112	15	19734	23.4929	1	0.375399	0.34173
GOTERM_BP_DIRECT	GO:1902287~semaphorin-plexin signaling pathway involved in axon guidance	2	1.78571	0.0811574	EDNRA, MET	112	15	19734	23.4929	1	0.375399	0.34173
GOTERM_BP_DIRECT	GO:0016322~neuron remodeling	2	1.78571	0.0811574	APP, EDNRA	112	15	19734	23.4929	1	0.375399	0.34173
GOTERM_BP_DIRECT	GO:0045725~positive regulation of glycogen biosynthetic process	2	1.78571	0.0811574	INSR, AKT1	112	15	19734	23.4929	1	0.375399	0.34173
GOTERM_BP_DIRECT	GO:0050930~induction of positive chemotaxis	2	1.78571	0.0811574	PGF, VEGFA	112	15	19734	23.4929	1	0.375399	0.34173
GOTERM_BP_DIRECT	GO:0019395~fatty acid oxidation	2	1.78571	0.0811574	ALOX15, ALOX12	112	15	19734	23.4929	1	0.375399	0.34173
GOTERM_BP_DIRECT	GO:1900034~regulation of cellular response to heat	2	1.78571	0.0811574	GSK3B, MAPT	112	15	19734	23.4929	1	0.375399	0.34173
GOTERM_BP_DIRECT	GO:0150104~transport across blood-brain barrier	3	2.67857	0.0812015	ABCC1, ABCB1, INSR	112	84	19734	6.29273	1	0.375399	0.34173
GOTERM_CC_DIRECT	GO:0005798~Golgi-associated vesicle	2	1.78571	0.0817508	APP, TYR	112	16	20887	23.3114	1	0.379836	0.348496
GOTERM_CC_DIRECT	GO:0030673~axolemma	2	1.78571	0.0817508	ADORA2A, MAPT	112	16	20887	23.3114	1	0.379836	0.348496
PIR_SUPERFAMILY	PIRSF001771:Cyclin_A_B_D_E	2	1.78571	0.0819551	CCNA2, CCNB1	42	4	1940	23.0952	0.923102	0.491731	0.47534
GOTERM_BP_DIRECT	GO:0045087~innate immune response	7	6.25	0.0820657	IKBKB, SYK, PARP1, SRC, ARG1, MMP3, PIK3CG	112	536	19734	2.30107	1	0.378555	0.344603
GOTERM_CC_DIRECT	GO:0005925~focal adhesion	6	5.35714	0.0824933	PDGFRB, SRC, ITGB3, NOX4, PTK2, EGFR	112	435	20887	2.57229	1	0.379836	0.348496
BIOCARTA	h_srcRPTPPathway:Activation of Src by Protein-tyrosine phosphatase alpha	3	2.67857	0.0826736	CCNB1, SRC, CDK1	67	12	1623	6.05597	1	0.290948	0.238482
GOTERM_CC_DIRECT	GO:0030496~midbody	4	3.57143	0.0827365	PLK1, CDK1, PIK3CB, AURKA	112	192	20887	3.88523	1	0.379836	0.348496
UP_KW_BIOLOGICAL_PROCESS	KW-0498~Mitosis	6	5.35714	0.082805	CCNA2, CCNB1, PLK1, CDK2, CDK1, AURKA	92	292	11450	2.55733	0.998017	0.302639	0.269012
INTERPRO	IPR035972:GLA-like_dom_SF	2	1.78571	0.0828175	F7, F2	112	16	20607	22.9989	1	0.426829	0.388605
INTERPRO	IPR000294:GLA_domain	2	1.78571	0.0828175	F7, F2	112	16	20607	22.9989	1	0.426829	0.388605
GOTERM_MF_DIRECT	GO:0015267~channel activity	2	1.78571	0.0828938	BCL2, MCL1	112	15	19304	22.981	1	0.327945	0.296481
UP_KW_DOMAIN	KW-0420~Kringle	2	1.78571	0.0829353	PLG, F2	71	18	14597	22.8435	0.727103	0.311008	0.248806
UP_SEQ_FEATURE	CARBOHYD:O-linked (GlcNAc) serine; alternate	2	1.78571	0.0829644	AKT1, MAPT	112	16	20569	22.9565	1	1	0.987636
UP_SEQ_FEATURE	DOMAIN:Gla	2	1.78571	0.0829644	F7, F2	112	16	20569	22.9565	1	1	0.987636
UP_KW_BIOLOGICAL_PROCESS	KW-0254~Endocytosis	4	3.57143	0.0832158	APP, ABL1, PIK3CB, PIK3CG	92	129	11450	3.85912	0.99808	0.302639	0.269012
UP_KW_BIOLOGICAL_PROCESS	KW-0643~Prostaglandin biosynthesis	2	1.78571	0.0840663	PTGS2, PTGS1	92	11	11450	22.6285	0.998204	0.302639	0.269012
GOTERM_CC_DIRECT	GO:0035578~azurophil granule lumen	3	2.67857	0.0845202	TTR, ARG1, MPO	112	91	20887	6.14806	1	0.382233	0.350696
GOTERM_BP_DIRECT	GO:0001503~ossification	3	2.67857	0.0845349	ALOX15, BCL2, EGFR	112	86	19734	6.14639	1	0.387091	0.352373
GOTERM_CC_DIRECT	GO:0031594~neuromuscular junction	3	2.67857	0.0861089	ACHE, APP, CDK5	112	92	20887	6.08123	1	0.383691	0.352034
GOTERM_BP_DIRECT	GO:0007613~memory	3	2.67857	0.0862171	INSR, MAPT, PTGS2	112	87	19734	6.07574	1	0.387091	0.352373
GOTERM_BP_DIRECT	GO:0016485~protein processing	3	2.67857	0.0862171	BACE1, F7, CASP3	112	87	19734	6.07574	1	0.387091	0.352373
GOTERM_BP_DIRECT	GO:0006287~base-excision repair, gap-filling	2	1.78571	0.0863296	POLB, APEX1	112	16	19734	22.0246	1	0.387091	0.352373
GOTERM_BP_DIRECT	GO:0048485~sympathetic nervous system development	2	1.78571	0.0863296	NTRK1, EDNRA	112	16	19734	22.0246	1	0.387091	0.352373
GOTERM_BP_DIRECT	GO:0051146~striated muscle cell differentiation	2	1.78571	0.0863296	CASP3, AKT1	112	16	19734	22.0246	1	0.387091	0.352373
GOTERM_BP_DIRECT	GO:0046328~regulation of JNK cascade	2	1.78571	0.0863296	EGFR, IGF1R	112	16	19734	22.0246	1	0.387091	0.352373
GOTERM_BP_DIRECT	GO:0033630~positive regulation of cell adhesion mediated by integrin	2	1.78571	0.0863296	SYK, ITGB3	112	16	19734	22.0246	1	0.387091	0.352373
GOTERM_BP_DIRECT	GO:0051770~positive regulation of nitric-oxide synthase biosynthetic process	2	1.78571	0.0863296	STAT1, KDR	112	16	19734	22.0246	1	0.387091	0.352373
GOTERM_BP_DIRECT	GO:0048169~regulation of long-term neuronal synaptic plasticity	2	1.78571	0.0863296	APP, HRAS	112	16	19734	22.0246	1	0.387091	0.352373
GOTERM_BP_DIRECT	GO:0035313~wound healing, spreading of epidermal cells	2	1.78571	0.0863296	MMP12, ITGB3	112	16	19734	22.0246	1	0.387091	0.352373
GOTERM_BP_DIRECT	GO:0046007~negative regulation of activated T cell proliferation	2	1.78571	0.0863296	ARG1, CASP3	112	16	19734	22.0246	1	0.387091	0.352373
GOTERM_BP_DIRECT	GO:0002687~positive regulation of leukocyte migration	2	1.78571	0.0863296	PIK3R1, VEGFA	112	16	19734	22.0246	1	0.387091	0.352373
OMIM_DISEASE	114480~Breast cancer, somatic	2	1.78571	0.0864517	AKT1, ESR1	69	8	6054	21.9348	1	1	1
INTERPRO	IPR018936:PI3/4_kinase_CS	2	1.78571	0.0877618	PIK3CB, PIK3CG	112	17	20607	21.646	1	0.448003	0.407883
UP_SEQ_FEATURE	DOMAIN:Kringle	2	1.78571	0.087917	PLG, F2	112	17	20569	21.6061	1	1	0.987636
GOTERM_MF_DIRECT	GO:0005159~insulin-like growth factor receptor binding	2	1.78571	0.0881713	INSR, PIK3R1	112	16	19304	21.5446	1	0.346296	0.313072
GOTERM_BP_DIRECT	GO:0030336~negative regulation of cell migration	4	3.57143	0.0886825	GSK3B, SERPINE1, BCL2, CYP1B1	112	187	19734	3.76891	1	0.396788	0.3612
GOTERM_MF_DIRECT	GO:0001540~amyloid-beta binding	3	2.67857	0.0894961	BACE1, ACHE, INSR	112	87	19304	5.94335	1	0.347903	0.314525
GOTERM_MF_DIRECT	GO:0061629~RNA polymerase II-specific DNA-binding transcription factor binding	4	3.57143	0.0898642	GSK3B, AR, PARP1, AHR	112	184	19304	3.74689	1	0.347903	0.314525
KEGG_PATHWAY	hsa04610:Complement and coagulation cascades	4	3.57143	0.0906233	F7, SERPINE1, PLG, F2	108	88	8840	3.72054	1	0.156001	0.0906233
GOTERM_BP_DIRECT	GO:0042770~signal transduction in response to DNA damage	2	1.78571	0.091473	CHEK1, ABL1	112	17	19734	20.729	1	0.404071	0.36783
GOTERM_BP_DIRECT	GO:0042325~regulation of phosphorylation	2	1.78571	0.091473	IKBKB, RAF1	112	17	19734	20.729	1	0.404071	0.36783
GOTERM_BP_DIRECT	GO:0071901~negative regulation of protein serine/threonine kinase activity	2	1.78571	0.091473	ABL1, AKT1	112	17	19734	20.729	1	0.404071	0.36783
GOTERM_BP_DIRECT	GO:0035162~embryonic hemopoiesis	2	1.78571	0.091473	KIT, KDR	112	17	19734	20.729	1	0.404071	0.36783
GOTERM_BP_DIRECT	GO:1900747~negative regulation of vascular endothelial growth factor signaling pathway	2	1.78571	0.091473	PIK3CB, XDH	112	17	19734	20.729	1	0.404071	0.36783
GOTERM_BP_DIRECT	GO:0006691~leukotriene metabolic process	2	1.78571	0.091473	ABCC1, ALOX5	112	17	19734	20.729	1	0.404071	0.36783
GOTERM_CC_DIRECT	GO:0030141~secretory granule	3	2.67857	0.092553	PLA2G2A, MPO, VEGFA	112	96	20887	5.82785	1	0.406428	0.372895
INTERPRO	IPR000001:Kringle	2	1.78571	0.0926796	PLG, F2	112	18	20607	20.4435	1	0.455746	0.414933
INTERPRO	IPR018056:Kringle_CS	2	1.78571	0.0926796	PLG, F2	112	18	20607	20.4435	1	0.455746	0.414933
INTERPRO	IPR036940:PI3/4_kinase_cat_sf	2	1.78571	0.0926796	PIK3CB, PIK3CG	112	18	20607	20.4435	1	0.455746	0.414933
INTERPRO	IPR038178:Kringle_sf	2	1.78571	0.0926796	PLG, F2	112	18	20607	20.4435	1	0.455746	0.414933
UP_SEQ_FEATURE	DOMAIN:Cyclin C-terminal	2	1.78571	0.0928431	CCNB1, CCNE1	112	18	20569	20.4058	1	1	0.987636
GOTERM_MF_DIRECT	GO:0034185~apolipoprotein binding	2	1.78571	0.0934188	PLG, MAPT	112	17	19304	20.2773	1	0.359099	0.324647
BIOCARTA	h_d4gdiPathway:D4-GDI Signaling Pathway	3	2.67857	0.0952115	PARP1, CASP3, CASP1	67	13	1623	5.59013	1	0.311137	0.255031
BIOCARTA	h_fibrinolysisPathway:Fibrinolysis Pathway	3	2.67857	0.0952115	SERPINE1, PLG, F2	67	13	1623	5.59013	1	0.311137	0.255031
BIOCARTA	h_cdk5Pathway:Phosphorylation of MEK1 by cdk5/p35 down regulates the MAP kinase pathway	3	2.67857	0.0952115	CDK5, RAF1, HRAS	67	13	1623	5.59013	1	0.311137	0.255031
BIOCARTA	h_rbPathway:RB Tumor Suppressor/Checkpoint Signaling in response to DNA damage	3	2.67857	0.0952115	CHEK1, CDK2, CDK1	67	13	1623	5.59013	1	0.311137	0.255031
UP_KW_LIGAND	KW-0520~NAD	6	5.35714	0.0955186	MT-ND4, ALDH2, PARP1, AKR1C3, GAPDH, XDH	85	201	6947	2.43968	0.939856	0.334315	0.286556
GOTERM_BP_DIRECT	GO:0071548~response to dexamethasone	2	1.78571	0.0965877	ACE, CYP1B1	112	18	19734	19.5774	1	0.423079	0.385133
GOTERM_BP_DIRECT	GO:0034374~low-density lipoprotein particle remodeling	2	1.78571	0.0965877	PLA2G2A, MPO	112	18	19734	19.5774	1	0.423079	0.385133
GOTERM_BP_DIRECT	GO:0043129~surfactant homeostasis	2	1.78571	0.0965877	KDR, VEGFA	112	18	19734	19.5774	1	0.423079	0.385133
GOTERM_BP_DIRECT	GO:0008631~intrinsic apoptotic signaling pathway in response to oxidative stress	2	1.78571	0.0965877	BCL2, CYP1B1	112	18	19734	19.5774	1	0.423079	0.385133
BBID	105.Signaling_glucose_uptake	3	2.67857	0.096606	AKT1, PIK3R1, RAF1	22	10	388	5.29091	0.991562	0.740646	0.724545
UP_SEQ_FEATURE	MOTIF:Nuclear export signal	3	2.67857	0.0966433	TOP2A, ABL1, AHR	112	97	20569	5.67995	1	1	0.987636
GOTERM_BP_DIRECT	GO:0035556~intracellular signal transduction	6	5.35714	0.096854	GSK3B, SYK, SRC, CHEK1, KIT, AKT1	112	432	19734	2.44717	1	0.423356	0.385386
GOTERM_CC_DIRECT	GO:0043005~neuron projection	5	4.46429	0.0976753	CDK5, MAPT, PTGS2, AURKA, PTGS1	112	328	20887	2.84285	1	0.416981	0.382577
GOTERM_CC_DIRECT	GO:0031901~early endosome membrane	4	3.57143	0.0982014	NTRK1, NTRK2, EGFR, CFTR	112	207	20887	3.60369	1	0.416981	0.382577
UP_KW_BIOLOGICAL_PROCESS	KW-0644~Prostaglandin metabolism	2	1.78571	0.098582	PTGS2, PTGS1	92	13	11450	19.1472	0.999432	0.337995	0.30044
GOTERM_MF_DIRECT	GO:0030297~transmembrane receptor protein tyrosine kinase activator activity	2	1.78571	0.0986363	EGFR, VEGFA	112	18	19304	19.1508	1	0.376485	0.340365
SMART	SM00115:CASc	2	1.78571	0.0986749	CASP3, CASP1	80	14	10692	19.0929	0.999881	0.476929	0.449519
GOTERM_CC_DIRECT	GO:0005783~endoplasmic reticulum	11	9.82143	0.0990846	BACE1, PTPN1, APP, APEX1, PLA2G2A, BCL2, KDR, NOX4, PTGS2, CYP19A1, VEGFA	112	1185	20887	1.73114	1	0.416981	0.382577
INTERPRO	IPR033116:TRYPSIN_SER	3	2.67857	0.0997014	F7, PLG, F2	112	99	20607	5.57549	1	0.485818	0.442312
UP_KW_PTM	KW-0449~Lipoprotein	12	10.7143	0.0997323	BACE1, GSK3B, ACHE, AR, SRC, EPHX2, ABL1, HRAS, ESR1, PRKAB1, EGFR, CFTR	106	968	14252	1.66677	0.919662	0.16622	0.11303

## Sheet: Sheet1
Category	Term	Count	%	PValue	Genes	List Total	Pop Hits	Pop Total	Fold Enrichment	Bonferroni	Benjamini	FDR
INTERPRO	IPR017441:Protein_kinase_ATP_BS	25	22.3214	6.18988e-19	GSK3B, SRC, EGFR, AURKA, IGF1R, CHEK1, KDR, ABL1, AKT1, PDGFRB, NTRK1, PDGFRA, NTRK2, SYK, CSNK2A1, INSR, PLK1, PTK2, CDK6, CDK5, KIT, CDK2, CDK1, RAF1, MET	112	390	20607	11.7943	3.31778e-16	2.05346e-16	1.86957e-16
INTERPRO	IPR011009:Kinase-like_dom_sf	28	25	7.66217e-19	GSK3B, SRC, PIK3CB, EGFR, PIK3CG, AURKA, IGF1R, IKBKB, CHEK1, KDR, ABL1, AKT1, PDGFRB, NTRK1, PDGFRA, NTRK2, SYK, CSNK2A1, INSR, PLK1, PTK2, CDK6, CDK5, KIT, CDK2, CDK1, RAF1, MET	112	545	20607	9.45275	4.10692e-16	2.05346e-16	1.86957e-16
UP_SEQ_FEATURE	ACT_SITE:Proton acceptor	33	29.4643	2.36519e-18	GSK3B, SRC, PTGS2, MPO, EGFR, AURKA, IGF1R, PTGS1, IKBKB, ALDH2, CHEK1, KDR, ABL1, AKT1, XDH, PDGFRB, NTRK1, PDGFRA, NTRK2, SYK, CSNK2A1, EPHX2, PLK1, PGD, PTK2, CDK6, CDK5, APEX1, KIT, CDK2, CDK1, RAF1, MET	112	879	20569	6.89478	3.2545e-15	3.2545e-15	3.21193e-15
KEGG_PATHWAY	hsa05200:Pathways in cancer	37	33.0357	2.42731e-18	GSK3B, PIK3CB, PIK3R1, PTGS2, FGF2, EGFR, IGF1R, IKBKB, EDNRA, TERT, CASP3, ABL1, AKT1, HRAS, PDGFRB, NTRK1, PDGFRA, NOS2, STAT1, MMP2, FN1, F2, MMP9, ESR1, PGF, PTK2, ESR2, VEGFA, CCNA2, AR, CDK6, CCNE1, KIT, CDK2, BCL2, RAF1, MET	108	533	8840	5.68202	5.84982e-16	5.84982e-16	2.81568e-16
INTERPRO	IPR000719:Prot_kinase_dom	26	23.2143	1.38756e-17	GSK3B, SRC, EGFR, AURKA, IGF1R, IKBKB, CHEK1, KDR, ABL1, AKT1, PDGFRB, NTRK1, PDGFRA, NTRK2, SYK, CSNK2A1, INSR, PLK1, PTK2, CDK6, CDK5, KIT, CDK2, CDK1, RAF1, MET	112	499	20607	9.58671	7.43732e-15	2.47911e-15	2.2571e-15
UP_SEQ_FEATURE	DOMAIN:Protein kinase	26	23.2143	1.82924e-17	GSK3B, SRC, EGFR, AURKA, IGF1R, IKBKB, CHEK1, KDR, ABL1, AKT1, PDGFRB, NTRK1, PDGFRA, NTRK2, SYK, CSNK2A1, INSR, PLK1, PTK2, CDK6, CDK5, KIT, CDK2, CDK1, RAF1, MET	112	504	20569	9.4741	2.51703e-14	1.25851e-14	1.24205e-14
GOTERM_BP_DIRECT	GO:0016310~phosphorylation	28	25	9.49705e-17	GSK3B, SRC, PIK3CB, PIK3R1, EGFR, PIK3CG, AURKA, IGF1R, CHEK1, KDR, ABL1, AKT1, PDGFRB, NTRK1, NTRK2, SYK, CSNK2A1, INSR, PLK1, PRKAB1, PTK2, CDK5, KIT, CDK2, CDK1, TOP1, RAF1, MET	112	633	19734	7.79384	2.31482e-13	1.98014e-13	1.80254e-13
KEGG_PATHWAY	hsa04151:PI3K-Akt signaling pathway	30	26.7857	1.12773e-16	GSK3B, ITGB3, PIK3CB, PIK3R1, FGF2, EGFR, PIK3CG, IGF1R, IKBKB, KDR, AKT1, HRAS, MCL1, PDGFRB, NTRK1, PDGFRA, NTRK2, SYK, INSR, FN1, PGF, PTK2, VEGFA, CDK6, CCNE1, KIT, CDK2, BCL2, RAF1, MET	108	362	8840	6.7833	2.67564e-14	1.35891e-14	6.54083e-15
GOTERM_MF_DIRECT	GO:0019899~enzyme binding	23	20.5357	1.84488e-16	PDGFRB, PTPN1, APP, PARP1, PRMT1, STAT1, SRC, ITGB3, PLG, PTGS2, ESR1, EGFR, ESR2, BACE1, POLB, AR, ADORA2A, CYP1A2, CYP1A1, AKT1, MAPT, RAF1, CFTR	112	372	19304	10.6565	1.20348e-13	9.99923e-14	9.03989e-14
GOTERM_BP_DIRECT	GO:0051897~positive regulation of phosphatidylinositol 3-kinase/protein kinase B signal transduction	18	16.0714	5.9924e-16	PDGFRB, NTRK1, PDGFRA, NTRK2, SRC, INSR, AKR1C3, FN1, F2, FGF2, EGFR, PIK3CG, PTK2, IGF1R, VEGFA, KIT, KDR, NOX4	112	192	19734	16.5184	1.15741e-12	6.24708e-13	5.68679e-13
INTERPRO	IPR020635:Tyr_kinase_cat_dom	14	12.5	2.16276e-15	PDGFRB, NTRK1, PDGFRA, NTRK2, SYK, SRC, INSR, EGFR, PTK2, IGF1R, KIT, KDR, ABL1, MET	112	91	20607	28.3063	1.13065e-12	2.8981e-13	2.63857e-13
INTERPRO	IPR001245:Ser-Thr/Tyr_kinase_cat_dom	16	14.2857	3.77568e-15	PDGFRB, NTRK1, PDGFRA, NTRK2, SYK, CSNK2A1, SRC, INSR, EGFR, PTK2, IGF1R, KIT, KDR, ABL1, RAF1, MET	112	152	20607	19.3675	2.02327e-12	4.04753e-13	3.68506e-13
INTERPRO	IPR008266:Tyr_kinase_AS	14	12.5	5.67215e-15	PDGFRB, NTRK1, PDGFRA, NTRK2, SYK, SRC, INSR, EGFR, PTK2, IGF1R, KIT, KDR, ABL1, MET	112	98	20607	26.2844	3.03491e-12	5.06712e-13	4.61335e-13
KEGG_PATHWAY	hsa05208:Chemical carcinogenesis - reactive oxygen species	23	20.5357	1.90824e-14	PTPN1, MT-ND4, SRC, EPHX2, AKR1C1, AKR1C3, AKR1A1, AHR, PIK3CB, PIK3R1, EGFR, PTK2, VEGFA, IKBKB, CYP1A2, CYP1A1, ABL1, CYP1B1, NOX4, AKT1, RAF1, HRAS, MET	108	226	8840	8.33006	4.6021e-12	1.34025e-12	6.451e-13
KEGG_PATHWAY	hsa01521:EGFR tyrosine kinase inhibitor resistance	16	14.2857	2.22448e-14	PDGFRB, PDGFRA, GSK3B, SRC, PIK3CB, PIK3R1, FGF2, EGFR, IGF1R, VEGFA, KDR, BCL2, AKT1, RAF1, HRAS, MET	108	80	8840	16.3704	5.35127e-12	1.34025e-12	6.451e-13
GOTERM_BP_DIRECT	GO:0006468~protein phosphorylation	21	18.75	2.6519e-14	NTRK1, GSK3B, APP, SYK, CSNK2A1, SRC, INSR, PLK1, PRKAB1, PTK2, AURKA, IKBKB, CDK6, CDK5, CCNE1, CHEK1, CDK2, CDK1, ABL1, AKT1, RAF1	112	376	19734	9.84076	5.53241e-11	1.84307e-11	1.67777e-11
KEGG_PATHWAY	hsa05215:Prostate cancer	17	15.1786	2.81242e-14	PDGFRB, PDGFRA, GSK3B, MMP3, PIK3CB, PIK3R1, MMP9, EGFR, IGF1R, IKBKB, AR, CCNE1, CDK2, BCL2, AKT1, RAF1, HRAS	108	98	8840	14.1988	6.76936e-12	1.35559e-12	6.52482e-13
GOTERM_BP_DIRECT	GO:0001934~positive regulation of protein phosphorylation	17	15.1786	3.78014e-14	NTRK1, NTRK2, APP, ITGB3, INSR, F2, FGF2, MMP9, EGFR, PGF, PTK2, VEGFA, KDR, ABL1, AKT1, RAF1, HRAS	112	206	19734	14.5405	7.87037e-11	1.9704e-11	1.79368e-11
SMART	SM00219:TyrKc	14	12.5	8.48593e-14	PDGFRB, NTRK1, PDGFRA, NTRK2, SYK, SRC, INSR, EGFR, PTK2, IGF1R, KIT, KDR, ABL1, MET	80	91	10692	20.5615	7.37943e-12	7.38276e-12	6.95846e-12
GOTERM_BP_DIRECT	GO:0046777~protein autophosphorylation	15	13.3929	1.18084e-13	PDGFRB, NTRK1, PDGFRA, NTRK2, GSK3B, SRC, INSR, EGFR, PTK2, AURKA, IGF1R, KIT, KDR, ABL1, AKT1	112	149	19734	17.7379	2.46296e-10	4.9241e-11	4.48246e-11
GOTERM_MF_DIRECT	GO:0004672~protein kinase activity	18	16.0714	3.86453e-13	PDGFRB, PDGFRA, GSK3B, SYK, SRC, PLK1, PRKAB1, PIK3CG, AURKA, IKBKB, CDK5, CHEK1, CDK2, CDK1, ABL1, AKT1, RAF1, MET	112	277	19304	11.2001	2.09466e-10	1.04729e-10	9.4681e-11
GOTERM_BP_DIRECT	GO:0043066~negative regulation of apoptotic process	22	19.6429	7.29913e-13	NTRK1, GSK3B, SRC, MGMT, GLO1, PLK1, AKR1A1, AKR1B1, PIK3R1, MPO, MMP9, EGFR, PTK2, AURKA, IGF1R, VEGFA, KDR, BCL2, CDK1, AKT1, RAF1, MCL1	112	507	19734	7.6456	1.52176e-09	2.53645e-10	2.30896e-10
KEGG_PATHWAY	hsa04014:Ras signaling pathway	21	18.75	5.39499e-12	PDGFRB, NTRK1, PDGFRA, NTRK2, INSR, PLA2G2A, PIK3CB, PIK3R1, FGF2, EGFR, PGF, IGF1R, VEGFA, IKBKB, KIT, KDR, ABL1, AKT1, RAF1, HRAS, MET	108	238	8840	7.22222	1.3002e-09	2.16699e-10	1.04303e-10
GOTERM_BP_DIRECT	GO:0008284~positive regulation of cell population proliferation	21	18.75	6.43117e-12	PDGFRB, PDGFRA, NTRK2, CSNK2A1, PRMT1, INSR, ODC1, AKR1C3, FN1, F2, FGF2, EGFR, PGF, PTK2, IGF1R, VEGFA, AR, CDK2, KDR, BCL2, HRAS	112	506	19734	7.3125	1.3409e-08	1.91557e-09	1.74376e-09
GOTERM_BP_DIRECT	GO:0018108~peptidyl-tyrosine phosphorylation	10	8.92857	8.37522e-12	NTRK1, PDGFRB, PDGFRA, SYK, SRC, INSR, ABL1, KDR, PTK2, EGFR	112	50	19734	35.2393	1.74623e-08	2.18279e-09	1.98702e-09
GOTERM_BP_DIRECT	GO:0009410~response to xenobiotic stimulus	16	14.2857	1.31962e-11	NTRK1, ABCC1, ACE, ABCB1, MAOB, STAT1, SRC, MMP2, AHR, PTGS2, ADORA2A, CASP3, BCL2, CDK1, ABL1, TOP1	112	254	19734	11.099	2.75139e-08	3.05711e-09	2.78292e-09
KEGG_PATHWAY	hsa05206:MicroRNAs in cancer	23	20.5357	1.37309e-11	PDGFRB, PDGFRA, ABCC1, DNMT1, ABCB1, ITGB3, PIK3CB, PIK3R1, PTGS2, MMP9, EGFR, VEGFA, IKBKB, CDK6, CCNE1, CASP3, BCL2, ABL1, CYP1B1, RAF1, HRAS, MET, MCL1	108	312	8840	6.03395	3.30915e-09	4.72737e-10	2.27541e-10
GOTERM_MF_DIRECT	GO:0005524~ATP binding	34	30.3571	1.63747e-11	TOP2A, GSK3B, ABCB1, SRC, PIK3CB, EGFR, PIK3CG, AURKA, IGF1R, IKBKB, CHEK1, KDR, ABL1, AKT1, PDGFRB, NTRK1, PDGFRA, NTRK2, ABCC1, SYK, CSNK2A1, INSR, PLK1, PTK2, PPP5C, CDK6, CDK5, KIT, CDK2, CDK1, TOP1, RAF1, MET, CFTR	112	1541	19304	3.80282	8.87508e-09	2.64975e-09	2.39553e-09
GOTERM_BP_DIRECT	GO:0048146~positive regulation of fibroblast proliferation	10	8.92857	1.74483e-11	CCNA2, PDGFRA, CCNB1, CDK6, ITGB3, ABL1, FN1, HRAS, ESR1, EGFR	112	54	19734	32.629	3.63796e-08	3.63796e-09	3.31168e-09
GOTERM_MF_DIRECT	GO:0004713~protein tyrosine kinase activity	12	10.7143	1.95554e-11	NTRK1, PDGFRB, SYK, SRC, INSR, KIT, ABL1, KDR, MET, PTK2, EGFR, IGF1R	112	104	19304	19.8874	1.0599e-08	2.64975e-09	2.39553e-09
UP_KW_MOLECULAR_FUNCTION	KW-0418~Kinase	30	26.7857	1.98747e-11	GSK3B, SRC, PIK3CB, PIK3R1, EGFR, PIK3CG, AURKA, IGF1R, IKBKB, CHEK1, KDR, ABL1, AKT1, PDGFRB, NTRK1, PDGFRA, NTRK2, SYK, CSNK2A1, INSR, PLK1, PRKAB1, PTK2, CDK6, CDK5, KIT, CDK2, CDK1, RAF1, MET	110	755	11889	4.29464	1.21236e-09	1.19199e-09	9.96585e-10
GOTERM_BP_DIRECT	GO:0010629~negative regulation of gene expression	17	15.1786	1.98862e-11	GSK3B, APP, DNMT1, ACE, NOS2, SRC, FGF2, ESR1, AURKA, VEGFA, TERT, KDR, CDK1, AKT1, MAPT, HRAS, XDH	112	310	19734	9.66238	4.14627e-08	3.76935e-09	3.43128e-09
KEGG_PATHWAY	hsa04510:Focal adhesion	19	16.9643	2.86107e-11	PDGFRB, PDGFRA, GSK3B, SRC, ITGB3, FN1, PIK3CB, PIK3R1, EGFR, PGF, PTK2, IGF1R, VEGFA, KDR, BCL2, AKT1, RAF1, HRAS, MET	108	203	8840	7.66101	6.89517e-09	8.32124e-10	4.00524e-10
KEGG_PATHWAY	hsa05205:Proteoglycans in cancer	19	16.9643	3.10752e-11	SRC, ITGB3, MMP2, FN1, PIK3CB, PIK3R1, FGF2, ESR1, MMP9, EGFR, PTK2, IGF1R, VEGFA, CASP3, KDR, AKT1, RAF1, HRAS, MET	108	204	8840	7.62346	7.48911e-09	8.32124e-10	4.00524e-10
UP_KW_MOLECULAR_FUNCTION	KW-0829~Tyrosine-protein kinase	14	12.5	3.90818e-11	PDGFRB, NTRK1, PDGFRA, NTRK2, SYK, SRC, INSR, EGFR, PTK2, IGF1R, KIT, KDR, ABL1, MET	110	116	11889	13.0444	2.38399e-09	1.19199e-09	9.96585e-10
GOTERM_BP_DIRECT	GO:0070374~positive regulation of ERK1 and ERK2 cascade	15	13.3929	3.95418e-11	PDGFRB, NTRK1, PDGFRA, APP, SRC, ITGB3, PLA2G2A, ALOX15, FGF2, EGFR, VEGFA, KDR, ABL1, NOX4, HRAS	112	228	19734	11.5919	8.24444e-08	6.87038e-09	6.25419e-09
GOTERM_MF_DIRECT	GO:0004714~transmembrane receptor protein tyrosine kinase activity	9	8.03571	4.90855e-11	NTRK1, NTRK2, PDGFRA, SRC, INSR, KIT, KDR, EGFR, IGF1R	112	39	19304	39.7747	2.66043e-08	5.32087e-09	4.81038e-09
KEGG_PATHWAY	hsa04015:Rap1 signaling pathway	19	16.9643	5.91939e-11	PDGFRB, PDGFRA, SRC, ITGB3, INSR, PIK3CB, PIK3R1, FGF2, EGFR, PGF, IGF1R, VEGFA, ADORA2A, KIT, KDR, AKT1, RAF1, HRAS, MET	108	212	8840	7.33578	1.42657e-08	1.42657e-09	6.8665e-10
UP_SEQ_FEATURE	CROSSLNK:Glycyl lysine isopeptide (Lys-Gly) (interchain with G-Cter in ubiquitin)	16	14.2857	1.13383e-10	APP, PRMT1, PLK1, EGFR, IGF1R, BACE1, POLB, IKBKB, AR, CHEK1, CASP1, AKT1, MAPT, HRAS, CFTR, MCL1	112	308	20569	9.54035	1.56015e-07	5.20051e-08	5.13248e-08
KEGG_PATHWAY	hsa01522:Endocrine resistance	14	12.5	1.48483e-10	SRC, MMP2, PIK3CB, PIK3R1, ESR1, MMP9, EGFR, PTK2, ESR2, IGF1R, BCL2, AKT1, RAF1, HRAS	108	99	8840	11.575	3.57844e-08	3.25313e-09	1.56582e-09
GOTERM_MF_DIRECT	GO:0016301~kinase activity	14	12.5	1.91041e-10	NTRK2, GSK3B, SYK, CSNK2A1, PIK3CB, PIK3R1, PRKAB1, EGFR, PIK3CG, CDK5, CCNE1, CDK1, ABL1, AKT1	112	206	19304	11.7136	1.03544e-07	1.72574e-08	1.56017e-08
GOTERM_BP_DIRECT	GO:0000086~G2/M transition of mitotic cell cycle	9	8.03571	4.04109e-10	CCNA2, APP, CCNB1, ABCB1, PLK1, CHEK1, CDK2, CDK1, AURKA	112	51	19734	31.0935	8.42566e-07	6.48128e-08	5.89999e-08
GOTERM_MF_DIRECT	GO:0004175~endopeptidase activity	10	8.92857	4.52466e-10	MMP12, BACE1, MMP13, ACE, MMP2, MMP3, CASP1, PLG, MMP8, MMP9	112	75	19304	22.981	2.45237e-07	3.50338e-08	3.16726e-08
GOTERM_CC_DIRECT	GO:0032991~protein-containing complex	21	18.75	5.01697e-10	TOP2A, NTRK1, PDGFRA, PTPN1, SYK, PARP1, STAT1, ITGB3, AHR, PTGS2, ESR1, EGFR, POLB, AR, PPP5C, CHEK1, CASP1, BCL2, ABL1, AKT1, CFTR	112	684	20887	5.7256	1.52014e-07	1.52014e-07	1.39472e-07
KEGG_PATHWAY	hsa05207:Chemical carcinogenesis - receptor activation	18	16.0714	6.50785e-10	SRC, EPHX2, AHR, PIK3CB, PIK3R1, FGF2, ESR1, EGFR, ESR2, VEGFA, AR, CYP1A2, CYP1A1, BCL2, CYP1B1, AKT1, RAF1, HRAS	108	215	8840	6.85271	1.56839e-07	1.30699e-08	6.29092e-09
GOTERM_BP_DIRECT	GO:0048661~positive regulation of smooth muscle cell proliferation	9	8.03571	6.51164e-10	PDGFRB, STAT1, ITGB3, AKT1, PIK3R1, PTGS2, FGF2, EGFR, IGF1R	112	54	19734	29.3661	1.35768e-06	9.30237e-08	8.46805e-08
GOTERM_BP_DIRECT	GO:0007169~cell surface receptor protein tyrosine kinase signaling pathway	11	9.82143	6.73244e-10	NTRK1, PDGFRB, NTRK2, PDGFRA, SYK, SRC, INSR, KDR, PIK3CB, MET, EGFR	112	111	19734	17.4609	1.40371e-06	9.30237e-08	8.46805e-08
GOTERM_BP_DIRECT	GO:0007275~multicellular organism development	10	8.92857	7.54693e-10	NTRK1, PDGFRB, NTRK2, PDGFRA, INSR, KIT, KDR, MET, EGFR, IGF1R	112	81	19734	21.7526	1.57353e-06	9.30237e-08	8.46805e-08
GOTERM_BP_DIRECT	GO:0033674~positive regulation of kinase activity	9	8.03571	7.58466e-10	NTRK1, PDGFRB, NTRK2, PDGFRA, INSR, KDR, MET, EGFR, IGF1R	112	55	19734	28.8321	1.5814e-06	9.30237e-08	8.46805e-08
KEGG_PATHWAY	hsa05218:Melanoma	12	10.7143	9.23234e-10	PDGFRB, PDGFRA, CDK6, AKT1, PIK3CB, PIK3R1, RAF1, HRAS, FGF2, MET, EGFR, IGF1R	108	73	8840	13.4551	2.22499e-07	1.67567e-08	8.06546e-09
KEGG_PATHWAY	hsa05222:Small cell lung cancer	13	11.6071	9.73418e-10	NOS2, FN1, PIK3CB, PIK3R1, PTGS2, PTK2, IKBKB, CDK6, CCNE1, CASP3, CDK2, BCL2, AKT1	108	93	8840	11.4417	2.34594e-07	1.67567e-08	8.06546e-09
UP_KW_PTM	KW-0702~S-nitrosylation	10	8.92857	1.17915e-09	IKBKB, PTPN1, CASP3, APEX1, INSR, ODC1, CDK2, PTGS2, HRAS, GAPDH	106	66	14252	20.3716	2.82997e-08	2.94788e-08	2.00456e-08
KEGG_PATHWAY	hsa05165:Human papillomavirus infection	21	18.75	2.26407e-09	PDGFRB, GSK3B, STAT1, ITGB3, FN1, PIK3CB, PIK3R1, PTGS2, EGFR, PTK2, VEGFA, CCNA2, IKBKB, CDK6, TERT, CCNE1, CASP3, CDK2, AKT1, RAF1, HRAS	108	333	8840	5.16183	5.4564e-07	3.6376e-08	1.75088e-08
KEGG_PATHWAY	hsa04010:MAPK signaling pathway	20	17.8571	2.50032e-09	PDGFRB, NTRK1, PDGFRA, NTRK2, INSR, FGF2, EGFR, PGF, IGF1R, VEGFA, IKBKB, PPP5C, CASP3, KIT, KDR, AKT1, MAPT, RAF1, HRAS, MET	108	300	8840	5.45679	6.02576e-07	3.7661e-08	1.81273e-08
GOTERM_CC_DIRECT	GO:0043235~receptor complex	13	11.6071	2.81026e-09	PDGFRB, NTRK1, PDGFRA, NTRK2, APP, SRC, ITGB3, INSR, EGFR, IGF1R, KIT, KDR, MET	112	225	20887	10.775	8.51508e-07	4.25754e-07	3.90626e-07
GOTERM_CC_DIRECT	GO:0005829~cytosol	60	53.5714	4.90799e-09	APP, GSK3B, MPG, AKR1B1, PIK3CB, AHR, PIK3CG, IKBKB, CASP3, CHEK1, CASP1, AKT1, HRAS, PARP1, CSNK2A1, SYK, PRMT1, ARG1, MMP3, AKR1A1, PGD, PRKAB1, CCNA2, AR, CCNE1, PDE5A, MAPT, RAF1, GAPDH, CFTR, MAOA, SRC, GLO1, ODC1, ALOX15, ALOX12, PIK3R1, AURKA, CCNB1, TERT, ALOX5, ABL1, XDH, MCL1, PTPN1, NTRK2, NOS2, STAT1, EPHX2, AKR1C1, PLK1, AKR1C3, ESR1, PTK2, PPP5C, CDK6, CDK5, CDK2, BCL2, CDK1	112	5649	20887	1.98079	1.48712e-06	4.95707e-07	4.54807e-07
KEGG_PATHWAY	hsa04068:FoxO signaling pathway	14	12.5	5.56077e-09	PRMT1, INSR, PLK1, PIK3CB, PIK3R1, PRKAB1, EGFR, IGF1R, IKBKB, CCNB1, CDK2, AKT1, RAF1, HRAS	108	132	8840	8.68126	1.34015e-06	7.88321e-08	3.79441e-08
UP_KW_MOLECULAR_FUNCTION	KW-0560~Oxidoreductase	24	21.4286	6.19201e-09	MT-ND4, MAOB, NOS2, MAOA, AKR1C1, ALOX15, AKR1C3, AKR1A1, AKR1B1, ALOX12, TYR, PGD, PTGS2, MPO, CYP19A1, PTGS1, ALDH2, ALOX5, CYP1A2, CYP1A1, CYP1B1, NOX4, GAPDH, XDH	110	616	11889	4.21098	3.77713e-07	1.25904e-07	1.05264e-07
GOTERM_MF_DIRECT	GO:0042802~identical protein binding	32	28.5714	6.93795e-09	APP, MAOB, ITGB3, FGF2, EGFR, PIK3CG, IGF1R, IKBKB, TTR, TERT, CASP1, KDR, AKT1, NTRK1, PARP1, CSNK2A1, PRMT1, STAT1, INSR, PLK1, FN1, TYR, MMP9, ESR1, VEGFA, PPP5C, ADORA2A, BCL2, MAPT, RAF1, MET, GAPDH	112	1737	19304	3.17526	3.76036e-06	4.70046e-07	4.2495e-07
GOTERM_MF_DIRECT	GO:0042803~protein homodimerization activity	21	18.75	9.17368e-09	TOP2A, NTRK1, PDGFRA, ACHE, NTRK2, NOS2, PARP1, STAT1, EPHX2, ODC1, AHR, TYR, PTGS2, VEGFA, IKBKB, TERT, KIT, BCL2, AKT1, XDH, MCL1	112	750	19304	4.826	4.97212e-06	5.52459e-07	4.99456e-07
GOTERM_CC_DIRECT	GO:0005737~cytoplasm	60	53.5714	1.03243e-08	TOP2A, APP, GSK3B, PIK3CB, AHR, FGF2, PIK3CG, POLB, IKBKB, CASP3, CHEK1, CASP1, AKT1, HRAS, PDGFRB, PDGFRA, SYK, PRMT1, ARG1, PRKAB1, MMP12, CCNA2, AR, CCNE1, MAPT, RAF1, GAPDH, CFTR, ABCB1, SRC, GLO1, ODC1, ALOX12, PIK3R1, PTGS2, EGFR, AURKA, PTGS1, CCNB1, TERT, ABL1, MCL1, PTPN1, NTRK2, ACE, NOS2, STAT1, PLK1, AKR1C3, TYR, ESR1, PTK2, VEGFA, CDK6, CDK5, APEX1, TDP1, CDK2, BCL2, CDK1	112	5754	20887	1.94464	3.12826e-06	7.82066e-07	7.17539e-07
KEGG_PATHWAY	hsa05230:Central carbon metabolism in cancer	11	9.82143	1.10049e-08	NTRK1, PDGFRB, PDGFRA, KIT, AKT1, PIK3CB, PIK3R1, RAF1, HRAS, MET, EGFR	108	71	8840	12.6813	2.65219e-06	1.43776e-07	6.92034e-08
KEGG_PATHWAY	hsa05167:Kaposi sarcoma-associated herpesvirus infection	16	14.2857	1.1335e-08	GSK3B, SYK, STAT1, SRC, PIK3CB, PIK3R1, PTGS2, FGF2, PIK3CG, VEGFA, IKBKB, CDK6, CASP3, AKT1, RAF1, HRAS	108	196	8840	6.68178	2.73174e-06	1.43776e-07	6.92034e-08
INTERPRO	IPR021158:Pept_M10A_Zn_BS	6	5.35714	1.19121e-08	MMP12, MMP13, MMP2, MMP3, MMP8, MMP9	112	15	20607	73.5964	6.38486e-06	9.12126e-07	8.30443e-07
UP_KW_PTM	KW-0832~Ubl conjugation	46	41.0714	1.40539e-08	TOP2A, APP, DNMT1, SRC, PIK3R1, FGF2, EGFR, AURKA, IGF1R, IKBKB, POLB, CCNB1, TERT, CHEK1, CASP1, KDR, ABL1, AKT1, HRAS, MCL1, PDGFRB, NTRK1, PDGFRA, NTRK2, SYK, PARP1, NOS2, PRMT1, STAT1, PLK1, ESR1, PTK2, BACE1, CCNA2, AR, ADORA2A, CCNE1, APEX1, KIT, BCL2, CDK1, MAPT, TOP1, MET, GAPDH, CFTR	106	2701	14252	2.28983	3.37295e-07	1.75674e-07	1.19459e-07
UP_SEQ_FEATURE	DOMAIN:Serine-threonine/tyrosine-protein kinase catalytic	6	5.35714	1.74109e-08	SRC, KIT, KDR, MET, PTK2, EGFR	112	16	20569	68.8694	2.39571e-05	5.98935e-06	5.911e-06
GOTERM_BP_DIRECT	GO:0007165~signal transduction	26	23.2143	1.78185e-08	SRC, PIK3CB, PIK3R1, FGF2, EGFR, IGF1R, EDNRA, TTR, CASP1, ABL1, AKT1, HRAS, PDGFRB, SYK, CSNK2A1, ESR1, PRKAB1, PGF, ESR2, AR, CDK6, KIT, CDK2, PDE5A, RAF1, MET	112	1240	19734	3.69444	3.71509e-05	2.06398e-06	1.87886e-06
GOTERM_BP_DIRECT	GO:0051402~neuron apoptotic process	9	8.03571	1.95837e-08	NTRK1, POLB, APP, CDK5, CASP3, BCL2, ABL1, HRAS, GAPDH	112	82	19734	19.3386	4.08312e-05	2.14906e-06	1.95631e-06
INTERPRO	IPR018486:Hemopexin_CS	6	5.35714	2.43363e-08	MMP12, MMP13, MMP2, MMP3, MMP8, MMP9	112	17	20607	64.938	1.30442e-05	1.63053e-06	1.48451e-06
UP_KW_CELLULAR_COMPONENT	KW-0963~Cytoplasm	63	56.25	2.59064e-08	TOP2A, APP, GSK3B, MPG, AKR1B1, PIK3CB, AHR, PIK3CG, POLB, IKBKB, CASP3, CHEK1, CASP1, KDR, AKT1, HRAS, PARP1, SYK, PRMT1, ARG1, MMP2, MMP3, AKR1A1, PGD, CCNA2, AR, KIT, MAPT, RAF1, GAPDH, ABCB1, SRC, ALOX15, ALOX12, AURKA, CCNB1, TTR, TERT, ALOX5, ABL1, XDH, MCL1, NTRK2, ACE, NOS2, STAT1, EPHX2, AKR1C1, PLK1, AKR1C3, ESR1, PTK2, VEGFA, PPP5C, CDK6, CDK5, APEX1, TDP1, CDK2, CYP1A1, BCL2, CDK1, NO…	107	5805	17942	1.81981	8.03098e-07	8.03098e-07	6.4766e-07
KEGG_PATHWAY	hsa05226:Gastric cancer	14	12.5	2.63897e-08	GSK3B, ABCB1, PIK3CB, PIK3R1, FGF2, EGFR, TERT, CCNE1, CDK2, BCL2, AKT1, RAF1, HRAS, MET	108	150	8840	7.63951	6.35989e-06	3.17995e-07	1.5306e-07
GOTERM_MF_DIRECT	GO:0019901~protein kinase binding	17	15.1786	2.89753e-08	PDGFRB, PTPN1, GSK3B, SYK, PARP1, PLK1, ESR1, PRKAB1, EGFR, PTK2, AURKA, CCNA2, IKBKB, CCNB1, CCNE1, AKT1, MAPT	112	502	19304	5.8368	1.57045e-05	1.57046e-06	1.41979e-06
GOTERM_BP_DIRECT	GO:2000573~positive regulation of DNA biosynthetic process	6	5.35714	3.01488e-08	PDGFRB, CCNA2, CYP1B1, NOX4, FGF2, VEGFA	112	17	19734	62.187	6.28582e-05	3.14301e-06	2.86112e-06
KEGG_PATHWAY	hsa04933:AGE-RAGE signaling pathway in diabetic complications	12	10.7143	3.11311e-08	STAT1, CASP3, MMP2, SERPINE1, BCL2, FN1, NOX4, AKT1, PIK3CB, PIK3R1, HRAS, VEGFA	108	101	8840	9.72497	7.50256e-06	3.57266e-07	1.71962e-07
KEGG_PATHWAY	hsa04370:VEGF signaling pathway	10	8.92857	3.51122e-08	SRC, KDR, AKT1, PIK3CB, PIK3R1, RAF1, PTGS2, HRAS, PTK2, VEGFA	108	60	8840	13.642	8.462e-06	3.84638e-07	1.85137e-07
GOTERM_CC_DIRECT	GO:0005634~nucleus	61	54.4643	5.82555e-08	TOP2A, ACHE, APP, GSK3B, ITGB3, PIK3CB, AHR, MPO, FGF2, POLB, IKBKB, CASP3, CHEK1, KDR, AKT1, PDGFRB, PDGFRA, PARP1, CSNK2A1, SYK, PRMT1, ARG1, MMP2, MMP3, PGD, PRKAB1, MMP12, CCNA2, AR, CCNE1, MAPT, TOP1, RAF1, GAPDH, CFTR, DNMT1, PIK3R1, EGFR, AURKA, CCNB1, TERT, ABL1, MCL1, NOS2, MGMT, STAT1, PLK1, AKR1C3, ESR1, ESR2, PTK2, VEGFA, PPP5C, CDK6, CDK5, APEX1, TDP1, CDK2, BCL2, CDK1, NOX4	112	6175	20887	1.84226	1.76513e-05	3.53029e-06	3.23901e-06
INTERPRO	IPR036365:PGBD-like_sf	6	5.35714	6.01943e-08	MMP12, MMP13, MMP2, MMP3, MMP8, MMP9	112	20	20607	55.1973	3.22636e-05	3.5849e-06	3.26387e-06
GOTERM_MF_DIRECT	GO:0005515~protein binding	99	88.3929	6.74153e-08	APP, MPG, SERPINE1, AHR, MPO, FGF2, IGF1R, EDNRA, CHEK1, KDR, CYP1B1, AKT1, PDGFRB, PDGFRA, CSNK2A1, PRKAB1, PGF, AR, CCNE1, RAF1, CFTR, DNMT1, ABCB1, MAOB, MAOA, GLO1, ALOX15, ALOX12, PIK3R1, CCNB1, TERT, ABL1, MCL1, INSR, PLK1, FN1, TYR, ESR1, ESR2, PTK2, PPP5C, CDK6, CDK5, TDP1, CYP1A2, CDK2, CYP1A1, BCL2, CDK1, NOX4, TOP2A, ACHE, GSK3B, ITGB3, AKR1B1, PIK3CB, PIK3CG, POLB, IKBKB, CASP3, CASP1…	112	12754	19304	1.33788	3.65384e-05	3.32173e-06	3.00304e-06
KEGG_PATHWAY	hsa05161:Hepatitis B	14	12.5	7.1321e-08	STAT1, SRC, PIK3CB, PIK3R1, MMP9, CCNA2, IKBKB, CCNE1, CASP3, CDK2, BCL2, AKT1, RAF1, HRAS	108	163	8840	7.03022	1.71882e-05	7.4732e-07	3.59706e-07
KEGG_PATHWAY	hsa05163:Human cytomegalovirus infection	16	14.2857	7.67434e-08	PDGFRA, GSK3B, SRC, ITGB3, PIK3CB, PIK3R1, PTGS2, EGFR, PTK2, VEGFA, IKBKB, CDK6, CASP3, AKT1, RAF1, HRAS	108	226	8840	5.79482	1.8495e-05	7.70632e-07	3.70927e-07
GOTERM_BP_DIRECT	GO:0030335~positive regulation of cell migration	13	11.6071	7.80008e-08	PDGFRB, PDGFRA, MMP2, INSR, EGFR, PTK2, IGF1R, VEGFA, F7, KIT, KDR, AKT1, HRAS	112	287	19734	7.98102	0.000162618	7.74436e-06	7.04978e-06
GOTERM_BP_DIRECT	GO:0010595~positive regulation of endothelial cell migration	8	7.14286	8.71869e-08	ITGB3, ABL1, KDR, AKT1, PIK3CB, FGF2, PIK3CG, VEGFA	112	66	19734	21.3571	0.000181768	8.26294e-06	7.52185e-06
UP_SEQ_FEATURE	REPEAT:Hemopexin 4	6	5.35714	1.02294e-07	MMP12, MMP13, MMP2, MMP3, MMP8, MMP9	112	22	20569	50.0869	0.000140747	2.23855e-05	2.20927e-05
UP_SEQ_FEATURE	REPEAT:Hemopexin 3	6	5.35714	1.02294e-07	MMP12, MMP13, MMP2, MMP3, MMP8, MMP9	112	22	20569	50.0869	0.000140747	2.23855e-05	2.20927e-05
GOTERM_BP_DIRECT	GO:0043410~positive regulation of MAPK cascade	11	9.82143	1.08627e-07	NTRK2, AR, SYK, INSR, KIT, KDR, RAF1, HRAS, FGF2, IGF1R, VEGFA	112	188	19734	10.3094	0.000226462	9.84728e-06	8.96409e-06
INTERPRO	IPR001818:Pept_M10_metallopeptidase	6	5.35714	1.28971e-07	MMP12, MMP13, MMP2, MMP3, MMP8, MMP9	112	23	20607	47.9977	6.91262e-05	4.93775e-06	4.49557e-06
INTERPRO	IPR000585:Hemopexin-like_dom	6	5.35714	1.28971e-07	MMP12, MMP13, MMP2, MMP3, MMP8, MMP9	112	23	20607	47.9977	6.91262e-05	4.93775e-06	4.49557e-06
INTERPRO	IPR021190:Pept_M10A	6	5.35714	1.28971e-07	MMP12, MMP13, MMP2, MMP3, MMP8, MMP9	112	23	20607	47.9977	6.91262e-05	4.93775e-06	4.49557e-06
INTERPRO	IPR033739:M10A_MMP	6	5.35714	1.28971e-07	MMP12, MMP13, MMP2, MMP3, MMP8, MMP9	112	23	20607	47.9977	6.91262e-05	4.93775e-06	4.49557e-06
INTERPRO	IPR018487:Hemopexin-like_repeat	6	5.35714	1.28971e-07	MMP12, MMP13, MMP2, MMP3, MMP8, MMP9	112	23	20607	47.9977	6.91262e-05	4.93775e-06	4.49557e-06
UP_SEQ_FEATURE	REPEAT:Hemopexin 1	6	5.35714	1.30148e-07	MMP12, MMP13, MMP2, MMP3, MMP8, MMP9	112	23	20569	47.9092	0.000179068	2.23855e-05	2.20927e-05
UP_SEQ_FEATURE	REPEAT:Hemopexin 2	6	5.35714	1.30148e-07	MMP12, MMP13, MMP2, MMP3, MMP8, MMP9	112	23	20569	47.9092	0.000179068	2.23855e-05	2.20927e-05
GOTERM_BP_DIRECT	GO:0008286~insulin receptor signaling pathway	8	7.14286	1.45488e-07	GSK3B, PTPN1, INSR, AKT1, PIK3R1, RAF1, HRAS, IGF1R	112	71	19734	19.8531	0.000303295	1.26392e-05	1.15056e-05
KEGG_PATHWAY	hsa04917:Prolactin signaling pathway	10	8.92857	1.584e-07	GSK3B, STAT1, SRC, AKT1, PIK3CB, PIK3R1, RAF1, HRAS, ESR1, ESR2	108	71	8840	11.5284	3.81736e-05	1.52697e-06	7.34975e-07
INTERPRO	IPR036375:Hemopexin-like_dom_sf	6	5.35714	1.62214e-07	MMP12, MMP13, MMP2, MMP3, MMP8, MMP9	112	24	20607	45.9978	8.69427e-05	5.79643e-06	5.27735e-06
GOTERM_MF_DIRECT	GO:0106310~protein serine kinase activity	14	12.5	1.86142e-07	GSK3B, CSNK2A1, PLK1, PIK3CB, PIK3CG, AURKA, IKBKB, CDK6, CDK5, CHEK1, CDK2, CDK1, AKT1, RAF1	112	366	19304	6.5929	0.000100884	8.40742e-06	7.6008e-06
GOTERM_BP_DIRECT	GO:1904646~cellular response to amyloid-beta	7	6.25	1.88287e-07	BACE1, GSK3B, APP, ABCC1, CDK5, PARP1, IGF1R	112	45	19734	27.4083	0.000392501	1.57031e-05	1.42947e-05
KEGG_PATHWAY	hsa05224:Breast cancer	13	11.6071	1.96342e-07	GSK3B, PIK3CB, PIK3R1, FGF2, ESR1, EGFR, ESR2, IGF1R, CDK6, KIT, AKT1, RAF1, HRAS	108	148	8840	7.18969	4.73173e-05	1.81994e-06	8.75987e-07
KEGG_PATHWAY	hsa04072:Phospholipase D signaling pathway	13	11.6071	2.11407e-07	PDGFRB, PDGFRA, SYK, INSR, PIK3CB, PIK3R1, F2, EGFR, PIK3CG, KIT, AKT1, RAF1, HRAS	108	149	8840	7.14144	5.09479e-05	1.88701e-06	9.08269e-07
GOTERM_BP_DIRECT	GO:0022617~extracellular matrix disassembly	7	6.25	2.15544e-07	MMP12, MMP13, MMP2, MMP3, PLG, MMP8, MMP9	112	46	19734	26.8125	0.000449309	1.7285e-05	1.57347e-05
GOTERM_MF_DIRECT	GO:0051879~Hsp90 protein binding	7	6.25	2.45008e-07	PPP5C, CSNK2A1, CDK5, CYP1A1, KDR, AHR, MAPT	112	46	19304	26.2283	0.000132786	1.02149e-05	9.23492e-06
GOTERM_BP_DIRECT	GO:0018105~peptidyl-serine phosphorylation	10	8.92857	2.56631e-07	IKBKB, GSK3B, CSNK2A1, CDK5, PLK1, CDK2, CDK1, AKT1, TOP1, AURKA	112	157	19734	11.2227	0.000534933	1.98176e-05	1.80402e-05
GOTERM_MF_DIRECT	GO:0020037~heme binding	10	8.92857	2.76337e-07	NOS2, SRC, CYP1A2, CYP1A1, CYP1B1, NOX4, PTGS2, MPO, CYP19A1, PTGS1	112	155	19304	11.1198	0.000149763	1.06982e-05	9.67178e-06
KEGG_PATHWAY	hsa05214:Glioma	10	8.92857	2.88187e-07	PDGFRB, PDGFRA, CDK6, AKT1, PIK3CB, PIK3R1, RAF1, HRAS, EGFR, IGF1R	108	76	8840	10.77	6.94507e-05	2.48047e-06	1.19392e-06
GOTERM_MF_DIRECT	GO:0004674~protein serine/threonine kinase activity	14	12.5	3.03581e-07	GSK3B, SYK, CSNK2A1, PLK1, PIK3CG, AURKA, IKBKB, CDK5, CHEK1, CDK2, CDK1, AKT1, TOP1, RAF1	112	382	19304	6.31675	0.000164528	1.09694e-05	9.91699e-06
KEGG_PATHWAY	hsa04218:Cellular senescence	13	11.6071	3.74223e-07	SERPINE1, PIK3CB, PIK3R1, CCNA2, CCNB1, CDK6, CCNE1, CHEK1, CDK2, CDK1, AKT1, RAF1, HRAS	108	157	8840	6.77754	9.01836e-05	3.10992e-06	1.49689e-06
GOTERM_MF_DIRECT	GO:0002020~protease binding	9	8.03571	4.00991e-07	NTRK2, GSK3B, CASP3, ITGB3, KIT, SERPINE1, BCL2, FN1, PLG	112	118	19304	13.1459	0.000217313	1.35836e-05	1.22803e-05
KEGG_PATHWAY	hsa04926:Relaxin signaling pathway	12	10.7143	4.2536e-07	MMP13, NOS2, SRC, MMP2, AKT1, PIK3CB, PIK3R1, RAF1, HRAS, MMP9, EGFR, VEGFA	108	130	8840	7.55556	0.000102507	3.41706e-06	1.64473e-06
INTERPRO	IPR006026:Peptidase_Metallo	6	5.35714	4.43603e-07	MMP12, MMP13, MMP2, MMP3, MMP8, MMP9	112	29	20607	38.0671	0.000237743	1.48607e-05	1.35299e-05
KEGG_PATHWAY	hsa04625:C-type lectin receptor signaling pathway	11	9.82143	4.886e-07	IKBKB, SYK, STAT1, SRC, CASP1, AKT1, PIK3CB, PIK3R1, RAF1, PTGS2, HRAS	108	105	8840	8.57496	0.000117746	3.79847e-06	1.82831e-06
GOTERM_BP_DIRECT	GO:0034614~cellular response to reactive oxygen species	7	6.25	5.11682e-07	PDGFRA, MMP2, MMP3, AKT1, MAPT, MMP9, EGFR	112	53	19734	23.2712	0.00106629	3.8102e-05	3.46847e-05
GOTERM_CC_DIRECT	GO:0048471~perinuclear region of cytoplasm	18	16.0714	5.44411e-07	ACHE, NTRK2, APP, NOS2, STAT1, SRC, PLA2G2A, PIK3R1, TYR, EGFR, PTK2, AURKA, APEX1, ALOX5, ABL1, NOX4, HRAS, GAPDH	112	761	20887	4.41109	0.000164943	2.74927e-05	2.52244e-05
SMART	SM00120:HX	6	5.35714	5.87443e-07	MMP12, MMP13, MMP2, MMP3, MMP8, MMP9	80	23	10692	34.8652	5.11063e-05	2.55538e-05	2.40852e-05
GOTERM_BP_DIRECT	GO:0043406~positive regulation of MAP kinase activity	7	6.25	6.40261e-07	PDGFRB, INSR, KIT, HRAS, FGF2, EGFR, PIK3CG	112	55	19734	22.425	0.00133405	4.60326e-05	4.1904e-05
KEGG_PATHWAY	hsa04066:HIF-1 signaling pathway	11	9.82143	6.93637e-07	NOS2, INSR, SERPINE1, BCL2, AKT1, PIK3CB, PIK3R1, GAPDH, EGFR, IGF1R, VEGFA	108	109	8840	8.26028	0.000167153	5.22395e-06	2.51443e-06
GOTERM_BP_DIRECT	GO:0001666~response to hypoxia	10	8.92857	7.06534e-07	F7, EDNRA, MT-ND4, ACE, NOS2, CASP3, MMP2, CYP1A1, PGF, VEGFA	112	177	19734	9.9546	0.00147204	4.91041e-05	4.47001e-05
UP_KW_PTM	KW-0865~Zymogen	12	10.7143	7.38089e-07	MMP12, BACE1, F7, MMP13, CASP3, MMP2, MMP3, CASP1, PLG, F2, MMP8, MMP9	106	223	14252	7.23513	1.7714e-05	6.15074e-06	4.1825e-06
KEGG_PATHWAY	hsa04914:Progesterone-mediated oocyte maturation	11	9.82143	8.21861e-07	CCNA2, CCNB1, PLK1, CDK2, CDK1, AKT1, PIK3CB, PIK3R1, RAF1, AURKA, IGF1R	108	111	8840	8.11144	0.000198049	5.63279e-06	2.71122e-06
KEGG_PATHWAY	hsa04915:Estrogen signaling pathway	12	10.7143	8.3525e-07	SRC, MMP2, BCL2, AKT1, PIK3CB, PIK3R1, RAF1, HRAS, ESR1, MMP9, ESR2, EGFR	108	139	8840	7.06635	0.000201275	5.63279e-06	2.71122e-06
KEGG_PATHWAY	hsa05162:Measles	12	10.7143	8.3525e-07	IKBKB, GSK3B, CDK6, CSNK2A1, CCNE1, STAT1, CASP3, CDK2, BCL2, AKT1, PIK3CB, PIK3R1	108	139	8840	7.06635	0.000201275	5.63279e-06	2.71122e-06
KEGG_PATHWAY	hsa04012:ErbB signaling pathway	10	8.92857	8.41413e-07	GSK3B, SRC, ABL1, AKT1, PIK3CB, PIK3R1, RAF1, HRAS, PTK2, EGFR	108	86	8840	9.51766	0.00020276	5.63279e-06	2.71122e-06
KEGG_PATHWAY	hsa05010:Alzheimer disease	19	16.9643	8.7965e-07	GSK3B, APP, MT-ND4, NOS2, CSNK2A1, INSR, PIK3CB, PIK3R1, PTGS2, BACE1, IKBKB, CDK5, CASP3, NOX4, AKT1, MAPT, RAF1, HRAS, GAPDH	108	391	8840	3.97746	0.000211973	5.72961e-06	2.75782e-06
GOTERM_BP_DIRECT	GO:0038083~peptidyl-tyrosine autophosphorylation	5	4.46429	9.08658e-07	NTRK1, ABL1, KDR, EGFR, IGF1R	112	14	19734	62.9273	0.00189276	6.11146e-05	5.56333e-05
KEGG_PATHWAY	hsa05418:Fluid shear stress and atherosclerosis	12	10.7143	9.63607e-07	IKBKB, SRC, MMP2, ITGB3, BCL2, KDR, AKT1, PIK3CB, PIK3R1, MMP9, PTK2, VEGFA	108	141	8840	6.96612	0.000232203	6.1113e-06	2.94154e-06
GOTERM_BP_DIRECT	GO:0010628~positive regulation of gene expression	15	13.3929	1.02827e-06	NTRK2, GSK3B, APP, DNMT1, EPHX2, ITGB3, FN1, PIK3CB, FGF2, PRKAB1, VEGFA, AR, CDK6, CDK1, AKT1	112	509	19734	5.19243	0.00214165	6.69984e-05	6.09894e-05
INTERPRO	IPR008271:Ser/Thr_kinase_AS	12	10.7143	1.12289e-06	IKBKB, GSK3B, CDK6, CSNK2A1, CDK5, PLK1, CHEK1, CDK2, CDK1, AKT1, RAF1, AURKA	112	316	20607	6.987	0.000601689	3.54041e-05	3.22336e-05
KEGG_PATHWAY	hsa04726:Serotonergic synapse	11	9.82143	1.14178e-06	APP, MAOB, MAOA, ALOX5, CASP3, ALOX15, ALOX12, RAF1, PTGS2, HRAS, PTGS1	108	115	8840	7.82931	0.00027513	7.05559e-06	3.39605e-06
GOTERM_BP_DIRECT	GO:2000379~positive regulation of reactive oxygen species metabolic process	6	5.35714	1.25629e-06	PDGFRB, AKR1C1, AKR1C3, CYP1B1, F2, XDH	112	34	19734	31.0935	0.00261594	7.87917e-05	7.1725e-05
GOTERM_BP_DIRECT	GO:0006974~DNA damage response	12	10.7143	1.28485e-06	TOP2A, POLB, CSNK2A1, PARP1, PRMT1, CASP3, CHEK1, BCL2, CDK1, ABL1, MAPT, MCL1	112	307	19734	6.88716	0.00267534	7.87917e-05	7.1725e-05
UP_SEQ_FEATURE	REPEAT:Hemopexin	5	4.46429	1.39056e-06	MMP13, MMP2, MMP3, MMP8, MMP9	112	16	20569	57.3912	0.00191158	0.000212601	0.00020982
KEGG_PATHWAY	hsa05221:Acute myeloid leukemia	9	8.03571	1.43378e-06	CCNA2, IKBKB, KIT, AKT1, PIK3CB, PIK3R1, RAF1, MPO, HRAS	108	68	8840	10.8333	0.000345481	8.6385e-06	4.15795e-06
GOTERM_CC_DIRECT	GO:0005654~nucleoplasm	44	39.2857	1.50648e-06	TOP2A, GSK3B, DNMT1, SRC, MPG, ITGB3, GLO1, AKR1B1, AHR, PIK3CB, MPO, AURKA, POLB, CCNB1, TERT, CASP3, ALOX5, CHEK1, ABL1, AKT1, HRAS, MCL1, PDGFRA, PARP1, NOS2, CSNK2A1, PRMT1, MGMT, STAT1, PLK1, ESR1, PRKAB1, ESR2, CCNA2, AR, PPP5C, CDK6, CDK5, CCNE1, APEX1, TDP1, CDK2, CDK1, TOP1	112	4030	20887	2.03613	0.000456359	6.5209e-05	5.98287e-05
GOTERM_BP_DIRECT	GO:1904645~response to amyloid-beta	5	4.46429	1.63782e-06	MMP12, MMP13, MMP2, MMP3, MMP9	112	16	19734	55.0614	0.00340904	9.75674e-05	8.88167e-05
KEGG_PATHWAY	hsa04722:Neurotrophin signaling pathway	11	9.82143	1.69076e-06	NTRK1, IKBKB, NTRK2, GSK3B, BCL2, ABL1, AKT1, PIK3CB, PIK3R1, RAF1, HRAS	108	120	8840	7.50309	0.000407389	9.93834e-06	4.7836e-06
KEGG_PATHWAY	hsa05417:Lipid and atherosclerosis	14	12.5	1.84252e-06	GSK3B, SRC, MMP3, PIK3CB, PIK3R1, MMP9, PTK2, IKBKB, CASP3, CASP1, CYP1A1, BCL2, AKT1, HRAS	108	216	8840	5.30521	0.00044395	1.05726e-05	5.08887e-06
GOTERM_BP_DIRECT	GO:0001525~angiogenesis	11	9.82143	1.91647e-06	PDGFRB, SYK, MMP2, SERPINE1, FN1, KDR, CYP1B1, PTGS2, PTK2, PIK3CG, VEGFA	112	257	19734	7.54148	0.00398788	0.000110996	0.000101041
SMART	SM00235:ZnMc	6	5.35714	2.0026e-06	MMP12, MMP13, MMP2, MMP3, MMP8, MMP9	80	29	10692	27.6517	0.000174211	5.80753e-05	5.47377e-05
GOTERM_BP_DIRECT	GO:0042448~progesterone metabolic process	5	4.46429	2.13249e-06	AKR1C1, CYP1A2, AKR1C3, CYP1A1, CYP1B1	112	17	19734	51.8225	0.00443638	0.000120169	0.000109391
GOTERM_BP_DIRECT	GO:0071392~cellular response to estradiol stimulus	6	5.35714	2.226e-06	CCNA2, MMP2, ESR1, ESR2, EGFR, IGF1R	112	38	19734	27.8205	0.00463046	0.0001218	0.000110876
GOTERM_BP_DIRECT	GO:0007623~circadian rhythm	7	6.25	2.27827e-06	NTRK1, NTRK2, GSK3B, F7, NOS2, TOP1, EGFR	112	68	19734	18.1379	0.00473892	0.0001218	0.000110876
UP_KW_DISEASE	KW-0656~Proto-oncogene	14	12.5	2.2902e-06	PDGFRB, NTRK1, PDGFRA, SRC, EGFR, AURKA, KIT, BCL2, ABL1, AKT1, TOP1, RAF1, HRAS, MET	58	235	4817	4.94776	7.55737e-05	7.55765e-05	7.55765e-05
KEGG_PATHWAY	hsa04913:Ovarian steroidogenesis	8	7.14286	2.33439e-06	ALOX5, INSR, AKR1C3, CYP1A1, CYP1B1, PTGS2, CYP19A1, IGF1R	108	51	8840	12.8395	0.000562431	1.30835e-05	6.29743e-06
GOTERM_BP_DIRECT	GO:1900182~positive regulation of protein localization to nucleus	6	5.35714	2.89212e-06	PARP1, SRC, PLK1, CDK1, AKT1, F2	112	40	19734	26.4295	0.00601194	0.000150752	0.000137231
KEGG_PATHWAY	hsa04115:p53 signaling pathway	9	8.03571	3.05127e-06	CCNB1, CDK6, CCNE1, CASP3, CHEK1, CDK2, SERPINE1, BCL2, CDK1	108	75	8840	9.82222	0.000735087	1.67126e-05	8.04426e-06
KEGG_PATHWAY	hsa05160:Hepatitis C	12	10.7143	3.15791e-06	IKBKB, GSK3B, CDK6, STAT1, CASP3, CDK2, AKT1, PIK3CB, PIK3R1, RAF1, HRAS, EGFR	108	159	8840	6.1775	0.000760767	1.69123e-05	8.14038e-06
UP_SEQ_FEATURE	BINDING:axial binding residue	8	7.14286	3.16527e-06	NOS2, CYP1A2, CYP1A1, CYP1B1, PTGS2, MPO, CYP19A1, PTGS1	112	116	20569	12.6656	0.00434595	0.000427398	0.000421807
GOTERM_BP_DIRECT	GO:0030574~collagen catabolic process	6	5.35714	3.2791e-06	MMP12, MMP13, MMP2, MMP3, MMP8, MMP9	112	41	19734	25.7848	0.00681362	0.000162855	0.000148249
GOTERM_BP_DIRECT	GO:0008584~male gonad development	8	7.14286	3.28053e-06	AR, ACE, INSR, KIT, BCL2, AKR1C3, CYP1B1, ESR1	112	112	19734	12.5855	0.00681657	0.000162855	0.000148249
UP_SEQ_FEATURE	MOTIF:Cysteine switch	6	5.35714	3.4167e-06	MMP12, MMP13, MMP2, MMP3, MMP8, MMP9	112	43	20569	25.6258	0.00469035	0.000427398	0.000421807
GOTERM_BP_DIRECT	GO:2000811~negative regulation of anoikis	5	4.46429	3.4429e-06	NTRK2, SRC, BCL2, PTK2, MCL1	112	19	19734	46.3675	0.00715275	0.000164124	0.000149404
GOTERM_BP_DIRECT	GO:0033138~positive regulation of peptidyl-serine phosphorylation	7	6.25	3.46352e-06	NTRK2, APP, BCL2, AKT1, RAF1, PTGS2, EGFR	112	73	19734	16.8955	0.00719545	0.000164124	0.000149404
KEGG_PATHWAY	hsa04810:Regulation of actin cytoskeleton	14	12.5	3.70583e-06	PDGFRB, PDGFRA, SRC, ITGB3, FN1, PIK3CB, PIK3R1, F2, FGF2, EGFR, PTK2, AKT1, RAF1, HRAS	108	230	8840	4.98229	0.000892708	1.91279e-05	9.2068e-06
KEGG_PATHWAY	hsa05212:Pancreatic cancer	9	8.03571	3.73034e-06	IKBKB, CDK6, STAT1, AKT1, PIK3CB, PIK3R1, RAF1, EGFR, VEGFA	108	77	8840	9.5671	0.00089861	1.91279e-05	9.2068e-06
UP_SEQ_FEATURE	BINDING:in inhibited form	6	5.35714	3.83823e-06	MMP12, MMP13, MMP2, MMP3, MMP8, MMP9	112	44	20569	25.0434	0.0052675	0.000440117	0.00043436
GOTERM_BP_DIRECT	GO:0045766~positive regulation of angiogenesis	9	8.03571	3.91554e-06	NTRK1, TERT, ITGB3, SERPINE1, KDR, CYP1B1, FGF2, PGF, VEGFA	112	163	19734	9.72864	0.00813068	0.00018142	0.000165149
GOTERM_CC_DIRECT	GO:0005886~plasma membrane	53	47.3214	4.43939e-06	ACHE, APP, GSK3B, ITGB3, SERPINE1, PIK3CB, PIK3CG, IGF1R, EDNRA, CASP1, KDR, AKT1, HRAS, PDGFRB, PDGFRA, ABCC1, CSNK2A1, SYK, MMP2, F2, BACE1, F7, AR, ADORA2A, KIT, MAPT, RAF1, MET, GAPDH, CFTR, ABCB1, SRC, GLO1, ALOX15, PLG, PIK3R1, EGFR, TERT, ABL1, NTRK1, PTPN1, NTRK2, ACE, NOS2, INSR, PLA2G2A, FN1, ESR1, PTK2, PPP5C, CDK5, TDP1, NOX4	112	5592	20887	1.76753	0.00134423	0.000168142	0.000154269
GOTERM_BP_DIRECT	GO:0071260~cellular response to mechanical stimulus	7	6.25	4.73683e-06	ITGB3, CHEK1, CASP1, PTGS2, FGF2, EGFR, IGF1R	112	77	19734	16.0179	0.0098277	0.000214702	0.000195446
GOTERM_BP_DIRECT	GO:0014911~positive regulation of smooth muscle cell migration	5	4.46429	5.27031e-06	PDGFRB, SRC, ITGB3, BCL2, CYP1B1	112	21	19734	41.9515	0.0109285	0.0002338	0.000212831
KEGG_PATHWAY	hsa04210:Apoptosis	11	9.82143	5.27226e-06	NTRK1, IKBKB, PARP1, CASP3, BCL2, AKT1, PIK3CB, PIK3R1, RAF1, HRAS, MCL1	108	136	8840	6.62037	0.00126981	2.64712e-05	1.27413e-05
GOTERM_CC_DIRECT	GO:0005615~extracellular space	28	25	5.90788e-06	APP, ACHE, SERPINE1, AKR1B1, PLG, MPO, FGF2, EGFR, TTR, ALOX5, CHEK1, XDH, ACE, ARG1, MMP2, PLA2G2A, MMP3, AKR1A1, FN1, MMP8, F2, MMP9, PGF, VEGFA, MMP12, F7, MMP13, KIT	112	2033	20887	2.56849	0.00178849	0.000198899	0.000182488
GOTERM_BP_DIRECT	GO:0006915~apoptotic process	15	13.3929	6.05409e-06	APP, PARP1, CSNK2A1, AHR, MMP9, AURKA, VEGFA, ADORA2A, CASP3, CHEK1, CASP1, BCL2, CDK1, RAF1, GAPDH	112	593	19734	4.45691	0.0125435	0.000262975	0.000239389
KEGG_PATHWAY	hsa05203:Viral carcinogenesis	13	11.6071	6.29003e-06	SYK, SRC, PIK3CB, PIK3R1, POLB, CCNA2, CDK6, CCNE1, CASP3, CHEK1, CDK2, CDK1, HRAS	108	205	8840	5.19061	0.00151475	3.09367e-05	1.48907e-05
UP_KW_DOMAIN	KW-0732~Signal	40	35.7143	7.71806e-06	APP, ACHE, GSK3B, MT-ND4, ITGB3, SERPINE1, PLG, PTGS2, MPO, EGFR, IGF1R, PTGS1, EDNRA, TTR, TERT, KDR, PDGFRB, NTRK1, PDGFRA, NTRK2, ACE, MMP2, INSR, PLA2G2A, MMP3, FN1, TYR, MMP8, F2, MMP9, PGF, VEGFA, BACE1, MMP12, F7, MMP13, KIT, CYP1A1, NOX4, MET	71	4410	14597	1.86478	0.000115765	0.000115771	9.26167e-05
KEGG_PATHWAY	hsa00590:Arachidonic acid metabolism	8	7.14286	7.96562e-06	ALOX5, EPHX2, ALOX15, PLA2G2A, AKR1C3, ALOX12, PTGS2, PTGS1	108	61	8840	10.7347	0.00191788	3.83943e-05	1.84802e-05
KEGG_PATHWAY	hsa05219:Bladder cancer	7	6.25	8.70623e-06	SRC, MMP2, RAF1, HRAS, MMP9, EGFR, VEGFA	108	41	8840	13.9747	0.00209601	4.11412e-05	1.98024e-05
KEGG_PATHWAY	hsa05210:Colorectal cancer	9	8.03571	9.37435e-06	GSK3B, CASP3, BCL2, AKT1, PIK3CB, PIK3R1, RAF1, HRAS, EGFR	108	87	8840	8.46743	0.00225668	4.34465e-05	2.0912e-05
UP_KW_BIOLOGICAL_PROCESS	KW-0177~Collagen degradation	5	4.46429	1.04916e-05	MMP13, MMP2, MMP3, MMP8, MMP9	92	18	11450	34.5713	0.000755117	0.00059037	0.000524774
GOTERM_BP_DIRECT	GO:1904707~positive regulation of vascular associated smooth muscle cell proliferation	6	5.35714	1.19008e-05	DNMT1, TERT, SRC, MMP2, FGF2, MMP9	112	53	19734	19.9468	0.024508	0.000506391	0.000460974
KEGG_PATHWAY	hsa05235:PD-L1 expression and PD-1 checkpoint pathway in cancer	9	8.03571	1.20686e-05	IKBKB, CSNK2A1, STAT1, AKT1, PIK3CB, PIK3R1, RAF1, HRAS, EGFR	108	90	8840	8.18519	0.00290433	5.4878e-05	2.64143e-05
INTERPRO	IPR001824:Tyr_kinase_rcpt_3_CS	4	3.57143	1.24791e-05	PDGFRB, PDGFRA, KIT, KDR	112	9	20607	81.7738	0.0066665	0.000371599	0.000338321
SMART	SM00220:S_TKc	13	11.6071	1.35983e-05	PDGFRA, GSK3B, CSNK2A1, PLK1, AURKA, IKBKB, CDK6, CDK5, CHEK1, CDK2, CDK1, AKT1, RAF1	80	365	10692	4.76014	0.00118236	0.000295763	0.000278766
GOTERM_BP_DIRECT	GO:0044597~daunorubicin metabolic process	4	3.57143	1.41948e-05	AKR1C1, AKR1C3, AKR1A1, AKR1B1	112	9	19734	78.3095	0.0291627	0.000573308	0.000521889
GOTERM_BP_DIRECT	GO:0006508~proteolysis	14	12.5	1.42178e-05	APP, ACE, MMP2, MMP3, PLG, F2, MMP8, MMP9, MMP12, BACE1, F7, MMP13, CASP3, CASP1	112	554	19734	4.45262	0.0292092	0.000573308	0.000521889
GOTERM_BP_DIRECT	GO:0018107~peptidyl-threonine phosphorylation	6	5.35714	1.42983e-05	GSK3B, CSNK2A1, CDK5, CHEK1, CDK1, AKT1	112	55	19734	19.2214	0.0293722	0.000573308	0.000521889
INTERPRO	IPR013806:Kringle-like	5	4.46429	1.47751e-05	MMP2, FN1, PLG, F2, MMP9	112	28	20607	32.8555	0.00788822	0.000416812	0.000379486
KEGG_PATHWAY	hsa04919:Thyroid hormone signaling pathway	10	8.92857	1.55532e-05	GSK3B, STAT1, SRC, ITGB3, AKT1, PIK3CB, PIK3R1, RAF1, HRAS, ESR1	108	122	8840	6.70917	0.00374133	6.94133e-05	3.34106e-05
UP_KW_BIOLOGICAL_PROCESS	KW-0037~Angiogenesis	9	8.03571	1.63992e-05	SYK, MMP2, FN1, KDR, FGF2, PTK2, PGF, PIK3CG, VEGFA	92	142	11450	7.88809	0.00118005	0.00059037	0.000524774
GOTERM_MF_DIRECT	GO:0005506~iron ion binding	8	7.14286	1.64525e-05	ALOX5, ALOX15, CYP1A2, CYP1A1, CYP1B1, ALOX12, CYP19A1, XDH	112	140	19304	9.84898	0.0088777	0.000524545	0.00047422
GOTERM_BP_DIRECT	GO:0007173~epidermal growth factor receptor signaling pathway	6	5.35714	1.70567e-05	SRC, ABL1, AKT1, HRAS, PTK2, EGFR	112	57	19734	18.547	0.0349385	0.000671003	0.000610822
GOTERM_MF_DIRECT	GO:0004252~serine-type endopeptidase activity	9	8.03571	1.90411e-05	MMP12, F7, MMP13, MMP2, MMP3, PLG, F2, MMP8, MMP9	112	198	19304	7.83442	0.0102673	0.000573348	0.000518341
GOTERM_BP_DIRECT	GO:0044598~doxorubicin metabolic process	4	3.57143	2.01952e-05	AKR1C1, AKR1C3, AKR1A1, AKR1B1	112	10	19734	70.4786	0.0412331	0.000779757	0.000709822
GOTERM_MF_DIRECT	GO:0008233~peptidase activity	7	6.25	2.16112e-05	BACE1, APP, ACE, CASP3, MMP3, MMP8, MMP9	112	98	19304	12.3112	0.0116451	0.000616488	0.000557341
INTERPRO	IPR002011:Tyr_kinase_rcpt_2_CS	4	3.57143	2.43204e-05	NTRK1, NTRK2, INSR, IGF1R	112	11	20607	66.9058	0.0129513	0.000592533	0.00053947
INTERPRO	IPR018170:Aldo/ket_reductase_CS	4	3.57143	2.43204e-05	AKR1C1, AKR1C3, AKR1A1, AKR1B1	112	11	20607	66.9058	0.0129513	0.000592533	0.00053947
INTERPRO	IPR020471:AKR	4	3.57143	2.43204e-05	AKR1C1, AKR1C3, AKR1A1, AKR1B1	112	11	20607	66.9058	0.0129513	0.000592533	0.00053947
KEGG_PATHWAY	hsa05223:Non-small cell lung cancer	8	7.14286	2.64124e-05	CDK6, AKT1, PIK3CB, PIK3R1, RAF1, HRAS, MET, EGFR	108	73	8840	8.97007	0.00634525	0.000115734	5.57061e-05
GOTERM_MF_DIRECT	GO:0009055~electron transfer activity	6	5.35714	2.64299e-05	MAOB, ALDH2, CYP1A2, AKR1B1, NOX4, CYP19A1	112	61	19304	16.9532	0.0142231	0.000716251	0.000647533
GOTERM_BP_DIRECT	GO:0048010~vascular endothelial growth factor receptor signaling pathway	5	4.46429	2.65323e-05	SRC, KDR, PTK2, PGF, VEGFA	112	31	19734	28.4188	0.0538182	0.00100581	0.000915604
GOTERM_BP_DIRECT	GO:0071230~cellular response to amino acid stimulus	6	5.35714	3.01035e-05	NTRK2, PDGFRA, DNMT1, MMP2, MMP3, EGFR	112	64	19734	16.5184	0.0608376	0.00110437	0.00100533
GOTERM_BP_DIRECT	GO:0048009~insulin-like growth factor receptor signaling pathway	5	4.46429	3.01915e-05	AR, AKT1, PIK3R1, RAF1, IGF1R	112	32	19734	27.5307	0.0610099	0.00110437	0.00100533
KEGG_PATHWAY	hsa05169:Epstein-Barr virus infection	12	10.7143	3.22264e-05	CCNA2, IKBKB, CDK6, SYK, CCNE1, STAT1, CASP3, CDK2, BCL2, AKT1, PIK3CB, PIK3R1	108	203	8840	4.83853	0.0077366	0.000138688	6.67546e-05
KEGG_PATHWAY	hsa04630:JAK-STAT signaling pathway	11	9.82143	3.3778e-05	PDGFRB, PDGFRA, STAT1, BCL2, AKT1, PIK3CB, PIK3R1, RAF1, HRAS, EGFR, MCL1	108	168	8840	5.35935	0.00810758	0.000142816	6.87411e-05
GOTERM_CC_DIRECT	GO:0043025~neuronal cell body	11	9.82143	3.4058e-05	NTRK1, BACE1, NTRK2, MAOB, ADORA2A, CDK5, SRC, CASP3, ABL1, MAPT, IGF1R	112	378	20887	5.42699	0.0102667	0.00103196	0.000946813
KEGG_PATHWAY	hsa05225:Hepatocellular carcinoma	11	9.82143	3.73874e-05	GSK3B, CDK6, TERT, AKT1, PIK3CB, PIK3R1, RAF1, HRAS, MET, EGFR, IGF1R	108	170	8840	5.2963	0.00897005	0.000153048	7.36662e-05
KEGG_PATHWAY	hsa05220:Chronic myeloid leukemia	8	7.14286	3.74681e-05	IKBKB, CDK6, ABL1, AKT1, PIK3CB, PIK3R1, RAF1, HRAS	108	77	8840	8.50409	0.00898934	0.000153048	7.36662e-05
PIR_SUPERFAMILY	PIRSF001191:Peptidase_M10A_matrix	6	5.35714	4.03452e-05	MMP12, MMP13, MMP2, MMP3, MMP8, MMP9	42	20	1940	13.8571	0.00120965	0.00121036	0.00117001
GOTERM_BP_DIRECT	GO:0007611~learning or memory	6	5.35714	4.04289e-05	NTRK1, APP, SRC, CASP3, MAPT, EGFR	112	68	19734	15.5467	0.0808409	0.00145335	0.001323
KEGG_PATHWAY	hsa04910:Insulin signaling pathway	10	8.92857	4.16277e-05	IKBKB, GSK3B, PTPN1, INSR, AKT1, PIK3CB, PIK3R1, RAF1, HRAS, PRKAB1	108	138	8840	5.93129	0.00998233	0.000167205	8.04802e-05
GOTERM_MF_DIRECT	GO:0005178~integrin binding	8	7.14286	4.20838e-05	SYK, SRC, ITGB3, FN1, KDR, FGF2, PTK2, EGFR	112	162	19304	8.51146	0.0225517	0.00108616	0.000981955
GOTERM_BP_DIRECT	GO:0000082~G1/S transition of mitotic cell cycle	6	5.35714	4.65233e-05	CCNA2, CDK6, CCNE1, CDK2, BCL2, CDK1	112	70	19734	15.1026	0.092447	0.00164409	0.00149663
GOTERM_BP_DIRECT	GO:0090050~positive regulation of cell migration involved in sprouting angiogenesis	5	4.46429	4.86067e-05	ABL1, KDR, PTGS2, FGF2, VEGFA	112	36	19734	24.4717	0.096381	0.00168908	0.00153759
KEGG_PATHWAY	hsa05170:Human immunodeficiency virus 1 infection	12	10.7143	5.01142e-05	IKBKB, CCNB1, CASP3, CHEK1, BCL2, CDK1, AKT1, PIK3CB, PIK3R1, RAF1, HRAS, PTK2	108	213	8840	4.61137	0.0120052	0.000197992	9.52992e-05
GOTERM_MF_DIRECT	GO:0043560~insulin receptor substrate binding	4	3.57143	5.07445e-05	INSR, PIK3CB, PIK3R1, IGF1R	112	13	19304	53.033	0.0271294	0.00125016	0.00113022
GOTERM_BP_DIRECT	GO:0001938~positive regulation of endothelial cell proliferation	6	5.35714	5.3305e-05	ITGB3, KDR, AKT1, FGF2, PGF, VEGFA	112	72	19734	14.683	0.10519	0.00182198	0.00165857
UP_SEQ_FEATURE	SITE:Lowers pKa of active site Tyr	4	3.57143	5.33134e-05	AKR1C1, AKR1C3, AKR1A1, AKR1B1	112	14	20569	52.4719	0.0707348	0.00523994	0.0051714
UP_SEQ_FEATURE	DOMAIN:NADP-dependent oxidoreductase	4	3.57143	5.33134e-05	AKR1C1, AKR1C3, AKR1A1, AKR1B1	112	14	20569	52.4719	0.0707348	0.00523994	0.0051714
GOTERM_MF_DIRECT	GO:0004222~metalloendopeptidase activity	7	6.25	5.33798e-05	MMP12, MMP13, ACE, MMP2, MMP3, MMP8, MMP9	112	115	19304	10.4913	0.0285181	0.00125791	0.00113722
UP_KW_MOLECULAR_FUNCTION	KW-0808~Transferase	37	33.0357	5.51805e-05	GSK3B, DNMT1, SRC, PIK3CB, PIK3R1, EGFR, PIK3CG, AURKA, IGF1R, IKBKB, POLB, TERT, CHEK1, KDR, ABL1, AKT1, PDGFRB, NTRK1, PDGFRA, NTRK2, SYK, PARP1, CSNK2A1, PRMT1, MGMT, INSR, PLK1, PRKAB1, PTK2, CDK6, CDK5, KIT, CDK2, CDK1, RAF1, MET, GAPDH	110	2072	11889	1.93003	0.00336045	0.000841503	0.000703552
GOTERM_BP_DIRECT	GO:0030198~extracellular matrix organization	8	7.14286	5.56508e-05	MMP12, PDGFRA, APP, MMP13, MMP2, MMP3, MMP8, MMP9	112	173	19734	8.14781	0.109556	0.00187148	0.00170363
GOTERM_BP_DIRECT	GO:0048771~tissue remodeling	4	3.57143	6.02609e-05	MMP2, CYP1A1, PLG, F2	112	14	19734	50.3418	0.118075	0.00193697	0.00176324
GOTERM_BP_DIRECT	GO:2001028~positive regulation of endothelial cell chemotaxis	4	3.57143	6.02609e-05	KDR, FGF2, MET, VEGFA	112	14	19734	50.3418	0.118075	0.00193697	0.00176324
GOTERM_BP_DIRECT	GO:2000352~negative regulation of endothelial cell apoptotic process	5	4.46429	6.03851e-05	TERT, ITGB3, SERPINE1, ABL1, KDR	112	38	19734	23.1837	0.118303	0.00193697	0.00176324
UP_SEQ_FEATURE	PROPEP:Activation peptide	6	5.35714	6.06223e-05	MMP12, MMP13, MMP2, MMP3, MMP8, MMP9	112	77	20569	14.3105	0.0800342	0.00556108	0.00548834
BIOCARTA	h_raccycdPathway:Influence of Ras and Rho proteins on G1 to S Transition	8	7.14286	6.21824e-05	IKBKB, CDK6, CCNE1, CDK2, AKT1, PIK3R1, RAF1, HRAS	67	27	1623	7.17745	0.0113152	0.0110519	0.00905896
GOTERM_BP_DIRECT	GO:0006805~xenobiotic metabolic process	7	6.25	6.28568e-05	ABCC1, ABCB1, AKR1C1, CYP1A2, CYP1A1, CYP1B1, AHR	112	121	19734	10.1932	0.122835	0.0019857	0.00180761
GOTERM_MF_DIRECT	GO:0004032~aldose reductase (NADPH) activity	4	3.57143	6.43136e-05	AKR1C1, AKR1C3, AKR1A1, AKR1B1	112	14	19304	49.2449	0.0342585	0.00139432	0.00126055
GOTERM_MF_DIRECT	GO:0005161~platelet-derived growth factor receptor binding	4	3.57143	6.43136e-05	PDGFRB, PDGFRA, ITGB3, VEGFA	112	14	19304	49.2449	0.0342585	0.00139432	0.00126055
GOTERM_BP_DIRECT	GO:0001541~ovarian follicle development	5	4.46429	6.69957e-05	MMP2, KIT, BCL2, KDR, VEGFA	112	39	19734	22.5893	0.130373	0.00208487	0.00189788
GOTERM_BP_DIRECT	GO:0045944~positive regulation of transcription by RNA polymerase II	20	17.8571	6.97275e-05	TOP2A, APP, PARP1, STAT1, AHR, PIK3R1, FGF2, ESR1, EGFR, ESR2, VEGFA, MMP12, IKBKB, AR, APEX1, ABL1, AKT1, RAF1, HRAS, MET	112	1256	19734	2.80568	0.135312	0.00213797	0.00194622
KEGG_PATHWAY	hsa05213:Endometrial cancer	7	6.25	7.3138e-05	GSK3B, AKT1, PIK3CB, PIK3R1, RAF1, HRAS, EGFR	108	59	8840	9.71124	0.0174725	0.000284295	0.000136839
GOTERM_BP_DIRECT	GO:0048011~neurotrophin TRK receptor signaling pathway	4	3.57143	7.50177e-05	NTRK1, SRC, CASP3, RAF1	112	15	19734	46.9857	0.144798	0.00226684	0.00206353
GOTERM_BP_DIRECT	GO:0043491~phosphatidylinositol 3-kinase/protein kinase B signal transduction	6	5.35714	7.83057e-05	AKT1, PIK3CB, PIK3R1, FGF2, PIK3CG, IGF1R	112	78	19734	13.5536	0.150641	0.00229954	0.0020933
GOTERM_BP_DIRECT	GO:0042060~wound healing	6	5.35714	7.83057e-05	PDGFRA, ITGB3, ALOX15, FN1, RAF1, FGF2	112	78	19734	13.5536	0.150641	0.00229954	0.0020933
UP_KW_BIOLOGICAL_PROCESS	KW-0443~Lipid metabolism	18	16.0714	8.25294e-05	EPHX2, AKR1C1, PLA2G2A, ALOX15, AKR1C3, AKR1A1, AKR1B1, ALOX12, PIK3CB, PTGS2, CYP19A1, PRKAB1, PIK3CG, PTGS1, ALOX5, CYP1A2, CYP1A1, CYP1B1	92	757	11450	2.95934	0.00592474	0.0019807	0.00176063
GOTERM_BP_DIRECT	GO:0048511~rhythmic process	6	5.35714	8.32248e-05	TOP2A, CSNK2A1, CDK5, CDK1, AHR, TOP1	112	79	19734	13.382	0.159309	0.00241005	0.0021939
GOTERM_CC_DIRECT	GO:0000307~cyclin-dependent protein kinase holoenzyme complex	5	4.46429	8.70487e-05	CCNA2, CDK6, CDK5, CDK2, CDK1	112	44	20887	21.1922	0.0260321	0.0023978	0.00219996
GOTERM_BP_DIRECT	GO:0043154~negative regulation of cysteine-type endopeptidase activity involved in apoptotic process	5	4.46429	8.99946e-05	CSNK2A1, SRC, AKT1, RAF1, VEGFA	112	42	19734	20.9758	0.171093	0.00253566	0.00230824
GOTERM_BP_DIRECT	GO:0035094~response to nicotine	5	4.46429	8.99946e-05	MT-ND4, CASP3, MMP2, BCL2, IGF1R	112	42	19734	20.9758	0.171093	0.00253566	0.00230824
INTERPRO	IPR024079:MetalloPept_cat_dom_sf	6	5.35714	9.11422e-05	MMP12, MMP13, MMP2, MMP3, MMP8, MMP9	112	84	20607	13.1422	0.0476803	0.00212401	0.0019338
GOTERM_BP_DIRECT	GO:0038091~positive regulation of cell proliferation by VEGF-activated platelet derived growth factor receptor signaling pathway	3	2.67857	9.37187e-05	PDGFRB, PDGFRA, VEGFA	112	3	19734	176.196	0.177505	0.00260538	0.00237171
KEGG_PATHWAY	hsa04213:Longevity regulating pathway - multiple species	7	6.25	9.69001e-05	INSR, AKT1, PIK3CB, PIK3R1, HRAS, PRKAB1, IGF1R	108	62	8840	9.24134	0.0230835	0.000370681	0.000178419
GOTERM_MF_DIRECT	GO:0042169~SH2 domain binding	5	4.46429	9.79258e-05	SYK, SRC, KIT, ABL1, PTK2	112	42	19304	20.5187	0.0516943	0.00204138	0.00184553
GOTERM_BP_DIRECT	GO:0071222~cellular response to lipopolysaccharide	8	7.14286	0.000103645	NOS2, SRC, MMP3, SERPINE1, CASP1, ABL1, MMP8, MMP9	112	191	19734	7.37996	0.194355	0.00284343	0.00258841
GOTERM_CC_DIRECT	GO:0070062~extracellular exosome	27	24.1071	0.00010681	APP, ABCB1, SRC, ITGB3, GLO1, SERPINE1, AKR1B1, PLG, ALOX12, MPO, PTGS1, TTR, ALDH2, ABCC1, ACE, EPHX2, AKR1C1, INSR, PLA2G2A, AKR1C3, AKR1A1, FN1, F2, PGD, MMP9, CDK1, GAPDH	112	2258	20887	2.22996	0.0318469	0.00269694	0.00247442
GOTERM_BP_DIRECT	GO:0045429~positive regulation of nitric oxide biosynthetic process	5	4.46429	0.000108208	INSR, AKT1, PIK3CB, PTGS2, ESR1	112	44	19734	20.0223	0.201983	0.00293003	0.00266725
KEGG_PATHWAY	hsa04062:Chemokine signaling pathway	11	9.82143	0.000109058	IKBKB, GSK3B, STAT1, SRC, AKT1, PIK3CB, PIK3R1, RAF1, HRAS, PTK2, PIK3CG	108	193	8840	4.66513	0.025942	0.000407054	0.000195927
KEGG_PATHWAY	hsa04662:B cell receptor signaling pathway	8	7.14286	0.000109786	IKBKB, GSK3B, SYK, AKT1, PIK3CB, PIK3R1, RAF1, HRAS	108	91	8840	7.19577	0.026113	0.000407054	0.000195927
INTERPRO	IPR002477:Peptidoglycan-bd-like	4	3.57143	0.000117012	MMP12, MMP13, MMP3, MMP8	112	18	20607	40.8869	0.0607957	0.00241225	0.00219623
INTERPRO	IPR036812:NADP_OxRdtase_dom_sf	4	3.57143	0.000117012	AKR1C1, AKR1C3, AKR1A1, AKR1B1	112	18	20607	40.8869	0.0607957	0.00241225	0.00219623
INTERPRO	IPR023210:NADP_OxRdtase_dom	4	3.57143	0.000117012	AKR1C1, AKR1C3, AKR1A1, AKR1B1	112	18	20607	40.8869	0.0607957	0.00241225	0.00219623
KEGG_PATHWAY	hsa04110:Cell cycle	10	8.92857	0.000119201	CCNA2, GSK3B, CCNB1, CDK6, CCNE1, PLK1, CHEK1, CDK2, CDK1, ABL1	108	158	8840	5.1805	0.0283204	0.000435265	0.000209505
BIOCARTA	h_sppaPathway:Aspirin Blocks Signaling Pathway Involved in Platelet Activation	7	6.25	0.000120786	SYK, SRC, F2, RAF1, HRAS, PTK2, PTGS1	67	21	1623	8.07463	0.0218627	0.0110519	0.00905896
GOTERM_BP_DIRECT	GO:0032355~response to estradiol	6	5.35714	0.000124654	F7, CASP3, CYP1B1, PTGS2, ESR1, CYP19A1	112	86	19734	12.2928	0.228887	0.00333211	0.00303325
PIR_SUPERFAMILY	PIRSF000615:TyrPK_CSF1-R	6	5.35714	0.000127871	NTRK1, PDGFRB, NTRK2, PDGFRA, KIT, KDR	42	25	1940	11.0857	0.00382903	0.00191807	0.00185413
KEGG_PATHWAY	hsa04611:Platelet activation	9	8.03571	0.00012915	SYK, SRC, ITGB3, AKT1, PIK3CB, PIK3R1, F2, PIK3CG, PTGS1	108	125	8840	5.89333	0.0306478	0.000464556	0.000223603
GOTERM_BP_DIRECT	GO:0048143~astrocyte activation	4	3.57143	0.000132892	APP, ADORA2A, MAPT, EGFR	112	18	19734	39.1548	0.24202	0.00350734	0.00319277
GOTERM_BP_DIRECT	GO:0032496~response to lipopolysaccharide	7	6.25	0.000135337	ACE, MAOB, NOS2, CASP3, CYP1A1, PTGS2, MPO	112	139	19734	8.8732	0.245874	0.00352721	0.00321086
KEGG_PATHWAY	hsa00380:Tryptophan metabolism	6	5.35714	0.000140905	MAOB, ALDH2, MAOA, CYP1A2, CYP1A1, CYP1B1	108	42	8840	11.6931	0.0333902	0.000499382	0.000240367
GOTERM_MF_DIRECT	GO:0001223~transcription coactivator binding	5	4.46429	0.000165781	AR, TERT, STAT1, AHR, ESR1	112	48	19304	17.9539	0.0859416	0.0033279	0.00300862
GOTERM_BP_DIRECT	GO:0008285~negative regulation of cell population proliferation	11	9.82143	0.000170157	NTRK1, APP, AR, CDK6, ADORA2A, CYP1B1, NOX4, PLG, RAF1, PTGS2, HRAS	112	434	19734	4.46581	0.298692	0.00437998	0.00398714
UP_SEQ_FEATURE	REGION:Collagen-binding	3	2.67857	0.000171944	APP, MMP2, FN1	112	4	20569	137.739	0.210706	0.0147872	0.0145938
GOTERM_CC_DIRECT	GO:0030425~dendrite	11	9.82143	0.000172677	NTRK1, BACE1, NTRK2, GSK3B, APP, MAOB, ADORA2A, CDK5, STAT1, ABL1, MAPT	112	460	20887	4.45957	0.0509801	0.0040247	0.00369262
KEGG_PATHWAY	hsa04664:Fc epsilon RI signaling pathway	7	6.25	0.000176459	SYK, ALOX5, AKT1, PIK3CB, PIK3R1, RAF1, HRAS	108	69	8840	8.30381	0.0416386	0.000616327	0.000296655
GOTERM_BP_DIRECT	GO:0043536~positive regulation of blood vessel endothelial cell migration	5	4.46429	0.000178874	KDR, AKT1, PLG, FGF2, VEGFA	112	50	19734	17.6196	0.311325	0.00451691	0.00411179
KEGG_PATHWAY	hsa05415:Diabetic cardiomyopathy	11	9.82143	0.000179226	GSK3B, MT-ND4, ACE, PARP1, MMP2, INSR, AKT1, PIK3CB, PIK3R1, GAPDH, MMP9	108	205	8840	4.39205	0.0422775	0.000617048	0.000297002
GOTERM_BP_DIRECT	GO:0042127~regulation of cell population proliferation	7	6.25	0.000183691	NOS2, STAT1, CHEK1, KIT, HRAS, PTK2, PTGS1	112	147	19734	8.39031	0.318208	0.00451691	0.00411179
GOTERM_BP_DIRECT	GO:0038096~Fc-gamma receptor signaling pathway involved in phagocytosis	4	3.57143	0.000184142	SYK, SRC, ABL1, PTK2	112	20	19734	35.2393	0.31885	0.00451691	0.00411179
GOTERM_BP_DIRECT	GO:0045780~positive regulation of bone resorption	4	3.57143	0.000184142	SYK, SRC, ITGB3, EGFR	112	20	19734	35.2393	0.31885	0.00451691	0.00411179
KEGG_PATHWAY	hsa05231:Choline metabolism in cancer	8	7.14286	0.000186565	PDGFRB, PDGFRA, AKT1, PIK3CB, PIK3R1, RAF1, HRAS, EGFR	108	99	8840	6.61429	0.0439704	0.00063327	0.000304811
GOTERM_BP_DIRECT	GO:0032869~cellular response to insulin stimulus	6	5.35714	0.000189597	PARP1, STAT1, SRC, INSR, AKT1, PIK3R1	112	94	19734	11.2466	0.326553	0.00452752	0.00412145
GOTERM_BP_DIRECT	GO:0016477~cell migration	9	8.03571	0.000190376	SYK, ITGB3, CDK1, KDR, PIK3CB, MET, MMP9, PTK2, PIK3CG	112	281	19734	5.6433	0.327647	0.00452752	0.00412145
KEGG_PATHWAY	hsa05211:Renal cell carcinoma	7	6.25	0.000191125	AKT1, PIK3CB, PIK3R1, RAF1, HRAS, MET, VEGFA	108	70	8840	8.18519	0.0450206	0.000639738	0.000307924
GOTERM_BP_DIRECT	GO:0048013~ephrin receptor signaling pathway	5	4.46429	0.000193261	NTRK1, SRC, MMP2, MMP9, PTK2	112	51	19734	17.2742	0.33168	0.00452752	0.00412145
GOTERM_BP_DIRECT	GO:0008630~intrinsic apoptotic signaling pathway in response to DNA damage	5	4.46429	0.000193261	POLB, BCL2, ABL1, PIK3R1, MCL1	112	51	19734	17.2742	0.33168	0.00452752	0.00412145
GOTERM_MF_DIRECT	GO:0004052~arachidonate 12(S)-lipoxygenase activity	3	2.67857	0.000195128	ALOX5, ALOX15, ALOX12	112	4	19304	129.268	0.100368	0.00377712	0.00341474
GOTERM_CC_DIRECT	GO:0030424~axon	10	8.92857	0.000196239	NTRK1, BACE1, NTRK2, GSK3B, APP, CDK5, STAT1, INSR, MAPT, IGF1R	112	380	20887	4.90766	0.0577326	0.00424716	0.00389674
GOTERM_BP_DIRECT	GO:0043524~negative regulation of neuron apoptotic process	7	6.25	0.000212507	NTRK1, NTRK2, TERT, ADORA2A, BCL2, KDR, HRAS	112	151	19734	8.16805	0.357972	0.00484886	0.00441397
GOTERM_BP_DIRECT	GO:0002042~cell migration involved in sprouting angiogenesis	4	3.57143	0.000213954	KDR, AKT1, FGF2, VEGFA	112	21	19734	33.5612	0.359908	0.00484886	0.00441397
GOTERM_BP_DIRECT	GO:0042759~long-chain fatty acid biosynthetic process	4	3.57143	0.000213954	ALOX5, ALOX15, CYP1A2, CYP1A1	112	21	19734	33.5612	0.359908	0.00484886	0.00441397
GOTERM_BP_DIRECT	GO:1900087~positive regulation of G1/S transition of mitotic cell cycle	5	4.46429	0.00022451	TERT, CCNE1, CYP1A1, AKT1, EGFR	112	53	19734	16.6223	0.373844	0.00503337	0.00458193
KEGG_PATHWAY	hsa05164:Influenza A	10	8.92857	0.000226769	IKBKB, CDK6, STAT1, CASP3, CASP1, AKT1, PLG, PIK3CB, PIK3R1, RAF1	108	172	8840	4.75883	0.0531906	0.000748647	0.000360345
GOTERM_CC_DIRECT	GO:0005576~extracellular region	25	22.3214	0.000236164	APP, ACHE, SERPINE1, PLG, MPO, FGF2, TTR, ALOX5, KDR, ACE, ARG1, MMP2, PLA2G2A, MMP3, FN1, MMP8, F2, MMP9, PGF, VEGFA, MMP12, F7, MMP13, MAPT, MET	112	2101	20887	2.21908	0.0690652	0.00477051	0.0043769
KEGG_PATHWAY	hsa04020:Calcium signaling pathway	12	10.7143	0.000240155	NTRK1, PDGFRB, NTRK2, PDGFRA, EDNRA, ADORA2A, NOS2, KDR, FGF2, MET, EGFR, VEGFA	108	254	8840	3.86702	0.0562408	0.000782125	0.000376458
GOTERM_BP_DIRECT	GO:0042572~retinol metabolic process	5	4.46429	0.000241426	CYP1A2, AKR1C3, CYP1A1, AKR1B1, CYP1B1	112	54	19734	16.3145	0.395549	0.00535504	0.00487475
GOTERM_BP_DIRECT	GO:0001701~in utero embryonic development	8	7.14286	0.000254612	POLB, PDGFRA, AR, EDNRA, MT-ND4, CCNB1, PRMT1, VEGFA	112	221	19734	6.37815	0.411944	0.00558806	0.00508687
KEGG_PATHWAY	hsa05135:Yersinia infection	9	8.03571	0.000255933	IKBKB, GSK3B, SRC, CASP1, FN1, AKT1, PIK3CB, PIK3R1, PTK2	108	138	8840	5.33816	0.0598237	0.000822399	0.000395844
GOTERM_MF_DIRECT	GO:0004879~nuclear receptor activity	5	4.46429	0.000262401	AR, AHR, PIK3R1, ESR1, ESR2	112	54	19304	15.959	0.132587	0.00475379	0.00429771
GOTERM_MF_DIRECT	GO:0005158~insulin receptor binding	4	3.57143	0.000263125	PTPN1, SRC, PIK3R1, IGF1R	112	22	19304	31.3377	0.132927	0.00475379	0.00429771
UP_KW_PTM	KW-0558~Oxidation	5	4.46429	0.000275234	PTPN1, APP, FN1, MPO, GAPDH	106	43	14252	15.6341	0.00658474	0.00172021	0.00116974
GOTERM_MF_DIRECT	GO:0005102~signaling receptor binding	10	8.92857	0.000281423	PDGFRB, F7, APP, AR, SYK, SRC, SERPINE1, FN1, PLG, F2	112	369	19304	4.67093	0.141486	0.00492037	0.0044483
GOTERM_BP_DIRECT	GO:0036120~cellular response to platelet-derived growth factor stimulus	4	3.57143	0.000282573	PDGFRB, CCNA2, SRC, ITGB3	112	23	19734	30.6429	0.445256	0.00613714	0.00558671
UP_SEQ_FEATURE	SITE:Essential for stabilizing binding to COTL1	3	2.67857	0.000285562	ALOX5, ALOX15, ALOX12	112	5	20569	110.191	0.324964	0.0206807	0.0204102
UP_SEQ_FEATURE	DOMAIN:Fibronectin type-II 1	3	2.67857	0.000285562	MMP2, FN1, MMP9	112	5	20569	110.191	0.324964	0.0206807	0.0204102
UP_SEQ_FEATURE	DOMAIN:Fibronectin type-II 2	3	2.67857	0.000285562	MMP2, FN1, MMP9	112	5	20569	110.191	0.324964	0.0206807	0.0204102
UP_KW_MOLECULAR_FUNCTION	KW-0723~Serine/threonine-protein kinase	13	11.6071	0.000286913	GSK3B, CSNK2A1, PLK1, PIK3CG, AURKA, IKBKB, CDK6, CDK5, CHEK1, CDK2, CDK1, AKT1, RAF1	110	399	11889	3.52146	0.0173519	0.00350034	0.00292651
GOTERM_BP_DIRECT	GO:0042981~regulation of apoptotic process	8	7.14286	0.000291651	CDK5, STAT1, APEX1, CASP1, ABL1, AKT1, RAF1, MCL1	112	226	19734	6.23704	0.455659	0.00626898	0.00570673
GOTERM_CC_DIRECT	GO:0005739~mitochondrion	20	17.8571	0.000293782	GSK3B, MT-ND4, MAOB, PARP1, MAOA, SRC, MMP2, MMP3, ESR2, ALDH2, APEX1, BCL2, CDK1, ABL1, CYP1B1, NOX4, AKT1, MAPT, RAF1, MCL1	112	1485	20887	2.51166	0.085181	0.00532256	0.0048834
BIOCARTA	h_EfpPathway:Estrogen-responsive protein Efp controls cell cycle and breast tumors growth	6	5.35714	0.000294829	CCNB1, CDK6, CDK5, CDK2, CDK1, ESR1	67	16	1623	9.08396	0.0525316	0.0134884	0.0110561
BIOCARTA	h_achPathway:Role of nicotinic acetylcholine receptors in the regulation of apoptosis	6	5.35714	0.000294829	TERT, SRC, AKT1, PIK3R1, PTK2, PIK3CG	67	16	1623	9.08396	0.0525316	0.0134884	0.0110561
GOTERM_CC_DIRECT	GO:0031012~extracellular matrix	8	7.14286	0.000298625	MMP12, MMP13, MMP2, MMP3, FN1, MMP8, MMP9, VEGFA	112	240	20887	6.21637	0.0865229	0.00532256	0.0048834
GOTERM_BP_DIRECT	GO:0043123~positive regulation of canonical NF-kappaB signal transduction	8	7.14286	0.000299553	IKBKB, PPP5C, EDNRA, PARP1, CASP1, ABL1, GAPDH, VEGFA	112	227	19734	6.20957	0.464558	0.00637315	0.00580155
UP_KW_BIOLOGICAL_PROCESS	KW-0276~Fatty acid metabolism	8	7.14286	0.000309363	ALOX15, CYP1A2, CYP1A1, CYP1B1, ALOX12, PTGS2, PRKAB1, PTGS1	92	163	11450	6.1083	0.0220313	0.00556854	0.00494982
GOTERM_BP_DIRECT	GO:0071373~cellular response to luteinizing hormone stimulus	3	2.67857	0.000310101	CCNA2, EDNRA, CYP1B1	112	5	19734	105.718	0.476208	0.00653091	0.00594516
GOTERM_MF_DIRECT	GO:0038085~vascular endothelial growth factor binding	3	2.67857	0.00032399	PDGFRB, PDGFRA, KDR	112	5	19304	103.414	0.161072	0.00532129	0.00481076
GOTERM_MF_DIRECT	GO:0043559~insulin binding	3	2.67857	0.00032399	INSR, PIK3R1, IGF1R	112	5	19304	103.414	0.161072	0.00532129	0.00481076
KEGG_PATHWAY	hsa00330:Arginine and proline metabolism	6	5.35714	0.00032503	MAOB, ALDH2, NOS2, MAOA, ARG1, ODC1	108	50	8840	9.82222	0.0753547	0.00103069	0.000496099
KEGG_PATHWAY	hsa04931:Insulin resistance	8	7.14286	0.000338278	IKBKB, GSK3B, PTPN1, INSR, AKT1, PIK3CB, PIK3R1, PRKAB1	108	109	8840	6.00748	0.078303	0.00105877	0.000509613
GOTERM_CC_DIRECT	GO:0043231~intracellular membrane-bounded organelle	15	13.3929	0.000351067	PDGFRB, PIK3CB, TYR, MPO, PTK2, ESR2, PTGS1, IGF1R, PPP5C, TDP1, CYP1A2, CHEK1, CYP1A1, CYP1B1, GAPDH	112	915	20887	3.05723	0.100928	0.00590962	0.00542203
KEGG_PATHWAY	hsa05166:Human T-cell leukemia virus 1 infection	11	9.82143	0.000353461	CCNA2, POLB, IKBKB, TERT, CCNE1, CHEK1, CDK2, AKT1, PIK3CB, PIK3R1, HRAS	108	223	8840	4.03754	0.0816706	0.0010921	0.00052566
GOTERM_BP_DIRECT	GO:0034446~substrate adhesion-dependent cell spreading	5	4.46429	0.000362747	SRC, ITGB3, ABL1, FN1, PIK3R1	112	60	19734	14.683	0.530677	0.00756327	0.00688494
GOTERM_MF_DIRECT	GO:0003690~double-stranded DNA binding	6	5.35714	0.000366793	PARP1, STAT1, TDP1, MAPT, TOP1, EGFR	112	106	19304	9.75606	0.180318	0.00584711	0.00528613
UP_KW_PTM	KW-0597~Phosphoprotein	80	71.4286	0.00036808	TOP2A, APP, GSK3B, MPG, ITGB3, AKR1B1, PIK3CB, FGF2, PIK3CG, IGF1R, IKBKB, EDNRA, CASP3, CHEK1, CASP1, KDR, AKT1, PDGFRB, PDGFRA, ABCC1, PARP1, CSNK2A1, SYK, PRMT1, ARG1, MMP2, AKR1A1, PGD, PRKAB1, BACE1, CCNA2, AR, MMP13, CCNE1, KIT, PDE5A, MAPT, TOP1, RAF1, MET, GAPDH, CFTR, DNMT1, ABCB1, MAOA, SRC, GLO1, ODC1, PLG, ALOX12, PIK3R1, EGFR, AURKA, CCNB1, TTR, TERT, ALOX5, ABL1, MCL1, NTRK1, PTPN1,…	106	8417	14252	1.27792	0.00879663	0.0018404	0.00125147
KEGG_PATHWAY	hsa04360:Axon guidance	10	8.92857	0.000374241	GSK3B, CDK5, SRC, ABL1, PIK3CB, PIK3R1, RAF1, HRAS, MET, PTK2	108	184	8840	4.44847	0.0862598	0.00113885	0.000548161
KEGG_PATHWAY	hsa05145:Toxoplasmosis	8	7.14286	0.000378042	IKBKB, NOS2, STAT1, ALOX5, CASP3, BCL2, AKT1, PIK3CG	108	111	8840	5.89923	0.0870967	0.00113885	0.000548161
GOTERM_BP_DIRECT	GO:0007229~integrin-mediated signaling pathway	6	5.35714	0.00039371	SYK, SRC, ITGB3, ABL1, FN1, PTK2	112	110	19734	9.61071	0.56003	0.00812759	0.00739864
INTERPRO	IPR020833:LipOase_Fe_BS	3	2.67857	0.00042527	ALOX5, ALOX15, ALOX12	112	6	20607	91.9955	0.20387	0.00690742	0.00628884
INTERPRO	IPR001885:LipOase_mml	3	2.67857	0.00042527	ALOX5, ALOX15, ALOX12	112	6	20607	91.9955	0.20387	0.00690742	0.00628884
INTERPRO	IPR042062:PLAT_LOX_verte	3	2.67857	0.00042527	ALOX5, ALOX15, ALOX12	112	6	20607	91.9955	0.20387	0.00690742	0.00628884
INTERPRO	IPR013819:LipOase_C	3	2.67857	0.00042527	ALOX5, ALOX15, ALOX12	112	6	20607	91.9955	0.20387	0.00690742	0.00628884
INTERPRO	IPR000907:LipOase	3	2.67857	0.00042527	ALOX5, ALOX15, ALOX12	112	6	20607	91.9955	0.20387	0.00690742	0.00628884
INTERPRO	IPR020834:LipOase_CS	3	2.67857	0.00042527	ALOX5, ALOX15, ALOX12	112	6	20607	91.9955	0.20387	0.00690742	0.00628884
INTERPRO	IPR036226:LipOase_C_sf	3	2.67857	0.00042527	ALOX5, ALOX15, ALOX12	112	6	20607	91.9955	0.20387	0.00690742	0.00628884
UP_SEQ_FEATURE	DOMAIN:Lipoxygenase	3	2.67857	0.000426832	ALOX5, ALOX15, ALOX12	112	6	20569	91.8259	0.444255	0.0283959	0.0280245
UP_SEQ_FEATURE	ACT_SITE:Proton donor/acceptor	6	5.35714	0.000433368	PPP5C, GLO1, APEX1, INSR, TDP1, IGF1R	112	117	20569	9.41804	0.449233	0.0283959	0.0280245
GOTERM_BP_DIRECT	GO:0030168~platelet activation	5	4.46429	0.000437414	SYK, SRC, ITGB3, PIK3CB, F2	112	63	19734	13.9838	0.598364	0.00894126	0.00813934
UP_KW_LIGAND	KW-0067~ATP-binding	32	28.5714	0.000455403	TOP2A, GSK3B, ABCB1, SRC, PIK3CB, EGFR, PIK3CG, AURKA, IGF1R, IKBKB, CHEK1, KDR, ABL1, AKT1, PDGFRB, NTRK1, PDGFRA, NTRK2, ABCC1, SYK, CSNK2A1, INSR, PLK1, PTK2, CDK6, CDK5, KIT, CDK2, CDK1, RAF1, MET, CFTR	85	1443	6947	1.81243	0.0126732	0.0127513	0.0109297
GOTERM_BP_DIRECT	GO:2001243~negative regulation of intrinsic apoptotic signaling pathway	4	3.57143	0.000459122	SRC, BCL2, AKT1, MMP9	112	27	19734	26.1032	0.616145	0.00929108	0.00845778
GOTERM_BP_DIRECT	GO:0035791~platelet-derived growth factor receptor-beta signaling pathway	3	2.67857	0.00046344	PDGFRB, PTPN1, ABL1	112	6	19734	88.0982	0.619586	0.00929108	0.00845778
GOTERM_CC_DIRECT	GO:0031093~platelet alpha granule lumen	5	4.46429	0.00047352	APP, SERPINE1, FN1, PLG, VEGFA	112	68	20887	13.7126	0.133688	0.0075514	0.00692834
GOTERM_BP_DIRECT	GO:0043065~positive regulation of apoptotic process	9	8.03571	0.000474347	TOP2A, ACE, SRC, BCL2, ABL1, CYP1B1, PTGS2, MMP9, MCL1	112	322	19734	4.92474	0.628144	0.00941918	0.00857439
GOTERM_BP_DIRECT	GO:0043525~positive regulation of neuron apoptotic process	5	4.46429	0.000492903	BACE1, GSK3B, CDK5, CASP3, ABL1	112	65	19734	13.5536	0.642262	0.0096953	0.00882575
GOTERM_BP_DIRECT	GO:0009611~response to wounding	5	4.46429	0.000522447	EDNRA, CASP3, FN1, F2, AURKA	112	66	19734	13.3482	0.663644	0.0101804	0.00926733
BIOCARTA	h_edg1Pathway:Phospholipids as signalling intermediaries	7	6.25	0.0005431	PDGFRA, SRC, ITGB3, AKT1, PIK3R1, PTK2, PIK3CG	67	27	1623	6.28027	0.0946325	0.0198775	0.016293
KEGG_PATHWAY	hsa04668:TNF signaling pathway	8	7.14286	0.000576171	IKBKB, CASP3, MMP3, AKT1, PIK3CB, PIK3R1, PTGS2, MMP9	108	119	8840	5.50265	0.129683	0.00171429	0.000825134
KEGG_PATHWAY	hsa04148:Efferocytosis	9	8.03571	0.000584535	ARG1, ALOX5, CASP3, ITGB3, ALOX15, ODC1, CASP1, PTGS2, PTK2	108	156	8840	4.72222	0.131436	0.00171796	0.000826903
INTERPRO	IPR000494:Rcpt_L-dom	3	2.67857	0.000593282	INSR, EGFR, IGF1R	112	7	20607	78.8533	0.272465	0.00859457	0.00782491
INTERPRO	IPR006211:Furin-like_Cys-rich_dom	3	2.67857	0.000593282	INSR, EGFR, IGF1R	112	7	20607	78.8533	0.272465	0.00859457	0.00782491
INTERPRO	IPR042495:PDGFRL	3	2.67857	0.000593282	PDGFRB, PDGFRA, KIT	112	7	20607	78.8533	0.272465	0.00859457	0.00782491
INTERPRO	IPR036941:Rcpt_L-dom_sf	3	2.67857	0.000593282	INSR, EGFR, IGF1R	112	7	20607	78.8533	0.272465	0.00859457	0.00782491
GOTERM_MF_DIRECT	GO:0004693~cyclin-dependent protein serine/threonine kinase activity	4	3.57143	0.000606308	CDK6, CDK5, CDK2, CDK1	112	29	19304	23.7734	0.280154	0.00892678	0.00807034
GOTERM_MF_DIRECT	GO:0046875~ephrin receptor binding	4	3.57143	0.000606308	PTPN1, SRC, ABL1, PIK3CG	112	29	19304	23.7734	0.280154	0.00892678	0.00807034
GOTERM_BP_DIRECT	GO:0006954~inflammatory response	10	8.92857	0.000634584	POLB, IKBKB, ADORA2A, NOS2, ALOX15, KIT, PLA2G2A, NOX4, AKT1, PIK3CG	112	422	19734	4.17527	0.733805	0.0121054	0.0110197
GOTERM_MF_DIRECT	GO:0050660~flavin adenine dinucleotide binding	5	4.46429	0.000635278	MAOB, NOS2, MAOA, NOX4, XDH	112	68	19304	12.6733	0.291376	0.00892678	0.00807034
KEGG_PATHWAY	hsa04150:mTOR signaling pathway	9	8.03571	0.00063599	IKBKB, GSK3B, INSR, AKT1, PIK3CB, PIK3R1, RAF1, HRAS, IGF1R	108	158	8840	4.66245	0.142147	0.00184667	0.000888853
GOTERM_BP_DIRECT	GO:0071393~cellular response to progesterone stimulus	3	2.67857	0.000646431	SRC, CYP1B1, IGF1R	112	7	19734	75.5128	0.740304	0.0121054	0.0110197
GOTERM_BP_DIRECT	GO:0045937~positive regulation of phosphate metabolic process	3	2.67857	0.000646431	PDGFRB, KIT, KDR	112	7	19734	75.5128	0.740304	0.0121054	0.0110197
GOTERM_BP_DIRECT	GO:0034440~lipid oxidation	3	2.67857	0.000646431	ALOX5, ALOX15, ALOX12	112	7	19734	75.5128	0.740304	0.0121054	0.0110197
GOTERM_BP_DIRECT	GO:0060079~excitatory postsynaptic potential	5	4.46429	0.000653299	GSK3B, ADORA2A, CDK5, AKT1, MET	112	70	19734	12.5855	0.743999	0.0121054	0.0110197
GOTERM_BP_DIRECT	GO:0006979~response to oxidative stress	6	5.35714	0.00065607	APP, ABL1, AKT1, PTGS2, MPO, PTGS1	112	123	19734	8.59495	0.745475	0.0121054	0.0110197
KEGG_PATHWAY	hsa04152:AMPK signaling pathway	8	7.14286	0.000668871	CCNA2, INSR, AKT1, PIK3CB, PIK3R1, PRKAB1, CFTR, IGF1R	108	122	8840	5.36733	0.148922	0.00189645	0.000912812
KEGG_PATHWAY	hsa04935:Growth hormone synthesis, secretion and action	8	7.14286	0.000668871	GSK3B, STAT1, AKT1, PIK3CB, PIK3R1, RAF1, HRAS, PTK2	108	122	8840	5.36733	0.148922	0.00189645	0.000912812
BIOCARTA	h_pdgfPathway:PDGF Signaling Pathway	7	6.25	0.000669329	PDGFRA, CSNK2A1, STAT1, PIK3R1, RAF1, HRAS, PIK3CG	67	28	1623	6.05597	0.115319	0.0204145	0.0167332
GOTERM_MF_DIRECT	GO:0051721~protein phosphatase 2A binding	4	3.57143	0.000670866	PTPN1, STAT1, BCL2, MAPT	112	30	19304	22.981	0.304922	0.00892678	0.00807034
GOTERM_MF_DIRECT	GO:0005518~collagen binding	5	4.46429	0.00067141	MMP12, ACHE, MMP13, FN1, MMP9	112	69	19304	12.4896	0.305127	0.00892678	0.00807034
UP_KW_CELLULAR_COMPONENT	KW-0492~Microsome	6	5.35714	0.000674814	CYP1A2, CYP1A1, CYP1B1, PTGS2, CYP19A1, PTGS1	107	118	17942	8.52622	0.0207089	0.0103911	0.0083799
GOTERM_MF_DIRECT	GO:0004508~steroid 17-alpha-monooxygenase activity	3	2.67857	0.000675273	CYP1A2, CYP1A1, CYP1B1	112	7	19304	73.8673	0.306582	0.00892678	0.00807034
GOTERM_MF_DIRECT	GO:0106256~hydroperoxy icosatetraenoate dehydratase activity	3	2.67857	0.000675273	CYP1A2, CYP1A1, CYP1B1	112	7	19304	73.8673	0.306582	0.00892678	0.00807034
GOTERM_BP_DIRECT	GO:0031175~neuron projection development	6	5.35714	0.000680609	NTRK1, GSK3B, APP, CDK5, PRMT1, MAPT	112	124	19734	8.52563	0.758178	0.012448	0.0113315
GOTERM_BP_DIRECT	GO:0045907~positive regulation of vasoconstriction	4	3.57143	0.000694112	ACE, ABL1, PTGS2, EGFR	112	31	19734	22.735	0.764896	0.0125846	0.0114559
KEGG_PATHWAY	hsa04923:Regulation of lipolysis in adipocytes	6	5.35714	0.000704607	INSR, AKT1, PIK3CB, PIK3R1, PTGS2, PTGS1	108	59	8840	8.32392	0.156226	0.00197454	0.0009504
GOTERM_MF_DIRECT	GO:0016491~oxidoreductase activity	6	5.35714	0.000723962	MT-ND4, MAOA, APEX1, CYP1A2, CYP1A1, XDH	112	123	19304	8.40767	0.324654	0.00932301	0.00842855
GOTERM_MF_DIRECT	GO:0070330~aromatase activity	4	3.57143	0.000739648	CYP1A2, CYP1A1, CYP1B1, CYP19A1	112	31	19304	22.2396	0.330375	0.00932301	0.00842855
KEGG_PATHWAY	hsa04211:Longevity regulating pathway	7	6.25	0.000746677	INSR, AKT1, PIK3CB, PIK3R1, HRAS, PRKAB1, IGF1R	108	90	8840	6.36626	0.164744	0.00206838	0.00099557
GOTERM_CC_DIRECT	GO:0009986~cell surface	12	10.7143	0.000752432	NTRK1, BACE1, ACHE, APP, ABCB1, ITGB3, KIT, PLG, MET, EGFR, CFTR, VEGFA	112	657	20887	3.40623	0.203934	0.0113993	0.0104588
GOTERM_BP_DIRECT	GO:0008210~estrogen metabolic process	4	3.57143	0.000762794	PDGFRA, CYP1A2, CYP1A1, CYP1B1	112	32	19734	22.0246	0.796285	0.0137106	0.0124809
GOTERM_MF_DIRECT	GO:0008201~heparin binding	7	6.25	0.00076527	APP, FN1, F2, MPO, FGF2, PGF, VEGFA	112	188	19304	6.41755	0.339617	0.00942673	0.00852232
GOTERM_BP_DIRECT	GO:0006281~DNA repair	8	7.14286	0.00078779	POLB, PARP1, MGMT, APEX1, TDP1, CHEK1, CDK2, CDK1	112	267	19734	5.27929	0.806638	0.0140388	0.0127797
GOTERM_BP_DIRECT	GO:0048008~platelet-derived growth factor receptor signaling pathway	4	3.57143	0.000835652	PDGFRB, PDGFRA, SRC, ITGB3	112	33	19734	21.3571	0.825016	0.0146415	0.0133283
GOTERM_BP_DIRECT	GO:0051968~positive regulation of synaptic transmission, glutamatergic	4	3.57143	0.000835652	NTRK1, ADORA2A, PTGS2, EGFR	112	33	19734	21.3571	0.825016	0.0146415	0.0133283
KEGG_PATHWAY	hsa04540:Gap junction	7	6.25	0.000838656	PDGFRB, PDGFRA, SRC, CDK1, RAF1, HRAS, EGFR	108	92	8840	6.22786	0.183069	0.00229677	0.0011055
GOTERM_BP_DIRECT	GO:0040016~embryonic cleavage	3	2.67857	0.00085874	TOP2A, PIK3CB, TOP1	112	8	19734	66.0737	0.833247	0.0149206	0.0135824
KEGG_PATHWAY	hsa00140:Steroid hormone biosynthesis	6	5.35714	0.000884988	AKR1C1, CYP1A2, AKR1C3, CYP1A1, CYP1B1, CYP19A1	108	62	8840	7.92115	0.192148	0.00237735	0.00114428
KEGG_PATHWAY	hsa04520:Adherens junction	7	6.25	0.000887806	PTPN1, CSNK2A1, SRC, INSR, MET, EGFR, IGF1R	108	93	8840	6.16089	0.192697	0.00237735	0.00114428
GOTERM_CC_DIRECT	GO:0005813~centrosome	12	10.7143	0.000893564	CCNA2, GSK3B, CCNB1, CDK6, CCNE1, APEX1, PLK1, CHEK1, CDK2, CDK1, PTK2, AURKA	112	671	20887	3.33516	0.237285	0.0127977	0.0117418
GOTERM_MF_DIRECT	GO:0101020~estrogen 16-alpha-hydroxylase activity	3	2.67857	0.000896982	CYP1A2, CYP1A1, CYP1B1	112	8	19304	64.6339	0.385153	0.0105688	0.00955481
GOTERM_MF_DIRECT	GO:0016702~oxidoreductase activity, acting on single donors with incorporation of molecular oxygen, incorporation of two atoms of oxygen	3	2.67857	0.000896982	ALOX5, PTGS2, PTGS1	112	8	19304	64.6339	0.385153	0.0105688	0.00955481
GOTERM_BP_DIRECT	GO:0035987~endodermal cell differentiation	4	3.57143	0.000912786	MMP2, FN1, MMP8, MMP9	112	34	19734	20.729	0.851033	0.0155997	0.0142006
GOTERM_BP_DIRECT	GO:1990090~cellular response to nerve growth factor stimulus	4	3.57143	0.000912786	NTRK1, PARP1, AKT1, MAPT	112	34	19734	20.729	0.851033	0.0155997	0.0142006
UP_KW_PTM	KW-1017~Isopeptide bond	27	24.1071	0.000914987	TOP2A, APP, DNMT1, FGF2, EGFR, AURKA, IGF1R, IKBKB, POLB, CHEK1, CASP1, AKT1, HRAS, MCL1, PARP1, PRMT1, STAT1, PLK1, FN1, PTK2, BACE1, AR, CDK1, MAPT, TOP1, GAPDH, CFTR	106	1876	14252	1.93509	0.0217302	0.00381244	0.00259246
GOTERM_CC_DIRECT	GO:0045121~membrane raft	7	6.25	0.000929207	BACE1, IKBKB, APP, SRC, KDR, MAPT, EGFR	112	211	20887	6.18691	0.245485	0.0127977	0.0117418
GOTERM_BP_DIRECT	GO:0006302~double-strand break repair	5	4.46429	0.000935608	PPP5C, CSNK2A1, PARP1, TDP1, PLK1	112	77	19734	11.4413	0.857961	0.0158597	0.0144373
GOTERM_MF_DIRECT	GO:0003677~DNA binding	17	15.1786	0.000936673	TOP2A, APP, DNMT1, PARP1, MPG, MGMT, AHR, PIK3R1, ESR1, ESR2, POLB, AR, TERT, APEX1, ABL1, MAPT, TOP1	112	1157	19304	2.53247	0.398251	0.0108016	0.00976532
GOTERM_BP_DIRECT	GO:0009636~response to toxic substance	5	4.46429	0.000981949	MAOB, EPHX2, BCL2, CDK1, AHR	112	78	19734	11.2946	0.871055	0.0164532	0.0149775
GOTERM_CC_DIRECT	GO:0005943~phosphatidylinositol 3-kinase complex, class IA	3	2.67857	0.00098334	PIK3CB, PIK3R1, PIK3CG	112	9	20887	62.1637	0.257772	0.0129544	0.0118856
KEGG_PATHWAY	hsa04657:IL-17 signaling pathway	7	6.25	0.00099275	IKBKB, GSK3B, MMP13, CASP3, MMP3, PTGS2, MMP9	108	95	8840	6.03119	0.212878	0.00262915	0.00126548
GOTERM_BP_DIRECT	GO:0071276~cellular response to cadmium ion	4	3.57143	0.000994292	CYP1A2, AKT1, MMP9, EGFR	112	35	19734	20.1367	0.874334	0.0164532	0.0149775
GOTERM_BP_DIRECT	GO:0045931~positive regulation of mitotic cell cycle	4	3.57143	0.000994292	APP, CCNB1, ABL1, AURKA	112	35	19734	20.1367	0.874334	0.0164532	0.0149775
UP_KW_LIGAND	KW-0408~Iron	13	11.6071	0.00103638	APP, NOS2, ALOX15, ALOX12, PTGS2, MPO, CYP19A1, PTGS1, ALOX5, CYP1A2, CYP1A1, CYP1B1, XDH	85	354	6947	3.00136	0.0286163	0.0145094	0.0124366
GOTERM_BP_DIRECT	GO:0071407~cellular response to organic cyclic compound	4	3.57143	0.00108026	STAT1, CYP1A1, CDK1, CYP1B1	112	36	19734	19.5774	0.894976	0.0173938	0.0158337
KEGG_PATHWAY	hsa04929:GnRH secretion	6	5.35714	0.00109772	AKT1, PIK3CB, PIK3R1, RAF1, HRAS, ESR2	108	65	8840	7.55556	0.232561	0.00287555	0.00138408
GOTERM_BP_DIRECT	GO:0019371~cyclooxygenase pathway	3	2.67857	0.00110004	AKR1C3, PTGS2, PTGS1	112	9	19734	58.7321	0.899223	0.0173938	0.0158337
GOTERM_BP_DIRECT	GO:1990314~cellular response to insulin-like growth factor stimulus	3	2.67857	0.00110004	CCNA2, ITGB3, IGF1R	112	9	19734	58.7321	0.899223	0.0173938	0.0158337
GOTERM_BP_DIRECT	GO:0051122~hepoxilin biosynthetic process	3	2.67857	0.00110004	ALOX5, ALOX15, ALOX12	112	9	19734	58.7321	0.899223	0.0173938	0.0158337
GOTERM_BP_DIRECT	GO:0002070~epithelial cell maturation	3	2.67857	0.00110004	KDR, AKR1B1, VEGFA	112	9	19734	58.7321	0.899223	0.0173938	0.0158337
GOTERM_BP_DIRECT	GO:0008360~regulation of cell shape	6	5.35714	0.00110119	KIT, FN1, KDR, F2, PTK2, VEGFA	112	138	19734	7.66071	0.899464	0.0173938	0.0158337
UP_KW_DISEASE	KW-0026~Alzheimer disease	4	3.57143	0.00113025	GSK3B, APP, PPP5C, MAPT	58	18	4817	18.4559	0.0366317	0.0186492	0.0186492
GOTERM_BP_DIRECT	GO:0031100~animal organ regeneration	4	3.57143	0.00117079	CCNA2, F7, ACE, CDK1	112	37	19734	19.0483	0.91306	0.0179493	0.0163394
GOTERM_BP_DIRECT	GO:0046326~positive regulation of glucose import	4	3.57143	0.00117079	TERT, INSR, AKT1, PIK3R1	112	37	19734	19.0483	0.91306	0.0179493	0.0163394
GOTERM_BP_DIRECT	GO:2001240~negative regulation of extrinsic apoptotic signaling pathway in absence of ligand	4	3.57143	0.00117079	TERT, BCL2, AKT1, MCL1	112	37	19734	19.0483	0.91306	0.0179493	0.0163394
GOTERM_BP_DIRECT	GO:0042542~response to hydrogen peroxide	4	3.57143	0.00117079	STAT1, CASP3, MMP2, BCL2	112	37	19734	19.0483	0.91306	0.0179493	0.0163394
BIOCARTA	h_insulinPathway:Insulin Signaling Pathway	6	5.35714	0.001172	CSNK2A1, INSR, PIK3R1, RAF1, HRAS, PIK3CG	67	21	1623	6.92111	0.193137	0.0268094	0.0219749
BIOCARTA	h_igf1Pathway:IGF-1 Signaling Pathway	6	5.35714	0.001172	CSNK2A1, PIK3R1, RAF1, HRAS, PIK3CG, IGF1R	67	21	1623	6.92111	0.193137	0.0268094	0.0219749
GOTERM_BP_DIRECT	GO:0030324~lung development	5	4.46429	0.00118352	PDGFRA, CYP1A2, FGF2, EGFR, VEGFA	112	82	19734	10.7437	0.915339	0.018012	0.0163965
UP_KW_BIOLOGICAL_PROCESS	KW-0090~Biological rhythms	7	6.25	0.00122085	TOP2A, GSK3B, CSNK2A1, CDK5, CDK1, AHR, TOP1	92	150	11450	5.80797	0.0841977	0.0175802	0.0156269
GOTERM_BP_DIRECT	GO:0071456~cellular response to hypoxia	6	5.35714	0.0012506	CCNA2, TERT, SRC, BCL2, PTGS2, VEGFA	112	142	19734	7.44492	0.926401	0.0188949	0.0172003
INTERPRO	IPR037120:Haem_peroxidase_sf_animal	3	2.67857	0.00125795	PTGS2, MPO, PTGS1	112	10	20607	55.1973	0.490683	0.0168565	0.015347
INTERPRO	IPR019791:Haem_peroxidase_animal	3	2.67857	0.00125795	PTGS2, MPO, PTGS1	112	10	20607	55.1973	0.490683	0.0168565	0.015347
INTERPRO	IPR010255:Haem_peroxidase_sf	3	2.67857	0.00125795	PTGS2, MPO, PTGS1	112	10	20607	55.1973	0.490683	0.0168565	0.015347
GOTERM_BP_DIRECT	GO:0050850~positive regulation of calcium-mediated signaling	4	3.57143	0.00126597	PDGFRB, PDGFRA, APP, SYK	112	38	19734	18.547	0.928726	0.0189896	0.0172864
UP_KW_CELLULAR_COMPONENT	KW-0539~Nucleus	51	45.5357	0.00127329	TOP2A, ACHE, APP, GSK3B, MPG, PIK3CB, AHR, FGF2, POLB, IKBKB, CHEK1, KDR, AKT1, HRAS, PARP1, CSNK2A1, PRMT1, MMP2, MMP3, CCNA2, AR, CCNE1, TOP1, RAF1, GAPDH, CFTR, DNMT1, SRC, PTGS2, EGFR, CCNB1, TERT, ALOX5, ABL1, MCL1, MGMT, STAT1, PLK1, ESR1, ESR2, PTK2, VEGFA, PPP5C, CDK6, CDK5, APEX1, TDP1, CDK2, BCL2, CDK1, NOX4	107	5858	17942	1.45985	0.0387272	0.0103911	0.0083799
PIR_SUPERFAMILY	PIRSF000097:AKR	4	3.57143	0.00128608	AKR1C1, AKR1C3, AKR1A1, AKR1B1	42	11	1940	16.7965	0.0378714	0.0128608	0.0124321
GOTERM_BP_DIRECT	GO:0050731~positive regulation of peptidyl-tyrosine phosphorylation	5	4.46429	0.00129444	SYK, SRC, ITGB3, ABL1, VEGFA	112	84	19734	10.4879	0.932839	0.019278	0.0175489
UP_KW_CELLULAR_COMPONENT	KW-0272~Extracellular matrix	8	7.14286	0.00134078	MMP12, MMP13, MMP2, MMP3, FN1, MMP8, MMP9, VEGFA	107	279	17942	4.80809	0.0407391	0.0103911	0.0083799
GOTERM_BP_DIRECT	GO:0019369~arachidonic acid metabolic process	4	3.57143	0.00136589	ALOX5, ALOX15, CYP1B1, ALOX12	112	39	19734	18.0714	0.942145	0.0201158	0.0183117
GOTERM_BP_DIRECT	GO:0150077~regulation of neuroinflammatory response	3	2.67857	0.00137	MMP3, PTGS2, MMP9	112	10	19734	52.8589	0.94264	0.0201158	0.0183117
KEGG_PATHWAY	hsa04114:Oocyte meiosis	8	7.14286	0.00144086	AR, CCNB1, CCNE1, PLK1, CDK2, CDK1, AURKA, IGF1R	108	139	8840	4.7109	0.293547	0.00373384	0.0017972
BIOCARTA	h_chemicalPathway:Apoptotic Signaling in Response to DNA Damage	6	5.35714	0.0014694	PARP1, STAT1, CASP3, BCL2, AKT1, PTK2	67	22	1623	6.60651	0.235932	0.0298779	0.0244901
GOTERM_BP_DIRECT	GO:0051301~cell division	9	8.03571	0.00150293	CCNA2, CCNB1, CDK6, CDK5, CCNE1, PLK1, CDK2, CDK1, AURKA	112	385	19734	4.11888	0.956542	0.0219134	0.019948
KEGG_PATHWAY	hsa05142:Chagas disease	7	6.25	0.00151096	IKBKB, ACE, NOS2, SERPINE1, AKT1, PIK3CB, PIK3R1	108	103	8840	5.56275	0.305398	0.00383306	0.00184496
KEGG_PATHWAY	hsa05146:Amoebiasis	7	6.25	0.00151096	NOS2, ARG1, CASP3, FN1, PIK3CB, PIK3R1, PTK2	108	103	8840	5.56275	0.305398	0.00383306	0.00184496
GOTERM_CC_DIRECT	GO:0062023~collagen-containing extracellular matrix	9	8.03571	0.00151806	F7, MMP2, MMP3, SERPINE1, FN1, PLG, F2, MMP8, MMP9	112	408	20887	4.11377	0.368919	0.0187162	0.0171719
GOTERM_BP_DIRECT	GO:0030307~positive regulation of cell growth	5	4.46429	0.00153774	CSNK2A1, BCL2, AKT1, F2, EGFR	112	88	19734	10.0112	0.959589	0.0222652	0.0202683
GOTERM_CC_DIRECT	GO:0005876~spindle microtubule	4	3.57143	0.00154424	POLB, PLK1, CDK1, AURKA	112	43	20887	17.348	0.373913	0.0187162	0.0171719
GOTERM_BP_DIRECT	GO:0007265~Ras protein signal transduction	5	4.46429	0.00160321	CCNA2, CDK2, RAF1, HRAS, FGF2	112	89	19734	9.89868	0.964753	0.023053	0.0209855
UP_KW_MOLECULAR_FUNCTION	KW-0645~Protease	14	12.5	0.00161008	APP, ACE, MMP2, MMP3, PLG, F2, MMP8, MMP9, MMP12, BACE1, F7, MMP13, CASP3, CASP1	110	553	11889	2.73625	0.0936177	0.0163692	0.0136857
UP_KW_LIGAND	KW-0349~Heme	8	7.14286	0.00163256	NOS2, CYP1A2, CYP1A1, CYP1B1, PTGS2, MPO, CYP19A1, PTGS1	85	143	6947	4.57227	0.0447183	0.0152372	0.0130605
GOTERM_BP_DIRECT	GO:0050665~hydrogen peroxide biosynthetic process	3	2.67857	0.0016683	MAOB, CYP1A2, CYP1A1	112	11	19734	48.0536	0.969233	0.0235027	0.0213948
GOTERM_BP_DIRECT	GO:0071492~cellular response to UV-A	3	2.67857	0.0016683	MMP2, MMP3, MMP9	112	11	19734	48.0536	0.969233	0.0235027	0.0213948
GOTERM_BP_DIRECT	GO:0019372~lipoxygenase pathway	3	2.67857	0.0016683	ALOX5, ALOX15, ALOX12	112	11	19734	48.0536	0.969233	0.0235027	0.0213948
GOTERM_CC_DIRECT	GO:0016020~membrane	42	37.5	0.00176347	APP, ACHE, ABCB1, MAOA, MPG, ALOX15, ALOX12, PIK3R1, CYP19A1, EGFR, PIK3CG, IGF1R, CCNB1, CYP1B1, AKT1, MCL1, PDGFRB, PTPN1, PDGFRA, NTRK2, ABCC1, ACE, PARP1, MGMT, INSR, ESR1, PGF, PTK2, VEGFA, BACE1, AR, MMP13, ADORA2A, CDK5, KIT, BCL2, CDK1, NOX4, MAPT, MET, GAPDH, CFTR	112	5048	20887	1.55163	0.414216	0.0205512	0.0188556
KEGG_PATHWAY	hsa04550:Signaling pathways regulating pluripotency of stem cells	8	7.14286	0.00176616	GSK3B, AKT1, PIK3CB, PIK3R1, RAF1, HRAS, FGF2, IGF1R	108	144	8840	4.54733	0.346898	0.00443381	0.00213411
BIOCARTA	h_gleevecPathway:Inhibition of Cellular Proliferation by Gleevec	6	5.35714	0.00181905	STAT1, AKT1, PIK3R1, RAF1, HRAS, PIK3CG	67	23	1623	6.31927	0.283366	0.0302624	0.0248052
BIOCARTA	h_her2Pathway:Role of ERBB2 in Signal Transduction and Oncology	6	5.35714	0.00181905	PIK3R1, RAF1, HRAS, ESR1, EGFR, PIK3CG	67	23	1623	6.31927	0.283366	0.0302624	0.0248052
INTERPRO	IPR048258:Cyclins_cyclin-box	3	2.67857	0.00183205	CCNA2, CCNB1, CCNE1	112	12	20607	45.9978	0.625767	0.0239506	0.0218058
UP_SEQ_FEATURE	DOMAIN:Fibronectin type-II	3	2.67857	0.0018387	MMP2, FN1, MMP9	112	12	20569	45.9129	0.92053	0.115002	0.113498
KEGG_PATHWAY	hsa03410:Base excision repair	5	4.46429	0.00189833	POLB, PARP1, MPG, APEX1, TDP1	108	44	8840	9.30135	0.367409	0.00471646	0.00227016
GOTERM_MF_DIRECT	GO:0008270~zinc ion binding	14	12.5	0.00190578	PTPN1, DNMT1, ACE, PARP1, GLO1, MMP2, MMP3, MMP8, ESR1, MMP9, ESR2, MMP12, AR, MMP13	112	896	19304	2.69308	0.644389	0.0215195	0.0194549
UP_KW_DOMAIN	KW-0727~SH2 domain	5	4.46429	0.00191021	SYK, STAT1, SRC, ABL1, PIK3R1	71	110	14597	9.34507	0.0282731	0.0143266	0.0114612
GOTERM_BP_DIRECT	GO:0007596~blood coagulation	5	4.46429	0.00195984	F7, ADORA2A, ITGB3, PLG, F2	112	94	19734	9.37215	0.983265	0.0274246	0.0249649
GOTERM_BP_DIRECT	GO:0097267~omega-hydroxylase P450 pathway	3	2.67857	0.00199461	CYP1A2, CYP1A1, CYP1B1	112	12	19734	44.0491	0.984438	0.0275415	0.0250714
GOTERM_BP_DIRECT	GO:0050927~positive regulation of positive chemotaxis	3	2.67857	0.00199461	F7, KDR, VEGFA	112	12	19734	44.0491	0.984438	0.0275415	0.0250714
GOTERM_BP_DIRECT	GO:0007566~embryo implantation	4	3.57143	0.00206956	MMP2, ITGB3, PTGS2, MMP9	112	45	19734	15.6619	0.986693	0.0283884	0.0258423
GOTERM_MF_DIRECT	GO:0034056~estrogen response element binding	3	2.67857	0.00208276	AR, ESR1, ESR2	112	12	19304	43.0893	0.676977	0.0230379	0.0208276
KEGG_PATHWAY	hsa01524:Platinum drug resistance	6	5.35714	0.00208501	TOP2A, CASP3, BCL2, AKT1, PIK3CB, PIK3R1	108	75	8840	6.54815	0.395294	0.00512743	0.00246798
UP_SEQ_FEATURE	ACT_SITE:Proton donor	7	6.25	0.00210409	EPHX2, AKR1C1, AKR1C3, AKR1A1, AKR1B1, PDE5A, PGD	112	244	20569	5.2687	0.944882	0.12588	0.124233
GOTERM_BP_DIRECT	GO:0032956~regulation of actin cytoskeleton organization	5	4.46429	0.00211671	PDGFRB, PDGFRA, ITGB3, ABL1, HRAS	112	96	19734	9.1769	0.987942	0.0288453	0.0262582
INTERPRO	IPR036943:FN_type2_sf	3	2.67857	0.00215754	MMP2, FN1, MMP9	112	13	20607	42.4595	0.685789	0.026894	0.0244856
INTERPRO	IPR000562:FN_type2_dom	3	2.67857	0.00215754	MMP2, FN1, MMP9	112	13	20607	42.4595	0.685789	0.026894	0.0244856
BIOCARTA	h_tpoPathway:TPO Signaling Pathway	6	5.35714	0.00222617	CSNK2A1, STAT1, PIK3R1, RAF1, HRAS, PIK3CG	67	24	1623	6.05597	0.334917	0.0313376	0.0256866
BIOCARTA	h_ecmPathway:Erk and PI-3 Kinase Are Necessary for Collagen Binding in Corneal Epithelia	6	5.35714	0.00222617	SRC, PIK3R1, RAF1, HRAS, PTK2, PIK3CG	67	24	1623	6.05597	0.334917	0.0313376	0.0256866
KEGG_PATHWAY	hsa04613:Neutrophil extracellular trap formation	9	8.03571	0.00222822	SYK, SRC, ITGB3, CASP1, AKT1, PIK3CB, PIK3R1, RAF1, MPO	108	192	8840	3.83681	0.415852	0.00542425	0.00261084
GOTERM_BP_DIRECT	GO:0045893~positive regulation of DNA-templated transcription	12	10.7143	0.00226631	CCNA2, IKBKB, AR, STAT1, INSR, CDK2, AKT1, AHR, ESR1, FGF2, ESR2, EGFR	112	713	19734	2.96544	0.991179	0.0304154	0.0276875
GOTERM_BP_DIRECT	GO:0006260~DNA replication	5	4.46429	0.00228204	POLB, CHEK1, CDK2, CDK1, TOP1	112	98	19734	8.98961	0.991464	0.0304154	0.0276875
KEGG_PATHWAY	hsa05171:Coronavirus disease - COVID-19	10	8.92857	0.00231434	IKBKB, ACE, SYK, STAT1, MMP3, CASP1, PIK3CB, PIK3R1, F2, EGFR	108	238	8840	3.43915	0.427878	0.00557756	0.00268464
GOTERM_CC_DIRECT	GO:0000781~chromosome, telomeric region	6	5.35714	0.0023253	TERT, PARP1, APEX1, CHEK1, CDK2, CDK1	112	173	20887	6.4679	0.506082	0.026095	0.023942
GOTERM_BP_DIRECT	GO:0051726~regulation of cell cycle	7	6.25	0.00233013	CDK6, CSNK2A1, CDK5, PLK1, ABL1, HRAS, FGF2	112	239	19734	5.16056	0.99228	0.0304154	0.0276875
GOTERM_MF_DIRECT	GO:0004715~non-membrane spanning protein tyrosine kinase activity	4	3.57143	0.00234642	SYK, SRC, ABL1, PTK2	112	46	19304	14.9876	0.720081	0.0254352	0.0229949
GOTERM_BP_DIRECT	GO:0051918~negative regulation of fibrinolysis	3	2.67857	0.00234863	SERPINE1, PLG, F2	112	13	19734	40.6607	0.992573	0.0304154	0.0276875
GOTERM_BP_DIRECT	GO:0031401~positive regulation of protein modification process	3	2.67857	0.00234863	PDGFRB, KIT, KDR	112	13	19734	40.6607	0.992573	0.0304154	0.0276875
GOTERM_BP_DIRECT	GO:0010389~regulation of G2/M transition of mitotic cell cycle	3	2.67857	0.00234863	CDK6, CDK2, AURKA	112	13	19734	40.6607	0.992573	0.0304154	0.0276875
GOTERM_BP_DIRECT	GO:0010763~positive regulation of fibroblast migration	3	2.67857	0.00234863	ITGB3, AKT1, PTK2	112	13	19734	40.6607	0.992573	0.0304154	0.0276875
GOTERM_BP_DIRECT	GO:0033690~positive regulation of osteoblast proliferation	3	2.67857	0.00234863	ITGB3, ABL1, IGF1R	112	13	19734	40.6607	0.992573	0.0304154	0.0276875
UP_KW_BIOLOGICAL_PROCESS	KW-0234~DNA repair	10	8.92857	0.00236957	POLB, PPP5C, PARP1, MPG, MGMT, APEX1, TDP1, CHEK1, CDK2, ABL1	92	364	11450	3.41914	0.157019	0.0284348	0.0252754
BIOCARTA	h_longevityPathway:The IGF-1 Receptor and Longevity	5	4.46429	0.00242903	AKT1, PIK3R1, HRAS, PIK3CG, IGF1R	67	15	1623	8.07463	0.35921	0.0317509	0.0260253
GOTERM_MF_DIRECT	GO:0031994~insulin-like growth factor I binding	3	2.67857	0.00245221	ITGB3, INSR, IGF1R	112	13	19304	39.7747	0.735716	0.0260608	0.0235605
KEGG_PATHWAY	hsa05100:Bacterial invasion of epithelial cells	6	5.35714	0.00247847	SRC, FN1, PIK3CB, PIK3R1, MET, PTK2	108	78	8840	6.2963	0.450118	0.00591396	0.00284656
GOTERM_BP_DIRECT	GO:0048538~thymus development	4	3.57143	0.00249194	BCL2, ABL1, TYR, RAF1	112	48	19734	14.683	0.994495	0.0320722	0.0291957
UP_SEQ_FEATURE	SITE:Important for substrate specificity	3	2.67857	0.00251737	MAOA, AKR1C1, AKR1C3	112	14	20569	39.354	0.968829	0.144329	0.142441
GOTERM_BP_DIRECT	GO:0120162~positive regulation of cold-induced thermogenesis	5	4.46429	0.00254641	ACHE, SYK, PRKAB1, IGF1R, VEGFA	112	101	19734	8.7226	0.995088	0.0323736	0.02947
GOTERM_BP_DIRECT	GO:0050727~regulation of inflammatory response	5	4.46429	0.00254641	ALOX5, ALOX15, CASP1, PTGS2, ESR1	112	101	19734	8.7226	0.995088	0.0323736	0.02947
GOTERM_BP_DIRECT	GO:0070527~platelet aggregation	4	3.57143	0.00264368	PDGFRA, ITGB3, PIK3CB, PIK3CG	112	49	19734	14.3834	0.995992	0.0334065	0.0304103
KEGG_PATHWAY	hsa04725:Cholinergic synapse	7	6.25	0.00264622	ACHE, BCL2, AKT1, PIK3CB, PIK3R1, HRAS, PIK3CG	108	115	8840	4.98229	0.47196	0.00625233	0.00300942
BIOCARTA	h_metPathway:Signaling of Hepatocyte Growth Factor Receptor	7	6.25	0.00267598	SRC, PIK3R1, RAF1, HRAS, MET, PTK2, PIK3CG	67	36	1623	4.7102	0.387594	0.0326469	0.0267598
GOTERM_BP_DIRECT	GO:0071498~cellular response to fluid shear stress	3	2.67857	0.00273002	SRC, MMP2, PTGS2	112	14	19734	37.7564	0.996654	0.0342897	0.0312143
INTERPRO	IPR002401:Cyt_P450_E_grp-I	4	3.57143	0.00277454	CYP1A2, CYP1A1, CYP1B1, CYP19A1	112	52	20607	14.1532	0.774451	0.0337989	0.0307721
UP_SEQ_FEATURE	DOMAIN:SH2	5	4.46429	0.00279834	SYK, STAT1, SRC, ABL1, PIK3R1	112	108	20569	8.5024	0.978846	0.151191	0.149213
GOTERM_BP_DIRECT	GO:0050918~positive chemotaxis	4	3.57143	0.002801	FGF2, MET, PGF, VEGFA	112	50	19734	14.0957	0.997115	0.0347625	0.0316447
GOTERM_BP_DIRECT	GO:0050673~epithelial cell proliferation	4	3.57143	0.002801	AR, KIT, KDR, EGFR	112	50	19734	14.0957	0.997115	0.0347625	0.0316447
GOTERM_MF_DIRECT	GO:0004033~aldo-keto reductase (NADPH) activity	3	2.67857	0.0028502	AKR1C1, AKR1C3, AKR1A1	112	14	19304	36.9337	0.787117	0.0297078	0.0268576
KEGG_PATHWAY	hsa04932:Non-alcoholic fatty liver disease	8	7.14286	0.00288186	IKBKB, GSK3B, CASP3, INSR, AKT1, PIK3CB, PIK3R1, PRKAB1	108	157	8840	4.17079	0.501191	0.006743	0.00324559
UP_SEQ_FEATURE	MUTAGEN:S->A: No effect.	3	2.67857	0.00289445	ABCC1, PARP1, MCL1	112	15	20569	36.7304	0.981473	0.151191	0.149213
INTERPRO	IPR000980:SH2	5	4.46429	0.00306872	SYK, STAT1, SRC, ABL1, PIK3R1	112	111	20607	8.28789	0.807443	0.0365519	0.0332786
UP_KW_MOLECULAR_FUNCTION	KW-0482~Metalloprotease	7	6.25	0.0030924	MMP12, MMP13, ACE, MMP2, MMP3, MMP8, MMP9	110	156	11889	4.84983	0.172155	0.0240205	0.0200827
GOTERM_BP_DIRECT	GO:0031334~positive regulation of protein-containing complex assembly	4	3.57143	0.00313269	GSK3B, SYK, MMP3, VEGFA	112	52	19734	13.5536	0.998558	0.0378251	0.0344326
KEGG_PATHWAY	hsa05131:Shigellosis	10	8.92857	0.00313572	IKBKB, GSK3B, SRC, CASP1, BCL2, AKT1, PIK3CB, PIK3R1, PTK2, EGFR	108	249	8840	3.28722	0.530879	0.00726642	0.00349753
GOTERM_BP_DIRECT	GO:0003376~sphingosine-1-phosphate receptor signaling pathway	3	2.67857	0.00313848	AKT1, PIK3CB, PIK3CG	112	15	19734	35.2393	0.998576	0.0378251	0.0344326
GOTERM_BP_DIRECT	GO:0051000~positive regulation of nitric-oxide synthase activity	3	2.67857	0.00313848	TERT, AKT1, ESR1	112	15	19734	35.2393	0.998576	0.0378251	0.0344326
GOTERM_BP_DIRECT	GO:0014044~Schwann cell development	3	2.67857	0.00313848	CDK5, RAF1, HRAS	112	15	19734	35.2393	0.998576	0.0378251	0.0344326
GOTERM_BP_DIRECT	GO:0071732~cellular response to nitric oxide	3	2.67857	0.00313848	CCNA2, CDK2, MMP3	112	15	19734	35.2393	0.998576	0.0378251	0.0344326
UP_KW_MOLECULAR_FUNCTION	KW-0378~Hydrolase	29	25.8929	0.00315023	APP, ACHE, MPG, PLG, ALOX12, CASP3, ALOX5, CASP1, HRAS, PTPN1, ABCC1, ACE, ARG1, EPHX2, MMP2, PLA2G2A, MMP3, MMP8, F2, MMP9, BACE1, MMP12, F7, PPP5C, MMP13, APEX1, TDP1, PDE5A, CFTR	110	1815	11889	1.72693	0.175079	0.0240205	0.0200827
BIOCARTA	h_tffPathway:Trefoil Factors Initiate Mucosal Healing	6	5.35714	0.00323414	AKT1, PIK3R1, HRAS, PTK2, EGFR, PIK3CG	67	26	1623	5.59013	0.447226	0.0348146	0.0285365
BIOCARTA	h_badPathway:Regulation of BAD phosphorylation	6	5.35714	0.00323414	KIT, BCL2, AKT1, PIK3R1, PIK3CG, IGF1R	67	26	1623	5.59013	0.447226	0.0348146	0.0285365
GOTERM_BP_DIRECT	GO:0045471~response to ethanol	5	4.46429	0.00324361	POLB, MT-ND4, MAOB, CDK1, IGF1R	112	108	19734	8.15724	0.998857	0.0388674	0.0353815
UP_SEQ_FEATURE	REGION:Heparin-binding	3	2.67857	0.00329632	APP, FGF2, PGF	112	16	20569	34.4347	0.989361	0.151191	0.149213
UP_SEQ_FEATURE	DOMAIN:ABC transmembrane type-1 1	3	2.67857	0.00329632	ABCC1, ABCB1, CFTR	112	16	20569	34.4347	0.989361	0.151191	0.149213
UP_SEQ_FEATURE	DOMAIN:ABC transmembrane type-1 2	3	2.67857	0.00329632	ABCC1, ABCB1, CFTR	112	16	20569	34.4347	0.989361	0.151191	0.149213
UP_SEQ_FEATURE	DOMAIN:Peptidase metallopeptidase	3	2.67857	0.00329632	MMP13, MMP2, MMP8	112	16	20569	34.4347	0.989361	0.151191	0.149213
KEGG_PATHWAY	hsa05132:Salmonella infection	10	8.92857	0.00330716	IKBKB, CASP3, CASP1, BCL2, AKT1, PIK3CB, RAF1, HRAS, GAPDH, PIK3CG	108	251	8840	3.26103	0.549928	0.00759072	0.00365363
GOTERM_MF_DIRECT	GO:0005080~protein kinase C binding	4	3.57143	0.0033319	TOP2A, SRC, ITGB3, ABL1	112	52	19304	13.2582	0.836166	0.0340734	0.0308043
GOTERM_BP_DIRECT	GO:0050729~positive regulation of inflammatory response	5	4.46429	0.00346446	APP, ABCC1, PLA2G2A, SERPINE1, CASP1	112	110	19734	8.00893	0.99928	0.0412766	0.0375745
GOTERM_BP_DIRECT	GO:0071320~cellular response to cAMP	4	3.57143	0.00348752	CYP1B1, AHR, CFTR, PIK3CG	112	54	19734	13.0516	0.999314	0.0413153	0.0376098
KEGG_PATHWAY	hsa04071:Sphingolipid signaling pathway	7	6.25	0.00355197	ABCC1, BCL2, AKT1, PIK3CB, PIK3R1, RAF1, HRAS	108	122	8840	4.69642	0.575799	0.00800023	0.00385073
KEGG_PATHWAY	hsa04660:T cell receptor signaling pathway	7	6.25	0.00355197	IKBKB, GSK3B, AKT1, PIK3CB, PIK3R1, RAF1, HRAS	108	122	8840	4.69642	0.575799	0.00800023	0.00385073
GOTERM_BP_DIRECT	GO:0090399~replicative senescence	3	2.67857	0.0035737	TERT, CHEK1, SERPINE1	112	16	19734	33.0368	0.999427	0.0413954	0.0376827
GOTERM_BP_DIRECT	GO:2000145~regulation of cell motility	3	2.67857	0.0035737	CDK6, ABL1, RAF1	112	16	19734	33.0368	0.999427	0.0413954	0.0376827
GOTERM_BP_DIRECT	GO:0010288~response to lead ion	3	2.67857	0.0035737	BACE1, PPP5C, MAPT	112	16	19734	33.0368	0.999427	0.0413954	0.0376827
GOTERM_BP_DIRECT	GO:0022408~negative regulation of cell-cell adhesion	3	2.67857	0.0035737	ABL1, PTK2, VEGFA	112	16	19734	33.0368	0.999427	0.0413954	0.0376827
INTERPRO	IPR036860:SH2_dom_sf	5	4.46429	0.00359445	SYK, STAT1, SRC, ABL1, PIK3R1	112	116	20607	7.93065	0.854865	0.0418831	0.0381324
UP_SEQ_FEATURE	DOMAIN:Ig-like C2-type 5	4	3.57143	0.00362123	PDGFRB, PDGFRA, KIT, KDR	112	57	20569	12.8878	0.993207	0.160076	0.157982
GOTERM_BP_DIRECT	GO:0045786~negative regulation of cell cycle	4	3.57143	0.00367377	CDK6, CDK5, CASP3, PTGS2	112	55	19734	12.8143	0.999535	0.0423194	0.0385238
UP_SEQ_FEATURE	SITE:Interaction with DNA	3	2.67857	0.0037227	TOP2A, TDP1, TOP1	112	17	20569	32.4091	0.994095	0.160076	0.157982
GOTERM_MF_DIRECT	GO:0043548~phosphatidylinositol 3-kinase binding	3	2.67857	0.00373041	INSR, PIK3R1, IGF1R	112	16	19304	32.317	0.868094	0.0374423	0.03385
UP_KW_CELLULAR_COMPONENT	KW-0964~Secreted	24	21.4286	0.00382302	ACHE, APP, ACE, MMP2, PLA2G2A, MMP3, SERPINE1, FN1, PLG, F2, MMP8, FGF2, MMP9, EGFR, PGF, VEGFA, MMP12, F7, MMP13, TTR, KDR, MAPT, MET, XDH	107	2180	17942	1.84604	0.111962	0.0237027	0.0191151
BIOCARTA	h_egfPathway:EGF Signaling Pathway	6	5.35714	0.00384574	CSNK2A1, STAT1, PIK3R1, RAF1, HRAS, EGFR	67	27	1623	5.38308	0.505954	0.0390983	0.0320478
GOTERM_BP_DIRECT	GO:1904263~positive regulation of TORC1 signaling	4	3.57143	0.00386598	SYK, SRC, PRMT1, AKT1	112	56	19734	12.5855	0.999689	0.0442889	0.0403167
SMART	SM00059:FN2	3	2.67857	0.00398846	MMP2, FN1, MMP9	80	13	10692	30.8423	0.293682	0.0693992	0.0654107
GOTERM_BP_DIRECT	GO:0061045~negative regulation of wound healing	3	2.67857	0.00403537	ALOX5, SERPINE1, FGF2	112	17	19734	31.0935	0.999782	0.045315	0.0412508
GOTERM_BP_DIRECT	GO:0030194~positive regulation of blood coagulation	3	2.67857	0.00403537	F7, SERPINE1, F2	112	17	19734	31.0935	0.999782	0.045315	0.0412508
GOTERM_BP_DIRECT	GO:0055093~response to hyperoxia	3	2.67857	0.00403537	POLB, MMP2, CYP1A1	112	17	19734	31.0935	0.999782	0.045315	0.0412508
UP_KW_BIOLOGICAL_PROCESS	KW-0053~Apoptosis	12	10.7143	0.00406319	APP, CSNK2A1, CDK5, PARP1, CASP3, CASP1, BCL2, CDK1, ABL1, AKT1, GAPDH, MCL1	92	549	11450	2.72036	0.254086	0.0417928	0.0371491
GOTERM_BP_DIRECT	GO:0009612~response to mechanical stimulus	4	3.57143	0.00406422	STAT1, SRC, MMP2, MPO	112	57	19734	12.3647	0.999795	0.045315	0.0412508
GOTERM_BP_DIRECT	GO:0090398~cellular senescence	4	3.57143	0.00406422	CDK2, ABL1, HRAS, IGF1R	112	57	19734	12.3647	0.999795	0.045315	0.0412508
BIOCARTA	h_il2rbPathway:IL-2 Receptor Beta Chain in T cell Activation	7	6.25	0.00407108	SYK, BCL2, AKT1, PIK3R1, RAF1, HRAS, PIK3CG	67	39	1623	4.34788	0.525991	0.039211	0.0321401
INTERPRO	IPR006212:Furin_repeat	3	2.67857	0.00415839	INSR, EGFR, IGF1R	112	18	20607	30.6652	0.892852	0.0465032	0.0423387
INTERPRO	IPR017972:Cyt_P450_CS	4	3.57143	0.00416446	CYP1A2, CYP1A1, CYP1B1, CYP19A1	112	60	20607	12.2661	0.893202	0.0465032	0.0423387
GOTERM_BP_DIRECT	GO:0030334~regulation of cell migration	5	4.46429	0.00418797	CDK5, MMP3, AKT1, FGF2, MET	112	116	19734	7.59467	0.999842	0.0464464	0.0422807
GOTERM_BP_DIRECT	GO:0007612~learning	4	3.57143	0.004479	NTRK2, APP, INSR, PTGS2	112	59	19734	11.9455	0.999914	0.0486125	0.0442525
GOTERM_BP_DIRECT	GO:0042574~retinal metabolic process	3	2.67857	0.00452318	AKR1C1, AKR1C3, CYP1B1	112	18	19734	29.3661	0.999921	0.0486125	0.0442525
GOTERM_BP_DIRECT	GO:0042446~hormone biosynthetic process	3	2.67857	0.00452318	CYP1A2, CYP1A1, CYP1B1	112	18	19734	29.3661	0.999921	0.0486125	0.0442525
GOTERM_BP_DIRECT	GO:0060065~uterus development	3	2.67857	0.00452318	SRC, ESR1, CYP19A1	112	18	19734	29.3661	0.999921	0.0486125	0.0442525
GOTERM_BP_DIRECT	GO:0032930~positive regulation of superoxide anion generation	3	2.67857	0.00452318	SYK, MAPT, EGFR	112	18	19734	29.3661	0.999921	0.0486125	0.0442525
GOTERM_BP_DIRECT	GO:0060749~mammary gland alveolus development	3	2.67857	0.00452318	AR, ESR1, VEGFA	112	18	19734	29.3661	0.999921	0.0486125	0.0442525
GOTERM_BP_DIRECT	GO:1902895~positive regulation of miRNA transcription	4	3.57143	0.00469565	AR, TERT, FGF2, EGFR	112	60	19734	11.7464	0.999945	0.0499511	0.0454711
GOTERM_BP_DIRECT	GO:0000723~telomere maintenance	4	3.57143	0.00469565	TERT, PARP1, CCNE1, APEX1	112	60	19734	11.7464	0.999945	0.0499511	0.0454711
UP_KW_CELLULAR_COMPONENT	KW-1003~Cell membrane	37	33.0357	0.00475509	APP, ACHE, GSK3B, ABCB1, SRC, ITGB3, ALOX15, EGFR, PIK3CG, AURKA, IGF1R, EDNRA, CASP1, KDR, AKT1, HRAS, PDGFRB, NTRK1, PDGFRA, NTRK2, ABCC1, ACE, SYK, INSR, PLA2G2A, AKR1A1, ESR1, PTK2, BACE1, PPP5C, ADORA2A, CDK5, KIT, NOX4, MAPT, RAF1, CFTR	107	4049	17942	1.53229	0.137361	0.024568	0.0198129
GOTERM_MF_DIRECT	GO:0004497~monooxygenase activity	4	3.57143	0.00476083	CYP1A2, CYP1A1, CYP1B1, CYP19A1	112	59	19304	11.6852	0.924719	0.0469158	0.0424147
UP_SEQ_FEATURE	CARBOHYD:N-linked (GlcNAc...) asparagine	37	33.0357	0.00484052	APP, ACHE, ABCB1, ITGB3, SERPINE1, PLG, PTGS2, MPO, EGFR, IGF1R, PTGS1, EDNRA, TTR, KDR, PDGFRB, NTRK1, PDGFRA, NTRK2, ABCC1, ACE, MMP2, INSR, FN1, TYR, MMP8, MMP9, PGF, VEGFA, BACE1, MMP12, F7, MMP13, ADORA2A, KIT, NOX4, MET, CFTR	112	4422	20569	1.53666	0.99874	0.201835	0.199195
GOTERM_BP_DIRECT	GO:0010507~negative regulation of autophagy	4	3.57143	0.00491853	BCL2, AKT1, MET, MCL1	112	61	19734	11.5539	0.999966	0.0520565	0.0473877
BIOCARTA	h_erk5Pathway:Role of Erk5 in Neuronal Survival	5	4.46429	0.00496494	NTRK1, AKT1, PIK3R1, HRAS, PIK3CG	67	18	1623	6.72886	0.597816	0.0429948	0.0352416
BIOCARTA	h_telPathway:Telomeres, Telomerase, Cellular Aging, and Immortality	5	4.46429	0.00496494	TERT, BCL2, AKT1, EGFR, IGF1R	67	18	1623	6.72886	0.597816	0.0429948	0.0352416
UP_KW_LIGAND	KW-0547~Nucleotide-binding	35	31.25	0.00498685	TOP2A, GSK3B, ABCB1, SRC, PIK3CB, EGFR, PIK3CG, AURKA, IGF1R, IKBKB, CHEK1, KDR, ABL1, AKT1, HRAS, PDGFRB, NTRK1, PDGFRA, NTRK2, ABCC1, SYK, CSNK2A1, INSR, PLK1, PTK2, CDK6, CDK5, KIT, CDK2, CDK1, PDE5A, RAF1, MET, GAPDH, CFTR	85	1879	6947	1.52237	0.130625	0.034908	0.0299211
GOTERM_BP_DIRECT	GO:0038084~vascular endothelial growth factor signaling pathway	3	2.67857	0.00503683	KDR, PGF, VEGFA	112	19	19734	27.8205	0.999973	0.0530393	0.0482823
BIOCARTA	h_nfatPathway:NFAT and Hypertrophy of the heart (Transcription in the broken heart)	8	7.14286	0.00516877	GSK3B, AKT1, PIK3R1, F2, RAF1, HRAS, FGF2, PIK3CG	67	54	1623	3.58872	0.612616	0.0429948	0.0352416
UP_SEQ_FEATURE	SITE:Transition state stabilizer	4	3.57143	0.00546829	TOP2A, ALDH2, APEX1, MPO	112	66	20569	11.1304	0.999471	0.221305	0.21841
GOTERM_MF_DIRECT	GO:0008237~metallopeptidase activity	4	3.57143	0.00547015	ACE, MMP2, MMP3, MMP9	112	62	19304	11.1198	0.948848	0.0529432	0.0478638
GOTERM_BP_DIRECT	GO:0021954~central nervous system neuron development	3	2.67857	0.00557602	NTRK2, CDK5, MAPT	112	20	19734	26.4295	0.999991	0.0578408	0.0526531
GOTERM_BP_DIRECT	GO:2000406~positive regulation of T cell migration	3	2.67857	0.00557602	APP, ITGB3, ABL1	112	20	19734	26.4295	0.999991	0.0578408	0.0526531
GOTERM_BP_DIRECT	GO:0042730~fibrinolysis	3	2.67857	0.00557602	SERPINE1, PLG, F2	112	20	19734	26.4295	0.999991	0.0578408	0.0526531
GOTERM_BP_DIRECT	GO:0000165~MAPK cascade	5	4.46429	0.00560948	AR, PPP5C, RAF1, HRAS, EGFR	112	126	19734	6.99192	0.999992	0.0578999	0.0527069
INTERPRO	IPR039361:Cyclin	3	2.67857	0.00564783	CCNA2, CCNB1, CCNE1	112	21	20607	26.2844	0.951965	0.0584809	0.0532438
INTERPRO	IPR004367:Cyclin_C-dom	3	2.67857	0.00564783	CCNA2, CCNB1, CCNE1	112	21	20607	26.2844	0.951965	0.0584809	0.0532438
INTERPRO	IPR001128:Cyt_P450	4	3.57143	0.00567352	CYP1A2, CYP1A1, CYP1B1, CYP19A1	112	67	20607	10.9845	0.952625	0.0584809	0.0532438
INTERPRO	IPR036396:Cyt_P450_sf	4	3.57143	0.00567352	CYP1A2, CYP1A1, CYP1B1, CYP19A1	112	67	20607	10.9845	0.952625	0.0584809	0.0532438
KEGG_PATHWAY	hsa05152:Tuberculosis	8	7.14286	0.00609388	SYK, NOS2, STAT1, SRC, CASP3, BCL2, AKT1, RAF1	108	180	8840	3.63786	0.77079	0.0135984	0.00654528
GOTERM_BP_DIRECT	GO:0060218~hematopoietic stem cell differentiation	3	2.67857	0.00614044	ACE, CDK6, BCL2	112	21	19734	25.1709	0.999997	0.0621496	0.0565755
GOTERM_BP_DIRECT	GO:0019373~epoxygenase P450 pathway	3	2.67857	0.00614044	CYP1A2, CYP1A1, CYP1B1	112	21	19734	25.1709	0.999997	0.0621496	0.0565755
GOTERM_BP_DIRECT	GO:0071391~cellular response to estrogen stimulus	3	2.67857	0.00614044	AR, ESR1, ESR2	112	21	19734	25.1709	0.999997	0.0621496	0.0565755
GOTERM_BP_DIRECT	GO:0043651~linoleic acid metabolic process	3	2.67857	0.00614044	ALOX5, ALOX15, ALOX12	112	21	19734	25.1709	0.999997	0.0621496	0.0565755
BIOCARTA	h_g1Pathway:Cell Cycle: G1/S Check Point	6	5.35714	0.00617544	GSK3B, CDK6, CCNE1, CDK2, CDK1, ABL1	67	30	1623	4.84478	0.67813	0.0470877	0.0385965
BIOCARTA	h_erkPathway:Erk1/Erk2 Mapk Signaling pathway	6	5.35714	0.00617544	PDGFRA, SRC, RAF1, HRAS, EGFR, IGF1R	67	30	1623	4.84478	0.67813	0.0470877	0.0385965
INTERPRO	IPR001024:PLAT/LH2_dom	3	2.67857	0.00619088	ALOX5, ALOX15, ALOX12	112	22	20607	25.0897	0.964158	0.0614502	0.0559472
INTERPRO	IPR036392:PLAT/LH2_dom_sf	3	2.67857	0.00619088	ALOX5, ALOX15, ALOX12	112	22	20607	25.0897	0.964158	0.0614502	0.0559472
UP_SEQ_FEATURE	DOMAIN:PLAT	3	2.67857	0.00621297	ALOX5, ALOX15, ALOX12	112	22	20569	25.0434	0.999811	0.239242	0.236112
GOTERM_CC_DIRECT	GO:0016324~apical plasma membrane	8	7.14286	0.00631848	PDGFRB, ABCC1, ABCB1, ITGB3, AKR1A1, FN1, EGFR, CFTR	112	410	20887	3.63885	0.853477	0.0644743	0.0591546
GOTERM_CC_DIRECT	GO:0005942~phosphatidylinositol 3-kinase complex	3	2.67857	0.00658333	PIK3CB, PIK3R1, PIK3CG	112	23	20887	24.3249	0.864846	0.0644743	0.0591546
GOTERM_BP_DIRECT	GO:0070301~cellular response to hydrogen peroxide	4	3.57143	0.00665749	SRC, CDK1, ABL1, CYP1B1	112	68	19734	10.3645	0.999999	0.0668174	0.0608247
GOTERM_CC_DIRECT	GO:0009925~basal plasma membrane	4	3.57143	0.00667673	ABCC1, ACE, MET, EGFR	112	72	20887	10.3606	0.868642	0.0644743	0.0591546
UP_SEQ_FEATURE	CARBOHYD:O-linked (GlcNAc) serine	4	3.57143	0.00669855	CYP1A2, CYP1A1, MAPT, ESR1	112	71	20569	10.3466	0.999904	0.239242	0.236112
UP_SEQ_FEATURE	DOMAIN:Ig-like C2-type 1	6	5.35714	0.00672945	NTRK1, PDGFRB, NTRK2, PDGFRA, KIT, KDR	112	219	20569	5.03156	0.999908	0.239242	0.236112
UP_SEQ_FEATURE	DOMAIN:Ig-like C2-type 2	6	5.35714	0.00672945	NTRK1, PDGFRB, NTRK2, PDGFRA, KIT, KDR	112	219	20569	5.03156	0.999908	0.239242	0.236112
GOTERM_BP_DIRECT	GO:0006693~prostaglandin metabolic process	3	2.67857	0.00672981	AKR1C1, AKR1C3, AKR1B1	112	22	19734	24.0268	0.999999	0.0668174	0.0608247
GOTERM_BP_DIRECT	GO:0030520~estrogen receptor signaling pathway	3	2.67857	0.00672981	AR, ESR1, ESR2	112	22	19734	24.0268	0.999999	0.0668174	0.0608247
GOTERM_BP_DIRECT	GO:0071168~protein localization to chromatin	3	2.67857	0.00672981	PARP1, PLK1, ESR1	112	22	19734	24.0268	0.999999	0.0668174	0.0608247
GOTERM_CC_DIRECT	GO:0005769~early endosome	7	6.25	0.00676989	NTRK1, BACE1, NTRK2, PTPN1, APP, KDR, CFTR	112	315	20887	4.14425	0.872323	0.0644743	0.0591546
UP_SEQ_FEATURE	REGION:Activation loop	3	2.67857	0.00678083	PLK1, PIK3CB, PIK3CG	112	23	20569	23.9546	0.999914	0.239242	0.236112
GOTERM_CC_DIRECT	GO:0005741~mitochondrial outer membrane	6	5.35714	0.00680916	MAOB, MAOA, PLA2G2A, BCL2, RAF1, MCL1	112	223	20887	5.0177	0.873844	0.0644743	0.0591546
KEGG_PATHWAY	hsa04371:Apelin signaling pathway	7	6.25	0.00692622	NOS2, SERPINE1, AKT1, RAF1, HRAS, PRKAB1, PIK3CG	108	140	8840	4.09259	0.812697	0.0153139	0.00737102
GOTERM_BP_DIRECT	GO:0050679~positive regulation of epithelial cell proliferation	4	3.57143	0.00693198	HRAS, FGF2, EGFR, VEGFA	112	69	19734	10.2143	0.999999	0.0684985	0.062355
BIOCARTA	h_vegfPathway:VEGF, Hypoxia, and Angiogenesis	6	5.35714	0.0071346	KDR, PIK3R1, HRAS, PTK2, PIK3CG, VEGFA	67	31	1623	4.68849	0.730264	0.0520344	0.0426512
GOTERM_BP_DIRECT	GO:0002223~stimulatory C-type lectin receptor signaling pathway	3	2.67857	0.00734384	IKBKB, SYK, SRC	112	23	19734	22.9821	1	0.0718869	0.0654395
GOTERM_BP_DIRECT	GO:1903076~regulation of protein localization to plasma membrane	3	2.67857	0.00734384	AR, CDK5, PIK3R1	112	23	19734	22.9821	1	0.0718869	0.0654395
GOTERM_BP_DIRECT	GO:0098609~cell-cell adhesion	6	5.35714	0.00738912	SRC, KIT, BCL2, ABL1, EGFR, VEGFA	112	215	19734	4.91711	1	0.0719921	0.0655353
BIOCARTA	h_ngfPathway:Nerve growth factor pathway (NGF)	5	4.46429	0.00739287	CSNK2A1, PIK3R1, RAF1, HRAS, PIK3CG	67	20	1623	6.05597	0.742805	0.0520344	0.0426512
KEGG_PATHWAY	hsa04380:Osteoclast differentiation	7	6.25	0.00740868	IKBKB, SYK, STAT1, ITGB3, AKT1, PIK3CB, PIK3R1	108	142	8840	4.03495	0.833396	0.0162317	0.00781279
GOTERM_CC_DIRECT	GO:0005901~caveola	4	3.57143	0.00747325	SRC, INSR, PTGS2, IGF1R	112	75	20887	9.94619	0.896987	0.068618	0.0629565
UP_KW_PTM	KW-0301~Gamma-carboxyglutamic acid	3	2.67857	0.00761673	F7, TTR, F2	106	18	14252	22.4088	0.167649	0.0272026	0.0184978
SMART	SM00261:FU	3	2.67857	0.00763876	INSR, EGFR, IGF1R	80	18	10692	22.275	0.486817	0.105603	0.0995339
GOTERM_BP_DIRECT	GO:0021766~hippocampus development	4	3.57143	0.00779546	GSK3B, CDK5, CASP3, IGF1R	112	72	19734	9.78869	1	0.0755978	0.0688176
KEGG_PATHWAY	hsa04936:Alcoholic liver disease	7	6.25	0.00791503	IKBKB, GSK3B, ALDH2, CASP3, NOX4, AKT1, PRKAB1	108	144	8840	3.97891	0.852675	0.0171849	0.00827156
GOTERM_MF_DIRECT	GO:0003684~damaged DNA binding	4	3.57143	0.0079644	POLB, PARP1, MPG, APEX1	112	71	19304	9.71026	0.986885	0.0755204	0.0682749
UP_KW_BIOLOGICAL_PROCESS	KW-0131~Cell cycle	13	11.6071	0.00797622	CSNK2A1, SRC, PLK1, AHR, AURKA, CCNA2, CCNB1, CDK6, CDK5, CCNE1, CHEK1, CDK2, CDK1	92	687	11450	2.35507	0.438189	0.0593668	0.0527705
GOTERM_BP_DIRECT	GO:0045861~negative regulation of proteolysis	3	2.67857	0.00798222	CDK5, AKT1, F2	112	24	19734	22.0246	1	0.0759951	0.0691792
GOTERM_BP_DIRECT	GO:0046686~response to cadmium ion	3	2.67857	0.00798222	TERT, KIT, CDK1	112	24	19734	22.0246	1	0.0759951	0.0691792
GOTERM_BP_DIRECT	GO:0006809~nitric oxide biosynthetic process	3	2.67857	0.00798222	NOS2, CYP1B1, AKT1	112	24	19734	22.0246	1	0.0759951	0.0691792
GOTERM_BP_DIRECT	GO:0030325~adrenal gland development	3	2.67857	0.00798222	PDGFRA, INSR, CYP1B1	112	24	19734	22.0246	1	0.0759951	0.0691792
GOTERM_CC_DIRECT	GO:0009897~external side of plasma membrane	8	7.14286	0.00801511	PDGFRA, ACE, ITGB3, INSR, KIT, KDR, PLG, F2	112	429	20887	3.47769	0.912696	0.0714287	0.0655353
UP_KW_BIOLOGICAL_PROCESS	KW-0227~DNA damage	10	8.92857	0.00801782	POLB, PPP5C, PARP1, MPG, MGMT, APEX1, TDP1, CHEK1, CDK2, ABL1	92	439	11450	2.835	0.439883	0.0593668	0.0527705
GOTERM_MF_DIRECT	GO:0005516~calmodulin binding	6	5.35714	0.00808152	ACE, ADORA2A, NOS2, AKT1, ESR1, EGFR	112	215	19304	4.80997	0.987698	0.0755204	0.0682749
UP_KW_BIOLOGICAL_PROCESS	KW-0945~Host-virus interaction	13	11.6071	0.00824539	PDGFRA, SYK, STAT1, SRC, ITGB3, PIK3R1, EGFR, IGF1R, CCNA2, IKBKB, KDR, CDK1, TOP1	92	690	11450	2.34483	0.44906	0.0593668	0.0527705
UP_KW_MOLECULAR_FUNCTION	KW-0223~Dioxygenase	5	4.46429	0.00830911	ALOX5, ALOX15, ALOX12, PTGS2, PTGS1	110	87	11889	6.2116	0.398888	0.0563173	0.047085
GOTERM_CC_DIRECT	GO:0098978~glutamatergic synapse	8	7.14286	0.00831105	GSK3B, ADORA2A, SRC, ITGB3, AKT1, PLG, HRAS, AURKA	112	432	20887	3.45354	0.920243	0.0719499	0.0660135
BIOCARTA	h_p35AlzheimersPathway:Deregulation of CDK5 in Alzheimers Disease	4	3.57143	0.00838865	GSK3B, APP, CDK5, MAPT	67	11	1623	8.80868	0.785961	0.0568564	0.0466036
GOTERM_MF_DIRECT	GO:0019904~protein domain specific binding	6	5.35714	0.00839249	CCNA2, INSR, CHEK1, CDK2, PLG, TOP1	112	217	19304	4.76564	0.989621	0.0770971	0.0697003
SMART	SM00308:LH2	3	2.67857	0.00849679	ALOX5, ALOX15, ALOX12	80	19	10692	21.1026	0.52402	0.105603	0.0995339
GOTERM_BP_DIRECT	GO:0032094~response to food	3	2.67857	0.00864468	CYP1A1, AKT1, MPO	112	25	19734	21.1436	1	0.0815572	0.0742425
GOTERM_BP_DIRECT	GO:0043303~mast cell degranulation	3	2.67857	0.00864468	SYK, KIT, PIK3CG	112	25	19734	21.1436	1	0.0815572	0.0742425
KEGG_PATHWAY	hsa04064:NF-kappa B signaling pathway	6	5.35714	0.0087736	IKBKB, CSNK2A1, SYK, PARP1, BCL2, PTGS2	108	105	8840	4.67725	0.88042	0.0187955	0.0090468
KEGG_PATHWAY	hsa05202:Transcriptional misregulation in cancer	8	7.14286	0.00881283	NTRK1, CCNA2, MMP3, MPO, MET, MMP9, PTK2, IGF1R	108	193	8840	3.39282	0.881555	0.0187955	0.0090468
GOTERM_BP_DIRECT	GO:0051894~positive regulation of focal adhesion assembly	3	2.67857	0.00933092	ABL1, KDR, VEGFA	112	26	19734	20.3304	1	0.0872167	0.0793944
GOTERM_BP_DIRECT	GO:0002092~positive regulation of receptor internalization	3	2.67857	0.00933092	SYK, INSR, VEGFA	112	26	19734	20.3304	1	0.0872167	0.0793944
GOTERM_BP_DIRECT	GO:0008217~regulation of blood pressure	4	3.57143	0.00937004	EDNRA, ACE, PTGS2, PTGS1	112	77	19734	9.15306	1	0.0872167	0.0793944
GOTERM_CC_DIRECT	GO:0005789~endoplasmic reticulum membrane	14	12.5	0.0093777	PDGFRA, PLA2G2A, PTGS2, CYP19A1, EGFR, PTGS1, CYP1A2, CYP1A1, BCL2, CDK1, CYP1B1, NOX4, HRAS, CFTR	112	1173	20887	2.22581	0.942436	0.078929	0.0724167
UP_KW_CELLULAR_COMPONENT	KW-0034~Amyloid	3	2.67857	0.00949315	APP, PPP5C, TTR	107	25	17942	20.1219	0.255985	0.0420411	0.0339041
KEGG_PATHWAY	hsa01100:Metabolic pathways	30	26.7857	0.00956718	MT-ND4, DNMT1, MAOB, MAOA, GLO1, ODC1, ALOX15, AKR1B1, ALOX12, PIK3CB, PTGS2, CYP19A1, PIK3CG, PTGS1, ALDH2, ALOX5, XDH, NOS2, ARG1, EPHX2, AKR1C1, PLA2G2A, AKR1C3, AKR1A1, TYR, PGD, CYP1A2, CYP1A1, PDE5A, GAPDH	108	1561	8840	1.57307	0.90141	0.0202253	0.00973502
GOTERM_CC_DIRECT	GO:0051233~spindle midzone	3	2.67857	0.0096676	APP, PLK1, AURKA	112	28	20887	19.9812	0.947321	0.0791698	0.0726376
GOTERM_BP_DIRECT	GO:0000278~mitotic cell cycle	5	4.46429	0.00979306	PPP5C, EDNRA, PLK1, ABL1, AURKA	112	148	19734	5.95258	1	0.090749	0.0826099
UP_SEQ_FEATURE	DOMAIN:ABC transmembrane type-1	3	2.67857	0.009955	ABCC1, ABCB1, CFTR	112	28	20569	19.677	0.999999	0.329142	0.324836
GOTERM_BP_DIRECT	GO:2000773~negative regulation of cellular senescence	3	2.67857	0.0100407	CDK6, TERT, ABL1	112	27	19734	19.5774	1	0.0910875	0.0829181
GOTERM_BP_DIRECT	GO:2000042~negative regulation of double-strand break repair via homologous recombination	3	2.67857	0.0100407	CSNK2A1, PLK1, ABL1	112	27	19734	19.5774	1	0.0910875	0.0829181
GOTERM_BP_DIRECT	GO:0001954~positive regulation of cell-matrix adhesion	3	2.67857	0.0100407	GSK3B, CDK6, ITGB3	112	27	19734	19.5774	1	0.0910875	0.0829181
GOTERM_BP_DIRECT	GO:0010332~response to gamma radiation	3	2.67857	0.0100407	POLB, PARP1, BCL2	112	27	19734	19.5774	1	0.0910875	0.0829181
GOTERM_BP_DIRECT	GO:0006919~activation of cysteine-type endopeptidase activity involved in apoptotic process	4	3.57143	0.010048	BCL2, MAPT, XDH, MCL1	112	79	19734	8.92134	1	0.0910875	0.0829181
UP_KW_MOLECULAR_FUNCTION	KW-0503~Monooxygenase	5	4.46429	0.0100746	CYP1A2, CYP1A1, CYP1B1, TYR, CYP19A1	110	92	11889	5.87401	0.460799	0.061455	0.0513804
GOTERM_BP_DIRECT	GO:0010468~regulation of gene expression	6	5.35714	0.0102438	APP, CDK6, CYP1A2, CDK2, BCL2, AHR	112	233	19734	4.53725	1	0.0924606	0.0841679
UP_SEQ_FEATURE	DOMAIN:Ig-like C2-type 4	4	3.57143	0.0102788	PDGFRB, PDGFRA, KIT, KDR	112	83	20569	8.85069	0.999999	0.329142	0.324836
SMART	SM01332:Cyclin_C	3	2.67857	0.0103356	CCNA2, CCNB1, CCNE1	80	21	10692	19.0929	0.595004	0.1124	0.10594
KEGG_PATHWAY	hsa05120:Epithelial cell signaling in Helicobacter pylori infection	5	4.46429	0.0105966	IKBKB, SRC, CASP3, MET, EGFR	108	71	8840	5.76421	0.923265	0.0222067	0.0106887
GOTERM_CC_DIRECT	GO:0097122~cyclin A2-CDK1 complex	2	1.78571	0.0106006	CCNA2, CDK1	112	2	20887	186.491	0.960408	0.0823588	0.0755635
GOTERM_CC_DIRECT	GO:0097125~cyclin B1-CDK1 complex	2	1.78571	0.0106006	CCNB1, CDK1	112	2	20887	186.491	0.960408	0.0823588	0.0755635
INTERPRO	IPR011527:ABC1_TM_dom	3	2.67857	0.0106176	ABCC1, ABCB1, CFTR	112	29	20607	19.0336	0.996725	0.101034	0.0919861
INTERPRO	IPR036640:ABC1_TM_sf	3	2.67857	0.0106176	ABCC1, ABCB1, CFTR	112	29	20607	19.0336	0.996725	0.101034	0.0919861
GOTERM_MF_DIRECT	GO:0003682~chromatin binding	9	8.03571	0.0106635	TOP2A, AR, DNMT1, PARP1, CDK1, TOP1, MPO, ESR1, EGFR	112	523	19304	2.96599	0.997004	0.094172	0.0851371
INTERPRO	IPR008066:Cyt_P450_E_grp-I_CYP1	2	1.78571	0.0107443	CYP1A2, CYP1A1	112	2	20607	183.991	0.996942	0.101034	0.0919861
UP_SEQ_FEATURE	MUTAGEN:C->S: Complete loss of activity.	2	1.78571	0.0107641	MAOB, MAOA	112	2	20569	183.652	1	0.329142	0.324836
UP_SEQ_FEATURE	MUTAGEN:R->E: No effect on integrin binding.	2	1.78571	0.0107641	PLA2G2A, FGF2	112	2	20569	183.652	1	0.329142	0.324836
UP_SEQ_FEATURE	ACT_SITE:For cyclooxygenase activity	2	1.78571	0.0107641	PTGS2, PTGS1	112	2	20569	183.652	1	0.329142	0.324836
UP_SEQ_FEATURE	SITE:Aspirin-acetylated serine	2	1.78571	0.0107641	PTGS2, PTGS1	112	2	20569	183.652	1	0.329142	0.324836
GOTERM_BP_DIRECT	GO:0010971~positive regulation of G2/M transition of mitotic cell cycle	3	2.67857	0.0107736	APP, CCNB1, CDK1	112	28	19734	18.8782	1	0.0959958	0.0873861
GOTERM_BP_DIRECT	GO:0071897~DNA biosynthetic process	3	2.67857	0.0107736	POLB, TERT, SRC	112	28	19734	18.8782	1	0.0959958	0.0873861
GOTERM_BP_DIRECT	GO:0001523~retinoid metabolic process	3	2.67857	0.0107736	AKR1C1, AKR1C3, AKR1B1	112	28	19734	18.8782	1	0.0959958	0.0873861
KEGG_PATHWAY	hsa04921:Oxytocin signaling pathway	7	6.25	0.0108275	SRC, RAF1, PTGS2, HRAS, PRKAB1, EGFR, PIK3CG	108	154	8840	3.72054	0.927462	0.022495	0.0108275
GOTERM_BP_DIRECT	GO:1904681~response to 3-methylcholanthrene	2	1.78571	0.0112183	CYP1A1, CYP1B1	112	2	19734	176.196	1	0.0986923	0.0898408
GOTERM_BP_DIRECT	GO:1905784~regulation of anaphase-promoting complex-dependent catabolic process	2	1.78571	0.0112183	PLK1, CDK2	112	2	19734	176.196	1	0.0986923	0.0898408
GOTERM_BP_DIRECT	GO:1903210~podocyte apoptotic process	2	1.78571	0.0112183	EDNRA, ABL1	112	2	19734	176.196	1	0.0986923	0.0898408
GOTERM_MF_DIRECT	GO:0140677~molecular function activator activity	3	2.67857	0.0112351	MET, PTK2, AURKA	112	28	19304	18.4668	0.99781	0.094172	0.0851371
UP_KW_MOLECULAR_FUNCTION	KW-0358~Heparin-binding	5	4.46429	0.0112423	APP, FN1, FGF2, PGF, VEGFA	110	95	11889	5.68852	0.498255	0.0623436	0.0521233
UP_KW_DOMAIN	KW-0677~Repeat	35	31.25	0.0113527	DNMT1, ABCB1, ITGB3, PLG, AHR, PIK3R1, EGFR, IGF1R, KDR, PDGFRB, NTRK1, PDGFRA, NTRK2, ABCC1, ACE, SYK, PARP1, MMP2, INSR, MMP3, PLK1, FN1, MMP8, F2, MMP9, MMP12, F7, PPP5C, MMP13, TDP1, KIT, PDE5A, MAPT, MET, CFTR	71	5064	14597	1.42095	0.157402	0.0567636	0.0454109
GOTERM_MF_DIRECT	GO:0097472~cyclin-dependent protein kinase activity	2	1.78571	0.0114674	CDK2, CDK1	112	2	19304	172.357	0.998072	0.094172	0.0851371
GOTERM_MF_DIRECT	GO:0047939~L-glucuronate reductase activity	2	1.78571	0.0114674	AKR1A1, AKR1B1	112	2	19304	172.357	0.998072	0.094172	0.0851371
GOTERM_MF_DIRECT	GO:0004666~prostaglandin-endoperoxide synthase activity	2	1.78571	0.0114674	PTGS2, PTGS1	112	2	19304	172.357	0.998072	0.094172	0.0851371
GOTERM_MF_DIRECT	GO:0047956~glycerol dehydrogenase (NADP+) activity	2	1.78571	0.0114674	AKR1A1, AKR1B1	112	2	19304	172.357	0.998072	0.094172	0.0851371
GOTERM_MF_DIRECT	GO:0036130~prostaglandin H2 endoperoxidase reductase activity	2	1.78571	0.0114674	AKR1C3, AKR1B1	112	2	19304	172.357	0.998072	0.094172	0.0851371
GOTERM_BP_DIRECT	GO:0032436~positive regulation of proteasomal ubiquitin-dependent protein catabolic process	4	3.57143	0.0118653	GSK3B, PLK1, AKT1, AURKA	112	84	19734	8.39031	1	0.103946	0.0946233
GOTERM_MF_DIRECT	GO:0016538~cyclin-dependent protein serine/threonine kinase regulator activity	3	2.67857	0.0120225	CCNA2, CCNB1, CCNE1	112	29	19304	17.83	0.998578	0.0972563	0.0879254
GOTERM_BP_DIRECT	GO:0006952~defense response	4	3.57143	0.0122499	STAT1, CASP1, NOX4, MPO	112	85	19734	8.2916	1	0.106483	0.0969327
GOTERM_BP_DIRECT	GO:1902042~negative regulation of extrinsic apoptotic signaling pathway via death domain receptors	3	2.67857	0.0123081	GSK3B, SERPINE1, RAF1	112	30	19734	17.6196	1	0.106483	0.0969327
GOTERM_BP_DIRECT	GO:1990000~amyloid fibril formation	3	2.67857	0.0123081	BACE1, APP, MAPT	112	30	19734	17.6196	1	0.106483	0.0969327
BIOCARTA	h_igf1rPathway:Multiple antiapoptotic pathways from IGF-1R signaling lead to BAD phosphorylation	5	4.46429	0.0123254	AKT1, PIK3R1, RAF1, HRAS, IGF1R	67	23	1623	5.26606	0.896643	0.0777775	0.063752
BIOCARTA	h_rasPathway:Ras Signaling Pathway	5	4.46429	0.0123254	AKT1, PIK3R1, RAF1, HRAS, PIK3CG	67	23	1623	5.26606	0.896643	0.0777775	0.063752
GOTERM_MF_DIRECT	GO:0016712~oxidoreductase activity, acting on paired donors, with incorporation or reduction of molecular oxygen, reduced flavin or flavoprotein as one donor, and incorporation of one atom of oxygen	3	2.67857	0.0128333	CYP1A2, CYP1B1, CYP19A1	112	30	19304	17.2357	0.999089	0.102043	0.092253
UP_SEQ_FEATURE	DOMAIN:ABC transporter 2	3	2.67857	0.0128811	ABCC1, ABCB1, CFTR	112	32	20569	17.2174	1	0.369258	0.364427
UP_SEQ_FEATURE	DOMAIN:ABC transporter 1	3	2.67857	0.0128811	ABCC1, ABCB1, CFTR	112	32	20569	17.2174	1	0.369258	0.364427
UP_SEQ_FEATURE	REGION:Interaction with DNA	3	2.67857	0.0128811	TOP2A, TDP1, TOP1	112	32	20569	17.2174	1	0.369258	0.364427
GOTERM_MF_DIRECT	GO:0051117~ATPase binding	4	3.57143	0.0129907	AR, SRC, ESR1, EGFR	112	85	19304	8.11092	0.999164	0.102043	0.092253
GOTERM_BP_DIRECT	GO:0006338~chromatin remodeling	7	6.25	0.0130182	PRMT1, CHEK1, CDK2, CDK1, TOP1, ESR1, AURKA	112	343	19734	3.59585	1	0.10933	0.0995241
GOTERM_BP_DIRECT	GO:0042742~defense response to bacterium	5	4.46429	0.013021	SYK, NOS2, PLA2G2A, CASP1, MPO	112	161	19734	5.47194	1	0.10933	0.0995241
GOTERM_BP_DIRECT	GO:0006351~DNA-templated transcription	4	3.57143	0.0130405	CCNA2, PPP5C, DNMT1, CDK2	112	87	19734	8.10099	1	0.10933	0.0995241
GOTERM_BP_DIRECT	GO:1900745~positive regulation of p38MAPK cascade	3	2.67857	0.0131091	PRMT1, XDH, VEGFA	112	31	19734	17.0513	1	0.10933	0.0995241
GOTERM_BP_DIRECT	GO:0045740~positive regulation of DNA replication	3	2.67857	0.0131091	CDK2, CDK1, EGFR	112	31	19734	17.0513	1	0.10933	0.0995241
GOTERM_BP_DIRECT	GO:0045840~positive regulation of mitotic nuclear division	3	2.67857	0.0131091	PDGFRB, INSR, AURKA	112	31	19734	17.0513	1	0.10933	0.0995241
GOTERM_BP_DIRECT	GO:0051896~regulation of phosphatidylinositol 3-kinase/protein kinase B signal transduction	3	2.67857	0.0131091	NTRK1, NTRK2, EGFR	112	31	19734	17.0513	1	0.10933	0.0995241
GOTERM_BP_DIRECT	GO:0001935~endothelial cell proliferation	3	2.67857	0.0131091	PIK3CB, FGF2, VEGFA	112	31	19734	17.0513	1	0.10933	0.0995241
GOTERM_BP_DIRECT	GO:0051602~response to electrical stimulus	3	2.67857	0.0131091	NTRK1, SRC, MMP2	112	31	19734	17.0513	1	0.10933	0.0995241
KEGG_PATHWAY	hsa05022:Pathways of neurodegeneration - multiple diseases	13	11.6071	0.013565	GSK3B, APP, MT-ND4, NOS2, CSNK2A1, PTGS2, CDK5, CASP3, BCL2, NOX4, MAPT, RAF1, HRAS	108	483	8840	2.20305	0.962804	0.0279416	0.013565
UP_SEQ_FEATURE	REGION:DNA-binding	3	2.67857	0.0136643	POLB, ABL1, AHR	112	33	20569	16.6956	1	0.383715	0.378696
GOTERM_MF_DIRECT	GO:0001968~fibronectin binding	3	2.67857	0.0136673	MMP2, ITGB3, VEGFA	112	31	19304	16.6797	0.999424	0.102885	0.0930138
GOTERM_MF_DIRECT	GO:0004601~peroxidase activity	3	2.67857	0.0136673	PTGS2, MPO, PTGS1	112	31	19304	16.6797	0.999424	0.102885	0.0930138
GOTERM_MF_DIRECT	GO:0005496~steroid binding	3	2.67857	0.0136673	AR, ESR1, ESR2	112	31	19304	16.6797	0.999424	0.102885	0.0930138
BIOCARTA	h_cblPathway:CBL mediated ligand-induced downregulation of EGF receptors	4	3.57143	0.0137156	PDGFRA, SRC, MET, EGFR	67	13	1623	7.4535	0.920127	0.083665	0.0685779
GOTERM_BP_DIRECT	GO:0030182~neuron differentiation	5	4.46429	0.0138513	NTRK2, CDK5, CASP3, ABL1, MET	112	164	19734	5.37184	1	0.114364	0.104107
GOTERM_BP_DIRECT	GO:0031647~regulation of protein stability	4	3.57143	0.0138596	TERT, CASP3, BCL2, AURKA	112	89	19734	7.91894	1	0.114364	0.104107
GOTERM_BP_DIRECT	GO:0099171~presynaptic modulation of chemical synaptic transmission	3	2.67857	0.0139322	BACE1, GSK3B, ADORA2A	112	32	19734	16.5184	1	0.114364	0.104107
GOTERM_BP_DIRECT	GO:0001569~branching involved in blood vessel morphogenesis	3	2.67857	0.0139322	EDNRA, KDR, VEGFA	112	32	19734	16.5184	1	0.114364	0.104107
GOTERM_BP_DIRECT	GO:0060326~cell chemotaxis	4	3.57143	0.0142799	PDGFRB, PDGFRA, ABCC1, KIT	112	90	19734	7.83095	1	0.116038	0.105631
GOTERM_BP_DIRECT	GO:0030183~B cell differentiation	4	3.57143	0.0142799	NTRK1, SYK, KIT, PIK3R1	112	90	19734	7.83095	1	0.116038	0.105631
GOTERM_BP_DIRECT	GO:0030154~cell differentiation	10	8.92857	0.014303	NTRK1, NTRK2, GSK3B, SYK, SRC, AKT1, FGF2, PGF, MCL1, VEGFA	112	678	19734	2.59877	1	0.116038	0.105631
UP_SEQ_FEATURE	SITE:Cleavage; by caspase-3	3	2.67857	0.0144677	BCL2, AKT1, MCL1	112	34	20569	16.2046	1	0.39815	0.392941
GOTERM_MF_DIRECT	GO:0004712~protein serine/threonine/tyrosine kinase activity	3	2.67857	0.0145243	GSK3B, AKT1, AURKA	112	32	19304	16.1585	0.99964	0.107613	0.0972887
GOTERM_MF_DIRECT	GO:0019903~protein phosphatase binding	4	3.57143	0.0146926	PIK3R1, MET, PTK2, EGFR	112	89	19304	7.74639	0.999672	0.107613	0.0972887
UP_KW_CELLULAR_COMPONENT	KW-0496~Mitochondrion	16	14.2857	0.0147141	MT-ND4, MAOB, MAOA, SRC, MPG, MMP2, PLA2G2A, ALDH2, APEX1, CYP1A1, BCL2, CDK1, ABL1, CYP1B1, RAF1, MCL1	107	1371	17942	1.9569	0.368417	0.0535172	0.0431591
GOTERM_BP_DIRECT	GO:0030225~macrophage differentiation	3	2.67857	0.0147771	PARP1, MMP9, VEGFA	112	33	19734	16.0179	1	0.118958	0.108289
GOTERM_BP_DIRECT	GO:0035924~cellular response to vascular endothelial growth factor stimulus	3	2.67857	0.0147771	KDR, AKT1, VEGFA	112	33	19734	16.0179	1	0.118958	0.108289
BIOCARTA	h_acetaminophenPathway:Mechanism of Acetaminophen Activity and Toxicity	3	2.67857	0.0150466	CYP1A2, PTGS2, PTGS1	67	5	1623	14.5343	0.937616	0.0888235	0.0728061
UP_KW_CELLULAR_COMPONENT	KW-0256~Endoplasmic reticulum	16	14.2857	0.0155373	PTPN1, APP, PTGS2, CYP19A1, EGFR, PTGS1, VEGFA, BACE1, APEX1, CYP1A2, CYP1A1, KDR, BCL2, CYP1B1, NOX4, CFTR	107	1380	17942	1.94414	0.384571	0.0535172	0.0431591
GOTERM_BP_DIRECT	GO:0032880~regulation of protein localization	4	3.57143	0.015584	PARP1, CCNE1, ITGB3, BCL2	112	93	19734	7.57834	1	0.124969	0.113761
GOTERM_BP_DIRECT	GO:0030010~establishment of cell polarity	3	2.67857	0.0156436	GSK3B, PTK2, IGF1R	112	34	19734	15.5467	1	0.124969	0.113761
GOTERM_CC_DIRECT	GO:0097134~cyclin E1-CDK2 complex	2	1.78571	0.0158591	CCNE1, CDK2	112	3	20887	124.327	0.992123	0.120133	0.110221
GOTERM_BP_DIRECT	GO:0051091~positive regulation of DNA-binding transcription factor activity	4	3.57143	0.0160332	KIT, AKT1, ESR1, ESR2	112	94	19734	7.49772	1	0.127592	0.116149
INTERPRO	IPR031635:NTRK_LRRCT	2	1.78571	0.0160734	NTRK1, NTRK2	112	3	20607	122.661	0.999831	0.141236	0.128588
INTERPRO	IPR016246:Tyr_kinase_insulin-like_rcpt	2	1.78571	0.0160734	INSR, IGF1R	112	3	20607	122.661	0.999831	0.141236	0.128588
INTERPRO	IPR020777:NTRK	2	1.78571	0.0160734	NTRK1, NTRK2	112	3	20607	122.661	0.999831	0.141236	0.128588
INTERPRO	IPR001613:Flavin_amine_oxidase	2	1.78571	0.0160734	MAOB, MAOA	112	3	20607	122.661	0.999831	0.141236	0.128588
UP_SEQ_FEATURE	MOTIF:DXXLL	2	1.78571	0.016103	NTRK1, BACE1	112	3	20569	122.435	1	0.402867	0.397597
UP_SEQ_FEATURE	SITE:Interaction with PLCG1	2	1.78571	0.016103	NTRK1, NTRK2	112	3	20569	122.435	1	0.402867	0.397597
UP_SEQ_FEATURE	DOMAIN:Fibronectin type-II 3	2	1.78571	0.016103	MMP2, MMP9	112	3	20569	122.435	1	0.402867	0.397597
UP_SEQ_FEATURE	SITE:Interaction with SHC1	2	1.78571	0.016103	NTRK1, NTRK2	112	3	20569	122.435	1	0.402867	0.397597
UP_SEQ_FEATURE	MUTAGEN:C->S: No loss of activity.	2	1.78571	0.016103	MAOB, MAOA	112	3	20569	122.435	1	0.402867	0.397597
KEGG_PATHWAY	hsa04140:Autophagy - animal	7	6.25	0.0165152	BCL2, AKT1, PIK3CB, PIK3R1, RAF1, HRAS, IGF1R	108	169	8840	3.39031	0.981928	0.0337303	0.0165152
GOTERM_BP_DIRECT	GO:0048678~response to axon injury	3	2.67857	0.0165314	NTRK1, CDK1, FGF2	112	35	19734	15.1026	1	0.129105	0.117526
UP_KW_PTM	KW-0007~Acetylation	37	33.0357	0.0165561	TOP2A, DNMT1, MAOB, MAOA, GLO1, AKR1B1, AHR, PIK3R1, PTGS2, IKBKB, POLB, CCNB1, ALDH2, CASP3, ABL1, AKT1, HRAS, PTPN1, PARP1, PRMT1, STAT1, EPHX2, PLK1, AKR1A1, PGD, PTK2, BACE1, CCNA2, PPP5C, CDK6, CDK5, APEX1, CDK2, CDK1, MAPT, TOP1, GAPDH	106	3511	14252	1.41691	0.330131	0.0517379	0.0351818
BIOCARTA	h_cellcyclePathway:Cyclins and Cell Cycle Regulation	5	4.46429	0.0165641	CCNB1, CDK6, CCNE1, CDK2, CDK1	67	25	1623	4.84478	0.952954	0.0912587	0.0748022
GOTERM_BP_DIRECT	GO:0072277~metanephric glomerular capillary formation	2	1.78571	0.0167805	PDGFRB, PDGFRA	112	3	19734	117.464	1	0.129105	0.117526
GOTERM_BP_DIRECT	GO:0046185~aldehyde catabolic process	2	1.78571	0.0167805	ALDH2, AKR1A1	112	3	19734	117.464	1	0.129105	0.117526
GOTERM_BP_DIRECT	GO:0002679~respiratory burst involved in defense response	2	1.78571	0.0167805	MPO, PIK3CG	112	3	19734	117.464	1	0.129105	0.117526
GOTERM_BP_DIRECT	GO:0031399~regulation of protein modification process	2	1.78571	0.0167805	IKBKB, RAF1	112	3	19734	117.464	1	0.129105	0.117526
GOTERM_BP_DIRECT	GO:0019853~L-ascorbic acid biosynthetic process	2	1.78571	0.0167805	AKR1A1, AKR1B1	112	3	19734	117.464	1	0.129105	0.117526
GOTERM_BP_DIRECT	GO:2001303~lipoxin A4 biosynthetic process	2	1.78571	0.0167805	ALOX15, ALOX12	112	3	19734	117.464	1	0.129105	0.117526
GOTERM_BP_DIRECT	GO:0099183~trans-synaptic signaling by BDNF, modulating synaptic transmission	2	1.78571	0.0167805	NTRK2, PLG	112	3	19734	117.464	1	0.129105	0.117526
GOTERM_BP_DIRECT	GO:0070141~response to UV-A	2	1.78571	0.0167805	AKT1, EGFR	112	3	19734	117.464	1	0.129105	0.117526
BIOCARTA	h_biopeptidesPathway:Bioactive Peptide Induced Signaling Pathway	6	5.35714	0.0169141	CDK5, STAT1, MAPT, F2, RAF1, HRAS	67	38	1623	3.82482	0.955921	0.0912587	0.0748022
INTERPRO	IPR006671:Cyclin_N	3	2.67857	0.0169377	CCNA2, CCNB1, CCNE1	112	37	20607	14.9182	0.999894	0.14643	0.133316
GOTERM_BP_DIRECT	GO:0034976~response to endoplasmic reticulum stress	4	3.57143	0.0169532	ALOX15, ABL1, PIK3R1, CFTR	112	96	19734	7.34152	1	0.129954	0.118298
BIOCARTA	h_trkaPathway:Trka Receptor Signaling Pathway	4	3.57143	0.0169552	NTRK1, AKT1, PIK3R1, HRAS	67	14	1623	6.92111	0.956256	0.0912587	0.0748022
GOTERM_MF_DIRECT	GO:0097621~monoamine oxidase activity	2	1.78571	0.0171522	MAOB, MAOA	112	3	19304	114.905	0.999915	0.112513	0.101719
GOTERM_MF_DIRECT	GO:0046943~carboxylic acid transmembrane transporter activity	2	1.78571	0.0171522	ABCC1, ABCB1	112	3	19304	114.905	0.999915	0.112513	0.101719
GOTERM_MF_DIRECT	GO:0009008~DNA-methyltransferase activity	2	1.78571	0.0171522	DNMT1, MGMT	112	3	19304	114.905	0.999915	0.112513	0.101719
GOTERM_MF_DIRECT	GO:0016165~linoleate 13S-lipoxygenase activity	2	1.78571	0.0171522	ALOX15, ALOX12	112	3	19304	114.905	0.999915	0.112513	0.101719
GOTERM_MF_DIRECT	GO:0018636~phenanthrene 9,10-monooxygenase activity	2	1.78571	0.0171522	AKR1C1, AKR1C3	112	3	19304	114.905	0.999915	0.112513	0.101719
GOTERM_MF_DIRECT	GO:0050473~arachidonate 15-lipoxygenase activity	2	1.78571	0.0171522	ALOX15, ALOX12	112	3	19304	114.905	0.999915	0.112513	0.101719
GOTERM_MF_DIRECT	GO:0051425~PTB domain binding	2	1.78571	0.0171522	APP, INSR	112	3	19304	114.905	0.999915	0.112513	0.101719
GOTERM_MF_DIRECT	GO:0005009~insulin receptor activity	2	1.78571	0.0171522	INSR, IGF1R	112	3	19304	114.905	0.999915	0.112513	0.101719
GOTERM_MF_DIRECT	GO:0030332~cyclin binding	3	2.67857	0.0172299	CDK6, CDK2, CDK1	112	35	19304	14.7735	0.999919	0.112513	0.101719
UP_SEQ_FEATURE	DISULFID:Interchain	5	4.46429	0.0173798	ACHE, INSR, MPO, PGF, VEGFA	112	183	20569	5.01781	1	0.427046	0.42146
GOTERM_BP_DIRECT	GO:0070372~regulation of ERK1 and ERK2 cascade	3	2.67857	0.0174403	SYK, FN1, EGFR	112	36	19734	14.683	1	0.13223	0.12037
GOTERM_BP_DIRECT	GO:0097192~extrinsic apoptotic signaling pathway in absence of ligand	3	2.67857	0.0174403	GSK3B, BCL2, MCL1	112	36	19734	14.683	1	0.13223	0.12037
GOTERM_BP_DIRECT	GO:0043542~endothelial cell migration	3	2.67857	0.0174403	ABL1, CYP1B1, VEGFA	112	36	19734	14.683	1	0.13223	0.12037
GOTERM_CC_DIRECT	GO:0030054~cell junction	5	4.46429	0.0177474	PDGFRA, CDK5, SRC, KDR, EGFR	112	187	20887	4.98639	0.995598	0.131157	0.120336
INTERPRO	IPR013763:Cyclin-like_dom	3	2.67857	0.0178166	CCNA2, CCNB1, CCNE1	112	38	20607	14.5256	0.999935	0.151582	0.138008
UP_SEQ_FEATURE	SITE:Important for catalytic activity	3	2.67857	0.0178783	MAOB, MAOA, APEX1	112	38	20569	14.4988	1	0.431589	0.425944
UP_KW_BIOLOGICAL_PROCESS	KW-0132~Cell division	9	8.03571	0.0179023	CCNA2, CCNB1, CDK6, CDK5, CCNE1, PLK1, CDK2, CDK1, AURKA	92	418	11450	2.67969	0.727643	0.117179	0.104159
GOTERM_BP_DIRECT	GO:0031333~negative regulation of protein-containing complex assembly	3	2.67857	0.01837	GSK3B, SRC, RAF1	112	37	19734	14.2862	1	0.137414	0.125089
GOTERM_BP_DIRECT	GO:0048536~spleen development	3	2.67857	0.01837	POLB, BCL2, ABL1	112	37	19734	14.2862	1	0.137414	0.125089
GOTERM_BP_DIRECT	GO:0006284~base-excision repair	3	2.67857	0.01837	POLB, MPG, APEX1	112	37	19734	14.2862	1	0.137414	0.125089
GOTERM_BP_DIRECT	GO:0007409~axonogenesis	4	3.57143	0.0183877	APP, CDK5, BCL2, IGF1R	112	99	19734	7.11905	1	0.137414	0.125089
KEGG_PATHWAY	hsa04930:Type II diabetes mellitus	4	3.57143	0.0190146	IKBKB, INSR, PIK3CB, PIK3R1	108	47	8840	6.96612	0.990212	0.0385085	0.0190146
GOTERM_MF_DIRECT	GO:0051287~NAD binding	3	2.67857	0.0191431	ALDH2, PARP1, GAPDH	112	37	19304	13.9749	0.999972	0.123519	0.111668
GOTERM_BP_DIRECT	GO:0007095~mitotic G2 DNA damage checkpoint signaling	3	2.67857	0.0193203	PLK1, CHEK1, CDK1	112	38	19734	13.9102	1	0.143867	0.130964
GOTERM_BP_DIRECT	GO:0000122~negative regulation of transcription by RNA polymerase II	12	10.7143	0.01968	MMP12, AR, DNMT1, CDK6, PARP1, CCNE1, STAT1, PLK1, CDK2, ESR1, ESR2, VEGFA	112	963	19734	2.19559	1	0.146024	0.132928
GOTERM_CC_DIRECT	GO:0005911~cell-cell junction	5	4.46429	0.0196802	APP, ITGB3, KIT, AKT1, PIK3R1	112	193	20887	4.83137	0.997577	0.141978	0.130264
GOTERM_MF_DIRECT	GO:0042626~ATPase-coupled transmembrane transporter activity	3	2.67857	0.0201317	ABCC1, ABCB1, CFTR	112	38	19304	13.6071	0.999984	0.128369	0.116054
INTERPRO	IPR029071:Ubiquitin-like_domsf	5	4.46429	0.0202151	IKBKB, PIK3CB, RAF1, PTK2, PIK3CG	112	192	20607	4.79143	0.999982	0.169301	0.15414
GOTERM_BP_DIRECT	GO:0048144~fibroblast proliferation	3	2.67857	0.0202908	CDK1, HRAS, ESR1	112	39	19734	13.5536	1	0.14926	0.135873
GOTERM_BP_DIRECT	GO:0001937~negative regulation of endothelial cell proliferation	3	2.67857	0.0202908	STAT1, ALOX5, XDH	112	39	19734	13.5536	1	0.14926	0.135873
GOTERM_BP_DIRECT	GO:0046718~symbiont entry into host cell	4	3.57143	0.0204024	ITGB3, INSR, CDK1, EGFR	112	103	19734	6.84258	1	0.14926	0.135873
GOTERM_BP_DIRECT	GO:0071346~cellular response to type II interferon	4	3.57143	0.0204024	NOS2, STAT1, CASP1, GAPDH	112	103	19734	6.84258	1	0.14926	0.135873
KEGG_PATHWAY	hsa04650:Natural killer cell mediated cytotoxicity	6	5.35714	0.0205473	SYK, CASP3, PIK3CB, PIK3R1, RAF1, HRAS	108	130	8840	3.77778	0.993285	0.0412659	0.0205473
BIOCARTA	h_plateletAppPathway:Platelet Amyloid Precursor Protein Pathway	4	3.57143	0.0205867	APP, SERPINE1, PLG, F2	67	15	1623	6.4597	0.977778	0.104649	0.0857779
BIOCARTA	h_bcellsurvivalPathway:B Cell Survival Pathway	4	3.57143	0.0205867	CASP3, AKT1, PIK3R1, PIK3CG	67	15	1623	6.4597	0.977778	0.104649	0.0857779
GOTERM_BP_DIRECT	GO:0034599~cellular response to oxidative stress	4	3.57143	0.0209243	EDNRA, ABCC1, PARP1, ABL1	112	104	19734	6.77679	1	0.152543	0.138861
GOTERM_MF_DIRECT	GO:0019900~kinase binding	4	3.57143	0.0210591	NTRK1, CASP1, PLG, EGFR	112	102	19304	6.7591	0.99999	0.130106	0.117623
GOTERM_CC_DIRECT	GO:0035867~alphav-beta3 integrin-IGF-1-IGF1R complex	2	1.78571	0.0210899	ITGB3, IGF1R	112	4	20887	93.2455	0.998433	0.145233	0.13325
GOTERM_CC_DIRECT	GO:0005899~insulin receptor complex	2	1.78571	0.0210899	INSR, IGF1R	112	4	20887	93.2455	0.998433	0.145233	0.13325
GOTERM_MF_DIRECT	GO:0019838~growth factor binding	3	2.67857	0.0211413	SRC, KIT, KDR	112	39	19304	13.2582	0.999991	0.130106	0.117623
GOTERM_BP_DIRECT	GO:0008625~extrinsic apoptotic signaling pathway via death domain receptors	3	2.67857	0.0212813	BCL2, PIK3R1, RAF1	112	40	19734	13.2147	1	0.154605	0.140738
INTERPRO	IPR046965:Cyclin_A/B-like	2	1.78571	0.0213742	CCNA2, CCNB1	112	4	20607	91.9955	0.999991	0.173584	0.158039
INTERPRO	IPR003113:PI3K_ABD	2	1.78571	0.0213742	PIK3CB, PIK3CG	112	4	20607	91.9955	0.999991	0.173584	0.158039
UP_SEQ_FEATURE	DOMAIN:PI3K-ABD	2	1.78571	0.0214133	PIK3CB, PIK3CG	112	4	20569	91.8259	1	0.508013	0.501367
BIOCARTA	h_ghPathway:Growth Hormone Signaling Pathway	5	4.46429	0.0216212	INSR, PIK3R1, RAF1, HRAS, PIK3CG	67	27	1623	4.4859	0.981686	0.106937	0.0876533
UP_KW_LIGAND	KW-0754~Steroid-binding	3	2.67857	0.021622	AR, ESR1, ESR2	85	19	6947	12.9046	0.457766	0.107147	0.0918405
UP_KW_MOLECULAR_FUNCTION	KW-0575~Peroxidase	3	2.67857	0.02178	PTGS2, MPO, PTGS1	110	25	11889	12.9698	0.739008	0.104879	0.0876855
BBID	83.Growth_factors_Survival_factors_Mitogens	4	3.57143	0.0219803	CDK6, BCL2, AKT1, RAF1	22	12	388	5.87879	0.648167	0.469968	0.459751
GOTERM_BP_DIRECT	GO:0007005~mitochondrion organization	4	3.57143	0.0219901	GSK3B, EDNRA, TERT, PARP1	112	106	19734	6.64892	1	0.156108	0.142107
GOTERM_MF_DIRECT	GO:0046982~protein heterodimerization activity	7	6.25	0.0220357	TOP2A, IKBKB, BCL2, AHR, PIK3R1, AURKA, MCL1	112	378	19304	3.1918	0.999994	0.130106	0.117623
GOTERM_BP_DIRECT	GO:0010749~regulation of nitric oxide mediated signal transduction	2	1.78571	0.0223118	PDE5A, VEGFA	112	4	19734	88.0982	1	0.156108	0.142107
GOTERM_BP_DIRECT	GO:0042490~mechanoreceptor differentiation	2	1.78571	0.0223118	NTRK1, NTRK2	112	4	19734	88.0982	1	0.156108	0.142107
GOTERM_BP_DIRECT	GO:1905448~positive regulation of mitochondrial ATP synthesis coupled electron transport	2	1.78571	0.0223118	CCNB1, CDK1	112	4	19734	88.0982	1	0.156108	0.142107
GOTERM_BP_DIRECT	GO:0006304~DNA modification	2	1.78571	0.0223118	MGMT, CYP1B1	112	4	19734	88.0982	1	0.156108	0.142107
GOTERM_BP_DIRECT	GO:0060978~angiogenesis involved in coronary vascular morphogenesis	2	1.78571	0.0223118	ACE, FGF2	112	4	19734	88.0982	1	0.156108	0.142107
GOTERM_BP_DIRECT	GO:1903378~positive regulation of oxidative stress-induced neuron intrinsic apoptotic signaling pathway	2	1.78571	0.0223118	MMP2, MCL1	112	4	19734	88.0982	1	0.156108	0.142107
GOTERM_BP_DIRECT	GO:0032765~positive regulation of mast cell cytokine production	2	1.78571	0.0223118	SYK, KIT	112	4	19734	88.0982	1	0.156108	0.142107
GOTERM_BP_DIRECT	GO:0071395~cellular response to jasmonic acid stimulus	2	1.78571	0.0223118	AKR1C1, AKR1C3	112	4	19734	88.0982	1	0.156108	0.142107
GOTERM_BP_DIRECT	GO:0060571~morphogenesis of an epithelial fold	2	1.78571	0.0223118	AR, EGFR	112	4	19734	88.0982	1	0.156108	0.142107
GOTERM_BP_DIRECT	GO:1905039~carboxylic acid transmembrane transport	2	1.78571	0.0223118	ABCC1, ABCB1	112	4	19734	88.0982	1	0.156108	0.142107
UP_KW_MOLECULAR_FUNCTION	KW-0456~Lyase	6	5.35714	0.0223512	POLB, GLO1, CYP1A2, ODC1, CYP1A1, CYP1B1	110	175	11889	3.70566	0.748143	0.104879	0.0876855
UP_SEQ_FEATURE	LIPID:S-palmitoyl cysteine	6	5.35714	0.0225245	BACE1, GSK3B, HRAS, ESR1, EGFR, CFTR	112	297	20569	3.71014	1	0.525317	0.518445
GOTERM_BP_DIRECT	GO:0006606~protein import into nucleus	4	3.57143	0.0225339	MMP12, SYK, AKT1, PIK3R1	112	107	19734	6.58678	1	0.157134	0.143041
GOTERM_MF_DIRECT	GO:0005030~neurotrophin receptor activity	2	1.78571	0.0228045	NTRK1, NTRK2	112	4	19304	86.1786	0.999996	0.130106	0.117623
GOTERM_MF_DIRECT	GO:0052595~aliphatic amine oxidase activity	2	1.78571	0.0228045	MAOB, MAOA	112	4	19304	86.1786	0.999996	0.130106	0.117623
GOTERM_MF_DIRECT	GO:0030284~nuclear estrogen receptor activity	2	1.78571	0.0228045	ESR1, ESR2	112	4	19304	86.1786	0.999996	0.130106	0.117623
GOTERM_MF_DIRECT	GO:0047655~allyl-alcohol dehydrogenase activity	2	1.78571	0.0228045	AKR1A1, AKR1B1	112	4	19304	86.1786	0.999996	0.130106	0.117623
GOTERM_MF_DIRECT	GO:0035410~dihydrotestosterone 17-beta-dehydrogenase activity	2	1.78571	0.0228045	AKR1C1, AKR1C3	112	4	19304	86.1786	0.999996	0.130106	0.117623
GOTERM_MF_DIRECT	GO:0043121~neurotrophin binding	2	1.78571	0.0228045	NTRK1, NTRK2	112	4	19304	86.1786	0.999996	0.130106	0.117623
GOTERM_MF_DIRECT	GO:0005172~vascular endothelial growth factor receptor binding	2	1.78571	0.0228045	PGF, VEGFA	112	4	19304	86.1786	0.999996	0.130106	0.117623
GOTERM_CC_DIRECT	GO:0015630~microtubule cytoskeleton	5	4.46429	0.0228152	PLK1, AKT1, MAPT, GAPDH, AURKA	112	202	20887	4.61612	0.999082	0.153623	0.140948
UP_KW_LIGAND	KW-0521~NADP	7	6.25	0.0229601	NOS2, AKR1C1, AKR1C3, AKR1A1, AKR1B1, NOX4, PGD	85	183	6947	3.12626	0.478152	0.107147	0.0918405
UP_KW_CELLULAR_COMPONENT	KW-0472~Membrane	61	54.4643	0.022991	ACHE, APP, GSK3B, MT-ND4, MPG, ITGB3, PIK3CG, IGF1R, IKBKB, EDNRA, CASP1, KDR, CYP1B1, AKT1, HRAS, PDGFRB, PDGFRA, ABCC1, SYK, PRMT1, MMP2, AKR1A1, BACE1, AR, MMP13, ADORA2A, KIT, MAPT, RAF1, MET, GAPDH, CFTR, ABCB1, MAOB, MAOA, SRC, ALOX15, ALOX12, PTGS2, CYP19A1, EGFR, AURKA, PTGS1, ALOX5, ABL1, MCL1, NTRK1, PTPN1, NTRK2, ACE, INSR, PLA2G2A, TYR, ESR1, PTK2, PPP5C, CDK5, CYP1A2, CYP1A1, BCL2, N…	107	8340	17942	1.22645	0.513754	0.071272	0.0574774
UP_KW_PTM	KW-0013~ADP-ribosylation	5	4.46429	0.0232958	GSK3B, PARP1, STAT1, AHR, GAPDH	106	147	14252	4.57323	0.432046	0.0647105	0.0440031
GOTERM_BP_DIRECT	GO:0042307~positive regulation of protein import into nucleus	3	2.67857	0.0233214	CDK1, PIK3R1, PTGS2	112	42	19734	12.5855	1	0.161546	0.147057
GOTERM_BP_DIRECT	GO:2000648~positive regulation of stem cell proliferation	3	2.67857	0.0233214	TERT, KDR, FGF2	112	42	19734	12.5855	1	0.161546	0.147057
GOTERM_MF_DIRECT	GO:0051087~protein-folding chaperone binding	4	3.57143	0.0238507	TERT, PLG, MAPT, CFTR	112	107	19304	6.44326	0.999998	0.134657	0.121738
GOTERM_MF_DIRECT	GO:0030331~nuclear estrogen receptor binding	3	2.67857	0.0242932	PARP1, SRC, ESR1	112	42	19304	12.3112	0.999998	0.135742	0.122718
GOTERM_BP_DIRECT	GO:0046427~positive regulation of receptor signaling pathway via JAK-STAT	3	2.67857	0.0243706	KIT, CYP1B1, F2	112	43	19734	12.2928	1	0.167698	0.152658
GOTERM_BP_DIRECT	GO:1901796~regulation of signal transduction by p53 class mediator	3	2.67857	0.0243706	CHEK1, AKT1, AURKA	112	43	19734	12.2928	1	0.167698	0.152658
UP_SEQ_FEATURE	DOMAIN:Nuclear receptor	3	2.67857	0.0245709	AR, ESR1, ESR2	112	45	20569	12.2435	1	0.563493	0.556121
GOTERM_CC_DIRECT	GO:0005788~endoplasmic reticulum lumen	6	5.35714	0.0252993	BACE1, F7, APP, FN1, F2, PTGS2	112	311	20887	3.5979	0.999575	0.1631	0.149643
GOTERM_CC_DIRECT	GO:0005764~lysosome	6	5.35714	0.0252993	BACE1, ACE, SRC, INSR, TYR, MPO	112	311	20887	3.5979	0.999575	0.1631	0.149643
BBID	4.cyclins_&_p27_cell_cycle	3	2.67857	0.0253127	CDK6, CDK2, CDK1	22	5	388	10.5818	0.700312	0.469968	0.459751
GOTERM_BP_DIRECT	GO:0032760~positive regulation of tumor necrosis factor production	4	3.57143	0.0253627	APP, SYK, PIK3R1, MMP8	112	112	19734	6.29273	1	0.173952	0.15835
GOTERM_MF_DIRECT	GO:0048156~tau protein binding	3	2.67857	0.0253841	GSK3B, PPP5C, CDK5	112	43	19304	12.0249	0.999999	0.138971	0.125638
GOTERM_MF_DIRECT	GO:0050661~NADP binding	3	2.67857	0.0253841	NOS2, PGD, GAPDH	112	43	19304	12.0249	0.999999	0.138971	0.125638
INTERPRO	IPR017871:ABC_transporter-like_CS	3	2.67857	0.0255115	ABCC1, ABCB1, CFTR	112	46	20607	11.9994	0.999999	0.197331	0.17966
INTERPRO	IPR001628:Znf_hrmn_rcpt	3	2.67857	0.0255115	AR, ESR1, ESR2	112	46	20607	11.9994	0.999999	0.197331	0.17966
UP_SEQ_FEATURE	DNA_BIND:Nuclear receptor	3	2.67857	0.0255986	AR, ESR1, ESR2	112	46	20569	11.9773	1	0.568124	0.560692
UP_SEQ_FEATURE	ZN_FING:NR C4-type	3	2.67857	0.0255986	AR, ESR1, ESR2	112	46	20569	11.9773	1	0.568124	0.560692
INTERPRO	IPR013151:Immunoglobulin	4	3.57143	0.0259684	PDGFRB, PDGFRA, KIT, KDR	112	118	20607	6.23699	0.999999	0.197331	0.17966
KEGG_PATHWAY	hsa04912:GnRH signaling pathway	5	4.46429	0.0260516	SRC, MMP2, RAF1, HRAS, EGFR	108	93	8840	4.40064	0.998274	0.0518879	0.0260516
GOTERM_CC_DIRECT	GO:0097124~cyclin A2-CDK2 complex	2	1.78571	0.0262931	CCNA2, CDK2	112	5	20887	74.5964	0.999688	0.165975	0.152281
GOTERM_MF_DIRECT	GO:0042056~chemoattractant activity	3	2.67857	0.0264945	FGF2, PGF, VEGFA	112	44	19304	11.7516	1	0.1436	0.129823
GOTERM_BP_DIRECT	GO:0042311~vasodilation	3	2.67857	0.0265256	ADORA2A, EGFR, VEGFA	112	45	19734	11.7464	1	0.180738	0.164528
GOTERM_BP_DIRECT	GO:0031667~response to nutrient levels	3	2.67857	0.0265256	NTRK1, ACE, SRC	112	45	19734	11.7464	1	0.180738	0.164528
INTERPRO	IPR036915:Cyclin-like_sf	3	2.67857	0.0265531	CCNA2, CCNB1, CCNE1	112	47	20607	11.7441	0.999999	0.197331	0.17966
INTERPRO	IPR044482:AKR1C	2	1.78571	0.0266466	AKR1C1, AKR1C3	112	5	20607	73.5964	0.999999	0.197331	0.17966
INTERPRO	IPR024178:Est_rcpt/est-rel_rcp	2	1.78571	0.0266466	ESR1, ESR2	112	5	20607	73.5964	0.999999	0.197331	0.17966
UP_SEQ_FEATURE	DOMAIN:Furin-like cysteine-rich	2	1.78571	0.0266953	EGFR, IGF1R	112	5	20569	73.4607	1	0.583059	0.575431
BIOCARTA	h_hdacPathway:Control of skeletal myogenesis by HDAC & calcium/calmodulin-dependent kinase (CaMK)	5	4.46429	0.0275339	INSR, AKT1, PIK3R1, PIK3CG, IGF1R	67	29	1623	4.17653	0.99396	0.132597	0.108686
INTERPRO	IPR035500:NHR-like_dom_sf	3	2.67857	0.0276117	AR, ESR1, ESR2	112	48	20607	11.4994	1	0.197331	0.17966
INTERPRO	IPR001723:Nuclear_hrmn_rcpt	3	2.67857	0.0276117	AR, ESR1, ESR2	112	48	20607	11.4994	1	0.197331	0.17966
INTERPRO	IPR000536:Nucl_hrmn_rcpt_lig-bd	3	2.67857	0.0276117	AR, ESR1, ESR2	112	48	20607	11.4994	1	0.197331	0.17966
GOTERM_BP_DIRECT	GO:0051604~protein maturation	3	2.67857	0.0276311	IKBKB, CASP3, CASP1	112	46	19734	11.4911	1	0.182929	0.166522
GOTERM_BP_DIRECT	GO:0034097~response to cytokine	3	2.67857	0.0276311	STAT1, BCL2, MCL1	112	46	19734	11.4911	1	0.182929	0.166522
UP_SEQ_FEATURE	DOMAIN:NR LBD	3	2.67857	0.0277056	AR, ESR1, ESR2	112	48	20569	11.4782	1	0.595671	0.587879
GOTERM_BP_DIRECT	GO:0140448~signaling receptor ligand precursor processing	2	1.78571	0.0278122	BACE1, CASP1	112	5	19734	70.4786	1	0.182929	0.166522
GOTERM_BP_DIRECT	GO:0010656~negative regulation of muscle cell apoptotic process	2	1.78571	0.0278122	ALOX12, IGF1R	112	5	19734	70.4786	1	0.182929	0.166522
GOTERM_BP_DIRECT	GO:1901532~regulation of hematopoietic progenitor cell differentiation	2	1.78571	0.0278122	KDR, VEGFA	112	5	19734	70.4786	1	0.182929	0.166522
GOTERM_BP_DIRECT	GO:1905278~positive regulation of epithelial tube formation	2	1.78571	0.0278122	FGF2, VEGFA	112	5	19734	70.4786	1	0.182929	0.166522
GOTERM_BP_DIRECT	GO:0043243~positive regulation of protein-containing complex disassembly	2	1.78571	0.0278122	INSR, IGF1R	112	5	19734	70.4786	1	0.182929	0.166522
GOTERM_BP_DIRECT	GO:0006778~porphyrin-containing compound metabolic process	2	1.78571	0.0278122	CYP1A2, CYP1A1	112	5	19734	70.4786	1	0.182929	0.166522
GOTERM_BP_DIRECT	GO:0032310~prostaglandin secretion	2	1.78571	0.0278122	NOS2, PTGS2	112	5	19734	70.4786	1	0.182929	0.166522
GOTERM_BP_DIRECT	GO:0055118~negative regulation of cardiac muscle contraction	2	1.78571	0.0278122	PDE5A, PIK3CG	112	5	19734	70.4786	1	0.182929	0.166522
GOTERM_BP_DIRECT	GO:0061370~testosterone biosynthetic process	2	1.78571	0.0278122	AKR1C3, CYP19A1	112	5	19734	70.4786	1	0.182929	0.166522
GOTERM_MF_DIRECT	GO:0038191~neuropilin binding	2	1.78571	0.0284247	ABL1, VEGFA	112	5	19304	68.9429	1	0.146726	0.132649
GOTERM_MF_DIRECT	GO:0030235~nitric-oxide synthase regulator activity	2	1.78571	0.0284247	AKT1, ESR1	112	5	19304	68.9429	1	0.146726	0.132649
GOTERM_MF_DIRECT	GO:0043125~ErbB-3 class receptor binding	2	1.78571	0.0284247	CDK5, PIK3R1	112	5	19304	68.9429	1	0.146726	0.132649
GOTERM_MF_DIRECT	GO:0101021~estrogen 2-hydroxylase activity	2	1.78571	0.0284247	CYP1A2, CYP1A1	112	5	19304	68.9429	1	0.146726	0.132649
GOTERM_MF_DIRECT	GO:0032451~demethylase activity	2	1.78571	0.0284247	CYP1A2, CYP1A1	112	5	19304	68.9429	1	0.146726	0.132649
KEGG_PATHWAY	hsa00340:Histidine metabolism	3	2.67857	0.0286409	MAOB, ALDH2, MAOA	108	22	8840	11.1616	0.999091	0.0565775	0.0286409
GOTERM_BP_DIRECT	GO:0000079~regulation of cyclin-dependent protein serine/threonine kinase activity	3	2.67857	0.0287549	CCNA2, CCNB1, CCNE1	112	47	19734	11.2466	1	0.187944	0.171087
GOTERM_BP_DIRECT	GO:0048286~lung alveolus development	3	2.67857	0.0287549	MMP12, ACE, KDR	112	47	19734	11.2466	1	0.187944	0.171087
UP_SEQ_FEATURE	BINDING:in other chain	3	2.67857	0.0287845	GLO1, ODC1, PGD	112	49	20569	11.244	1	0.600113	0.592262
UP_SEQ_FEATURE	DOMAIN:ABC transporter	3	2.67857	0.0287845	ABCC1, ABCB1, CFTR	112	49	20569	11.244	1	0.600113	0.592262
GOTERM_BP_DIRECT	GO:0007399~nervous system development	7	6.25	0.0295721	NTRK1, NTRK2, ACHE, FN1, FGF2, MET, VEGFA	112	414	19734	2.97917	1	0.192681	0.175399
GOTERM_BP_DIRECT	GO:0003007~heart morphogenesis	3	2.67857	0.0298968	INSR, PTK2, VEGFA	112	48	19734	11.0123	1	0.193586	0.176224
GOTERM_BP_DIRECT	GO:0042130~negative regulation of T cell proliferation	3	2.67857	0.0298968	ARG1, PLA2G2A, PDE5A	112	48	19734	11.0123	1	0.193586	0.176224
BIOCARTA	h_sam68Pathway:Regulation of Splicing through Sam68	3	2.67857	0.0299731	SRC, CDK1, HRAS	67	7	1623	10.3817	0.996186	0.140643	0.115281
UP_KW_PTM	KW-1015~Disulfide bond	39	34.8214	0.0301101	APP, ACHE, ITGB3, GLO1, PLG, PTGS2, MPO, EGFR, IGF1R, PTGS1, EDNRA, KDR, AKT1, XDH, PDGFRB, NTRK1, PDGFRA, NTRK2, ACE, MMP2, INSR, PLA2G2A, MMP3, FN1, MMP8, F2, MMP9, PGF, VEGFA, BACE1, MMP12, F7, MMP13, ADORA2A, APEX1, KIT, NOX4, MAPT, MET	106	3906	14252	1.34246	0.519892	0.0731279	0.049727
KEGG_PATHWAY	hsa04666:Fc gamma R-mediated phagocytosis	5	4.46429	0.0308011	SYK, AKT1, PIK3CB, PIK3R1, RAF1	108	98	8840	4.17611	0.999468	0.0603501	0.0308011
INTERPRO	IPR003439:ABC_transporter-like_ATP-bd	3	2.67857	0.0308874	ABCC1, ABCB1, CFTR	112	51	20607	10.823	1	0.217837	0.198329
GOTERM_BP_DIRECT	GO:0051781~positive regulation of cell division	3	2.67857	0.0310565	FGF2, PGF, VEGFA	112	49	19734	10.7875	1	0.199854	0.18193
GOTERM_BP_DIRECT	GO:0072089~stem cell proliferation	3	2.67857	0.0310565	ABCB1, KDR, FGF2	112	49	19734	10.7875	1	0.199854	0.18193
GOTERM_CC_DIRECT	GO:0097443~sorting endosome	2	1.78571	0.0314689	PTPN1, KDR	112	6	20887	62.1637	0.999938	0.194594	0.178538
KEGG_PATHWAY	hsa04750:Inflammatory mediator regulation of TRP channels	5	4.46429	0.0318084	NTRK1, SRC, ALOX12, PIK3CB, PIK3R1	108	99	8840	4.13393	0.999586	0.0618211	0.0318084
SMART	SM00385:CYCLIN	3	2.67857	0.0319196	CCNA2, CCNB1, CCNE1	80	38	10692	10.5513	0.94053	0.308556	0.290823
UP_SEQ_FEATURE	DOMAIN:Receptor L-domain	2	1.78571	0.031949	EGFR, IGF1R	112	6	20569	61.2173	1	0.656146	0.647562
UP_KW_PTM	KW-0325~Glycoprotein	46	41.0714	0.0321763	APP, ACHE, ABCB1, ITGB3, SERPINE1, PLG, PTGS2, MPO, EGFR, IGF1R, PTGS1, EDNRA, TTR, KDR, AKT1, HRAS, PDGFRB, NTRK1, PDGFRA, NTRK2, ABCC1, ACE, MMP2, INSR, MMP3, FN1, TYR, MMP8, F2, MMP9, ESR1, PGF, VEGFA, BACE1, MMP12, F7, MMP13, ADORA2A, CYP1A2, KIT, CYP1A1, NOX4, MAPT, MET, GAPDH, CFTR	106	4813	14252	1.28503	0.543847	0.0731279	0.049727
GOTERM_BP_DIRECT	GO:0008202~steroid metabolic process	3	2.67857	0.0322338	AKR1C3, CYP1A1, CYP1B1	112	50	19734	10.5718	1	0.204699	0.18634
GOTERM_BP_DIRECT	GO:0014823~response to activity	3	2.67857	0.0322338	MMP2, ITGB3, CDK1	112	50	19734	10.5718	1	0.204699	0.18634
GOTERM_BP_DIRECT	GO:0008542~visual learning	3	2.67857	0.0322338	APP, CDK5, KIT	112	50	19734	10.5718	1	0.204699	0.18634
GOTERM_BP_DIRECT	GO:0051384~response to glucocorticoid	3	2.67857	0.0322338	CASP3, BCL2, PTGS2	112	50	19734	10.5718	1	0.204699	0.18634
GOTERM_CC_DIRECT	GO:0005768~endosome	6	5.35714	0.0326039	BACE1, APP, ACE, CDK2, KDR, EGFR	112	333	20887	3.3602	0.999957	0.19758	0.181278
GOTERM_BP_DIRECT	GO:0051902~negative regulation of mitochondrial depolarization	2	1.78571	0.033282	SRC, BCL2	112	6	19734	58.7321	1	0.204699	0.18634
GOTERM_BP_DIRECT	GO:0010632~regulation of epithelial cell migration	2	1.78571	0.033282	SRC, PTK2	112	6	19734	58.7321	1	0.204699	0.18634
GOTERM_BP_DIRECT	GO:0036324~vascular endothelial growth factor receptor-2 signaling pathway	2	1.78571	0.033282	KDR, VEGFA	112	6	19734	58.7321	1	0.204699	0.18634
GOTERM_BP_DIRECT	GO:0051702~biological process involved in interaction with symbiont	2	1.78571	0.033282	FN1, PLG	112	6	19734	58.7321	1	0.204699	0.18634
GOTERM_BP_DIRECT	GO:1990962~xenobiotic transport across blood-brain barrier	2	1.78571	0.033282	ABCC1, ABCB1	112	6	19734	58.7321	1	0.204699	0.18634
GOTERM_BP_DIRECT	GO:0007044~cell-substrate junction assembly	2	1.78571	0.033282	ITGB3, FN1	112	6	19734	58.7321	1	0.204699	0.18634
GOTERM_BP_DIRECT	GO:0051712~positive regulation of killing of cells of another organism	2	1.78571	0.033282	SYK, NOS2	112	6	19734	58.7321	1	0.204699	0.18634
GOTERM_BP_DIRECT	GO:0060754~positive regulation of mast cell chemotaxis	2	1.78571	0.033282	PGF, VEGFA	112	6	19734	58.7321	1	0.204699	0.18634
GOTERM_BP_DIRECT	GO:0006527~arginine catabolic process	2	1.78571	0.033282	NOS2, ARG1	112	6	19734	58.7321	1	0.204699	0.18634
GOTERM_BP_DIRECT	GO:0035655~interleukin-18-mediated signaling pathway	2	1.78571	0.033282	AKT1, PIK3R1	112	6	19734	58.7321	1	0.204699	0.18634
GOTERM_BP_DIRECT	GO:0002320~lymphoid progenitor cell differentiation	2	1.78571	0.033282	KIT, BCL2	112	6	19734	58.7321	1	0.204699	0.18634
GOTERM_BP_DIRECT	GO:0010951~negative regulation of endopeptidase activity	3	2.67857	0.0334285	SERPINE1, AKT1, GAPDH	112	51	19734	10.3645	1	0.204995	0.18661
GOTERM_MF_DIRECT	GO:0031625~ubiquitin protein ligase binding	6	5.35714	0.0338428	GSK3B, ABCB1, PARP1, BCL2, EGFR, AURKA	112	311	19304	3.32522	1	0.16608	0.150147
BIOCARTA	h_spryPathway:Sprouty regulation of tyrosine kinase signals	4	3.57143	0.0338473	SRC, RAF1, HRAS, EGFR	67	18	1623	5.38308	0.998166	0.154851	0.126927
KEGG_PATHWAY	hsa04916:Melanogenesis	5	4.46429	0.0338806	GSK3B, KIT, TYR, RAF1, HRAS	108	101	8840	4.05207	0.999753	0.0653219	0.0338806
GOTERM_MF_DIRECT	GO:0051434~BH3 domain binding	2	1.78571	0.0340128	BCL2, MCL1	112	6	19304	57.4524	1	0.16608	0.150147
GOTERM_MF_DIRECT	GO:0035173~histone kinase activity	2	1.78571	0.0340128	CDK2, CDK1	112	6	19304	57.4524	1	0.16608	0.150147
GOTERM_MF_DIRECT	GO:0008131~primary amine oxidase activity	2	1.78571	0.0340128	MAOB, MAOA	112	6	19304	57.4524	1	0.16608	0.150147
GOTERM_MF_DIRECT	GO:0047086~ketosteroid monooxygenase activity	2	1.78571	0.0340128	AKR1C1, AKR1C3	112	6	19304	57.4524	1	0.16608	0.150147
GOTERM_MF_DIRECT	GO:0047024~5alpha-androstane-3beta,17beta-diol dehydrogenase activity	2	1.78571	0.0340128	AKR1C1, AKR1C3	112	6	19304	57.4524	1	0.16608	0.150147
GOTERM_BP_DIRECT	GO:0046854~phosphatidylinositol phosphate biosynthetic process	3	2.67857	0.0346403	PIK3CB, PIK3R1, PIK3CG	112	52	19734	10.1652	1	0.210569	0.191683
GOTERM_BP_DIRECT	GO:0031623~receptor internalization	3	2.67857	0.0346403	ACHE, SYK, INSR	112	52	19734	10.1652	1	0.210569	0.191683
GOTERM_BP_DIRECT	GO:0070371~ERK1 and ERK2 cascade	3	2.67857	0.0346403	CDK1, ABL1, FGF2	112	52	19734	10.1652	1	0.210569	0.191683
GOTERM_BP_DIRECT	GO:0007166~cell surface receptor signaling pathway	6	5.35714	0.0350611	PRMT1, F2, HRAS, MET, PTK2, EGFR	112	321	19734	3.29339	1	0.212507	0.193448
UP_SEQ_FEATURE	DOMAIN:Ig-like C2-type 3	4	3.57143	0.0353768	PDGFRB, PDGFRA, KIT, KDR	112	133	20569	5.52336	1	0.71586	0.706496
GOTERM_CC_DIRECT	GO:0001673~male germ cell nucleus	3	2.67857	0.0357806	TOP2A, CDK2, TOP1	112	56	20887	9.99059	0.999984	0.212579	0.19504
GOTERM_BP_DIRECT	GO:0007249~canonical NF-kappaB signal transduction	3	2.67857	0.0358691	IKBKB, ABL1, AKT1	112	53	19734	9.97338	1	0.216774	0.197332
KEGG_PATHWAY	hsa05130:Pathogenic Escherichia coli infection	7	6.25	0.0363729	IKBKB, SRC, CASP3, CASP1, ABL1, F2, GAPDH	108	203	8840	2.82248	0.999868	0.0695705	0.0363729
GOTERM_CC_DIRECT	GO:0030426~growth cone	4	3.57143	0.0366759	APP, CDK5, ABL1, MAPT	112	137	20887	5.44499	0.999988	0.213708	0.196075
BBID	2.Cytokine_Receptors	3	2.67857	0.036732	STAT1, PIK3R1, RAF1	22	6	388	8.81818	0.827768	0.469968	0.459751
INTERPRO	IPR000341:PI3K_Ras-bd_dom	2	1.78571	0.0371071	PIK3CB, PIK3CG	112	7	20607	52.5689	1	0.254992	0.232157
INTERPRO	IPR023581:PD_growth_factor_CS	2	1.78571	0.0371071	PGF, VEGFA	112	7	20607	52.5689	1	0.254992	0.232157
UP_SEQ_FEATURE	DOMAIN:PI3K-RBD	2	1.78571	0.0371745	PIK3CB, PIK3CG	112	7	20569	52.4719	1	0.720453	0.711029
UP_SEQ_FEATURE	DOMAIN:Kringle 2	2	1.78571	0.0371745	PLG, F2	112	7	20569	52.4719	1	0.720453	0.711029
UP_SEQ_FEATURE	DOMAIN:Kringle 1	2	1.78571	0.0371745	PLG, F2	112	7	20569	52.4719	1	0.720453	0.711029
INTERPRO	IPR013088:Znf_NHR/GATA	3	2.67857	0.03787	AR, ESR1, ESR2	112	57	20607	9.68374	1	0.256941	0.233931
GOTERM_MF_DIRECT	GO:0001784~phosphotyrosine residue binding	3	2.67857	0.0386244	SYK, ABL1, PIK3R1	112	54	19304	9.5754	1	0.186915	0.168982
GOTERM_BP_DIRECT	GO:0060736~prostate gland growth	2	1.78571	0.0387212	AR, CYP19A1	112	7	19734	50.3418	1	0.230668	0.20998
GOTERM_BP_DIRECT	GO:0048864~stem cell development	2	1.78571	0.0387212	BCL2, FGF2	112	7	19734	50.3418	1	0.230668	0.20998
GOTERM_BP_DIRECT	GO:0007435~salivary gland morphogenesis	2	1.78571	0.0387212	POLB, EGFR	112	7	19734	50.3418	1	0.230668	0.20998
GOTERM_BP_DIRECT	GO:0051128~regulation of cellular component organization	2	1.78571	0.0387212	ABL1, PTK2	112	7	19734	50.3418	1	0.230668	0.20998
GOTERM_BP_DIRECT	GO:0009624~response to nematode	2	1.78571	0.0387212	CYP1A1, PTGS2	112	7	19734	50.3418	1	0.230668	0.20998
UP_KW_BIOLOGICAL_PROCESS	KW-0797~Tissue remodeling	2	1.78571	0.0391181	PLG, F2	92	5	11450	49.7826	0.943475	0.234708	0.20863
GOTERM_MF_DIRECT	GO:0046934~1-phosphatidylinositol-4,5-bisphosphate 3-kinase activity	2	1.78571	0.039569	PIK3CB, PIK3CG	112	7	19304	49.2449	1	0.188127	0.170077
GOTERM_MF_DIRECT	GO:0035005~1-phosphatidylinositol-4-phosphate 3-kinase activity	2	1.78571	0.039569	PIK3CB, PIK3CG	112	7	19304	49.2449	1	0.188127	0.170077
GOTERM_BP_DIRECT	GO:0043627~response to estrogen	3	2.67857	0.0396546	F7, MMP2, ESR1	112	56	19734	9.43909	1	0.235555	0.214429
KEGG_PATHWAY	hsa04934:Cushing syndrome	6	5.35714	0.0396794	GSK3B, CDK6, CCNE1, CDK2, AHR, EGFR	108	155	8840	3.16846	0.999942	0.075297	0.0396794
GOTERM_CC_DIRECT	GO:0098794~postsynapse	4	3.57143	0.0408166	GSK3B, ABL1, AKT1, MET	112	143	20887	5.21653	0.999997	0.233348	0.214095
BBID	26.cyclin-CDK_complexes	4	3.57143	0.0408668	CDK6, CDK5, CDK2, CDK1	22	15	388	4.70303	0.859295	0.469968	0.459751
GOTERM_BP_DIRECT	GO:1903078~positive regulation of protein localization to plasma membrane	3	2.67857	0.0409488	AKT1, PIK3R1, EGFR	112	57	19734	9.2735	1	0.241865	0.220172
GOTERM_BP_DIRECT	GO:0016241~regulation of macroautophagy	3	2.67857	0.0409488	CDK5, CASP3, GAPDH	112	57	19734	9.2735	1	0.241865	0.220172
UP_SEQ_FEATURE	CROSSLNK:Glycyl lysine isopeptide (Lys-Gly) (interchain with G-Cter in SUMO2); alternate	6	5.35714	0.0412719	TOP2A, DNMT1, PARP1, STAT1, CDK1, TOP1	112	350	20569	3.14832	1	0.787893	0.777587
BIOCARTA	h_at1rPathway:Angiotensin II mediated activation of JNK Pathway via Pyk2 dependent signaling	5	4.46429	0.0420215	SRC, RAF1, HRAS, PTK2, EGFR	67	33	1623	3.67028	0.999613	0.187559	0.153737
GOTERM_BP_DIRECT	GO:0030282~bone mineralization	3	2.67857	0.0422588	MMP13, ALOX15, PTGS2	112	58	19734	9.11361	1	0.248897	0.226574
INTERPRO	IPR002420:PI3K-type_C2_dom	2	1.78571	0.0422955	PIK3CB, PIK3CG	112	8	20607	45.9978	1	0.276468	0.25171
INTERPRO	IPR020728:Bcl2_BH3_motif_CS	2	1.78571	0.0422955	BCL2, MCL1	112	8	20607	45.9978	1	0.276468	0.25171
INTERPRO	IPR020726:Bcl2_BH2_motif_CS	2	1.78571	0.0422955	BCL2, MCL1	112	8	20607	45.9978	1	0.276468	0.25171
UP_SEQ_FEATURE	DOMAIN:C2 PI3K-type	2	1.78571	0.0423722	PIK3CB, PIK3CG	112	8	20569	45.9129	1	0.787893	0.777587
UP_SEQ_FEATURE	DOMAIN:Platelet-derived growth factor (PDGF) family profile	2	1.78571	0.0423722	PGF, VEGFA	112	8	20569	45.9129	1	0.787893	0.777587
SMART	SM00252:SH2	4	3.57143	0.0425425	SYK, SRC, ABL1, PIK3R1	80	105	10692	5.09143	0.977228	0.326999	0.308206
KEGG_PATHWAY	hsa04620:Toll-like receptor signaling pathway	5	4.46429	0.042944	IKBKB, STAT1, AKT1, PIK3CB, PIK3R1	108	109	8840	3.75467	0.999975	0.0808555	0.042944
GOTERM_BP_DIRECT	GO:0007267~cell-cell signaling	5	4.46429	0.0432256	AR, ADORA2A, MAPT, ESR2, PGF	112	234	19734	3.76488	1	0.252779	0.230107
SMART	SM00144:PI3K_rbd	2	1.78571	0.0435313	PIK3CB, PIK3CG	80	6	10692	44.55	0.979186	0.326999	0.308206
GOTERM_BP_DIRECT	GO:0006366~transcription by RNA polymerase II	5	4.46429	0.0437905	AR, PARP1, PIK3R1, ESR1, FGF2	112	235	19734	3.74886	1	0.252779	0.230107
GOTERM_BP_DIRECT	GO:0010544~negative regulation of platelet activation	2	1.78571	0.0441302	PDGFRA, F2	112	8	19734	44.0491	1	0.252779	0.230107
GOTERM_BP_DIRECT	GO:1902531~regulation of intracellular signal transduction	2	1.78571	0.0441302	RAF1, PTK2	112	8	19734	44.0491	1	0.252779	0.230107
GOTERM_BP_DIRECT	GO:0060740~prostate gland epithelium morphogenesis	2	1.78571	0.0441302	AR, MMP2	112	8	19734	44.0491	1	0.252779	0.230107
GOTERM_BP_DIRECT	GO:0061044~negative regulation of vascular wound healing	2	1.78571	0.0441302	ALOX5, SERPINE1	112	8	19734	44.0491	1	0.252779	0.230107
GOTERM_BP_DIRECT	GO:0006266~DNA ligation	2	1.78571	0.0441302	TOP2A, MGMT	112	8	19734	44.0491	1	0.252779	0.230107
GOTERM_BP_DIRECT	GO:1904045~cellular response to aldosterone	2	1.78571	0.0441302	ACE, IGF1R	112	8	19734	44.0491	1	0.252779	0.230107
GOTERM_BP_DIRECT	GO:0007172~signal complex assembly	2	1.78571	0.0441302	SRC, PTK2	112	8	19734	44.0491	1	0.252779	0.230107
GOTERM_BP_DIRECT	GO:0007077~mitotic nuclear membrane disassembly	2	1.78571	0.0441302	PLK1, CDK1	112	8	19734	44.0491	1	0.252779	0.230107
BIOCARTA	h_igf1mtorPathway:Skeletal muscle hypertrophy is regulated via AKT/mTOR pathway	4	3.57143	0.0446368	GSK3B, AKT1, PIK3R1, IGF1R	67	20	1623	4.84478	0.999765	0.194489	0.159417
GOTERM_BP_DIRECT	GO:0007584~response to nutrient	3	2.67857	0.0449254	STAT1, AKR1C3, CYP1B1	112	60	19734	8.80982	1	0.256629	0.233612
UP_KW_MOLECULAR_FUNCTION	KW-0195~Cyclin	3	2.67857	0.0450482	CCNA2, CCNB1, CCNE1	110	37	11889	8.76339	0.939901	0.196281	0.164104
GOTERM_MF_DIRECT	GO:0047023~androsterone dehydrogenase activity	2	1.78571	0.0450936	AKR1C1, AKR1C3	112	8	19304	43.0893	1	0.210696	0.190482
GOTERM_MF_DIRECT	GO:0005021~vascular endothelial growth factor receptor activity	2	1.78571	0.0450936	PDGFRA, KDR	112	8	19304	43.0893	1	0.210696	0.190482
SMART	SM00399:ZnF_C4	3	2.67857	0.0452565	AR, ESR1, ESR2	80	46	10692	8.7163	0.982211	0.326999	0.308206
GOTERM_BP_DIRECT	GO:0050853~B cell receptor signaling pathway	3	2.67857	0.0462816	SYK, BCL2, ABL1	112	61	19734	8.6654	1	0.263653	0.240007
GOTERM_CC_DIRECT	GO:0097136~Bcl-2 family protein complex	2	1.78571	0.0468334	BCL2, MCL1	112	9	20887	41.4425	1	0.262787	0.241105
INTERPRO	IPR000072:PDGF/VEGF_dom	2	1.78571	0.0474562	PGF, VEGFA	112	9	20607	40.8869	1	0.299253	0.272454
INTERPRO	IPR042236:PI3K_accessory_sf	2	1.78571	0.0474562	PIK3CB, PIK3CG	112	9	20607	40.8869	1	0.299253	0.272454
INTERPRO	IPR020717:Bcl2_BH1_motif_CS	2	1.78571	0.0474562	BCL2, MCL1	112	9	20607	40.8869	1	0.299253	0.272454
BIOCARTA	h_reckPathway:Inhibition of Matrix Metalloproteinases	3	2.67857	0.0487563	MMP2, HRAS, MMP9	67	9	1623	8.07463	0.999893	0.202782	0.166215
BIOCARTA	h_plcPathway:Phospholipase C Signaling Pathway	3	2.67857	0.0487563	AKT1, PIK3R1, PIK3CG	67	9	1623	8.07463	0.999893	0.202782	0.166215
SMART	SM00430:HOLI	3	2.67857	0.048862	AR, ESR1, ESR2	80	48	10692	8.35312	0.987201	0.326999	0.308206
GOTERM_BP_DIRECT	GO:0048167~regulation of synaptic plasticity	3	2.67857	0.0490386	ACE, CDK5, MAPT	112	63	19734	8.39031	1	0.276006	0.251251
GOTERM_MF_DIRECT	GO:0000287~magnesium ion binding	5	4.46429	0.0492468	TOP2A, EPHX2, PLK1, CDK2, ABL1	112	239	19304	3.6058	1	0.222911	0.201524
GOTERM_BP_DIRECT	GO:0061042~vascular wound healing	2	1.78571	0.0495089	KDR, VEGFA	112	9	19734	39.1548	1	0.276006	0.251251
GOTERM_BP_DIRECT	GO:0060346~bone trabecula formation	2	1.78571	0.0495089	MMP2, VEGFA	112	9	19734	39.1548	1	0.276006	0.251251
GOTERM_BP_DIRECT	GO:0060385~axonogenesis involved in innervation	2	1.78571	0.0495089	NTRK1, EDNRA	112	9	19734	39.1548	1	0.276006	0.251251
GOTERM_BP_DIRECT	GO:0014909~smooth muscle cell migration	2	1.78571	0.0495089	ITGB3, BCL2	112	9	19734	39.1548	1	0.276006	0.251251
GOTERM_BP_DIRECT	GO:0010907~positive regulation of glucose metabolic process	2	1.78571	0.0495089	SRC, AKT1	112	9	19734	39.1548	1	0.276006	0.251251
GOTERM_BP_DIRECT	GO:0051901~positive regulation of mitochondrial depolarization	2	1.78571	0.0495089	PARP1, KDR	112	9	19734	39.1548	1	0.276006	0.251251
GOTERM_BP_DIRECT	GO:0001775~cell activation	2	1.78571	0.0495089	PDGFRA, SYK	112	9	19734	39.1548	1	0.276006	0.251251
GOTERM_BP_DIRECT	GO:0032757~positive regulation of interleukin-8 production	3	2.67857	0.050439	SYK, NOS2, SERPINE1	112	64	19734	8.25921	1	0.280441	0.255289
GOTERM_MF_DIRECT	GO:0047045~testosterone 17-beta-dehydrogenase (NADP+) activity	2	1.78571	0.0505867	AKR1C1, AKR1C3	112	9	19304	38.3016	1	0.222911	0.201524
GOTERM_MF_DIRECT	GO:0051400~BH domain binding	2	1.78571	0.0505867	BCL2, MCL1	112	9	19304	38.3016	1	0.222911	0.201524
GOTERM_MF_DIRECT	GO:0016655~oxidoreductase activity, acting on NAD(P)H, quinone or similar compound as acceptor	2	1.78571	0.0505867	AKR1C1, AKR1C3	112	9	19304	38.3016	1	0.222911	0.201524
GOTERM_MF_DIRECT	GO:0001758~retinal dehydrogenase activity	2	1.78571	0.0505867	AKR1C3, AKR1B1	112	9	19304	38.3016	1	0.222911	0.201524
GOTERM_MF_DIRECT	GO:0047044~androstan-3-alpha,17-beta-diol dehydrogenase activity	2	1.78571	0.0505867	AKR1C1, AKR1C3	112	9	19304	38.3016	1	0.222911	0.201524
GOTERM_MF_DIRECT	GO:0032052~bile acid binding	2	1.78571	0.0505867	AKR1C1, AKR1C3	112	9	19304	38.3016	1	0.222911	0.201524
KEGG_PATHWAY	hsa01523:Antifolate resistance	3	2.67857	0.0506811	IKBKB, ABCC1, ALOX12	108	30	8840	8.18519	0.999996	0.0932409	0.0506811
KEGG_PATHWAY	hsa00591:Linoleic acid metabolism	3	2.67857	0.0506811	ALOX15, CYP1A2, PLA2G2A	108	30	8840	8.18519	0.999996	0.0932409	0.0506811
KEGG_PATHWAY	hsa04022:cGMP-PKG signaling pathway	6	5.35714	0.0506828	EDNRA, INSR, AKT1, PDE5A, RAF1, PIK3CG	108	166	8840	2.9585	0.999996	0.0932409	0.0506828
UP_KW_DISEASE	KW-1008~Amyloidosis	3	2.67857	0.0513914	APP, PPP5C, TTR	58	31	4817	8.03726	0.824663	0.527977	0.527977
GOTERM_BP_DIRECT	GO:0001570~vasculogenesis	3	2.67857	0.0518538	NTRK2, KDR, VEGFA	112	65	19734	8.13214	1	0.28754	0.261751
KEGG_PATHWAY	hsa04670:Leukocyte transendothelial migration	5	4.46429	0.0518929	MMP2, PIK3CB, PIK3R1, MMP9, PTK2	108	116	8840	3.5281	0.999997	0.0947438	0.0518929
UP_KW_CELLULAR_COMPONENT	KW-0967~Endosome	9	8.03571	0.052411	NTRK1, BACE1, NTRK2, APP, INSR, CDK2, KDR, EGFR, CFTR	107	692	17942	2.18084	0.811539	0.147704	0.119116
GOTERM_CC_DIRECT	GO:0031965~nuclear membrane	5	4.46429	0.0524313	ALOX5, BCL2, ABL1, GAPDH, EGFR	112	264	20887	3.53203	1	0.286524	0.262884
INTERPRO	IPR001263:PI3K_accessory_dom	2	1.78571	0.0525893	PIK3CB, PIK3CG	112	10	20607	36.7982	1	0.323999	0.294984
INTERPRO	IPR026298:Bcl-2_fam	2	1.78571	0.0525893	BCL2, MCL1	112	10	20607	36.7982	1	0.323999	0.294984
UP_SEQ_FEATURE	DOMAIN:SH2 2	2	1.78571	0.0526841	SYK, PIK3R1	112	10	20569	36.7304	1	0.917638	0.905634
UP_SEQ_FEATURE	DOMAIN:SH2 1	2	1.78571	0.0526841	SYK, PIK3R1	112	10	20569	36.7304	1	0.917638	0.905634
UP_SEQ_FEATURE	DOMAIN:PIK helical	2	1.78571	0.0526841	PIK3CB, PIK3CG	112	10	20569	36.7304	1	0.917638	0.905634
UP_SEQ_FEATURE	MOTIF:BH1	2	1.78571	0.0526841	BCL2, MCL1	112	10	20569	36.7304	1	0.917638	0.905634
UP_SEQ_FEATURE	DOMAIN:Amine oxidase	2	1.78571	0.0526841	MAOB, MAOA	112	10	20569	36.7304	1	0.917638	0.905634
GOTERM_BP_DIRECT	GO:0000226~microtubule cytoskeleton organization	4	3.57143	0.052737	CDK5, CDK1, MAPT, GAPDH	112	150	19734	4.69857	1	0.2903	0.264264
GOTERM_CC_DIRECT	GO:0005770~late endosome	4	3.57143	0.052955	NTRK1, BACE1, SRC, INSR	112	159	20887	4.6916	1	0.286524	0.262884
INTERPRO	IPR003598:Ig_sub2	5	4.46429	0.0533533	PDGFRB, NTRK2, PDGFRA, KIT, KDR	112	262	20607	3.51128	1	0.32497	0.295868
UP_KW_MOLECULAR_FUNCTION	KW-0497~Mitogen	3	2.67857	0.0541793	FGF2, PGF, VEGFA	110	41	11889	7.90843	0.966554	0.220329	0.18421
GOTERM_BP_DIRECT	GO:0008283~cell population proliferation	4	3.57143	0.0544566	EDNRA, ODC1, AKT1, TYR	112	152	19734	4.63675	1	0.2903	0.264264
KEGG_PATHWAY	hsa05204:Chemical carcinogenesis - DNA adducts	4	3.57143	0.0545273	CYP1A2, CYP1A1, CYP1B1, PTGS2	108	71	8840	4.61137	0.999999	0.0988052	0.0545273
GOTERM_BP_DIRECT	GO:0007416~synapse assembly	3	2.67857	0.0547256	ACHE, CDK5, MAPT	112	67	19734	7.88939	1	0.2903	0.264264
GOTERM_BP_DIRECT	GO:0042752~regulation of circadian rhythm	3	2.67857	0.0547256	TOP2A, GSK3B, CDK1	112	67	19734	7.88939	1	0.2903	0.264264
GOTERM_BP_DIRECT	GO:0001553~luteinization	2	1.78571	0.0548577	PDGFRA, MMP2	112	10	19734	35.2393	1	0.2903	0.264264
GOTERM_BP_DIRECT	GO:2000048~negative regulation of cell-cell adhesion mediated by cadherin	2	1.78571	0.0548577	PLG, VEGFA	112	10	19734	35.2393	1	0.2903	0.264264
GOTERM_BP_DIRECT	GO:0051093~negative regulation of developmental process	2	1.78571	0.0548577	GSK3B, KIT	112	10	19734	35.2393	1	0.2903	0.264264
GOTERM_BP_DIRECT	GO:0045124~regulation of bone resorption	2	1.78571	0.0548577	SRC, ITGB3	112	10	19734	35.2393	1	0.2903	0.264264
GOTERM_BP_DIRECT	GO:0001945~lymph vessel development	2	1.78571	0.0548577	SYK, KDR	112	10	19734	35.2393	1	0.2903	0.264264
GOTERM_BP_DIRECT	GO:0060055~angiogenesis involved in wound healing	2	1.78571	0.0548577	ITGB3, PIK3CB	112	10	19734	35.2393	1	0.2903	0.264264
GOTERM_BP_DIRECT	GO:0140115~export across plasma membrane	2	1.78571	0.0548577	ABCC1, ABCB1	112	10	19734	35.2393	1	0.2903	0.264264
GOTERM_BP_DIRECT	GO:1990416~cellular response to brain-derived neurotrophic factor stimulus	2	1.78571	0.0548577	NTRK2, MAPT	112	10	19734	35.2393	1	0.2903	0.264264
GOTERM_BP_DIRECT	GO:0033629~negative regulation of cell adhesion mediated by integrin	2	1.78571	0.0548577	SERPINE1, CYP1B1	112	10	19734	35.2393	1	0.2903	0.264264
GOTERM_BP_DIRECT	GO:0061298~retina vasculature development in camera-type eye	2	1.78571	0.0548577	PDGFRB, PDGFRA	112	10	19734	35.2393	1	0.2903	0.264264
GOTERM_BP_DIRECT	GO:0070633~transepithelial transport	2	1.78571	0.0548577	ABCC1, ABCB1	112	10	19734	35.2393	1	0.2903	0.264264
GOTERM_BP_DIRECT	GO:0043586~tongue development	2	1.78571	0.0548577	KIT, EGFR	112	10	19734	35.2393	1	0.2903	0.264264
GOTERM_BP_DIRECT	GO:0006265~DNA topological change	2	1.78571	0.0548577	TOP2A, TOP1	112	10	19734	35.2393	1	0.2903	0.264264
GOTERM_BP_DIRECT	GO:0071394~cellular response to testosterone stimulus	2	1.78571	0.0548577	AR, IGF1R	112	10	19734	35.2393	1	0.2903	0.264264
GOTERM_CC_DIRECT	GO:0043197~dendritic spine	4	3.57143	0.0554044	NTRK2, APP, MAPT, PTK2	112	162	20887	4.60472	1	0.29243	0.268302
GOTERM_MF_DIRECT	GO:0043225~ATPase-coupled inorganic anion transmembrane transporter activity	2	1.78571	0.0560485	ABCC1, CFTR	112	10	19304	34.4714	1	0.243026	0.21971
GOTERM_MF_DIRECT	GO:0016303~1-phosphatidylinositol-3-kinase activity	2	1.78571	0.0560485	PIK3CB, PIK3CG	112	10	19304	34.4714	1	0.243026	0.21971
KEGG_PATHWAY	hsa04024:cAMP signaling pathway	7	6.25	0.0560752	EDNRA, ADORA2A, AKT1, PIK3CB, PIK3R1, RAF1, CFTR	108	226	8840	2.53523	0.999999	0.100852	0.0560752
GOTERM_BP_DIRECT	GO:0007052~mitotic spindle organization	3	2.67857	0.0561822	CCNB1, PLK1, AURKA	112	68	19734	7.77337	1	0.295063	0.268599
GOTERM_BP_DIRECT	GO:0001819~positive regulation of cytokine production	3	2.67857	0.0561822	SRC, GAPDH, PIK3CG	112	68	19734	7.77337	1	0.295063	0.268599
GOTERM_BP_DIRECT	GO:0071466~cellular response to xenobiotic stimulus	3	2.67857	0.0561822	NOS2, ITGB3, EGFR	112	68	19734	7.77337	1	0.295063	0.268599
BIOCARTA	h_eicosanoidPathway:Eicosanoid Metabolism	4	3.57143	0.056932	ALOX5, EPHX2, PTGS2, PTGS1	67	22	1623	4.40434	0.999978	0.221672	0.181698
BIOCARTA	h_aktPathway:AKT Signaling Pathway	4	3.57143	0.056932	IKBKB, AKT1, PIK3R1, PIK3CG	67	22	1623	4.40434	0.999978	0.221672	0.181698
BIOCARTA	h_il2Pathway:IL 2 signaling pathway	4	3.57143	0.056932	CSNK2A1, SYK, RAF1, HRAS	67	22	1623	4.40434	0.999978	0.221672	0.181698
GOTERM_CC_DIRECT	GO:0000940~outer kinetochore	2	1.78571	0.0569419	CCNB1, PLK1	112	11	20887	33.9075	1	0.29243	0.268302
GOTERM_CC_DIRECT	GO:0005641~nuclear envelope lumen	2	1.78571	0.0569419	APP, ALOX5	112	11	20887	33.9075	1	0.29243	0.268302
SMART	SM00141:PDGF	2	1.78571	0.0576218	PGF, VEGFA	80	8	10692	33.4125	0.994277	0.334206	0.314999
SMART	SM00142:PI3K_C2	2	1.78571	0.0576218	PIK3CB, PIK3CG	80	8	10692	33.4125	0.994277	0.334206	0.314999
INTERPRO	IPR016129:Caspase_his_AS	2	1.78571	0.057695	CASP3, CASP1	112	11	20607	33.4529	1	0.336136	0.306035
INTERPRO	IPR015433:PI_Kinase	2	1.78571	0.057695	PIK3CB, PIK3CG	112	11	20607	33.4529	1	0.336136	0.306035
INTERPRO	IPR002937:Amino_oxidase	2	1.78571	0.057695	MAOB, MAOA	112	11	20607	33.4529	1	0.336136	0.306035
INTERPRO	IPR046371:Bcl-2_BH1-3	2	1.78571	0.057695	BCL2, MCL1	112	11	20607	33.4529	1	0.336136	0.306035
GOTERM_BP_DIRECT	GO:0007204~positive regulation of cytosolic calcium ion concentration	4	3.57143	0.0579758	EDNRA, ABL1, ESR1, PIK3CG	112	156	19734	4.51786	1	0.303717	0.276477
UP_KW_BIOLOGICAL_PROCESS	KW-0356~Hemostasis	3	2.67857	0.0598484	F7, PLG, F2	92	50	11450	7.46739	0.988244	0.293589	0.260968
UP_KW_BIOLOGICAL_PROCESS	KW-0094~Blood coagulation	3	2.67857	0.0598484	F7, PLG, F2	92	50	11450	7.46739	0.988244	0.293589	0.260968
GOTERM_BP_DIRECT	GO:0097062~dendritic spine maintenance	2	1.78571	0.0601767	INSR, IGF1R	112	11	19734	32.0357	1	0.309035	0.281318
GOTERM_BP_DIRECT	GO:1902036~regulation of hematopoietic stem cell differentiation	2	1.78571	0.0601767	CDK6, ABL1	112	11	19734	32.0357	1	0.309035	0.281318
GOTERM_BP_DIRECT	GO:0033148~positive regulation of intracellular estrogen receptor signaling pathway	2	1.78571	0.0601767	AR, PARP1	112	11	19734	32.0357	1	0.309035	0.281318
GOTERM_BP_DIRECT	GO:1900015~regulation of cytokine production involved in inflammatory response	2	1.78571	0.0601767	NOS2, ALOX5	112	11	19734	32.0357	1	0.309035	0.281318
GOTERM_BP_DIRECT	GO:0019370~leukotriene biosynthetic process	2	1.78571	0.0601767	SYK, ALOX5	112	11	19734	32.0357	1	0.309035	0.281318
GOTERM_BP_DIRECT	GO:0001963~synaptic transmission, dopaminergic	2	1.78571	0.0601767	ADORA2A, CDK5	112	11	19734	32.0357	1	0.309035	0.281318
GOTERM_BP_DIRECT	GO:0045056~transcytosis	2	1.78571	0.0601767	SRC, IGF1R	112	11	19734	32.0357	1	0.309035	0.281318
GOTERM_BP_DIRECT	GO:0033327~Leydig cell differentiation	2	1.78571	0.0601767	PDGFRA, AR	112	11	19734	32.0357	1	0.309035	0.281318
GOTERM_MF_DIRECT	GO:0097110~scaffold protein binding	3	2.67857	0.061465	IKBKB, SYK, SRC	112	70	19304	7.38673	1	0.260326	0.23535
GOTERM_MF_DIRECT	GO:0043184~vascular endothelial growth factor receptor 2 binding	2	1.78571	0.0614791	ITGB3, VEGFA	112	11	19304	31.3377	1	0.260326	0.23535
GOTERM_MF_DIRECT	GO:0003906~DNA-(apurinic or apyrimidinic site) endonuclease activity	2	1.78571	0.0614791	POLB, APEX1	112	11	19304	31.3377	1	0.260326	0.23535
GOTERM_BP_DIRECT	GO:0032259~methylation	4	3.57143	0.0616003	DNMT1, PRMT1, MGMT, CYP1A2	112	160	19734	4.40491	1	0.315569	0.287266
UP_KW_BIOLOGICAL_PROCESS	KW-0531~Neurotransmitter degradation	2	1.78571	0.0618584	ACHE, MAOA	92	8	11450	31.1141	0.989923	0.293589	0.260968
PIR_SUPERFAMILY	PIRSF000620:Insulin_receptor	2	1.78571	0.0621029	INSR, IGF1R	42	3	1940	30.7937	0.853898	0.465772	0.450246
GOTERM_BP_DIRECT	GO:0030163~protein catabolic process	3	2.67857	0.0621422	CASP3, MMP2, MMP3	112	72	19734	7.34152	1	0.317565	0.289083
UP_KW_MOLECULAR_FUNCTION	KW-0799~Topoisomerase	2	1.78571	0.0624539	TOP2A, TOP1	110	7	11889	30.8805	0.980432	0.238105	0.199072
INTERPRO	IPR002475:Bcl2-like	2	1.78571	0.0627735	BCL2, MCL1	112	12	20607	30.6652	1	0.361791	0.329392
UP_SEQ_FEATURE	DOMAIN:Caspase family p20	2	1.78571	0.0628861	CASP3, CASP1	112	12	20569	30.6086	1	1	0.987636
UP_SEQ_FEATURE	MOTIF:BH2	2	1.78571	0.0628861	BCL2, MCL1	112	12	20569	30.6086	1	1	0.987636
BIOCARTA	h_rac1Pathway:Rac 1 cell motility signaling pathway	4	3.57143	0.063623	PDGFRA, CDK5, PIK3R1, PIK3CG	67	23	1623	4.21285	0.999994	0.242563	0.198822
GOTERM_BP_DIRECT	GO:0002244~hematopoietic progenitor cell differentiation	3	2.67857	0.0636646	TOP2A, PDGFRA, KIT	112	73	19734	7.24095	1	0.323758	0.29472
GOTERM_BP_DIRECT	GO:0009791~post-embryonic development	3	2.67857	0.0636646	CYP1A2, BCL2, ABL1	112	73	19734	7.24095	1	0.323758	0.29472
BBID	106.Glycogen_synthase-synthesis	3	2.67857	0.0641879	AKT1, PIK3R1, RAF1	22	8	388	6.61364	0.955755	0.590529	0.577691
SMART	SM00145:PI3Ka	2	1.78571	0.0645899	PIK3CB, PIK3CG	80	9	10692	29.7	0.997	0.351208	0.331023
GOTERM_BP_DIRECT	GO:0051898~negative regulation of phosphatidylinositol 3-kinase/protein kinase B signal transduction	3	2.67857	0.0651996	MMP3, PIK3CB, XDH	112	74	19734	7.1431	1	0.324992	0.295844
GOTERM_BP_DIRECT	GO:0050808~synapse organization	3	2.67857	0.0651996	NTRK2, APP, MAPT	112	74	19734	7.1431	1	0.324992	0.295844
GOTERM_BP_DIRECT	GO:0050435~amyloid-beta metabolic process	2	1.78571	0.0654659	BACE1, ACE	112	12	19734	29.3661	1	0.324992	0.295844
GOTERM_BP_DIRECT	GO:0048699~generation of neurons	2	1.78571	0.0654659	CDK6, MAPT	112	12	19734	29.3661	1	0.324992	0.295844
GOTERM_BP_DIRECT	GO:0055003~cardiac myofibril assembly	2	1.78571	0.0654659	PDGFRB, PDGFRA	112	12	19734	29.3661	1	0.324992	0.295844
GOTERM_BP_DIRECT	GO:0042420~dopamine catabolic process	2	1.78571	0.0654659	MAOB, MAOA	112	12	19734	29.3661	1	0.324992	0.295844
GOTERM_BP_DIRECT	GO:0035022~positive regulation of Rac protein signal transduction	2	1.78571	0.0654659	PIK3CB, PIK3CG	112	12	19734	29.3661	1	0.324992	0.295844
GOTERM_BP_DIRECT	GO:0030518~nuclear receptor-mediated steroid hormone signaling pathway	2	1.78571	0.0654659	AR, ESR1	112	12	19734	29.3661	1	0.324992	0.295844
GOTERM_BP_DIRECT	GO:0031113~regulation of microtubule polymerization	2	1.78571	0.0654659	ABL1, MAPT	112	12	19734	29.3661	1	0.324992	0.295844
GOTERM_BP_DIRECT	GO:0160049~negative regulation of cGAS/STING signaling pathway	2	1.78571	0.0654659	PARP1, AKT1	112	12	19734	29.3661	1	0.324992	0.295844
UP_KW_BIOLOGICAL_PROCESS	KW-0275~Fatty acid biosynthesis	3	2.67857	0.0663127	PTGS2, PRKAB1, PTGS1	92	53	11450	7.04471	0.992847	0.293589	0.260968
GOTERM_CC_DIRECT	GO:0010008~endosome membrane	5	4.46429	0.0663497	NTRK1, BACE1, INSR, EGFR, CFTR	112	286	20887	3.26033	1	0.335066	0.30742
GOTERM_MF_DIRECT	GO:0048407~platelet-derived growth factor binding	2	1.78571	0.0668788	PDGFRB, PDGFRA	112	12	19304	28.7262	1	0.276705	0.250157
GOTERM_MF_DIRECT	GO:0120283~protein serine/threonine kinase binding	2	1.78571	0.0668788	BACE1, APP	112	12	19304	28.7262	1	0.276705	0.250157
GOTERM_MF_DIRECT	GO:0034452~dynactin binding	2	1.78571	0.0668788	GSK3B, MAPT	112	12	19304	28.7262	1	0.276705	0.250157
GOTERM_CC_DIRECT	GO:0005794~Golgi apparatus	11	9.82143	0.0677872	BACE1, PDGFRB, PDGFRA, ACHE, APP, KDR, RAF1, HRAS, ESR1, PTGS1, VEGFA	112	1100	20887	1.86491	1	0.336713	0.308932
INTERPRO	IPR002138:Pept_C14_p10	2	1.78571	0.0678248	CASP3, CASP1	112	13	20607	28.3063	1	0.382675	0.348405
INTERPRO	IPR033139:Caspase_cys_AS	2	1.78571	0.0678248	CASP3, CASP1	112	13	20607	28.3063	1	0.382675	0.348405
UP_KW_BIOLOGICAL_PROCESS	KW-0280~Fibrinolysis	2	1.78571	0.0693196	PLG, F2	92	9	11450	27.657	0.994329	0.293589	0.260968
UP_KW_PTM	KW-0564~Palmitate	7	6.25	0.0695773	BACE1, GSK3B, AR, HRAS, ESR1, EGFR, CFTR	106	392	14252	2.40094	0.822856	0.130711	0.0888837
GOTERM_MF_DIRECT	GO:0008083~growth factor activity	4	3.57143	0.0698034	F2, FGF2, PGF, VEGFA	112	165	19304	4.17835	1	0.286617	0.259119
KEGG_PATHWAY	hsa00350:Tyrosine metabolism	3	2.67857	0.0700768	MAOB, MAOA, TYR	108	36	8840	6.82099	1	0.123985	0.0700768
UP_KW_CELLULAR_COMPONENT	KW-1000~Mitochondrion outer membrane	4	3.57143	0.0701689	MAOB, MAOA, PLA2G2A, BCL2	107	161	17942	4.16602	0.89516	0.18127	0.146185
GOTERM_CC_DIRECT	GO:0031982~vesicle	4	3.57143	0.0702765	F7, APP, AKT1, GAPDH	112	179	20887	4.1674	1	0.343448	0.315111
KEGG_PATHWAY	hsa00980:Metabolism of xenobiotics by cytochrome P450	4	3.57143	0.0704765	AKR1C1, CYP1A2, CYP1A1, CYP1B1	108	79	8840	4.1444	1	0.123985	0.0704765
KEGG_PATHWAY	hsa00232:Caffeine metabolism	2	1.78571	0.0704813	CYP1A2, XDH	108	6	8840	27.284	1	0.123985	0.0704813
BIOCARTA	h_fcer1Pathway:Fc Epsilon Receptor I Signaling in Mast Cells	5	4.46429	0.0704997	SYK, PIK3R1, RAF1, HRAS, PIK3CG	67	39	1623	3.10563	0.999998	0.258626	0.211988
BIOCARTA	h_cxcr4Pathway:CXCR4 Signaling Pathway	4	3.57143	0.0706627	PIK3R1, RAF1, HRAS, PTK2	67	24	1623	4.03731	0.999999	0.258626	0.211988
GOTERM_BP_DIRECT	GO:0097242~amyloid-beta clearance	2	1.78571	0.0707257	INSR, IGF1R	112	13	19734	27.1071	1	0.34135	0.310735
GOTERM_BP_DIRECT	GO:0046685~response to arsenic-containing substance	2	1.78571	0.0707257	CYP1A1, CYP1B1	112	13	19734	27.1071	1	0.34135	0.310735
GOTERM_BP_DIRECT	GO:0060333~type II interferon-mediated signaling pathway	2	1.78571	0.0707257	STAT1, RAF1	112	13	19734	27.1071	1	0.34135	0.310735
GOTERM_BP_DIRECT	GO:0060416~response to growth hormone	2	1.78571	0.0707257	F7, AKT1	112	13	19734	27.1071	1	0.34135	0.310735
GOTERM_BP_DIRECT	GO:0001952~regulation of cell-matrix adhesion	2	1.78571	0.0707257	BCL2, PIK3CB	112	13	19734	27.1071	1	0.34135	0.310735
GOTERM_BP_DIRECT	GO:0051450~myoblast proliferation	2	1.78571	0.0707257	SRC, ABL1	112	13	19734	27.1071	1	0.34135	0.310735
GOTERM_BP_DIRECT	GO:0033628~regulation of cell adhesion mediated by integrin	2	1.78571	0.0707257	PTK2, PIK3CG	112	13	19734	27.1071	1	0.34135	0.310735
GOTERM_BP_DIRECT	GO:0048584~positive regulation of response to stimulus	2	1.78571	0.0707257	PDGFRB, KDR	112	13	19734	27.1071	1	0.34135	0.310735
GOTERM_BP_DIRECT	GO:1990535~neuron projection maintenance	2	1.78571	0.0707257	APP, INSR	112	13	19734	27.1071	1	0.34135	0.310735
GOTERM_BP_DIRECT	GO:0060396~growth hormone receptor signaling pathway	2	1.78571	0.0707257	PIK3R1, PTK2	112	13	19734	27.1071	1	0.34135	0.310735
GOTERM_BP_DIRECT	GO:0006307~DNA alkylation repair	2	1.78571	0.0707257	MPG, MGMT	112	13	19734	27.1071	1	0.34135	0.310735
GOTERM_BP_DIRECT	GO:0060644~mammary gland epithelial cell differentiation	2	1.78571	0.0707257	AKT1, FGF2	112	13	19734	27.1071	1	0.34135	0.310735
UP_KW_LIGAND	KW-0460~Magnesium	14	12.5	0.0710849	PDGFRB, TOP2A, NTRK1, NTRK2, EPHX2, ITGB3, POLB, PPP5C, TERT, APEX1, KIT, CDK2, KDR, ABL1	85	692	6947	1.65349	0.873139	0.28434	0.24372
SMART	SM00337:BCL	2	1.78571	0.0715072	BCL2, MCL1	80	10	10692	26.73	0.998427	0.365949	0.344917
UP_KW_PTM	KW-0765~Sulfation	3	2.67857	0.0722387	APP, TTR, FN1	106	60	14252	6.72264	0.834625	0.130711	0.0888837
GOTERM_MF_DIRECT	GO:0052650~all-trans-retinol dehydrogenase (NADP+) activity	2	1.78571	0.0722477	AKR1C3, AKR1B1	112	13	19304	26.5165	1	0.294423	0.266176
INTERPRO	IPR015917:Pept_C14A	2	1.78571	0.0728492	CASP3, CASP1	112	14	20607	26.2844	1	0.402548	0.366499
INTERPRO	IPR017857:Coagulation_fac-like_Gla_dom	2	1.78571	0.0728492	F7, F2	112	14	20607	26.2844	1	0.402548	0.366499
UP_SEQ_FEATURE	MOTIF:Nuclear localization signal 1	2	1.78571	0.0729791	ABL1, AHR	112	14	20569	26.236	1	1	0.987636
UP_SEQ_FEATURE	MUTAGEN:H->A: Loss of activity.	2	1.78571	0.0729791	ACHE, TDP1	112	14	20569	26.236	1	1	0.987636
UP_SEQ_FEATURE	MOTIF:Nuclear localization signal 2	2	1.78571	0.0729791	ABL1, AHR	112	14	20569	26.236	1	1	0.987636
UP_SEQ_FEATURE	DISULFID:Alternate	2	1.78571	0.0729791	GLO1, APEX1	112	14	20569	26.236	1	1	0.987636
GOTERM_BP_DIRECT	GO:0071333~cellular response to glucose stimulus	3	2.67857	0.0730568	ACE, NOX4, IGF1R	112	79	19734	6.691	1	0.351786	0.320235
UP_KW_PTM	KW-0165~Cleavage on pair of basic residues	6	5.35714	0.0731984	F7, APEX1, INSR, PLG, F2, IGF1R	106	303	14252	2.66243	0.838682	0.130711	0.0888837
GOTERM_BP_DIRECT	GO:0006897~endocytosis	4	3.57143	0.0740863	APP, PIK3CB, HRAS, PIK3CG	112	173	19734	4.07391	1	0.355921	0.323999
UP_SEQ_FEATURE	CROSSLNK:Glycyl lysine isopeptide (Lys-Gly) (interchain with G-Cter in SUMO1); alternate	4	3.57143	0.0757287	TOP2A, PARP1, STAT1, TOP1	112	182	20569	4.0363	1	1	0.987636
GOTERM_BP_DIRECT	GO:0030516~regulation of axon extension	2	1.78571	0.0759561	GSK3B, ABL1	112	14	19734	25.1709	1	0.360748	0.328394
GOTERM_BP_DIRECT	GO:1900272~negative regulation of long-term synaptic potentiation	2	1.78571	0.0759561	APP, ABL1	112	14	19734	25.1709	1	0.360748	0.328394
GOTERM_BP_DIRECT	GO:1904322~cellular response to forskolin	2	1.78571	0.0759561	AHR, CFTR	112	14	19734	25.1709	1	0.360748	0.328394
GOTERM_BP_DIRECT	GO:0045737~positive regulation of cyclin-dependent protein serine/threonine kinase activity	2	1.78571	0.0759561	AKT1, EGFR	112	14	19734	25.1709	1	0.360748	0.328394
GOTERM_BP_DIRECT	GO:0060134~prepulse inhibition	2	1.78571	0.0759561	BACE1, ADORA2A	112	14	19734	25.1709	1	0.360748	0.328394
KEGG_PATHWAY	hsa04960:Aldosterone-regulated sodium reabsorption	3	2.67857	0.0770031	INSR, PIK3CB, PIK3R1	108	38	8840	6.46199	1	0.134476	0.0770031
GOTERM_MF_DIRECT	GO:0001618~virus receptor activity	3	2.67857	0.0775445	ITGB3, CDK1, EGFR	112	80	19304	6.46339	1	0.309203	0.279538
KEGG_PATHWAY	hsa05034:Alcoholism	6	5.35714	0.0775781	NTRK2, MAOB, ADORA2A, MAOA, RAF1, HRAS	108	188	8840	2.61229	1	0.134506	0.0775781
GOTERM_MF_DIRECT	GO:0015562~efflux transmembrane transporter activity	2	1.78571	0.0775859	ABCC1, ABCB1	112	14	19304	24.6224	1	0.309203	0.279538
GOTERM_MF_DIRECT	GO:0008559~ABC-type xenobiotic transporter activity	2	1.78571	0.0775859	ABCC1, ABCB1	112	14	19304	24.6224	1	0.309203	0.279538
INTERPRO	IPR001309:Pept_C14_p20	2	1.78571	0.0778467	CASP3, CASP1	112	15	20607	24.5321	1	0.413127	0.376131
INTERPRO	IPR036834:Bcl-2-like_sf	2	1.78571	0.0778467	BCL2, MCL1	112	15	20607	24.5321	1	0.413127	0.376131
INTERPRO	IPR011600:Pept_C14_caspase	2	1.78571	0.0778467	CASP3, CASP1	112	15	20607	24.5321	1	0.413127	0.376131
INTERPRO	IPR029030:Caspase-like_dom_sf	2	1.78571	0.0778467	CASP3, CASP1	112	15	20607	24.5321	1	0.413127	0.376131
UP_SEQ_FEATURE	DOMAIN:Immunoglobulin	2	1.78571	0.0779852	PDGFRB, KIT	112	15	20569	24.4869	1	1	0.987636
UP_SEQ_FEATURE	REGION:Modulating	2	1.78571	0.0779852	AR, ESR2	112	15	20569	24.4869	1	1	0.987636
UP_SEQ_FEATURE	CARBOHYD:N-linked (GlcNAc...) asparagine; partial	2	1.78571	0.0779852	ACE, EGFR	112	15	20569	24.4869	1	1	0.987636
BIOCARTA	h_g2Pathway:Cell Cycle: G2/M Checkpoint	4	3.57143	0.0780398	CCNB1, PLK1, CHEK1, CDK1	67	25	1623	3.87582	1	0.280025	0.229529
UP_SEQ_FEATURE	DOMAIN:Fibronectin type-III 3	3	2.67857	0.0787619	INSR, FN1, IGF1R	112	86	20569	6.40646	1	1	0.987636
INTERPRO	IPR013783:Ig-like_fold	11	9.82143	0.0794867	NTRK1, PDGFRB, NTRK2, PDGFRA, INSR, KIT, FN1, KDR, MET, PRKAB1, IGF1R	112	1119	20607	1.80867	1	0.417695	0.380289
UP_KW_DISEASE	KW-0657~Pseudohermaphroditism	2	1.78571	0.0799966	AR, CYP19A1	58	7	4817	23.7291	0.936166	0.527977	0.527977
UP_KW_DISEASE	KW-9991~Pseudohermaphroditism	2	1.78571	0.0799966	AR, CYP19A1	58	7	4817	23.7291	0.936166	0.527977	0.527977
GOTERM_BP_DIRECT	GO:0050966~detection of mechanical stimulus involved in sensory perception of pain	2	1.78571	0.0811574	NTRK1, BACE1	112	15	19734	23.4929	1	0.375399	0.34173
GOTERM_BP_DIRECT	GO:0048546~digestive tract morphogenesis	2	1.78571	0.0811574	BCL2, EGFR	112	15	19734	23.4929	1	0.375399	0.34173
GOTERM_BP_DIRECT	GO:1903265~positive regulation of tumor necrosis factor-mediated signaling pathway	2	1.78571	0.0811574	CASP1, MMP8	112	15	19734	23.4929	1	0.375399	0.34173
GOTERM_BP_DIRECT	GO:0048599~oocyte development	2	1.78571	0.0811574	BCL2, PDE5A	112	15	19734	23.4929	1	0.375399	0.34173
GOTERM_BP_DIRECT	GO:0038166~angiotensin-activated signaling pathway	2	1.78571	0.0811574	ACE, SRC	112	15	19734	23.4929	1	0.375399	0.34173
GOTERM_BP_DIRECT	GO:1902287~semaphorin-plexin signaling pathway involved in axon guidance	2	1.78571	0.0811574	EDNRA, MET	112	15	19734	23.4929	1	0.375399	0.34173
GOTERM_BP_DIRECT	GO:0016322~neuron remodeling	2	1.78571	0.0811574	APP, EDNRA	112	15	19734	23.4929	1	0.375399	0.34173
GOTERM_BP_DIRECT	GO:0045725~positive regulation of glycogen biosynthetic process	2	1.78571	0.0811574	INSR, AKT1	112	15	19734	23.4929	1	0.375399	0.34173
GOTERM_BP_DIRECT	GO:0050930~induction of positive chemotaxis	2	1.78571	0.0811574	PGF, VEGFA	112	15	19734	23.4929	1	0.375399	0.34173
GOTERM_BP_DIRECT	GO:0019395~fatty acid oxidation	2	1.78571	0.0811574	ALOX15, ALOX12	112	15	19734	23.4929	1	0.375399	0.34173
GOTERM_BP_DIRECT	GO:1900034~regulation of cellular response to heat	2	1.78571	0.0811574	GSK3B, MAPT	112	15	19734	23.4929	1	0.375399	0.34173
GOTERM_BP_DIRECT	GO:0150104~transport across blood-brain barrier	3	2.67857	0.0812015	ABCC1, ABCB1, INSR	112	84	19734	6.29273	1	0.375399	0.34173
GOTERM_CC_DIRECT	GO:0005798~Golgi-associated vesicle	2	1.78571	0.0817508	APP, TYR	112	16	20887	23.3114	1	0.379836	0.348496
GOTERM_CC_DIRECT	GO:0030673~axolemma	2	1.78571	0.0817508	ADORA2A, MAPT	112	16	20887	23.3114	1	0.379836	0.348496
PIR_SUPERFAMILY	PIRSF001771:Cyclin_A_B_D_E	2	1.78571	0.0819551	CCNA2, CCNB1	42	4	1940	23.0952	0.923102	0.491731	0.47534
GOTERM_BP_DIRECT	GO:0045087~innate immune response	7	6.25	0.0820657	IKBKB, SYK, PARP1, SRC, ARG1, MMP3, PIK3CG	112	536	19734	2.30107	1	0.378555	0.344603
GOTERM_CC_DIRECT	GO:0005925~focal adhesion	6	5.35714	0.0824933	PDGFRB, SRC, ITGB3, NOX4, PTK2, EGFR	112	435	20887	2.57229	1	0.379836	0.348496
BIOCARTA	h_srcRPTPPathway:Activation of Src by Protein-tyrosine phosphatase alpha	3	2.67857	0.0826736	CCNB1, SRC, CDK1	67	12	1623	6.05597	1	0.290948	0.238482
GOTERM_CC_DIRECT	GO:0030496~midbody	4	3.57143	0.0827365	PLK1, CDK1, PIK3CB, AURKA	112	192	20887	3.88523	1	0.379836	0.348496
UP_KW_BIOLOGICAL_PROCESS	KW-0498~Mitosis	6	5.35714	0.082805	CCNA2, CCNB1, PLK1, CDK2, CDK1, AURKA	92	292	11450	2.55733	0.998017	0.302639	0.269012
INTERPRO	IPR035972:GLA-like_dom_SF	2	1.78571	0.0828175	F7, F2	112	16	20607	22.9989	1	0.426829	0.388605
INTERPRO	IPR000294:GLA_domain	2	1.78571	0.0828175	F7, F2	112	16	20607	22.9989	1	0.426829	0.388605
GOTERM_MF_DIRECT	GO:0015267~channel activity	2	1.78571	0.0828938	BCL2, MCL1	112	15	19304	22.981	1	0.327945	0.296481
UP_KW_DOMAIN	KW-0420~Kringle	2	1.78571	0.0829353	PLG, F2	71	18	14597	22.8435	0.727103	0.311008	0.248806
UP_SEQ_FEATURE	CARBOHYD:O-linked (GlcNAc) serine; alternate	2	1.78571	0.0829644	AKT1, MAPT	112	16	20569	22.9565	1	1	0.987636
UP_SEQ_FEATURE	DOMAIN:Gla	2	1.78571	0.0829644	F7, F2	112	16	20569	22.9565	1	1	0.987636
UP_KW_BIOLOGICAL_PROCESS	KW-0254~Endocytosis	4	3.57143	0.0832158	APP, ABL1, PIK3CB, PIK3CG	92	129	11450	3.85912	0.99808	0.302639	0.269012
UP_KW_BIOLOGICAL_PROCESS	KW-0643~Prostaglandin biosynthesis	2	1.78571	0.0840663	PTGS2, PTGS1	92	11	11450	22.6285	0.998204	0.302639	0.269012
GOTERM_CC_DIRECT	GO:0035578~azurophil granule lumen	3	2.67857	0.0845202	TTR, ARG1, MPO	112	91	20887	6.14806	1	0.382233	0.350696
GOTERM_BP_DIRECT	GO:0001503~ossification	3	2.67857	0.0845349	ALOX15, BCL2, EGFR	112	86	19734	6.14639	1	0.387091	0.352373
GOTERM_CC_DIRECT	GO:0031594~neuromuscular junction	3	2.67857	0.0861089	ACHE, APP, CDK5	112	92	20887	6.08123	1	0.383691	0.352034
GOTERM_BP_DIRECT	GO:0007613~memory	3	2.67857	0.0862171	INSR, MAPT, PTGS2	112	87	19734	6.07574	1	0.387091	0.352373
GOTERM_BP_DIRECT	GO:0016485~protein processing	3	2.67857	0.0862171	BACE1, F7, CASP3	112	87	19734	6.07574	1	0.387091	0.352373
GOTERM_BP_DIRECT	GO:0006287~base-excision repair, gap-filling	2	1.78571	0.0863296	POLB, APEX1	112	16	19734	22.0246	1	0.387091	0.352373
GOTERM_BP_DIRECT	GO:0048485~sympathetic nervous system development	2	1.78571	0.0863296	NTRK1, EDNRA	112	16	19734	22.0246	1	0.387091	0.352373
GOTERM_BP_DIRECT	GO:0051146~striated muscle cell differentiation	2	1.78571	0.0863296	CASP3, AKT1	112	16	19734	22.0246	1	0.387091	0.352373
GOTERM_BP_DIRECT	GO:0046328~regulation of JNK cascade	2	1.78571	0.0863296	EGFR, IGF1R	112	16	19734	22.0246	1	0.387091	0.352373
GOTERM_BP_DIRECT	GO:0033630~positive regulation of cell adhesion mediated by integrin	2	1.78571	0.0863296	SYK, ITGB3	112	16	19734	22.0246	1	0.387091	0.352373
GOTERM_BP_DIRECT	GO:0051770~positive regulation of nitric-oxide synthase biosynthetic process	2	1.78571	0.0863296	STAT1, KDR	112	16	19734	22.0246	1	0.387091	0.352373
GOTERM_BP_DIRECT	GO:0048169~regulation of long-term neuronal synaptic plasticity	2	1.78571	0.0863296	APP, HRAS	112	16	19734	22.0246	1	0.387091	0.352373
GOTERM_BP_DIRECT	GO:0035313~wound healing, spreading of epidermal cells	2	1.78571	0.0863296	MMP12, ITGB3	112	16	19734	22.0246	1	0.387091	0.352373
GOTERM_BP_DIRECT	GO:0046007~negative regulation of activated T cell proliferation	2	1.78571	0.0863296	ARG1, CASP3	112	16	19734	22.0246	1	0.387091	0.352373
GOTERM_BP_DIRECT	GO:0002687~positive regulation of leukocyte migration	2	1.78571	0.0863296	PIK3R1, VEGFA	112	16	19734	22.0246	1	0.387091	0.352373
OMIM_DISEASE	114480~Breast cancer, somatic	2	1.78571	0.0864517	AKT1, ESR1	69	8	6054	21.9348	1	1	1
INTERPRO	IPR018936:PI3/4_kinase_CS	2	1.78571	0.0877618	PIK3CB, PIK3CG	112	17	20607	21.646	1	0.448003	0.407883
UP_SEQ_FEATURE	DOMAIN:Kringle	2	1.78571	0.087917	PLG, F2	112	17	20569	21.6061	1	1	0.987636
GOTERM_MF_DIRECT	GO:0005159~insulin-like growth factor receptor binding	2	1.78571	0.0881713	INSR, PIK3R1	112	16	19304	21.5446	1	0.346296	0.313072
GOTERM_BP_DIRECT	GO:0030336~negative regulation of cell migration	4	3.57143	0.0886825	GSK3B, SERPINE1, BCL2, CYP1B1	112	187	19734	3.76891	1	0.396788	0.3612
GOTERM_MF_DIRECT	GO:0001540~amyloid-beta binding	3	2.67857	0.0894961	BACE1, ACHE, INSR	112	87	19304	5.94335	1	0.347903	0.314525
GOTERM_MF_DIRECT	GO:0061629~RNA polymerase II-specific DNA-binding transcription factor binding	4	3.57143	0.0898642	GSK3B, AR, PARP1, AHR	112	184	19304	3.74689	1	0.347903	0.314525
KEGG_PATHWAY	hsa04610:Complement and coagulation cascades	4	3.57143	0.0906233	F7, SERPINE1, PLG, F2	108	88	8840	3.72054	1	0.156001	0.0906233
GOTERM_BP_DIRECT	GO:0042770~signal transduction in response to DNA damage	2	1.78571	0.091473	CHEK1, ABL1	112	17	19734	20.729	1	0.404071	0.36783
GOTERM_BP_DIRECT	GO:0042325~regulation of phosphorylation	2	1.78571	0.091473	IKBKB, RAF1	112	17	19734	20.729	1	0.404071	0.36783
GOTERM_BP_DIRECT	GO:0071901~negative regulation of protein serine/threonine kinase activity	2	1.78571	0.091473	ABL1, AKT1	112	17	19734	20.729	1	0.404071	0.36783
GOTERM_BP_DIRECT	GO:0035162~embryonic hemopoiesis	2	1.78571	0.091473	KIT, KDR	112	17	19734	20.729	1	0.404071	0.36783
GOTERM_BP_DIRECT	GO:1900747~negative regulation of vascular endothelial growth factor signaling pathway	2	1.78571	0.091473	PIK3CB, XDH	112	17	19734	20.729	1	0.404071	0.36783
GOTERM_BP_DIRECT	GO:0006691~leukotriene metabolic process	2	1.78571	0.091473	ABCC1, ALOX5	112	17	19734	20.729	1	0.404071	0.36783
GOTERM_CC_DIRECT	GO:0030141~secretory granule	3	2.67857	0.092553	PLA2G2A, MPO, VEGFA	112	96	20887	5.82785	1	0.406428	0.372895
INTERPRO	IPR000001:Kringle	2	1.78571	0.0926796	PLG, F2	112	18	20607	20.4435	1	0.455746	0.414933
INTERPRO	IPR018056:Kringle_CS	2	1.78571	0.0926796	PLG, F2	112	18	20607	20.4435	1	0.455746	0.414933
INTERPRO	IPR036940:PI3/4_kinase_cat_sf	2	1.78571	0.0926796	PIK3CB, PIK3CG	112	18	20607	20.4435	1	0.455746	0.414933
INTERPRO	IPR038178:Kringle_sf	2	1.78571	0.0926796	PLG, F2	112	18	20607	20.4435	1	0.455746	0.414933
UP_SEQ_FEATURE	DOMAIN:Cyclin C-terminal	2	1.78571	0.0928431	CCNB1, CCNE1	112	18	20569	20.4058	1	1	0.987636
GOTERM_MF_DIRECT	GO:0034185~apolipoprotein binding	2	1.78571	0.0934188	PLG, MAPT	112	17	19304	20.2773	1	0.359099	0.324647
BIOCARTA	h_d4gdiPathway:D4-GDI Signaling Pathway	3	2.67857	0.0952115	PARP1, CASP3, CASP1	67	13	1623	5.59013	1	0.311137	0.255031
BIOCARTA	h_fibrinolysisPathway:Fibrinolysis Pathway	3	2.67857	0.0952115	SERPINE1, PLG, F2	67	13	1623	5.59013	1	0.311137	0.255031
BIOCARTA	h_cdk5Pathway:Phosphorylation of MEK1 by cdk5/p35 down regulates the MAP kinase pathway	3	2.67857	0.0952115	CDK5, RAF1, HRAS	67	13	1623	5.59013	1	0.311137	0.255031
BIOCARTA	h_rbPathway:RB Tumor Suppressor/Checkpoint Signaling in response to DNA damage	3	2.67857	0.0952115	CHEK1, CDK2, CDK1	67	13	1623	5.59013	1	0.311137	0.255031
UP_KW_LIGAND	KW-0520~NAD	6	5.35714	0.0955186	MT-ND4, ALDH2, PARP1, AKR1C3, GAPDH, XDH	85	201	6947	2.43968	0.939856	0.334315	0.286556
GOTERM_BP_DIRECT	GO:0071548~response to dexamethasone	2	1.78571	0.0965877	ACE, CYP1B1	112	18	19734	19.5774	1	0.423079	0.385133
GOTERM_BP_DIRECT	GO:0034374~low-density lipoprotein particle remodeling	2	1.78571	0.0965877	PLA2G2A, MPO	112	18	19734	19.5774	1	0.423079	0.385133
GOTERM_BP_DIRECT	GO:0043129~surfactant homeostasis	2	1.78571	0.0965877	KDR, VEGFA	112	18	19734	19.5774	1	0.423079	0.385133
GOTERM_BP_DIRECT	GO:0008631~intrinsic apoptotic signaling pathway in response to oxidative stress	2	1.78571	0.0965877	BCL2, CYP1B1	112	18	19734	19.5774	1	0.423079	0.385133
BBID	105.Signaling_glucose_uptake	3	2.67857	0.096606	AKT1, PIK3R1, RAF1	22	10	388	5.29091	0.991562	0.740646	0.724545
UP_SEQ_FEATURE	MOTIF:Nuclear export signal	3	2.67857	0.0966433	TOP2A, ABL1, AHR	112	97	20569	5.67995	1	1	0.987636
GOTERM_BP_DIRECT	GO:0035556~intracellular signal transduction	6	5.35714	0.096854	GSK3B, SYK, SRC, CHEK1, KIT, AKT1	112	432	19734	2.44717	1	0.423356	0.385386
GOTERM_CC_DIRECT	GO:0043005~neuron projection	5	4.46429	0.0976753	CDK5, MAPT, PTGS2, AURKA, PTGS1	112	328	20887	2.84285	1	0.416981	0.382577
GOTERM_CC_DIRECT	GO:0031901~early endosome membrane	4	3.57143	0.0982014	NTRK1, NTRK2, EGFR, CFTR	112	207	20887	3.60369	1	0.416981	0.382577
UP_KW_BIOLOGICAL_PROCESS	KW-0644~Prostaglandin metabolism	2	1.78571	0.098582	PTGS2, PTGS1	92	13	11450	19.1472	0.999432	0.337995	0.30044
GOTERM_MF_DIRECT	GO:0030297~transmembrane receptor protein tyrosine kinase activator activity	2	1.78571	0.0986363	EGFR, VEGFA	112	18	19304	19.1508	1	0.376485	0.340365
SMART	SM00115:CASc	2	1.78571	0.0986749	CASP3, CASP1	80	14	10692	19.0929	0.999881	0.476929	0.449519
GOTERM_CC_DIRECT	GO:0005783~endoplasmic reticulum	11	9.82143	0.0990846	BACE1, PTPN1, APP, APEX1, PLA2G2A, BCL2, KDR, NOX4, PTGS2, CYP19A1, VEGFA	112	1185	20887	1.73114	1	0.416981	0.382577
INTERPRO	IPR033116:TRYPSIN_SER	3	2.67857	0.0997014	F7, PLG, F2	112	99	20607	5.57549	1	0.485818	0.442312
UP_KW_PTM	KW-0449~Lipoprotein	12	10.7143	0.0997323	BACE1, GSK3B, ACHE, AR, SRC, EPHX2, ABL1, HRAS, ESR1, PRKAB1, EGFR, CFTR	106	968	14252	1.66677	0.919662	0.16622	0.11303
