# Supplementary material for: Antioxidant Effects and Potential Mechanisms of Citrus reticulata ‘Chachi’ Components: An Integrated Approach of Network Pharmacology and Metabolomics
Source: Foods. 2024 Dec 12;13(24):4018. doi: 10.3390/foods13244018 (PMC11675786; doi:10.3390/foods13244018)
Supplement: Supplementary file 1 [file foods-13-04018-s001.zip › Supplementary materials/Table S10. the levels of Alkaloids in CP VS PU.csv]

ID	Metabolite	´úÐ»Îï	Metab ID	Significant	Regulate	level	KEGG Compound ID	Mode	CAS ID	M/Z	Retention time	Adducts	Formula	Fragmentation Score	Theoretical Fragmentation Score	Library ID	KEGG Compound First Category	KEGG Compound Second Category	KEGG Pathway ID	KEGG Pathway First Category	KEGG Pathway Second Category	HMDB Superclass	HMDB Class	HMDB Subclass	KEGG Pathway Description	VIP_pred_OPLS-DA	VIP_PLS-DA	FC(CP/WGR)	P_value	FDR	CP1	CP2	CP3	CP4	CP5	CP6	PU1	PU2	PU3	PU4	PU5	PU6	cp_mean	cp_SD	wgr_mean	wgr_SD
pos_9273	Tomatidine	·¬ÇÑ¶¡	metab_14476	yes	up	B(ii)	C10826	pos	77-59-8	398.341268724	12.9250333333	M+H-H2O	C27H45NO2	0	52.8	HMDB0034731;LMST01150003	-	-	map00996	Metabolism	Biosynthesis of other secondary metabolites	Lipids and lipid-like molecules	Steroids and steroid derivatives	Steroidal alkaloids	Biosynthesis of various alkaloids	2.1704	2.1705	11.1208	4.509E-9	1.002E-8	4.897	4.82	4.89	4.801	4.77	4.936	0.9229	0.0228	1.393	0.1483	0.036	0.095	4.852	0.06463	0.4363	0.58
pos_9522	Erythratine	³àÃ¹¼î	metab_14742	yes	up	B(ii)	-	pos	5550-20-9	316.153941568	12.32965	M+H	C18H21NO4	0	31.9	HMDB0030181	-	-	-	-	-	Alkaloids and derivatives	Erythrina alkaloids	Erythrinanes	-	2.099	2.0991	7.6908	8.541E-9	1.811E-8	4.722	4.774	4.772	4.777	4.726	4.766	1.177	1.431	0.617	0.0306	0.0299	0.4248	4.756	0.02506	0.6184	0.5834
pos_13643	Morphinone	Âð·ÈÍª	metab_3834	yes	up	B(ii)	C01735	pos	467-02-7	301.154205894	3.45005	M+NH4	C17H17NO3	0	52.4	HMDB0003563	-	-	map00950;map01100;map01110	Metabolism;Metabolism;Metabolism	Biosynthesis of other secondary metabolites;Global and overview maps;Global and overview maps	Alkaloids and derivatives	Morphinans	Not Available	Isoquinoline alkaloid biosynthesis;Metabolic pathways;Biosynthesis of secondary metabolites	1.852	1.8515	3.5076	4.117E-5	5.577E-5	4.842	4.916	4.836	4.876	4.887	4.872	1.122	3.395	0.4789	0.476	2.391	0.4712	4.872	0.02965	1.389	1.233
neg_8257	Ergonovine	Âó½ÇÐÂ¼î	metab_27394	yes	up	B(ii)	C07543	neg	60-79-7	306.161100129	13.2635	M-H2O-H	C19H23N3O2	0	32.3	HMDB0251905;HMDB0015383	-	-	-	-	-	Alkaloids and derivatives	Ergoline and derivatives	Lysergic acids and derivatives	-	1.8381	1.838	2.4686	2.151E-11	7.442E-11	5.274	5.247	5.279	5.266	5.288	5.285	2.626	2.054	2.062	2.009	2.028	2.04	5.273	0.01513	2.136	0.2403
neg_2141	NPC	-	metab_21046	yes	up	B(ii)	C16543	neg	-	563.213261438	5.86983333333	M+Cl, M+FA-H	C28H30N4O6	0	74	HMDB0060499;PW_C040680	-	-	-	-	-	Alkaloids and derivatives	Camptothecins	Not Available	-	1.7959	1.7957	2.2717	3.872E-10	1.047E-9	5.698	5.396	5.328	5.295	5.249	5.244	2.231	2.882	2.236	2.243	2.247	2.337	5.368	0.1709	2.363	0.2577
neg_164	Flazine	-	metab_20492	yes	up	B(ii)	-	neg	100041-05-2	307.072515821	5.8258	M-H, 2M+FA-H, M+Cl	C17H12N2O4	0	34.8	HMDB0033459	-	-	-	-	-	Alkaloids and derivatives	Harmala alkaloids	Not Available	-	1.7841	1.7842	1.92	2.808E-11	9.48E-11	6.117	6.173	6.165	6.188	6.177	6.197	3.246	3.193	3.543	3.367	2.895	3.031	6.169	0.02797	3.213	0.2315
neg_11825	Amaranthin	ÜÈ²ËºìËØ	metab_17136	yes	up	B(ii)	C08537	neg	15167-84-7	771.178327676	4.25925	M+FA-H	C30H34N2O19	0	38.1	HMDB0029406	-	-	map01100;map01110;map00965	Metabolism;Metabolism;Metabolism	Global and overview maps;Global and overview maps;Biosynthesis of other secondary metabolites	Alkaloids and derivatives	Betalains	Betacyanins and derivatives	Metabolic pathways;Biosynthesis of secondary metabolites;Betalain biosynthesis	1.7635	1.7633	2.1404	8.173E-8	1.495E-7	5.563	5.474	5.562	5.456	5.579	5.562	2.098	3.029	3.083	2.109	3.074	2.115	5.533	0.0531	2.585	0.5234
pos_4983	Calystegin A3	¿¨ÀûË¾Í¡A3	metab_9929	yes	up	B(ii)	C10850	pos	131580-36-4	341.170087584	1.05878333333	2M+Na	C7H13NO3	0	45.8	HMDB0038593	-	-	map00960	Metabolism	Biosynthesis of other secondary metabolites	Alkaloids and derivatives	Tropane alkaloids	Not Available	Tropane, piperidine and pyridine alkaloid biosynthesis	1.7198	1.7197	1.8279	3.014E-8	5.872E-8	6.155	6.188	6.164	6.161	6.149	6.156	2.951	3.441	3.73	2.722	3.507	3.877	6.162	0.01363	3.371	0.4485
pos_30	Betanidin 5-[E-feruloyl-(->5)-apiosyl-(1->2)-glucoside]	-	metab_7764	yes	down	B(ii)	-	pos	290313-64-3	876.275095119	4.1752	M+NH4, M+K, M+Na, M+H, M+H-H2O, M+H-2H2O	C39H42N2O20	0	41.5	HMDB0037052	-	-	-	-	-	Lipids and lipid-like molecules	Prenol lipids	Diterpenoids	-	1.6483	1.6482	0.6324	1.239E-12	5.64E-12	4.482	4.133	4.27	4.296	4.481	4.322	6.859	6.857	6.855	6.845	6.749	6.919	4.331	0.1341	6.848	0.05494
neg_13708	SN-38	-	metab_29194	yes	up	B(ii)	C11173	neg	86639-52-3;100286-90-6	413.108970985	2.6453	M+Na-2H	C22H20N2O5	0	31.7	PW_C040474;HMDB0060510;HMDB0014900	-	-	-	-	-	Alkaloids and derivatives	Camptothecins	Not Available	-	1.6137	1.6136	1.8447	2.121E-10	6.038E-10	5.308	5.368	5.241	5.292	5.293	5.274	3.139	2.947	2.504	2.942	2.694	3.004	5.296	0.04225	2.871	0.2307
pos_11200	Narciclasine	Âé×í¼Á	metab_1270	yes	up	B(ii)	C08533	pos	29477-83-6	290.065258285	6.06083333333	M+H-H2O	C14H13NO7	0	83.4	HMDB0255458	-	-	-	-	-	Alkaloids and derivatives	Amaryllidaceae alkaloids	Phenanthridine- and phenanthridone-type amaryllidaceae alkaloids	-	1.5616	1.5624	1.8169	1.476E-5	2.088E-5	5.348	5.418	5.405	5.445	5.429	5.411	4.127	3.53	3.186	2.47	2.267	2.283	5.409	0.03299	2.977	0.7634
pos_7412	Vindoline	ÎÄ¶àÁÖ	metab_12504	yes	down	B(ii)	C01626	pos	2182-14-1	474.258630933	12.8377	M+NH4	C25H32N2O6	0	70.9	HMDB0259814;MJDBOTE0000982	-	-	map01100;map01110	Metabolism;Metabolism	Global and overview maps;Global and overview maps	Alkaloids and derivatives	Plumeran-type alkaloids	Not Available	Metabolic pathways;Biosynthesis of secondary metabolites	1.5409	1.5408	0.5934	4.877E-11	1.569E-10	3.287	3.082	3.377	3.174	3.442	2.965	5.44	5.473	5.44	5.408	5.388	5.416	3.221	0.1815	5.428	0.02986
neg_5159	3-Carboxy-2,3,4,9-tetrahydro-1H-pyrido[3,4-b]indole-1-propanoic acid	3-ôÈ»ù-2,3,4,9-ËÄÇâ-1H-ßÁà¤[3,4-b]ßÅßá-1-±ûËá	metab_24227	yes	down	B(ii)	-	neg	-	621.21946598	4.80208333333	2M+FA-H	C15H16N2O4	0	56.4	HMDB0034881	-	-	-	-	-	Alkaloids and derivatives	Harmala alkaloids	Not Available	-	1.5275	1.5274	0.586	9.693E-12	3.596E-11	2.833	3.235	3.213	2.96	3.064	3.086	5.231	5.257	5.21	5.23	5.225	5.224	3.065	0.1526	5.23	0.01534
pos_9334	Peimine	ÅàÃ×	metab_14543	yes	up	B(ii)	C10830	pos	23496-41-5	414.335738682	12.8154	M+H-H2O	C27H45NO3	0	51.1	HMDB0256205;HMDB0256206	-	-	-	-	-	Lipids and lipid-like molecules	Steroids and steroid derivatives	Steroidal alkaloids	-	1.4208	1.4205	1.6151	1.084E-8	2.263E-8	4.983	4.974	5.024	4.936	4.944	5.023	3.081	3.214	3.182	2.706	3.467	2.853	4.981	0.03749	3.084	0.2718
pos_7142	Harmalol	¹þÂíÂå¶û	metab_12220	yes	down	B(ii)	C06537	pos	525-57-5	418.221447081	10.6807833333	2M+NH4	C12H12N2O	0	37.8	HMDB0029838	-	-	-	-	-	Alkaloids and derivatives	Harmala alkaloids	Not Available	-	1.3724	1.3723	0.7315	1.5E-14	1.117E-13	4.654	4.737	4.76	4.811	4.713	4.807	6.464	6.508	6.476	6.524	6.464	6.498	4.747	0.05953	6.489	0.02465
pos_4916	Ecgonine	°£¸êÄþ	metab_9864	yes	up	B(i)	C10858	pos	481-37-8	186.112167363	0.8454	M+H	C9H15NO3	68.4	0	HMDB0006548	-	-	map00960	Metabolism	Biosynthesis of other secondary metabolites	Alkaloids and derivatives	Tropane alkaloids	Not Available	Tropane, piperidine and pyridine alkaloid biosynthesis	1.3472	1.347	1.4405	1.044E-9	2.596E-9	5.518	5.576	5.531	5.559	5.535	5.523	4.056	3.585	3.901	3.632	3.933	3.967	5.54	0.02269	3.846	0.1915
pos_7195	Berberine	Ð¡éÞ¼î	metab_12269	yes	up	B(ii)	C00757	pos	2086-83-1	359.111942411	11.16675	M+Na	C20H18NO4+	0	31.5	HMDB0003409;MJDBOTE0001023	-	-	map00950;map01110	Metabolism;Metabolism	Biosynthesis of other secondary metabolites;Global and overview maps	Alkaloids and derivatives	Protoberberine alkaloids and derivatives	Not Available	Isoquinoline alkaloid biosynthesis;Biosynthesis of secondary metabolites	1.3382	1.3383	1.3227	2.189E-8	4.362E-8	6.913	6.911	6.932	6.904	6.916	6.911	5.69	5.35	5.209	5.093	5.036	4.983	6.914	0.009454	5.227	0.2623
neg_6886	Piperolactam C	ßßÄÚõ£°·C	metab_25974	yes	up	B(ii)	-	neg	116064-76-7	354.098745208	12.58115	M+FA-H	C18H15NO4	0	47.6	HMDB0038584	-	-	-	-	-	Alkaloids and derivatives	Aristolactams	Not Available	-	1.336	1.3364	1.6019	1.975E-6	3.05E-6	4.648	4.596	4.614	4.606	4.58	4.644	3.408	3.139	3.084	2.886	2.559	2.208	4.615	0.02693	2.881	0.4341
pos_4377	Perlolyrine	ÅËÂåÁÖ	metab_9283	yes	up	B(ii)	C09231	pos	29700-20-7	265.096638184	4.46023333333	M+H, 2M+H	C16H12N2O2	0	58.3	HMDB0030327	-	-	-	-	-	Alkaloids and derivatives	Harmala alkaloids	Not Available	-	1.318	1.3178	1.3502	8.276E-14	5.095E-13	6.191	6.193	6.203	6.212	6.186	6.191	4.671	4.658	4.506	4.544	4.62	4.534	6.196	0.009819	4.589	0.06986
neg_6823	Cepharadione B	Í·æß¾úËØB	metab_25907	yes	up	B(ii)	-	neg	55610-02-1	366.098137345	12.2606666667	M+FA-H	C19H15NO4	0	40.9	HMDB0030391	-	-	-	-	-	Alkaloids and derivatives	Aporphines	4,5-dioxoaporphines	-	1.3172	1.3183	1.7531	0.001231	0.001491	4.541	4.54	4.604	4.569	4.62	4.6	3.675	3.362	2.933	2.612	2.489	0.6025	4.579	0.03432	2.612	1.082
pos_8618	Cyclopamine	»·°·	metab_13775	yes	up	B(ii)	C10798	pos	4449-51-8	429.346071238	14.0652	M+NH4	C27H41NO2	0	44.8	HMDB0250664	-	-	-	-	-	Lipids and lipid-like molecules	Steroids and steroid derivatives	Steroidal alkaloids	-	1.2975	1.2975	1.6481	1.561E-7	2.757E-7	4.091	3.876	4.235	3.974	4.274	3.994	2.596	2.927	2.5	2.275	2.264	2.268	4.074	0.1558	2.472	0.2634
pos_12651	Pseudoecgonine	¼ÙÍÉÆ¤ËØ	metab_2799	yes	up	B(ii)	C12449	pos	-	371.216831119	4.27465	2M+H	C9H15NO3	0	45.5	HMDB0006348	-	-	map00960	Metabolism	Biosynthesis of other secondary metabolites	Alkaloids and derivatives	Tropane alkaloids	Not Available	Tropane, piperidine and pyridine alkaloid biosynthesis	1.2686	1.2686	1.4252	8.837E-11	2.705E-10	5.033	4.97	4.998	4.992	5.04	5.054	3.596	3.277	3.594	3.526	3.489	3.625	5.014	0.03284	3.518	0.1284
neg_2027	Xanthoplanine	»ÆàÑßÊ	metab_20920	yes	up	B(ii)	-	neg	6872-88-4	393.137578472	12.7712666667	M+Na-2H, M+K-2H	C21H26NO4+	0	34	HMDB0033356	-	-	-	-	-	Alkaloids and derivatives	Aporphines	Not Available	-	1.2097	1.2097	1.3594	1.063E-14	8.229E-14	5.133	5.113	5.12	5.083	5.143	5.118	3.792	3.7	3.738	3.805	3.745	3.808	5.118	0.02069	3.765	0.04372
pos_9580	Harmaline	ÂæÍÕÅî¼î	metab_14806	yes	down	B(ii)	C06536	pos	304-21-2	446.252807751	12.1343666667	2M+NH4	C13H14N2O	0	46.7	HMDB0030310;MJDBOTE0001002	-	-	-	-	-	Alkaloids and derivatives	Harmala alkaloids	Not Available	-	1.185	1.185	0.7993	1.945E-13	1.086E-12	5.259	5.137	5.188	5.083	5.199	5.19	6.457	6.467	6.497	6.476	6.466	6.493	5.176	0.06016	6.476	0.01565
pos_15540	Trigonelline	ºùÂ«°Í¼î	metab_5834	yes	down	B(i)	C01004	pos	535-83-1	138.054798006	0.737733333333	M+H	C7H7NO2	78.7	0	HMDB0000875	-	-	map00960	Metabolism	Biosynthesis of other secondary metabolites	Alkaloids and derivatives	Not Available	Not Available	Tropane, piperidine and pyridine alkaloid biosynthesis	1.071	1.0709	0.8531	1.287E-17	3.468E-16	6.132	6.156	6.159	6.147	6.163	6.176	7.229	7.219	7.219	7.22	7.194	7.21	6.155	0.01494	7.215	0.01228
neg_8604	Cassythicine	Ä¾Êí¼î	metab_27766	yes	up	B(ii)	C09389	neg	5890-28-8	324.124021855	12.0904666667	M-H	C19H19NO4	0	38.8	HMDB0033354	-	-	-	-	-	Alkaloids and derivatives	Aporphines	Not Available	-	1.0026	1.0026	1.2577	3.229E-18	1.172E-16	4.509	4.542	4.547	4.537	4.53	4.538	3.596	3.602	3.601	3.607	3.611	3.613	4.534	0.01317	3.605	0.006654
