# Supplementary material for: Antioxidant Effects and Potential Mechanisms of Citrus reticulata ‘Chachi’ Components: An Integrated Approach of Network Pharmacology and Metabolomics
Source: Foods. 2024 Dec 12;13(24):4018. doi: 10.3390/foods13244018 (PMC11675786; doi:10.3390/foods13244018)
Supplement: Supplementary file 1 [file foods-13-04018-s001.zip › Supplementary materials/Table S9. the levels of Phenolic acids and derivatives in SE VS PU.csv]

ID	Metabolite	´úÐ»Îï	Metab ID	Significant	Regulate	level	KEGG Compound ID	Mode	CAS ID	M/Z	Retention time	Adducts	Formula	Fragmentation Score	Theoretical Fragmentation Score	Library ID	KEGG Compound First Category	KEGG Compound Second Category	KEGG Pathway ID	KEGG Pathway First Category	KEGG Pathway Second Category	HMDB Superclass	HMDB Class	HMDB Subclass	KEGG Pathway Description	VIP_pred_OPLS-DA	VIP_PLS-DA	FC(Z/WGR)	P_value	FDR	SE1	SE2	SE3	SE4	SE5	SE6	PU1	PU2	PU3	PU4	PU5	PU6	z_mean	z_SD	wgr_mean	wgr_SD
pos_15084	(E)-1-Cinnamoylpyrrolidine	£¨E£© -1-Èâ¹ðõ£ßÁ¿©Íé	metab_5358	yes	up	B(ii)	-	pos	52438-21-8	219.14885793	1.9193	M+NH4	C13H15NO	0	40.7	HMDB0038835	-	-	-	-	-	Phenylpropanoids and polyketides	Cinnamic acids and derivatives	Not Available	-	2.1683	2.1681	1.719	8.197E-19	1.301E-16	6.354	6.36	6.346	6.351	6.359	6.361	3.745	3.638	3.688	3.702	3.686	3.721	6.355	0.006091	3.697	0.03631
pos_13862	Carthamone	¿¨ËþÃÉ	metab_4067	yes	up	B(ii)	C08598	pos	86579-00-2	449.107159321	3.24956666667	M+H	C21H20O11	0	87.5	HMDB0037377;LMPK12120410	-	-	-	-	-	Phenylpropanoids and polyketides	Cinnamic acids and derivatives	Hydroxycinnamic acids and derivatives	-	1.8843	1.8846	1.5841	4.169E-8	1.045E-7	5.499	5.622	5.604	5.588	5.595	5.527	2.912	3.597	3.65	3.874	3.703	3.375	5.573	0.04818	3.518	0.3382
pos_5097	Metyrosine	¼×ÀÒ°±Ëá	metab_10053	yes	up	B(ii)	C07921	pos	672-87-7	160.075499189	1.77823333333	M+H-2H2O	C10H13NO3	0	54.5	HMDB0247174;HMDB0014903	-	-	-	-	-	Phenylpropanoids and polyketides	Phenylpropanoic acids	Not Available	-	1.787	1.7869	1.2977	5.655E-20	1.635E-17	7.876	7.863	7.881	7.867	7.89	7.86	6.057	6.067	6.088	6.064	6.081	6.046	7.873	0.01137	6.067	0.0154
pos_11033	(2R,3S)-Piscidic acid	£¨2R£¬3S£©-ÓãËá	metab_1090	yes	down	B(ii)	-	pos	35388-57-9	279.049336074	6.41738333333	M+Na	C11H12O7	0	32.2	HMDB0030809	-	-	-	-	-	Phenylpropanoids and polyketides	Phenylpropanoic acids	Not Available	-	1.5791	1.5786	0.6208	3.237E-8	8.253E-8	2.577	2.522	2.143	2.153	2.589	2.151	3.838	3.87	3.792	3.763	3.785	3.725	2.356	0.2274	3.795	0.05178
pos_2983	Cis-Coutaric acid	-	metab_7745	yes	down	B(ii)	-	pos	67920-37-0	297.059870634	6.81955	M+H-H2O, M+H	C13H12O8	0	49.3	HMDB0034620	-	-	-	-	-	Phenylpropanoids and polyketides	Cinnamic acids and derivatives	Hydroxycinnamic acids and derivatives	-	1.5687	1.5691	0.6327	8.214E-8	1.97E-7	2.469	2.066	2.691	2.656	2.62	2.27	3.981	3.938	3.879	3.864	3.822	3.859	2.462	0.2484	3.891	0.05804
neg_939	2-O-Acetyl-trans-coutaric acid	2-O-ÒÒõ£·´Ê½Ïã¶¹Ëá	metab_28548	yes	up	B(ii)	-	neg	106928-35-2	337.056701941	3.86445	M-H, M+Na-2H	C15H14O9	0	50.7	HMDB0034621	-	-	-	-	-	Phenylpropanoids and polyketides	Cinnamic acids and derivatives	Hydroxycinnamic acids and derivatives	-	1.5476	1.5475	1.273	3.024E-18	3.747E-16	6.319	6.318	6.299	6.328	6.325	6.298	4.99	4.953	4.959	4.961	4.958	4.939	6.314	0.01297	4.96	0.01699
pos_1575	1-O-Sinapoylglucose	1-O-½æ×Óõ£ÆÏÌÑÌÇ	metab_6053	yes	down	B(ii)	-	pos	-	404.152200257	2.11623333333	M+H-2H2O, M+NH4	C17H22O10	0	64.8	HMDB0041175	-	-	-	-	-	Phenylpropanoids and polyketides	Cinnamic acids and derivatives	Hydroxycinnamic acids and derivatives	-	1.5422	1.5422	0.7581	1.054E-12	1.212E-11	4.246	4.181	4.181	4.35	4.175	4.236	5.591	5.623	5.589	5.556	5.586	5.516	4.228	0.06713	5.577	0.03651
neg_9447	Simmondsin 2'-ferulate	°¢ÎºËáÎ÷ÃÉµÂÐÁ	metab_28606	yes	up	B(ii)	-	neg	179466-18-3	550.193346382	7.86935	M-H	C26H33NO12	0	57.8	HMDB0035475	-	-	-	-	-	Phenylpropanoids and polyketides	Cinnamic acids and derivatives	Hydroxycinnamic acids and derivatives	-	1.4332	1.4331	1.2	2.656E-15	9.228E-14	6.983	6.948	6.972	6.985	6.964	6.987	5.768	5.788	5.801	5.812	5.855	5.842	6.973	0.01519	5.811	0.03279
neg_2187	Caffeoylmalic acid	¿§·Èõ£Ë®ÑîËá	metab_21095	yes	down	B(ii)	-	neg	53755-04-7	295.045888281	5.67651666667	M-H2O-H, M-H	C13H12O8	0	52.4	HMDB0029318	-	-	-	-	-	Phenylpropanoids and polyketides	Cinnamic acids and derivatives	Hydroxycinnamic acids and derivatives	-	1.4014	1.4012	0.7482	1.522E-13	2.426E-12	3.24	3.342	3.312	3.258	3.308	3.361	4.402	4.423	4.433	4.39	4.447	4.401	3.304	0.04701	4.416	0.02198
neg_4809	3-Feruloylquinic acid	3-°¢Îº»ù¿üÄþËá	metab_23873	yes	down	B(ii)	C02572	neg	62929-69-5	413.108902574	4.19585	M+FA-H	C17H20O9	0	69.5	HMDB0030669	-	-	-	-	-	Organic oxygen compounds	Organooxygen compounds	Alcohols and polyols	-	1.3706	1.3705	0.8164	2.707E-18	3.454E-16	4.741	4.715	4.705	4.721	4.729	4.724	5.781	5.764	5.793	5.797	5.787	5.788	4.723	0.01211	5.785	0.01132
pos_15483	Avenanthramide L	°²·ÇËûÃ÷	metab_5778	yes	down	B(ii)	-	pos	172549-38-1	308.090391598	0.863166666667	M+H-H2O	C18H15NO5	0	43.5	HMDB0033193	-	-	-	-	-	Benzenoids	Benzene and substituted derivatives	Benzoic acids and derivatives	-	1.3673	1.3672	0.844	4.335E-13	5.785E-12	5.701	5.781	5.697	5.747	5.718	5.773	6.833	6.773	6.814	6.825	6.722	6.807	5.736	0.03601	6.796	0.04145
neg_2228	Salvianolic acid G	µ¤·ÓËáG	metab_21141	yes	down	B(ii)	-	neg	-	417.083011768	5.42191666667	M-H, M+Na-2H	C20H18O10	0	56.9	HMDB0041774	-	-	-	-	-	Phenylpropanoids and polyketides	Cinnamic acids and derivatives	Hydroxycinnamic acids and derivatives	-	1.3313	1.3321	0.581	0.0005955	0.000874	2.273	1.12	1.119	2.127	1.121	2.159	2.775	2.741	2.838	2.937	2.825	2.955	1.653	0.586	2.845	0.08564
neg_11145	3,4-Di-O-caffeoylquinic acid	3,4-¶þÁÚ¿§·Èõ£¿üÄþËá	metab_16446	yes	down	B(ii)	C10468	neg	57378-72-0;14534-61-3	561.125314777	4.86608333333	M+FA-H	C25H24O12	0	66.1	HMDB0253617;HMDB0030707;HMDB0030705	-	-	-	-	-	Organic oxygen compounds	Organooxygen compounds	Alcohols and polyols	-	1.2812	1.2811	0.8533	1.139E-17	1.061E-15	5.407	5.399	5.412	5.388	5.402	5.377	6.317	6.316	6.337	6.34	6.324	6.321	5.398	0.013	6.326	0.01052
pos_1763	(E)-3-(2,3-Dihydroxyphenyl)-2-propenoic acid	£¨E£© -3-£¨2,3-¶þôÇ»ù±½»ù£©-2-±ûÏ©Ëá	metab_6395	yes	down	B(ii)	C12623	pos	38481-04-8	378.117741953	2.64	M+H-2H2O, 2M+NH4	C9H8O4	0	38	HMDB0032057	-	-	map01100;map00360	Metabolism;Metabolism	Global and overview maps;Amino acid metabolism	Phenylpropanoids and polyketides	Cinnamic acids and derivatives	Hydroxycinnamic acids and derivatives	Metabolic pathways;Phenylalanine metabolism	1.2582	1.2581	0.7675	4.99E-8	1.236E-7	2.935	3.004	2.988	2.872	3.282	3.06	3.933	3.945	4.022	3.831	3.978	3.929	3.024	0.1417	3.94	0.06357
pos_2625	Trans-p-Coumaroyl beta-D-glucopyranoside	-	metab_7350	yes	up	B(ii)	C16827	pos	-	309.095991353	4.92028333333	M+H-H2O, M+H	C15H18O8	0	48.8	HMDB0302089	-	-	-	-	-	Phenylpropanoids and polyketides	Cinnamic acids and derivatives	Hydroxycinnamic acids and derivatives	-	1.2514	1.2514	1.2451	8.826E-9	2.654E-8	4.535	4.544	4.611	4.608	4.596	4.54	3.798	3.704	3.825	3.609	3.556	3.542	4.572	0.03626	3.672	0.1222
pos_7667	Anacardic acid	ÐÄÄÆËØ	metab_12775	yes	up	B(ii)	C10759	pos	103904-74-1;16611-84-0;103904-73-0	386.267955515	13.8700333333	M+ACN+H	C22H32O3	0	34.7	HMDB0029683;HMDB0031059;LMPK15040001;HMDB0247824;HMDB0033896	-	-	-	-	-	Benzenoids	Benzene and substituted derivatives	Benzoic acids and derivatives	-	1.2282	1.2281	1.3115	0.0007862	0.001139	4.323	4.252	4.246	4.344	4.334	4.368	4.254	3.264	3.462	2.92	2.909	2.913	4.311	0.05031	3.287	0.5263
neg_12858	3-Caffeoyl-1,5-quinolactone	3-¿§·Èõ£-1,5-õ«ÄÚõ¥	metab_18196	yes	down	B(ii)	-	neg	-	381.082812368	3.43268333333	M+FA-H	C16H16O8	0	44.8	HMDB0029287	-	-	-	-	-	Phenylpropanoids and polyketides	Cinnamic acids and derivatives	Hydroxycinnamic acids and derivatives	-	1.2277	1.2277	0.8394	8.914E-14	1.562E-12	4.414	4.499	4.467	4.492	4.448	4.453	5.3	5.321	5.306	5.353	5.294	5.32	4.462	0.03122	5.316	0.02122
neg_2651	1-O-E-Cinnamoyl-(6-arabinosylglucose)	1-O-E-Èâ¹ðõ£-£¨6-°¢À­²®ÌÇ»ùÆÏÌÑÌÇ£©	metab_21609	yes	down	B(ii)	-	neg	181373-66-0	463.124940563	3.86445	M+Na-2H, M+FA-H	C20H26O11	0	73.4	HMDB0030294	-	-	-	-	-	Phenylpropanoids and polyketides	Cinnamic acids and derivatives	Cinnamic acid esters	-	1.2189	1.2188	0.8522	5.698E-14	1.092E-12	4.85	4.852	4.795	4.864	4.859	4.883	5.693	5.678	5.701	5.723	5.665	5.692	4.851	0.02951	5.692	0.01986
pos_2063	Avenanthramide 1f	°²·ÇËûÃ÷1f	metab_6729	yes	down	B(ii)	-	pos	-	314.104862442	3.39215	M+H, M+Na	C17H15NO5	0	35.8	HMDB0029283	-	-	-	-	-	Phenylpropanoids and polyketides	Cinnamic acids and derivatives	Hydroxycinnamic acids and derivatives	-	1.1897	1.1895	0.8477	1.173E-11	9.119E-11	4.51	4.495	4.486	4.386	4.465	4.511	5.271	5.302	5.261	5.331	5.233	5.277	4.475	0.04699	5.279	0.03405
pos_2852	4R,5R,6S-Trihydroxy-2-hydroxymethyl-2-cyclohexen-1-one 6-(2-hydroxy-6-methylbenzoate)	4R£¬5R£¬6S-ÈýôÇ»ù-2-ôÇ¼×»ù-2-»·¼ºÏ©-1-Íª6-£¨2-ôÇ»ù-6-¼×»ù±½¼×Ëáõ¥£©	metab_7600	yes	down	B(ii)	-	pos	146475-71-0	309.096097893	5.99521666667	M+H-H2O, M+H	C15H16O7	0	61.7	HMDB0040692	-	-	-	-	-	Benzenoids	Benzene and substituted derivatives	Benzoic acids and derivatives	-	1.165	1.165	0.866	9.706E-15	2.62E-13	4.952	4.979	4.927	4.988	4.974	4.956	5.74	5.755	5.71	5.727	5.73	5.723	4.963	0.02244	5.731	0.01536
pos_12243	1-O-Cinnamoyl-beta-D-gentiobiose	1-O-Èâ¹ðõ£-¦Â-D-Áúµ¨¶þÌÇ	metab_2366	yes	down	B(ii)	-	pos	181373-65-9	495.146407301	4.62371666667	M+Na	C21H28O12	0	72	HMDB0030295	-	-	-	-	-	Phenylpropanoids and polyketides	Cinnamic acids and derivatives	Cinnamic acid esters	-	1.1625	1.1624	0.8552	4.005E-10	1.598E-9	4.56	4.623	4.563	4.588	4.422	4.564	5.383	5.267	5.309	5.351	5.306	5.328	4.553	0.06865	5.324	0.0402
neg_12923	1-O-Caffeoylglucose	1-O-¿§·Èõ£ÆÏÌÑÌÇ	metab_18266	yes	down	B(ii)	C10433	neg	14364-08-0	323.077238489	3.37475	M-H2O-H	C15H18O9	0	51.2	HMDB0036937	-	-	-	-	-	Phenylpropanoids and polyketides	Cinnamic acids and derivatives	Hydroxycinnamic acids and derivatives	-	1.1387	1.1386	0.859	1.24E-13	2.033E-12	4.471	4.462	4.539	4.454	4.466	4.483	5.197	5.215	5.203	5.211	5.235	5.22	4.479	0.03085	5.214	0.01323
pos_2215	3-Demethylsimmondsin 2'-(Z)-ferulate	3-È¥¼×»ùÐÁ°·2'-£¨Z£©-°¢ÎºËá	metab_6897	yes	down	B(ii)	-	pos	162290-39-3	538.194337609	3.7427	M+H, M+Na	C25H31NO12	0	43.4	HMDB0034774	-	-	-	-	-	Phenylpropanoids and polyketides	Cinnamic acids and derivatives	Hydroxycinnamic acids and derivatives	-	1.1343	1.1341	0.8787	1.611E-11	1.196E-10	5.341	5.32	5.299	5.228	5.323	5.246	6.038	6.015	6.041	6.016	6.059	5.973	5.293	0.04559	6.024	0.02982
neg_2884	Propyl gallate	Ã»Ê³×ÓËá±ûõ¥	metab_21865	yes	up	B(ii)	C11155	neg	121-79-9	469.136986142	3.06815	M+FA-H, 2M+FA-H	C10H12O5	0	31.6	HMDB0033835	-	-	-	-	-	Benzenoids	Benzene and substituted derivatives	Benzoic acids and derivatives	-	1.1026	1.1027	1.1575	1.573E-10	6.904E-10	5.03	5.159	5.127	5.082	5.12	5.034	4.394	4.449	4.417	4.348	4.364	4.425	5.092	0.05243	4.399	0.03845
neg_4919	4-Methylbenzoic Acid	4-¼×»ù±½¼×Ëá	metab_23983	yes	up	B(i)	C01454	neg	99-94-5	135.043869308	4.4241	M-H	C8H8O2	86.5	0	HMDB0029635	-	-	map01100	Metabolism	Global and overview maps	Benzenoids	Benzene and substituted derivatives	Benzoic acids and derivatives	Metabolic pathways	1.0947	1.0945	1.1727	9.246E-13	1.09E-11	4.61	4.574	4.626	4.62	4.62	4.614	3.985	3.955	3.903	3.898	3.926	3.923	4.611	0.01865	3.932	0.03309
pos_5117	Trans-Chlorogenic acid	-	metab_10074	yes	down	B(ii)	C00852	pos	202650-88-2	396.128357626	1.88028333333	M+ACN+H	C16H18O9	0	52.4	HMDB0003164;HMDB0032849	-	-	map00940;map00941;map01110;map00945	Metabolism;Metabolism;Metabolism;Metabolism	Biosynthesis of other secondary metabolites;Biosynthesis of other secondary metabolites;Global and overview maps;Biosynthesis of other secondary metabolites	Organic oxygen compounds	Organooxygen compounds	Alcohols and polyols	Phenylpropanoid biosynthesis;Flavonoid biosynthesis;Biosynthesis of secondary metabolites;Stilbenoid, diarylheptanoid and gingerol biosynthesis	1.0933	1.0931	0.8383	7.85E-8	1.89E-7	3.587	3.77	3.45	3.669	3.601	3.484	4.313	4.275	4.288	4.293	4.327	4.224	3.594	0.1179	4.287	0.03572
neg_6122	3,4-Dicaffeoyl-1,5-quinolactone	3,4-¶þ¿§·Èõ£-1,5-õ«ÄÚõ¥	metab_25212	yes	down	B(ii)	-	neg	-	543.114604727	7.67505	M+FA-H	C25H22O11	0	33	HMDB0029291	-	-	-	-	-	Phenylpropanoids and polyketides	Cinnamic acids and derivatives	Hydroxycinnamic acids and derivatives	-	1.0918	1.092	0.8229	5.491E-6	1.016E-5	3.001	3.301	3.505	3.555	3.374	3.283	4.091	4.04	4.118	4.02	4.033	4.02	3.336	0.1973	4.054	0.04087
neg_11090	3-Hydroxy-3-phenylpropanoic acid	3-ôÇ»ù-3-±½±ûËá	metab_16397	yes	down	B(ii)	-	neg	2768-42-5	331.121960298	4.92688333333	2M-H	C9H10O3	0	38.9	HMDB0124925	-	-	-	-	-	Phenylpropanoids and polyketides	Phenylpropanoic acids	Not Available	-	1.0876	1.0875	0.8624	1.407E-12	1.532E-11	4.165	4.206	4.227	4.199	4.209	4.218	4.853	4.893	4.833	4.927	4.875	4.868	4.204	0.02149	4.875	0.03269
neg_4774	Coumarinic acid	Ïã¶¹ËØËá	metab_23836	yes	down	B(ii)	C05838	neg	495-79-4	387.108324778	4.1134	2M+Hac-H	C9H8O3	0	70.2	HMDB0304296;HMDB0041592	-	-	map01110;map00999	Metabolism;Metabolism	Global and overview maps;Biosynthesis of other secondary metabolites	Phenylpropanoids and polyketides	Cinnamic acids and derivatives	Hydroxycinnamic acids and derivatives	Biosynthesis of secondary metabolites;Biosynthesis of various plant secondary metabolites	1.0793	1.0793	0.8616	5.144E-8	1.272E-7	4.327	4.168	4.175	4.245	4.151	4.148	4.791	4.751	4.902	4.974	4.963	4.879	4.202	0.07038	4.877	0.0905
neg_4687	2-O-Feruloyltartronic acid	2-O-°¢Îºõ£¾ÆÊ¯Ëá	metab_23744	yes	down	B(ii)	-	neg	95519-25-8	295.045872444	3.96848333333	M-H	C13H12O8	0	70.3	HMDB0032957	-	-	-	-	-	Phenylpropanoids and polyketides	Cinnamic acids and derivatives	Hydroxycinnamic acids and derivatives	-	1.0721	1.0721	0.8722	3.84E-15	1.234E-13	4.444	4.434	4.437	4.458	4.454	4.421	5.092	5.066	5.108	5.103	5.101	5.081	4.441	0.01368	5.092	0.01592
pos_6617	Benzoic Acid	±½¼×Ëá	metab_15247	yes	down	B(i)	C00261	pos	100-52-7;55-21-0;99-10-5;303-07-1;65-85-0	105.033666633	6.41738333333	M+H-H2O	C7H6O2	68.7	0	HMDB0303719;HMDB0004461;HMDB0013676;HMDB0006115;HMDB0304270;HMDB0001870;HMDB0013677;MJDBOTE0000832	-	-	map01100	Metabolism	Global and overview maps	Benzenoids	Benzene and substituted derivatives	Benzoic acids and derivatives	Metabolic pathways	1.0639	1.0638	0.835	1.348E-12	1.481E-11	3.257	3.243	3.27	3.24	3.296	3.189	3.887	3.887	3.895	3.896	3.905	3.875	3.249	0.0358	3.891	0.01036
neg_6759	Piplartine	Æ¤ÆÕÀ­Í¡	metab_25842	yes	down	B(ii)	C10166	neg	20069-09-4	338.103536224	11.6672333333	M+Na-2H	C17H19NO5	0	41.4	HMDB0030341;MJDBOTE0001611	-	-	-	-	-	Phenylpropanoids and polyketides	Cinnamic acids and derivatives	Not Available	-	1.0617	1.0619	0.882	0.000166	0.0002583	5.507	5.446	5.419	5.392	5.359	5.375	6.642	6.319	6.137	6.009	5.911	5.831	5.417	0.05421	6.142	0.2997
neg_12291	Trans-p-Feruloyl-beta-D-glucopyranoside	-	metab_17605	yes	down	B(ii)	C17759	neg	537-98-4	401.108762942	3.86445	M+FA-H	C16H20O9	0	43.6	HMDB0301952;HMDB0301717	-	-	-	-	-	Phenylpropanoids and polyketides	Cinnamic acids and derivatives	Hydroxycinnamic acids and derivatives	-	1.0457	1.0457	0.8815	7.616E-13	9.266E-12	4.635	4.616	4.57	4.638	4.593	4.611	5.23	5.24	5.224	5.247	5.191	5.252	4.611	0.02592	5.231	0.02199
neg_3749	Feruloyl C1-glucuronide	°¢Îºõ£C1ÆÏÌÇÜÕËá	metab_22779	yes	up	B(ii)	-	neg	-	415.088255974	2.41993333333	M+FA-H	C16H18O10	0	62.9	HMDB0041734	-	-	-	-	-	Phenylpropanoids and polyketides	Isoflavonoids	Isoflavonoid O-glycosides	-	1.0406	1.0414	1.2655	8.822E-5	0.0001414	3.206	3.463	3.326	2.931	3.389	3.307	2.548	2.647	2.853	2.458	2.69	2.31	3.27	0.1871	2.584	0.1896
neg_3058	1-O-Galloylglycerol	1-O-Ã»Ê³×ÓËá¸ÊÓÍ	metab_22059	yes	down	B(ii)	-	neg	87087-60-3	243.050655455	1.9494	M-H, 2M+Hac-H	C10H12O7	0	44.2	HMDB0039177	-	-	-	-	-	Benzenoids	Benzene and substituted derivatives	Benzoic acids and derivatives	-	1.0301	1.0301	0.8795	1.11E-13	1.868E-12	4.389	4.394	4.389	4.352	4.389	4.397	4.985	4.956	5.003	4.965	4.997	5.009	4.385	0.01654	4.986	0.02155
